# Supplementary material for: The native cistrome and sequence motif families of the maize ear
Source: PLoS Genet. 2021 Aug 12;17(8):e1009689. doi: 10.1371/journal.pgen.1009689 (PMC8360572; doi:10.1371/journal.pgen.1009689)
Supplement: S4 File — All motifs, dyads and oligos, from RSAT of earshoot MFs peaks as iSeg cutoff bc7 (footprints herein designated MFs), aligned to B73v3. The BED file name combines the motif family name, its consensus sequence, and the matching local sequence: "name"_"rsatMotifCons"_"ExactLocalSeq". Motif orientation is indicated as strand (+ or -) and motifs can self-overlap as either palindromes or partially offset matches. The entire set has 215 motifs are indexed to 344,201 total sites which can be merged into 107,745 non-overlapping contigs. (BED) [file pgen.1009689.s011.bed]

b73v3chrom	start	stop	motifID_consensus_localSeq	RSATscore	strand
1	3781	3792	dym34_waAATTTATtt_ACAATTTATAA	100	+
1	9775	9785	om113_wwAAcATAya_GAAACATACA	84	-
1	9864	9874	om016_srGGGGCAgs_GAGGGGCAGC	83	-
1	10562	10572	om062_sgACCGGAcs_GCACCGGAAA	76	+
1	37144	37154	om105_gsCCTGGCcs_GCCCTGGCCC	82	+
1	61776	61786	dym30_ccACCACCas_CGACCACCAG	86	-
1	86828	86838	om041_ssCCAGCCmv_AACCAGCCCA	79	+
1	86828	86840	om057_scCCAtCCCAcs_AACCAGCCCAGC	78	+
1	86830	86841	om116_kgaTGGGCTgs_CGCTGGGCTGG	81	-
1	86830	86841	om002_scAGCCCAgcm_CCAGCCCAGCG	87	+
1	86830	86841	om097_scAGCCCAasm_CCAGCCCAGCG	81	+
1	86830	86842	om060_skGCTGTGCTgs_GCGCTGGGCTGG	80	-
1	86844	86865	dym67_ccCaCCCACCCcCCCACsCcc_GTCACCCGCGCCCGCGCGCGC	92	+
1	86846	86862	dym14_ssCGCGCGCGCGCGss_CACCCGCGCCCGCGCG	94	+
1	86846	86862	dym14_ssCGCGCGCGCGCGss_CGCGCGGGCGCGGGTG	95	-
1	86846	86863	dym10_cvCGCACGCACGCACgc_CACCCGCGCCCGCGCGC	82	+
1	86848	86864	dym14_ssCGCGCGCGCGCGss_CCCGCGCCCGCGCGCG	121	+
1	86848	86864	dym14_ssCGCGCGCGCGCGss_CGCGCGCGGGCGCGGG	121	-
1	86848	86865	dym10_cvCGCACGCACGCACgc_CCCGCGCCCGCGCGCGC	84	+
1	86849	86860	om007_sccCGCCCGcs_CCGCGCCCGCG	85	+
1	86849	86866	dym10_cvCGCACGCACGCACgc_CGCGCGCGCGGGCGCGG	79	-
1	86850	86866	dym14_ssCGCGCGCGCGCGss_CGCGCCCGCGCGCGCG	130	+
1	86850	86866	dym14_ssCGCGCGCGCGCGss_CGCGCGCGCGGGCGCG	130	-
1	86850	86867	dym10_cvCGCACGCACGCACgc_CGCGCCCGCGCGCGCGG	98	+
1	86851	86868	dym10_cvCGCACGCACGCACgc_ACCGCGCGCGCGGGCGC	76	-
1	86852	86868	dym14_ssCGCGCGCGCGCGss_ACCGCGCGCGCGGGCG	119	-
1	86852	86868	dym14_ssCGCGCGCGCGCGss_CGCCCGCGCGCGCGGT	119	+
1	86854	86870	dym14_ssCGCGCGCGCGCGss_AAACCGCGCGCGCGGG	85	-
1	86854	86870	dym14_ssCGCGCGCGCGCGss_CCCGCGCGCGCGGTTT	85	+
1	86944	86957	dym75_scACCmscACCvs_TCACCCCGACCCC	80	+
1	86947	86957	om125_ssCCGACCsv_CCCCGACCCC	79	+
1	109905	109917	om135_gsCAGGGCGGss_CCCAGGGCGGTT	81	-
1	111064	111074	om034_vrAACGAAmv_AGAACGAAGA	84	+
1	111075	111087	dym18_aaCAAAAAAGra_AAAAAAAAAGTC	89	-
1	128078	128088	om112_syCCACTCcc_ACCCACTCAC	80	+
1	128082	128106	dym42_rgcGGrGTGGGstGGGGGGGGagg_GCCGGAGTGGGCTTAGGCGTGAGT	115	-
1	128091	128102	om097_scAGCCCAasm_TAAGCCCACTC	75	+
1	128094	128104	om112_syCCACTCcc_GCCCACTCCG	83	+
1	128147	128157	om129_ssCGCTGCys_GGCGCTGCGT	79	-
1	145575	145585	om003_ssCCCCACcc_TCCCCCACGC	76	-
1	145588	145600	om057_scCCAtCCCAcs_ACCCAACCCACG	76	-
1	145662	145683	dym67_ccCaCCCACCCcCCCACsCcc_TTCCCCCACGCCCCCATCCGT	99	-
1	145665	145680	dym40_ssCCAsssscCCAss_CCCCACGCCCCCATC	87	-
1	145667	145678	om011_cscCGCCCCss_CCACGCCCCCA	77	-
1	145672	145682	om003_ssCCCCACcc_TCCCCCACGC	76	-
1	145707	145717	om013_mmAACCAAmm_CGAACCAAAC	86	-
1	145787	145804	dym10_cvCGCACGCACGCACgc_AACGCACGGACACTCAC	81	-
1	145789	145802	dym08_csCACvssCACvs_CGCACGGACACTC	85	-
1	145796	145808	dym45_stGCAsbGCAss_TTGCAACGCACG	84	-
1	145796	145808	om089_cyGCAACGCAss_TTGCAACGCACG	104	-
1	156138	156148	dym71_ssCGCCGCss_GGCGCCGCCA	76	-
1	156138	156148	om023_ssCGCCGCss_GGCGCCGCCA	76	-
1	156140	156150	om102_scGGCGCCgs_CAGGCGCCGC	78	-
1	156140	156150	om102_scGGCGCCgs_GCGGCGCCTG	78	+
1	156211	156232	dym67_ccCaCCCACCCcCCCACsCcc_TCCACCGGCCTACCCACGGCC	77	-
1	222288	222302	dym44_arAwAAAAAAAgra_AAGAAAAAAAAACC	82	+
1	222288	222303	dym50_aamAAAAAAAAArra_AAGAAAAAAAAACCA	106	+
1	222288	222303	om104_rrGAAAArAAAAcar_AAGAAAAAAAAACCA	126	+
1	222288	222311	dym28_rrrAArAAAAAArAAAArAAwra_AAGAAAAAAAAACCAAGGAACCC	110	+
1	222288	222312	dym74_rrGAArAAAAAArrAAAgGAGGsr_AAGAAAAAAAAACCAAGGAACCCT	77	+
1	222289	222301	dym18_aaCAAAAAAGra_AGAAAAAAAAAC	75	+
1	222289	222303	dym44_arAwAAAAAAAgra_AGAAAAAAAAACCA	98	+
1	222289	222304	dym50_aamAAAAAAAAArra_AGAAAAAAAAACCAA	84	+
1	222289	222304	om104_rrGAAAArAAAAcar_AGAAAAAAAAACCAA	89	+
1	222289	222307	dym13_ttcTTTTTTwTTTTwTtt_TCCTTGGTTTTTTTTTCT	91	-
1	222290	222307	om074_aaAAmAAAArAAAAgrr_GAAAAAAAAACCAAGGA	80	+
1	222291	222303	dym41_aaAtAAAAACaa_AAAAAAAAACCA	95	+
1	222291	222303	om019_araACAAAACaa_AAAAAAAAACCA	86	+
1	222291	222308	om074_aaAAmAAAArAAAAgrr_AAAAAAAAACCAAGGAA	80	+
1	222369	222379	om003_ssCCCCACcc_GGCCCCACTT	75	+
1	222374	222384	om059_ymCTTGTCyy_CACTTGTCAC	80	+
1	222377	222400	dym01_rraGGGrGGAGAGAGAGAGGrrr_GAGAGGAGGGGAGTGAGTGACAA	80	-
1	222377	222401	dym16_rgrGrGrGAGrGAGAGAGAGAGrg_GGAGAGGAGGGGAGTGAGTGACAA	79	-
1	222378	222402	dym24_ggrGGaGGaGGGGAGGGGGGaGgr_AGGAGAGGAGGGGAGTGAGTGACA	87	-
1	222379	222403	dym15_grGGGGGGGAsGGGaGGaGGaGrr_GAGGAGAGGAGGGGAGTGAGTGAC	100	-
1	222379	222403	dym16_rgrGrGrGAGrGAGAGAGAGAGrg_GAGGAGAGGAGGGGAGTGAGTGAC	77	-
1	222379	222403	dym20_cyCtCTCCCTCCCCmCCTCCCmcy_GTCACTCACTCCCCTCCTCTCCTC	129	+
1	222380	222404	dym21_rraGGGGAGGGAGaGrGGGAGagr_AGAGGAGAGGAGGGGAGTGAGTGA	111	-
1	222381	222405	dym16_rgrGrGrGAGrGAGAGAGAGAGrg_GAGAGGAGAGGAGGGGAGTGAGTG	97	-
1	222382	222397	om090_ggGAGGGGAGGGArr_AGGAGGGGAGTGAGT	98	-
1	222382	222406	dym21_rraGGGGAGGGAGaGrGGGAGagr_AGAGAGGAGAGGAGGGGAGTGAGT	108	-
1	222383	222406	dym01_rraGGGrGGAGAGAGAGAGGrrr_AGAGAGGAGAGGAGGGGAGTGAG	75	-
1	222383	222407	dym24_ggrGGaGGaGGGGAGGGGGGaGgr_GAGAGAGGAGAGGAGGGGAGTGAG	144	-
1	222384	222408	dym21_rraGGGGAGGGAGaGrGGGAGagr_TGAGAGAGGAGAGGAGGGGAGTGA	102	-
1	222385	222408	dym01_rraGGGrGGAGAGAGAGAGGrrr_TGAGAGAGGAGAGGAGGGGAGTG	83	-
1	222387	222402	om090_ggGAGGGGAGGGArr_AGGAGAGGAGGGGAG	99	-
1	222387	222410	dym01_rraGGGrGGAGAGAGAGAGGrrr_AATGAGAGAGGAGAGGAGGGGAG	79	-
1	222387	222411	dym15_grGGGGGGGAsGGGaGGaGGaGrr_CAATGAGAGAGGAGAGGAGGGGAG	99	-
1	222387	222411	dym66_grGgGrGAGAGGGAGGraGGaGrr_CAATGAGAGAGGAGAGGAGGGGAG	85	-
1	222388	222412	dym19_yyCTCTyTyyyTCTCTCTCTCTct_TCCCCTCCTCTCCTCTCTCATTGC	86	+
1	222389	222401	om053_yytCTCCTCtcy_CCCCTCCTCTCC	97	+
1	222389	222413	dym21_rraGGGGAGGGAGaGrGGGAGagr_GGCAATGAGAGAGGAGAGGAGGGG	79	-
1	222389	222413	dym74_rrGAArAAAAAArrAAAgGAGGsr_GGCAATGAGAGAGGAGAGGAGGGG	88	-
1	222390	222402	om026_yycTCTTCTCyy_CCCTCCTCTCCT	78	+
1	222390	222405	om090_ggGAGGGGAGGGArr_GAGAGGAGAGGAGGG	79	-
1	222392	222407	om090_ggGAGGGGAGGGArr_GAGAGAGGAGAGGAG	81	-
1	222393	222405	om026_yycTCTTCTCyy_TCCTCTCCTCTC	84	+
1	222394	222406	om053_yytCTCCTCtcy_CCTCTCCTCTCT	109	+
1	222394	222407	om133_ccTCGCCTCaCsy_CCTCTCCTCTCTC	85	+
1	222395	222407	om026_yycTCTTCTCyy_CTCTCCTCTCTC	84	+
1	222415	222427	om140_cymGGCCCAgsy_GTGGGCCCATAC	75	+
1	227736	227746	om100_ctACACTAsh_CTACACTAAA	89	-
1	227739	227752	dym46_vyACAsvyACAsv_TGACAGCTACACT	81	-
1	227748	227763	dym39_gsCAGssvssCAGss_GTCAGCGACACAGTA	84	+
1	227823	227839	dym14_ssCGCGCGCGCGCGss_CTGGCGCGGGCGCGGA	78	+
1	227823	227839	dym14_ssCGCGCGCGCGCGss_TCCGCGCCCGCGCCAG	78	-
1	227825	227841	dym14_ssCGCGCGCGCGCGss_CGTCCGCGCCCGCGCC	79	-
1	227825	227841	dym14_ssCGCGCGCGCGCGss_GGCGCGGGCGCGGACG	80	+
1	227827	227838	om007_sccCGCCCGcs_CCGCGCCCGCG	85	-
1	227845	227855	om120_ssCCCCGCss_GGCCCCGCGT	80	-
1	240613	240623	om139_scCCACACvm_TGCCACACCC	76	-
1	240617	240627	om039_bsCCTGCCys_TCCCTGCCAC	79	-
1	240624	240641	om074_aaAAmAAAArAAAAgrr_GGATCGAAAAAAAAGCA	81	+
1	240626	240641	dym50_aamAAAAAAAAArra_ATCGAAAAAAAAGCA	102	+
1	240627	240641	dym44_arAwAAAAAAAgra_TCGAAAAAAAAGCA	81	+
1	240627	240642	om104_rrGAAAArAAAAcar_TCGAAAAAAAAGCAT	89	+
1	240628	240642	om052_yyTCTTTTCTTTyy_ATGCTTTTTTTTCG	77	-
1	240629	240641	dym18_aaCAAAAAAGra_GAAAAAAAAGCA	86	+
1	270509	270519	om048_ssGACCCAss_ATGACCCACC	81	+
1	333940	333950	om119_ycCAACTCcm_AGCAACTCGA	78	-
1	406701	406712	om006_ymAACCCTAsc_TAAACCCTATC	97	+
1	410251	410261	om114_ctAGATCArm_CTATATCACA	76	+
1	410251	410264	om080_gbATGTGATGTrr_ATGTGTGATATAG	75	-
1	411367	411377	om034_vrAACGAAmv_AAAACGAAGG	80	-
1	411373	411383	om109_wkATCTAaym_CGATCTAAAA	84	-
1	419427	419438	om010_ssCCGTCCGwy_TCCCGTCCGCC	81	+
1	420004	420014	om081_vcAGGCCAsv_GGAGGCCATA	81	-
1	421313	421325	dym70_rrGAAGAAATgr_TTGAAGAAAAGA	80	+
1	421313	421327	om052_yyTCTTTTCTTTyy_GCTCTTTTCTTCAA	78	-
1	421396	421407	om117_csGCTTCGCsb_TTGCTTCGCGG	82	-
1	421399	421409	om036_rvAAGCAArv_CGAAGCAACG	79	+
1	421453	421472	dym38_rcCGTmsrwyyysgATCsr_GACGTCGATCTTTGATCCG	115	+
1	421464	421478	dym17_ysGATCCAACGGyy_TTGATCCGACGATC	90	+
1	421529	421543	dym17_ysGATCCAACGGyy_TTGATCGGACGGTC	93	+
1	421530	421560	dym43_tgATCsrrcggcysrgrtysvccsrTACcc_TGATCGGACGGTCCTGATCCCGCGATACCC	156	+
1	421532	421543	om010_ssCCGTCCGwy_GACCGTCCGAT	92	-
1	421552	421563	om044_raGGGGTATsg_AAGGGGTATCG	104	-
1	421608	421632	dym06_ssCCCCCCGGCCCsGGCCggGGss_AACCCGCCGTCCACGCCAGGGGCA	91	+
1	421671	421681	om118_taTCTAGAta_TTTCTAGAAA	84	-
1	421671	421681	om118_taTCTAGAta_TTTCTAGAAA	84	+
1	421686	421699	om022_syCCAGTCCAssc_GCGCAGTCCAGAC	86	+
1	526837	526847	om021_rrAAGGAArr_GAAAGGAAGT	83	-
1	526845	526856	om046_ycCATTTCAby_TCCATTTCAGG	87	+
1	526932	526952	dym25_cctCCCccCCCAGCCCAgcc_CGGCCCCGATCAGTCCAGCC	86	+
1	526932	526956	dym02_cctCCCccCCCGGCCCAbCCCacc_CGGCCCCGATCAGTCCAGCCCATC	92	+
1	526933	526957	dym48_ssCcCcCCaCGGCCCAGCCCaasc_GGCCCCGATCAGTCCAGCCCATCA	93	+
1	526934	526958	dym53_mgcCcCCasGGCCCAGCCCAtCms_GCCCCGATCAGTCCAGCCCATCAA	90	+
1	526939	526951	om065_gcTGAACTGArs_GCTGGACTGATC	76	-
1	526939	526952	om022_syCCAGTCCAssc_GATCAGTCCAGCC	79	+
1	526939	526954	om077_sctCAGCTCAGCCcv_GATCAGTCCAGCCCA	83	+
1	526944	526954	om041_ssCCAGCCmv_GTCCAGCCCA	82	+
1	526944	526956	om057_scCCAtCCCAcs_GTCCAGCCCATC	88	+
1	526946	526957	om116_kgaTGGGCTgs_TGATGGGCTGG	91	-
1	526946	526957	om002_scAGCCCAgcm_CCAGCCCATCA	84	+
1	526946	526957	om097_scAGCCCAasm_CCAGCCCATCA	85	+
1	642814	642824	om138_myAAGTCAyr_TAAAGTCATT	83	-
1	645505	645518	dym27_scCCAsscCCAss_TCCCACCACCAAG	78	-
1	645506	645516	dym30_ccACCACCas_CCACCACCAA	91	-
1	645507	645517	om079_mcCACCACcm_CCCACCACCA	92	-
1	645516	645526	om021_rrAAGGAArr_GAAAGGAAGG	85	+
1	680564	680574	om120_ssCCCCGCss_TCCCCCGCGC	80	-
1	680568	680581	om133_ccTCGCCTCaCsy_CCCCGCCTCCCCC	78	-
1	680573	680583	om120_ssCCCCGCss_TTCCCCGCCT	75	-
1	680585	680597	om128_rscTGGGCCrss_TTCTGGGCCGGG	78	+
1	680585	680597	om140_cymGGCCCAgsy_CCCGGCCCAGAA	79	-
1	680585	680597	om004_scCGGCCCAgsy_CCCGGCCCAGAA	90	-
1	979774	979786	om015_sstCACGTCAss_CGCCACGTCACC	90	+
1	979775	979787	dym35_csCACssCACvs_GCCACGTCACCG	81	+
1	979775	979787	om086_ysCACTTCACyb_GCCACGTCACCG	77	+
1	979777	979790	dym64_sbACGvsbACGgv_CGACGGTGACGTG	80	-
1	979778	979791	dym51_ssGACgrsGACgs_ACGACGGTGACGT	90	-
1	979783	979796	dym64_sbACGvsbACGgv_AGACGACGACGGT	87	-
1	979784	979794	dym57_msGACGACgr_ACGACGACGG	97	-
1	979784	979797	dym51_ssGACgrsGACgs_AAGACGACGACGG	97	-
1	979787	979797	dym57_msGACGACgr_AAGACGACGA	93	-
1	979793	979803	om021_rrAAGGAArr_GCAAGGAAGA	82	-
1	995016	995027	om043_ssACGGGACss_TGACGGGACGC	87	+
1	995106	995117	om083_ssACGGAACss_GGACGGAACGG	95	-
1	995109	995120	om010_ssCCGTCCGwy_TTCCGTCCGCC	80	+
1	995113	995124	om011_cscCGCCCCss_GTCCGCCCCTG	77	+
1	999313	999323	om121_mtACAACAmm_GAACAACACG	80	-
1	1000350	1000373	dym01_rraGGGrGGAGAGAGAGAGGrrr_TCACCGAAGAGGGAGGGAGGGAG	94	+
1	1000350	1000374	dym21_rraGGGGAGGGAGaGrGGGAGagr_TCACCGAAGAGGGAGGGAGGGAGG	79	+
1	1000350	1000374	dym66_grGgGrGAGAGGGAGGraGGaGrr_TCACCGAAGAGGGAGGGAGGGAGG	82	+
1	1000359	1000374	om090_ggGAGGGGAGGGArr_AGGGAGGGAGGGAGG	98	+
1	1004214	1004224	om058_kcTAGCTAgm_GCTAGCTAGC	93	-
1	1004214	1004224	om058_kcTAGCTAgm_GCTAGCTAGC	93	+
1	1004215	1004227	dym31_syAGCTAGCTrs_CTAGCTAGCTAC	122	+
1	1004215	1004227	dym31_syAGCTAGCTrs_GTAGCTAGCTAG	122	-
1	1004216	1004226	om131_yaGCTAGCtr_TAGCTAGCTA	113	-
1	1004216	1004226	om131_yaGCTAGCtr_TAGCTAGCTA	113	+
1	1004218	1004228	om058_kcTAGCTAgm_AGTAGCTAGC	89	-
1	1004218	1004228	om058_kcTAGCTAgm_GCTAGCTACT	89	+
1	1004840	1004853	dym27_scCCAsscCCAss_CTCCAGCTCCAAT	75	-
1	1004850	1004860	om099_ymCCTACCks_TCCCTACCTC	86	-
1	1005220	1005232	om057_scCCAtCCCAcs_CTCCATCCCAAA	90	-
1	1031052	1031062	dym63_gtGGTGGAsg_TCGGTGGAAG	78	+
1	1040133	1040157	dym16_rgrGrGrGAGrGAGAGAGAGAGrg_GGAGAGGTAGGCGGAGAGGGAGAG	125	+
1	1040133	1040157	dym20_cyCtCTCCCTCCCCmCCTCCCmcy_CTCTCCCTCTCCGCCTACCTCTCC	93	-
1	1040133	1040157	dym24_ggrGGaGGaGGGGAGGGGGGaGgr_GGAGAGGTAGGCGGAGAGGGAGAG	84	+
1	1040133	1040157	dym36_rrAGArArAGArAGAGAGAGAGrg_GGAGAGGTAGGCGGAGAGGGAGAG	95	+
1	1040133	1040157	dym58_agwGrGAgrGAGAGAGAGAGrrrg_GGAGAGGTAGGCGGAGAGGGAGAG	89	+
1	1040133	1040157	dym73_agAGAGAGAGArAGArArAGAGrr_GGAGAGGTAGGCGGAGAGGGAGAG	85	+
1	1040134	1040158	dym12_grGrGrGAGAGrGAGAGAGArrrr_GAGAGGTAGGCGGAGAGGGAGAGA	114	+
1	1040134	1040158	dym21_rraGGGGAGGGAGaGrGGGAGagr_GAGAGGTAGGCGGAGAGGGAGAGA	119	+
1	1040135	1040159	dym15_grGGGGGGGAsGGGaGGaGGaGrr_AGAGGTAGGCGGAGAGGGAGAGAG	87	+
1	1040135	1040159	dym16_rgrGrGrGAGrGAGAGAGAGAGrg_AGAGGTAGGCGGAGAGGGAGAGAG	133	+
1	1040135	1040159	dym20_cyCtCTCCCTCCCCmCCTCCCmcy_CTCTCTCCCTCTCCGCCTACCTCT	160	-
1	1040135	1040159	dym36_rrAGArArAGArAGAGAGAGAGrg_AGAGGTAGGCGGAGAGGGAGAGAG	96	+
1	1040135	1040159	dym58_agwGrGAgrGAGAGAGAGAGrrrg_AGAGGTAGGCGGAGAGGGAGAGAG	116	+
1	1040135	1040159	dym73_agAGAGAGAGArAGArArAGAGrr_AGAGGTAGGCGGAGAGGGAGAGAG	81	+
1	1040136	1040146	om099_ymCCTACCks_CGCCTACCTC	83	-
1	1040136	1040160	dym12_grGrGrGAGAGrGAGAGAGArrrr_GAGGTAGGCGGAGAGGGAGAGAGG	109	+
1	1040136	1040160	dym21_rraGGGGAGGGAGaGrGGGAGagr_GAGGTAGGCGGAGAGGGAGAGAGG	120	+
1	1040136	1040160	dym24_ggrGGaGGaGGGGAGGGGGGaGgr_GAGGTAGGCGGAGAGGGAGAGAGG	85	+
1	1040137	1040161	dym16_rgrGrGrGAGrGAGAGAGAGAGrg_AGGTAGGCGGAGAGGGAGAGAGGC	133	+
1	1040137	1040161	dym36_rrAGArArAGArAGAGAGAGAGrg_AGGTAGGCGGAGAGGGAGAGAGGC	92	+
1	1040137	1040161	dym58_agwGrGAgrGAGAGAGAGAGrrrg_AGGTAGGCGGAGAGGGAGAGAGGC	110	+
1	1040138	1040161	dym01_rraGGGrGGAGAGAGAGAGGrrr_GGTAGGCGGAGAGGGAGAGAGGC	118	+
1	1040138	1040162	dym12_grGrGrGAGAGrGAGAGAGArrrr_GGTAGGCGGAGAGGGAGAGAGGCA	121	+
1	1040138	1040162	dym21_rraGGGGAGGGAGaGrGGGAGagr_GGTAGGCGGAGAGGGAGAGAGGCA	95	+
1	1040139	1040163	dym16_rgrGrGrGAGrGAGAGAGAGAGrg_GTAGGCGGAGAGGGAGAGAGGCAG	131	+
1	1040139	1040163	dym20_cyCtCTCCCTCCCCmCCTCCCmcy_CTGCCTCTCTCCCTCTCCGCCTAC	80	-
1	1040139	1040163	dym36_rrAGArArAGArAGAGAGAGAGrg_GTAGGCGGAGAGGGAGAGAGGCAG	95	+
1	1040139	1040163	dym58_agwGrGAgrGAGAGAGAGAGrrrg_GTAGGCGGAGAGGGAGAGAGGCAG	123	+
1	1040139	1040163	dym73_agAGAGAGAGArAGArArAGAGrr_GTAGGCGGAGAGGGAGAGAGGCAG	77	+
1	1040140	1040163	dym01_rraGGGrGGAGAGAGAGAGGrrr_TAGGCGGAGAGGGAGAGAGGCAG	113	+
1	1040140	1040164	dym12_grGrGrGAGAGrGAGAGAGArrrr_TAGGCGGAGAGGGAGAGAGGCAGA	152	+
1	1040140	1040164	dym21_rraGGGGAGGGAGaGrGGGAGagr_TAGGCGGAGAGGGAGAGAGGCAGA	95	+
1	1040140	1040164	dym66_grGgGrGAGAGGGAGGraGGaGrr_TAGGCGGAGAGGGAGAGAGGCAGA	135	+
1	1040141	1040156	om090_ggGAGGGGAGGGArr_AGGCGGAGAGGGAGA	93	+
1	1040141	1040165	dym16_rgrGrGrGAGrGAGAGAGAGAGrg_AGGCGGAGAGGGAGAGAGGCAGAG	163	+
1	1040141	1040165	dym19_yyCTCTyTyyyTCTCTCTCTCTct_CTCTGCCTCTCTCCCTCTCCGCCT	85	-
1	1040141	1040165	dym20_cyCtCTCCCTCCCCmCCTCCCmcy_CTCTGCCTCTCTCCCTCTCCGCCT	81	-
1	1040141	1040165	dym36_rrAGArArAGArAGAGAGAGAGrg_AGGCGGAGAGGGAGAGAGGCAGAG	106	+
1	1040141	1040165	dym58_agwGrGAgrGAGAGAGAGAGrrrg_AGGCGGAGAGGGAGAGAGGCAGAG	109	+
1	1040141	1040165	dym73_agAGAGAGAGArAGArArAGAGrr_AGGCGGAGAGGGAGAGAGGCAGAG	105	+
1	1040142	1040165	dym01_rraGGGrGGAGAGAGAGAGGrrr_GGCGGAGAGGGAGAGAGGCAGAG	81	+
1	1040142	1040166	dym11_gAGAGAGAGAGArAGArArarrrr_GGCGGAGAGGGAGAGAGGCAGAGA	91	+
1	1040142	1040166	dym12_grGrGrGAGAGrGAGAGAGArrrr_GGCGGAGAGGGAGAGAGGCAGAGA	111	+
1	1040142	1040166	dym21_rraGGGGAGGGAGaGrGGGAGagr_GGCGGAGAGGGAGAGAGGCAGAGA	172	+
1	1040142	1040166	dym72_gaGAGAGAGAGArArAGArArvrr_GGCGGAGAGGGAGAGAGGCAGAGA	85	+
1	1040143	1040167	dym16_rgrGrGrGAGrGAGAGAGAGAGrg_GCGGAGAGGGAGAGAGGCAGAGAA	134	+
1	1040143	1040167	dym19_yyCTCTyTyyyTCTCTCTCTCTct_TTCTCTGCCTCTCTCCCTCTCCGC	120	-
1	1040143	1040167	dym20_cyCtCTCCCTCCCCmCCTCCCmcy_TTCTCTGCCTCTCTCCCTCTCCGC	125	-
1	1040143	1040167	dym36_rrAGArArAGArAGAGAGAGAGrg_GCGGAGAGGGAGAGAGGCAGAGAA	118	+
1	1040143	1040167	dym58_agwGrGAgrGAGAGAGAGAGrrrg_GCGGAGAGGGAGAGAGGCAGAGAA	126	+
1	1040143	1040167	dym73_agAGAGAGAGArAGArArAGAGrr_GCGGAGAGGGAGAGAGGCAGAGAA	130	+
1	1040144	1040167	dym01_rraGGGrGGAGAGAGAGAGGrrr_CGGAGAGGGAGAGAGGCAGAGAA	85	+
1	1040144	1040168	dym11_gAGAGAGAGAGArAGArArarrrr_CGGAGAGGGAGAGAGGCAGAGAAG	120	+
1	1040144	1040168	dym12_grGrGrGAGAGrGAGAGAGArrrr_CGGAGAGGGAGAGAGGCAGAGAAG	122	+
1	1040144	1040168	dym21_rraGGGGAGGGAGaGrGGGAGagr_CGGAGAGGGAGAGAGGCAGAGAAG	110	+
1	1040144	1040168	dym47_gaGAGAGAGArAGArArArAkwrr_CGGAGAGGGAGAGAGGCAGAGAAG	91	+
1	1040144	1040168	dym66_grGgGrGAGAGGGAGGraGGaGrr_CGGAGAGGGAGAGAGGCAGAGAAG	99	+
1	1040144	1040168	dym72_gaGAGAGAGAGArArAGArArvrr_CGGAGAGGGAGAGAGGCAGAGAAG	119	+
1	1040145	1040169	dym16_rgrGrGrGAGrGAGAGAGAGAGrg_GGAGAGGGAGAGAGGCAGAGAAGG	144	+
1	1040145	1040169	dym19_yyCTCTyTyyyTCTCTCTCTCTct_CCTTCTCTGCCTCTCTCCCTCTCC	158	-
1	1040145	1040169	dym36_rrAGArArAGArAGAGAGAGAGrg_GGAGAGGGAGAGAGGCAGAGAAGG	132	+
1	1040145	1040169	dym58_agwGrGAgrGAGAGAGAGAGrrrg_GGAGAGGGAGAGAGGCAGAGAAGG	125	+
1	1040145	1040169	dym73_agAGAGAGAGArAGArArAGAGrr_GGAGAGGGAGAGAGGCAGAGAAGG	138	+
1	1040146	1040169	dym01_rraGGGrGGAGAGAGAGAGGrrr_GAGAGGGAGAGAGGCAGAGAAGG	103	+
1	1040146	1040170	dym11_gAGAGAGAGAGArAGArArarrrr_GAGAGGGAGAGAGGCAGAGAAGGA	154	+
1	1040146	1040170	dym12_grGrGrGAGAGrGAGAGAGArrrr_GAGAGGGAGAGAGGCAGAGAAGGA	174	+
1	1040146	1040170	dym15_grGGGGGGGAsGGGaGGaGGaGrr_GAGAGGGAGAGAGGCAGAGAAGGA	101	+
1	1040146	1040170	dym21_rraGGGGAGGGAGaGrGGGAGagr_GAGAGGGAGAGAGGCAGAGAAGGA	100	+
1	1040146	1040170	dym47_gaGAGAGAGArAGArArArAkwrr_GAGAGGGAGAGAGGCAGAGAAGGA	114	+
1	1040146	1040170	dym66_grGgGrGAGAGGGAGGraGGaGrr_GAGAGGGAGAGAGGCAGAGAAGGA	115	+
1	1040146	1040170	dym72_gaGAGAGAGAGArArAGArArvrr_GAGAGGGAGAGAGGCAGAGAAGGA	152	+
1	1040147	1040171	dym16_rgrGrGrGAGrGAGAGAGAGAGrg_AGAGGGAGAGAGGCAGAGAAGGAG	127	+
1	1040147	1040171	dym19_yyCTCTyTyyyTCTCTCTCTCTct_CTCCTTCTCTGCCTCTCTCCCTCT	129	-
1	1040147	1040171	dym20_cyCtCTCCCTCCCCmCCTCCCmcy_CTCCTTCTCTGCCTCTCTCCCTCT	92	-
1	1040147	1040171	dym36_rrAGArArAGArAGAGAGAGAGrg_AGAGGGAGAGAGGCAGAGAAGGAG	129	+
1	1040147	1040171	dym58_agwGrGAgrGAGAGAGAGAGrrrg_AGAGGGAGAGAGGCAGAGAAGGAG	147	+
1	1040147	1040171	dym73_agAGAGAGAGArAGArArAGAGrr_AGAGGGAGAGAGGCAGAGAAGGAG	134	+
1	1040148	1040171	dym01_rraGGGrGGAGAGAGAGAGGrrr_GAGGGAGAGAGGCAGAGAAGGAG	92	+
1	1040148	1040172	dym11_gAGAGAGAGAGArAGArArarrrr_GAGGGAGAGAGGCAGAGAAGGAGA	142	+
1	1040148	1040172	dym12_grGrGrGAGAGrGAGAGAGArrrr_GAGGGAGAGAGGCAGAGAAGGAGA	139	+
1	1040148	1040172	dym21_rraGGGGAGGGAGaGrGGGAGagr_GAGGGAGAGAGGCAGAGAAGGAGA	93	+
1	1040148	1040172	dym47_gaGAGAGAGArAGArArArAkwrr_GAGGGAGAGAGGCAGAGAAGGAGA	111	+
1	1040148	1040172	dym66_grGgGrGAGAGGGAGGraGGaGrr_GAGGGAGAGAGGCAGAGAAGGAGA	119	+
1	1040148	1040172	dym72_gaGAGAGAGAGArArAGArArvrr_GAGGGAGAGAGGCAGAGAAGGAGA	130	+
1	1040149	1040173	dym16_rgrGrGrGAGrGAGAGAGAGAGrg_AGGGAGAGAGGCAGAGAAGGAGAG	150	+
1	1040149	1040173	dym19_yyCTCTyTyyyTCTCTCTCTCTct_CTCTCCTTCTCTGCCTCTCTCCCT	139	-
1	1040149	1040173	dym20_cyCtCTCCCTCCCCmCCTCCCmcy_CTCTCCTTCTCTGCCTCTCTCCCT	84	-
1	1040149	1040173	dym36_rrAGArArAGArAGAGAGAGAGrg_AGGGAGAGAGGCAGAGAAGGAGAG	130	+
1	1040149	1040173	dym58_agwGrGAgrGAGAGAGAGAGrrrg_AGGGAGAGAGGCAGAGAAGGAGAG	106	+
1	1040149	1040173	dym73_agAGAGAGAGArAGArArAGAGrr_AGGGAGAGAGGCAGAGAAGGAGAG	154	+
1	1040150	1040174	dym11_gAGAGAGAGAGArAGArArarrrr_GGGAGAGAGGCAGAGAAGGAGAGT	113	+
1	1040150	1040174	dym12_grGrGrGAGAGrGAGAGAGArrrr_GGGAGAGAGGCAGAGAAGGAGAGT	104	+
1	1040150	1040174	dym21_rraGGGGAGGGAGaGrGGGAGagr_GGGAGAGAGGCAGAGAAGGAGAGT	134	+
1	1040150	1040174	dym47_gaGAGAGAGArAGArArArAkwrr_GGGAGAGAGGCAGAGAAGGAGAGT	97	+
1	1040150	1040174	dym72_gaGAGAGAGAGArArAGArArvrr_GGGAGAGAGGCAGAGAAGGAGAGT	107	+
1	1040151	1040175	dym16_rgrGrGrGAGrGAGAGAGAGAGrg_GGAGAGAGGCAGAGAAGGAGAGTG	97	+
1	1040151	1040175	dym19_yyCTCTyTyyyTCTCTCTCTCTct_CACTCTCCTTCTCTGCCTCTCTCC	130	-
1	1040151	1040175	dym20_cyCtCTCCCTCCCCmCCTCCCmcy_CACTCTCCTTCTCTGCCTCTCTCC	119	-
1	1040151	1040175	dym36_rrAGArArAGArAGAGAGAGAGrg_GGAGAGAGGCAGAGAAGGAGAGTG	115	+
1	1040151	1040175	dym58_agwGrGAgrGAGAGAGAGAGrrrg_GGAGAGAGGCAGAGAAGGAGAGTG	106	+
1	1040151	1040175	dym73_agAGAGAGAGArAGArArAGAGrr_GGAGAGAGGCAGAGAAGGAGAGTG	137	+
1	1040152	1040176	dym11_gAGAGAGAGAGArAGArArarrrr_GAGAGAGGCAGAGAAGGAGAGTGG	107	+
1	1040152	1040176	dym12_grGrGrGAGAGrGAGAGAGArrrr_GAGAGAGGCAGAGAAGGAGAGTGG	99	+
1	1040152	1040176	dym21_rraGGGGAGGGAGaGrGGGAGagr_GAGAGAGGCAGAGAAGGAGAGTGG	76	+
1	1040152	1040176	dym47_gaGAGAGAGArAGArArArAkwrr_GAGAGAGGCAGAGAAGGAGAGTGG	102	+
1	1040152	1040176	dym72_gaGAGAGAGAGArArAGArArvrr_GAGAGAGGCAGAGAAGGAGAGTGG	124	+
1	1040153	1040177	dym16_rgrGrGrGAGrGAGAGAGAGAGrg_AGAGAGGCAGAGAAGGAGAGTGGA	107	+
1	1040153	1040177	dym19_yyCTCTyTyyyTCTCTCTCTCTct_TCCACTCTCCTTCTCTGCCTCTCT	148	-
1	1040153	1040177	dym36_rrAGArArAGArAGAGAGAGAGrg_AGAGAGGCAGAGAAGGAGAGTGGA	120	+
1	1040153	1040177	dym58_agwGrGAgrGAGAGAGAGAGrrrg_AGAGAGGCAGAGAAGGAGAGTGGA	90	+
1	1040153	1040177	dym73_agAGAGAGAGArAGArArAGAGrr_AGAGAGGCAGAGAAGGAGAGTGGA	112	+
1	1040154	1040177	dym01_rraGGGrGGAGAGAGAGAGGrrr_GAGAGGCAGAGAAGGAGAGTGGA	75	+
1	1040154	1040178	dym11_gAGAGAGAGAGArAGArArarrrr_GAGAGGCAGAGAAGGAGAGTGGAG	107	+
1	1040154	1040178	dym12_grGrGrGAGAGrGAGAGAGArrrr_GAGAGGCAGAGAAGGAGAGTGGAG	113	+
1	1040154	1040178	dym72_gaGAGAGAGAGArArAGArArvrr_GAGAGGCAGAGAAGGAGAGTGGAG	99	+
1	1040168	1040178	om112_syCCACTCcc_CTCCACTCTC	85	-
1	1040207	1040218	dym34_waAATTTATtt_AAAATTTATCG	95	-
1	1040216	1040226	om123_smCGAGTCsr_TTCGAGTCCG	85	+
1	1133704	1133715	om103_syGCATTGCrb_GCGCATTGCTA	87	+
1	1154957	1154967	om115_wtATTCTAba_TTATTTTAGA	78	-
1	1154957	1154967	om066_wtATTTGAth_TTATTTTAGA	84	-
1	1154957	1154967	om072_ttAcTTTAyw_TTATTTTAGA	83	-
1	1154957	1154968	om108_wwTAAGATAaw_TCTAAAATAAA	87	+
1	1154957	1154968	om017_twTATTTTAtw_TTTATTTTAGA	108	-
1	1154957	1154970	dym26_wwATTATTTTgww_TTTTTATTTTAGA	90	-
1	1154957	1154970	dym61_wwATTATTTAAww_TTTTTATTTTAGA	84	-
1	1154958	1154969	om054_aaAAACTAAam_CTAAAATAAAA	82	+
1	1154959	1154969	om101_wtAAGTAAww_TAAAATAAAA	75	+
1	1154960	1154970	om106_wwAATgAAwa_AAAATAAAAA	79	+
1	1154961	1154973	dym41_aaAtAAAAACaa_AAATAAAAATCT	95	+
1	1155136	1155146	om030_ykTTGCAAmr_AATTGCAACA	81	+
1	1155136	1155146	om030_ykTTGCAAmr_TGTTGCAATT	81	-
1	1201362	1201372	om129_ssCGCTGCys_GGCGCTGCCC	80	+
1	1201409	1201432	dym01_rraGGGrGGAGAGAGAGAGGrrr_GCGGGGAGGAGAGAGAAGAGAAG	136	+
1	1201409	1201433	dym66_grGgGrGAGAGGGAGGraGGaGrr_GCGGGGAGGAGAGAGAAGAGAAGG	102	+
1	1201410	1201423	om133_ccTCGCCTCaCsy_TCTCTCCTCCCCG	80	-
1	1201410	1201425	om090_ggGAGGGGAGGGArr_CGGGGAGGAGAGAGA	76	+
1	1201410	1201434	dym24_ggrGGaGGaGGGGAGGGGGGaGgr_CGGGGAGGAGAGAGAAGAGAAGGC	84	+
1	1201411	1201423	om053_yytCTCCTCtcy_TCTCTCCTCCCC	97	-
1	1201411	1201434	dym28_rrrAArAAAAAArAAAArAAwra_GGGGAGGAGAGAGAAGAGAAGGC	85	+
1	1201411	1201435	dym21_rraGGGGAGGGAGaGrGGGAGagr_GGGGAGGAGAGAGAAGAGAAGGCC	99	+
1	1201411	1201435	dym66_grGgGrGAGAGGGAGGraGGaGrr_GGGGAGGAGAGAGAAGAGAAGGCC	92	+
1	1201411	1201435	dym74_rrGAArAAAAAArrAAAgGAGGsr_GGGGAGGAGAGAGAAGAGAAGGCC	92	+
1	1201412	1201424	om026_yycTCTTCTCyy_CTCTCTCCTCCC	81	-
1	1201412	1201427	om090_ggGAGGGGAGGGArr_GGGAGGAGAGAGAAG	102	+
1	1201412	1201436	dym19_yyCTCTyTyyyTCTCTCTCTCTct_TGGCCTTCTCTTCTCTCTCCTCCC	80	-
1	1201416	1201430	om052_yyTCTTTTCTTTyy_TCTCTTCTCTCTCC	77	-
1	1201418	1201430	om053_yytCTCCTCtcy_TCTCTTCTCTCT	80	-
1	1201418	1201432	om052_yyTCTTTTCTTTyy_CTTCTCTTCTCTCT	81	-
1	1201419	1201431	om026_yycTCTTCTCyy_TTCTCTTCTCTC	108	-
1	1201420	1201432	om053_yytCTCCTCtcy_CTTCTCTTCTCT	76	-
1	1201428	1201438	om081_vcAGGCCAsv_GAAGGCCACC	77	+
1	1201432	1201442	om079_mcCACCACcm_GCCACCACAC	82	+
1	1235898	1235908	om066_wtATTTGAth_TGATTTTATT	78	-
1	1235898	1235909	om017_twTATTTTAtw_ATGATTTTATT	78	-
1	1426752	1426765	dym46_vyACAsvyACAsv_TGACACATACAAT	83	-
1	1564857	1564867	om106_wwAATgAAwa_ATAATTAAGA	82	+
1	1566031	1566041	om021_rrAAGGAArr_CGAAGGAAGG	79	+
1	1566191	1566201	om027_gcATGCATgc_CCATGCATGC	91	+
1	1566191	1566201	om027_gcATGCATgc_GCATGCATGG	91	-
1	1566192	1566208	dym09_srtgCATGCATGCAys_CATGCATGCATCCACG	124	+
1	1566192	1566208	dym09_srtgCATGCATGCAys_CGTGGATGCATGCATG	129	-
1	1566193	1566203	om134_mtGCATGCak_ATGCATGCAT	106	-
1	1566193	1566203	om134_mtGCATGCak_ATGCATGCAT	106	+
1	1566195	1566205	om027_gcATGCATgc_GCATGCATCC	87	+
1	1566195	1566205	om027_gcATGCATgc_GGATGCATGC	87	-
1	1566196	1566212	dym09_srtgCATGCATGCAys_CATGCATCCACGCACA	87	+
1	1566196	1566212	dym09_srtgCATGCATGCAys_TGTGCGTGGATGCATG	90	-
1	1566196	1566213	dym10_cvCGCACGCACGCACgc_CATGCATCCACGCACAT	75	+
1	1566231	1566245	om047_ssTCGCATCGCAys_CATCGCATCGCATG	125	+
1	1566234	1566246	om093_ssATGCCATGss_GCATGCGATGCG	77	-
1	1566238	1566248	om134_mtGCATGCak_ATGCATGCGA	84	-
1	1566238	1566248	om134_mtGCATGCak_TCGCATGCAT	84	+
1	1566240	1566250	om027_gcATGCATgc_CCATGCATGC	91	-
1	1566240	1566250	om027_gcATGCATgc_GCATGCATGG	91	+
1	1614591	1614601	dym57_msGACGACgr_GAGACGACAT	76	-
1	1662674	1662684	om114_ctAGATCArm_ACAGATCACG	77	+
1	1662683	1662693	om016_srGGGGCAgs_GTGGGGCAGG	83	+
1	1662949	1662963	dym68_csCACvsscCACss_GACACGGGTCACGG	82	-
1	1662955	1662965	om098_bmCGTGTCss_CCCGTGTCCG	87	+
1	1662955	1662968	dym64_sbACGvsbACGgv_AAACGGACACGGG	75	-
1	1664193	1664203	dym57_msGACGACgr_AAGACGACGT	87	+
1	1664204	1664214	om058_kcTAGCTAgm_GCTAGGTAGA	75	-
1	1664204	1664214	om058_kcTAGCTAgm_TCTACCTAGC	75	+
1	1664475	1664488	dym27_scCCAsscCCAss_GTCCATGTCCATG	76	-
1	1664477	1664490	dym51_ssGACgrsGACgs_TGGACATGGACAC	75	+
1	1664478	1664491	dym46_vyACAsvyACAsv_GGACATGGACACG	78	+
1	1664483	1664493	om098_bmCGTGTCss_TCCGTGTCCA	81	-
1	1664483	1664496	dym51_ssGACgrsGACgs_TGGACACGGACAG	79	+
1	1664484	1664497	dym46_vyACAsvyACAsv_GGACACGGACAGC	77	+
1	1664691	1664705	om047_ssTCGCATCGCAys_TCTCGCATCGCATG	117	+
1	1664694	1664706	om093_ssATGCCATGss_GCATGCGATGCG	77	-
1	1664761	1664774	dym75_scACCmscACCvs_CTACCCCCACCTA	95	+
1	1664763	1664773	om003_ssCCCCACcc_ACCCCCACCT	79	+
1	1683818	1683842	dym74_rrGAArAAAAAArrAAAgGAGGsr_CAGAGAAGAGAAGAGAACGAGTAG	84	-
1	1683822	1683837	om104_rrGAAAArAAAAcar_AAGAGAAGAGAACGA	84	-
1	1683822	1683845	dym28_rrrAArAAAAAArAAAArAAwra_CATCAGAGAAGAGAAGAGAACGA	80	-
1	1683824	1683838	om052_yyTCTTTTCTTTyy_GTTCTCTTCTCTTC	77	+
1	1683825	1683837	om026_yycTCTTCTCyy_TTCTCTTCTCTT	106	+
1	1683826	1683838	om053_yytCTCCTCtcy_TCTCTTCTCTTC	78	+
1	1683826	1683840	om052_yyTCTTTTCTTTyy_TCTCTTCTCTTCTC	80	+
1	1683829	1683841	om053_yytCTCCTCtcy_CTTCTCTTCTCT	76	+
1	1683830	1683842	om026_yycTCTTCTCyy_TTCTCTTCTCTG	101	+
1	1684633	1684643	om013_mmAACCAAmm_GCAACCAAGA	77	-
1	1755261	1755275	dym44_arAwAAAAAAAgra_TGAGAAAAAAACGG	81	+
1	1755263	1755275	dym41_aaAtAAAAACaa_AGAAAAAAACGG	83	+
1	1755263	1755275	om019_araACAAAACaa_AGAAAAAAACGG	78	+
1	1755274	1755285	om117_csGCTTCGCsb_CAGCTTCGCCC	81	-
1	1761623	1761636	dym08_csCACvssCACvs_ATCACACACACAT	79	+
1	1761624	1761637	dym46_vyACAsvyACAsv_TCACACACACATG	83	+
1	1761636	1761648	dym31_syAGCTAGCTrs_GCAGCTAGCAGC	80	-
1	1761636	1761648	dym31_syAGCTAGCTrs_GCTGCTAGCTGC	80	+
1	1761637	1761647	om131_yaGCTAGCtr_CAGCTAGCAG	87	-
1	1761637	1761647	om131_yaGCTAGCtr_CTGCTAGCTG	87	+
1	1785483	1785493	om129_ssCGCTGCys_TCCGCTGCAT	78	+
1	1787712	1787722	om112_syCCACTCcc_ACCCACTCTC	82	+
1	1788895	1788907	om026_yycTCTTCTCyy_TCTTCTTCTCCA	81	-
1	1788961	1788985	dym02_cctCCCccCCCGGCCCAbCCCacc_GGTCACATCTCATCCCATCCCAAC	92	+
1	1788962	1788986	dym48_ssCcCcCCaCGGCCCAGCCCaasc_GTCACATCTCATCCCATCCCAACT	77	+
1	1788963	1788976	om080_gbATGTGATGTrr_GGATGAGATGTGA	83	-
1	1788964	1788975	om009_ccCATCTCAbc_CACATCTCATC	93	+
1	1788966	1788980	om047_ssTCGCATCGCAys_CATCTCATCCCATC	76	+
1	1788966	1788986	dym25_cctCCCccCCCAGCCCAgcc_CATCTCATCCCATCCCAACT	80	+
1	1788966	1788990	dym03_cmtCCCccCCCAGCCCAaCCgCmc_CATCTCATCCCATCCCAACTCCCA	108	+
1	1788973	1788985	om057_scCCAtCCCAcs_TCCCATCCCAAC	102	+
1	1788979	1788989	om119_ycCAACTCcm_CCCAACTCCC	85	+
1	1789047	1789057	om055_rmCCAAACmv_ATCCAAACGG	81	-
1	1789047	1789059	om008_csATCCAAtcsc_AGATCCAAACGG	79	-
1	1789901	1789911	om069_sgGTCCCAcc_CCGTCCCAAC	78	+
1	1789958	1789968	om081_vcAGGCCAsv_CCAGGCCATG	82	+
1	1847405	1847423	dym13_ttcTTTTTTwTTTTwTtt_AGTTATTGTATTTTAGGT	86	+
1	1847411	1847421	om113_wwAAcATAya_CTAAAATACA	77	-
1	1847411	1847422	om108_wwTAAGATAaw_CCTAAAATACA	79	-
1	1847411	1847422	om017_twTATTTTAtw_TGTATTTTAGG	94	+
1	1858388	1858398	om003_ssCCCCACcc_TTCCCCACCG	75	-
1	1877253	1877277	dym66_grGgGrGAGAGGGAGGraGGaGrr_TATGCGGATGGAGAGGGGGGAGGT	83	-
1	1877254	1877269	om090_ggGAGGGGAGGGArr_TGGAGAGGGGGGAGG	84	-
1	1879058	1879081	dym32_sstGGCCCAtCCCCCCcgCCass_CAGAGCCCATGCCCTCACCCACC	81	+
1	1879059	1879070	om116_kgaTGGGCTgs_GCATGGGCTCT	75	-
1	1879062	1879086	dym55_scCCaCCaCCCCACCcCCCasCmc_GCCCATGCCCTCACCCACCTGCCA	78	+
1	1879213	1879223	om129_ssCGCTGCys_GCCGCTGCCG	84	-
1	1953248	1953258	om068_ssCCCGGCcs_GGCCCGGCCC	93	+
1	1957491	1957504	dym51_ssGACgrsGACgs_CCGACTAGGACCA	87	+
1	1960457	1960472	om104_rrGAAAArAAAAcar_AGGCAAAGAAAAAGC	81	+
1	1960458	1960473	dym50_aamAAAAAAAAArra_GGCAAAGAAAAAGCT	84	+
1	2021552	2021562	om055_rmCCAAACmv_AACCAAACAT	84	-
1	2021554	2021564	om013_mmAACCAAmm_GAAACCAAAC	85	-
1	2021565	2021575	om078_ctAGTCTAbr_TTAGTCTAGG	93	+
1	2035728	2035740	om128_rscTGGGCCrss_TAGTGGGCCAGT	80	+
1	2035728	2035740	om140_cymGGCCCAgsy_ACTGGCCCACTA	76	-
1	2035733	2035746	dym27_scCCAsscCCAss_GGCCAGTACCACC	89	+
1	2035738	2035748	dym30_ccACCACCas_GTACCACCAG	84	+
1	2035746	2035756	om068_ssCCCGGCcs_GGCCCGGCCT	84	-
1	2035840	2035851	om002_scAGCCCAgcm_CGAGCCCAGTC	83	+
1	2035840	2035851	om097_scAGCCCAasm_CGAGCCCAGTC	76	+
1	2035843	2035858	dym40_ssCCAsssscCCAss_GCCCAGTCAGCCAGG	77	+
1	2035844	2035859	dym39_gsCAGssvssCAGss_CCCAGTCAGCCAGGT	79	+
1	2035850	2035860	om105_gsCCTGGCcs_GACCTGGCTG	78	-
1	2035997	2036021	dym21_rraGGGGAGGGAGaGrGGGAGagr_CGACGGGAGGGAGGGGAAAATACG	96	-
1	2036002	2036017	om090_ggGAGGGGAGGGArr_GGGAGGGAGGGGAAA	84	-
1	2036002	2036025	dym01_rraGGGrGGAGAGAGAGAGGrrr_TGCGCGACGGGAGGGAGGGGAAA	82	-
1	2036004	2036028	dym15_grGGGGGGGAsGGGaGGaGGaGrr_AAGTGCGCGACGGGAGGGAGGGGA	103	-
1	2036007	2036022	om090_ggGAGGGGAGGGArr_GCGACGGGAGGGAGG	109	-
1	2036024	2036034	om036_rvAAGCAArv_GCAAGCAAGT	81	-
1	2044698	2044708	om021_rrAAGGAArr_GAAAGGAAAG	88	+
1	2044703	2044713	om127_rrAAGCGAgv_GAAAGCGAAA	85	+
1	2044710	2044720	om028_scAGCGCAss_AAAGCGCAGA	78	+
1	2044716	2044726	om110_ybCCTGTCcb_GCCCTGTCTG	77	-
1	2044723	2044733	om075_vgCGAGCGvs_GGCGAGCGAA	84	+
1	2084939	2084950	om046_ycCATTTCAby_GCCATTTCAGC	83	-
1	2084953	2084963	om106_wwAATgAAwa_TAAATGAAAA	93	+
1	2085388	2085398	om076_sbACGCGAss_GGACGCGAAG	84	+
1	2087673	2087683	om110_ybCCTGTCcb_GCCCTGTCCC	78	+
1	2087685	2087695	om069_sgGTCCCAcc_TCGTCCCAGC	80	-
1	2088345	2088356	om107_cmGTAGCATss_CAGTAGCATTA	94	+
1	2102412	2102422	om048_ssGACCCAss_CAGACCCAGC	77	+
1	2102418	2102428	dym71_ssCGCCGCss_GACGCCGCTG	78	-
1	2102418	2102428	om023_ssCGCCGCss_GACGCCGCTG	78	-
1	2102425	2102436	om010_ssCCGTCCGwy_GTCCGTCCGTC	92	+
1	2166601	2166616	dym39_gsCAGssvssCAGss_AACAGCCGAACAGGA	83	+
1	2166702	2166712	om120_ssCCCCGCss_CACCCCGCTC	76	+
1	2166712	2166722	om039_bsCCTGCCys_ACCCTGCCTG	78	+
1	2166716	2166726	om039_bsCCTGCCys_TGCCTGCCGT	80	+
1	2166781	2166791	om088_vtAGTACAbr_CAAGTACATG	79	+
1	2210384	2210397	om022_syCCAGTCCAssc_CAGCAGTCCAGCA	78	-
1	2210384	2210399	dym39_gsCAGssvssCAGss_AGCAGCAGTCCAGCA	84	-
1	2210388	2210403	dym05_srGCAGCAGCAGgms_AGGCAGCAGCAGTCC	102	-
1	2219065	2219075	om081_vcAGGCCAsv_ACAGGCCAAC	82	-
1	2219068	2219078	om110_ybCCTGTCcb_GGCCTGTCTG	77	+
1	2303480	2303490	om095_stACCAGAbv_GAACCAGATT	77	+
1	2334630	2334640	om056_stACCGTAss_TCACCGTACC	81	+
1	2388803	2388815	dym31_syAGCTAGCTrs_CTAGCTAGCGTA	84	-
1	2388803	2388815	dym31_syAGCTAGCTrs_TACGCTAGCTAG	84	+
1	2388804	2388814	om131_yaGCTAGCtr_ACGCTAGCTA	92	+
1	2388804	2388814	om131_yaGCTAGCtr_TAGCTAGCGT	92	-
1	2388806	2388816	om058_kcTAGCTAgm_ACTAGCTAGC	94	-
1	2388806	2388816	om058_kcTAGCTAgm_GCTAGCTAGT	94	+
1	2388807	2388819	dym31_syAGCTAGCTrs_ACAACTAGCTAG	81	-
1	2388807	2388819	dym31_syAGCTAGCTrs_CTAGCTAGTTGT	81	+
1	2388818	2388828	om039_bsCCTGCCys_TGCCTGCCTT	82	+
1	2393977	2393987	dym57_msGACGACgr_AGGACGACGA	96	+
1	2394105	2394119	om052_yyTCTTTTCTTTyy_TCTCTCTTTTTTTT	95	-
1	2394119	2394129	om070_yaCGTACGtr_TGCGTACGAA	83	+
1	2394119	2394129	om070_yaCGTACGtr_TTCGTACGCA	83	-
1	2425716	2425740	dym24_ggrGGaGGaGGGGAGGGGGGaGgr_CAAGGACGGCGGCAGGCGGGAGTG	81	+
1	2425724	2425734	om039_bsCCTGCCys_CGCCTGCCGC	80	-
1	2425733	2425743	om112_syCCACTCcc_GTCCACTCCC	88	-
1	2425778	2425788	om105_gsCCTGGCcs_AGCCTGGCCT	80	+
1	2425779	2425794	dym39_gsCAGssvssCAGss_GACAGCAGGCCAGGC	82	-
1	2425780	2425790	om081_vcAGGCCAsv_GCAGGCCAGG	84	-
1	2425858	2425868	om113_wwAAcATAya_ATTACATACA	75	-
1	2425860	2425870	om073_mtATTCCAkm_TAATTACATA	79	-
1	2425863	2425873	om106_wwAATgAAwa_GTAATTAAAT	77	+
1	2425864	2425874	om132_wtATTCAAwa_TAATTAAATT	78	+
1	2425865	2425875	om132_wtATTCAAwa_TAATTTAATT	79	-
1	2425865	2425875	om066_wtATTTGAth_TAATTTAATT	77	-
1	2425865	2425876	dym34_waAATTTATtt_TTAATTTAATT	81	-
1	2425866	2425876	om072_ttAcTTTAyw_TTAATTTAAT	77	-
1	2425866	2425877	om017_twTATTTTAtw_ATTAATTTAAT	76	-
1	2425903	2425927	dym16_rgrGrGrGAGrGAGAGAGAGAGrg_AAGAAGAGAGAGACAGAGAGAGTT	156	+
1	2425903	2425927	dym19_yyCTCTyTyyyTCTCTCTCTCTct_AACTCTCTCTGTCTCTCTCTTCTT	132	-
1	2425903	2425927	dym36_rrAGArArAGArAGAGAGAGAGrg_AAGAAGAGAGAGACAGAGAGAGTT	148	+
1	2425903	2425927	dym58_agwGrGAgrGAGAGAGAGAGrrrg_AAGAAGAGAGAGACAGAGAGAGTT	136	+
1	2425903	2425927	dym73_agAGAGAGAGArAGArArAGAGrr_AAGAAGAGAGAGACAGAGAGAGTT	142	+
1	2425904	2425927	dym01_rraGGGrGGAGAGAGAGAGGrrr_AGAAGAGAGAGACAGAGAGAGTT	97	+
1	2425904	2425928	dym11_gAGAGAGAGAGArAGArArarrrr_AGAAGAGAGAGACAGAGAGAGTTG	129	+
1	2425904	2425928	dym12_grGrGrGAGAGrGAGAGAGArrrr_AGAAGAGAGAGACAGAGAGAGTTG	126	+
1	2425904	2425928	dym21_rraGGGGAGGGAGaGrGGGAGagr_AGAAGAGAGAGACAGAGAGAGTTG	123	+
1	2425904	2425928	dym47_gaGAGAGAGArAGArArArAkwrr_AGAAGAGAGAGACAGAGAGAGTTG	119	+
1	2425904	2425928	dym72_gaGAGAGAGAGArArAGArArvrr_AGAAGAGAGAGACAGAGAGAGTTG	132	+
1	2425905	2425929	dym16_rgrGrGrGAGrGAGAGAGAGAGrg_GAAGAGAGAGACAGAGAGAGTTGG	123	+
1	2425905	2425929	dym19_yyCTCTyTyyyTCTCTCTCTCTct_CCAACTCTCTCTGTCTCTCTCTTC	141	-
1	2425905	2425929	dym36_rrAGArArAGArAGAGAGAGAGrg_GAAGAGAGAGACAGAGAGAGTTGG	152	+
1	2425905	2425929	dym58_agwGrGAgrGAGAGAGAGAGrrrg_GAAGAGAGAGACAGAGAGAGTTGG	142	+
1	2425905	2425929	dym73_agAGAGAGAGArAGArArAGAGrr_GAAGAGAGAGACAGAGAGAGTTGG	152	+
1	2425906	2425929	dym01_rraGGGrGGAGAGAGAGAGGrrr_AAGAGAGAGACAGAGAGAGTTGG	80	+
1	2425906	2425930	dym11_gAGAGAGAGAGArAGArArarrrr_AAGAGAGAGACAGAGAGAGTTGGT	130	+
1	2425906	2425930	dym12_grGrGrGAGAGrGAGAGAGArrrr_AAGAGAGAGACAGAGAGAGTTGGT	136	+
1	2425906	2425930	dym47_gaGAGAGAGArAGArArArAkwrr_AAGAGAGAGACAGAGAGAGTTGGT	124	+
1	2425906	2425930	dym66_grGgGrGAGAGGGAGGraGGaGrr_AAGAGAGAGACAGAGAGAGTTGGT	79	+
1	2425906	2425930	dym72_gaGAGAGAGAGArArAGArArvrr_AAGAGAGAGACAGAGAGAGTTGGT	134	+
1	2425907	2425931	dym16_rgrGrGrGAGrGAGAGAGAGAGrg_AGAGAGAGACAGAGAGAGTTGGTG	96	+
1	2425907	2425931	dym19_yyCTCTyTyyyTCTCTCTCTCTct_CACCAACTCTCTCTGTCTCTCTCT	110	-
1	2425907	2425931	dym36_rrAGArArAGArAGAGAGAGAGrg_AGAGAGAGACAGAGAGAGTTGGTG	117	+
1	2425907	2425931	dym58_agwGrGAgrGAGAGAGAGAGrrrg_AGAGAGAGACAGAGAGAGTTGGTG	121	+
1	2425907	2425931	dym73_agAGAGAGAGArAGArArAGAGrr_AGAGAGAGACAGAGAGAGTTGGTG	126	+
1	2425908	2425932	dym11_gAGAGAGAGAGArAGArArarrrr_GAGAGAGACAGAGAGAGTTGGTGA	109	+
1	2425908	2425932	dym12_grGrGrGAGAGrGAGAGAGArrrr_GAGAGAGACAGAGAGAGTTGGTGA	84	+
1	2425908	2425932	dym47_gaGAGAGAGArAGArArArAkwrr_GAGAGAGACAGAGAGAGTTGGTGA	106	+
1	2425908	2425932	dym72_gaGAGAGAGAGArArAGArArvrr_GAGAGAGACAGAGAGAGTTGGTGA	107	+
1	2425909	2425933	dym19_yyCTCTyTyyyTCTCTCTCTCTct_TTCACCAACTCTCTCTGTCTCTCT	113	-
1	2425909	2425933	dym36_rrAGArArAGArAGAGAGAGAGrg_AGAGAGACAGAGAGAGTTGGTGAA	92	+
1	2425909	2425933	dym58_agwGrGAgrGAGAGAGAGAGrrrg_AGAGAGACAGAGAGAGTTGGTGAA	80	+
1	2425909	2425933	dym73_agAGAGAGAGArAGArArAGAGrr_AGAGAGACAGAGAGAGTTGGTGAA	105	+
1	2425910	2425934	dym11_gAGAGAGAGAGArAGArArarrrr_GAGAGACAGAGAGAGTTGGTGAAG	87	+
1	2425910	2425934	dym21_rraGGGGAGGGAGaGrGGGAGagr_GAGAGACAGAGAGAGTTGGTGAAG	77	+
1	2425910	2425934	dym72_gaGAGAGAGAGArArAGArArvrr_GAGAGACAGAGAGAGTTGGTGAAG	87	+
1	2425911	2425935	dym19_yyCTCTyTyyyTCTCTCTCTCTct_ACTTCACCAACTCTCTCTGTCTCT	77	-
1	2425920	2425930	om119_ycCAACTCcm_ACCAACTCTC	84	-
1	2433283	2433294	om031_scACTCCACss_CCACTCCACTG	89	-
1	2433283	2433295	dym35_csCACssCACvs_GCCACTCCACTG	75	-
1	2433286	2433307	dym67_ccCaCCCACCCcCCCACsCcc_CCCACTAACCCAGCCACTCCA	76	-
1	2433290	2433300	om041_ssCCAGCCmv_ACCCAGCCAC	80	-
1	2464541	2464554	dym59_svCGAssrCGAss_ATCGACGACGACG	97	+
1	2464542	2464552	dym57_msGACGACgr_TCGACGACGA	95	+
1	2464542	2464555	dym51_ssGACgrsGACgs_TCGACGACGACGA	99	+
1	2464543	2464556	dym64_sbACGvsbACGgv_CGACGACGACGAC	95	+
1	2464544	2464557	dym59_svCGAssrCGAss_GACGACGACGACG	105	+
1	2464545	2464555	dym57_msGACGACgr_ACGACGACGA	100	+
1	2464545	2464558	dym51_ssGACgrsGACgs_ACGACGACGACGG	102	+
1	2464546	2464559	dym64_sbACGvsbACGgv_CGACGACGACGGC	93	+
1	2464548	2464558	dym57_msGACGACgr_ACGACGACGG	97	+
1	2464555	2464565	om134_mtGCATGCak_ATGCATGCCG	88	-
1	2464555	2464565	om134_mtGCATGCak_CGGCATGCAT	88	+
1	2464637	2464649	dym45_stGCAsbGCAss_ACGCACGGCACA	80	-
1	2464641	2464658	dym10_cvCGCACGCACGCACgc_CATGCACGCACGCACGG	129	-
1	2464642	2464658	dym09_srtgCATGCATGCAys_CATGCACGCACGCACG	100	-
1	2464642	2464658	dym09_srtgCATGCATGCAys_CGTGCGTGCGTGCATG	101	+
1	2464645	2464662	dym10_cvCGCACGCACGCACgc_GCAGCATGCACGCACGC	98	-
1	2464646	2464662	dym09_srtgCATGCATGCAys_CGTGCGTGCATGCTGC	91	+
1	2464646	2464662	dym09_srtgCATGCATGCAys_GCAGCATGCACGCACG	97	-
1	2464651	2464661	om134_mtGCATGCak_CAGCATGCAC	79	-
1	2464651	2464661	om134_mtGCATGCak_GTGCATGCTG	79	+
1	2542663	2542673	dym71_ssCGCCGCss_CACGCCGCGT	76	+
1	2542663	2542673	om023_ssCGCCGCss_CACGCCGCGT	76	+
1	2542742	2542754	om040_ssACGCCACGss_CCACGTCACGGG	78	-
1	2542743	2542755	dym35_csCACssCACvs_CCCACGTCACGG	85	-
1	2542743	2542755	om086_ysCACTTCACyb_CCCACGTCACGG	78	-
1	2542744	2542756	om015_sstCACGTCAss_GCCCACGTCACG	87	-
1	2543009	2543033	dym11_gAGAGAGAGAGArAGArArarrrr_GAGAGAGAGACGGCGCGAAAAGGG	104	-
1	2543009	2543033	dym12_grGrGrGAGAGrGAGAGAGArrrr_GAGAGAGAGACGGCGCGAAAAGGG	100	-
1	2543009	2543033	dym66_grGgGrGAGAGGGAGGraGGaGrr_GAGAGAGAGACGGCGCGAAAAGGG	78	-
1	2543009	2543033	dym72_gaGAGAGAGAGArArAGArArvrr_GAGAGAGAGACGGCGCGAAAAGGG	103	-
1	2655550	2655562	om060_skGCTGTGCTgs_CTGCTGTGCTGT	105	-
1	2655551	2655563	dym45_stGCAsbGCAss_CAGCACAGCAGC	81	+
1	2655551	2655563	om014_srGCAGAGCAgv_CAGCACAGCAGC	78	+
1	2655568	2655579	om035_bcGCTTTGCbb_TCGCTTTGCTG	87	-
1	2655571	2655581	om127_rrAAGCGAgv_CAAAGCGAGC	79	+
1	2690810	2690826	dym23_wtATTATTTTcTTcyt_TTATTAATTTAATCAT	97	-
1	2690812	2690822	om132_wtATTCAAwa_TAATTTAATC	78	-
1	2690812	2690822	om066_wtATTTGAth_TAATTTAATC	76	-
1	2690812	2690825	dym61_wwATTATTTAAww_TATTAATTTAATC	87	-
1	2690813	2690823	om072_ttAcTTTAyw_TTAATTTAAT	77	-
1	2690813	2690824	om017_twTATTTTAtw_ATTAATTTAAT	76	-
1	2690813	2690826	dym26_wwATTATTTTgww_TTATTAATTTAAT	94	-
1	2690813	2690826	dym61_wwATTATTTAAww_TTATTAATTTAAT	94	-
1	2690814	2690825	om054_aaAAACTAAam_TTAAATTAATA	80	+
1	2690815	2690825	om101_wtAAGTAAww_TAAATTAATA	81	+
1	2690815	2690825	om106_wwAATgAAwa_TAAATTAATA	95	+
1	2690815	2690826	dym34_waAATTTATtt_TAAATTAATAA	82	+
1	2739244	2739256	om053_yytCTCCTCtcy_ATTCTCCTCTTC	96	-
1	2739256	2739266	om096_stACGCTAss_GCACGCTAGA	76	-
1	2739265	2739288	dym01_rraGGGrGGAGAGAGAGAGGrrr_CTAGAGGGGAGAGAAGAAGAGAG	89	+
1	2739265	2739289	dym21_rraGGGGAGGGAGaGrGGGAGagr_CTAGAGGGGAGAGAAGAAGAGAGG	119	+
1	2739265	2739289	dym66_grGgGrGAGAGGGAGGraGGaGrr_CTAGAGGGGAGAGAAGAAGAGAGG	77	+
1	2739266	2739281	om090_ggGAGGGGAGGGArr_TAGAGGGGAGAGAAG	110	+
1	2739266	2739290	dym16_rgrGrGrGAGrGAGAGAGAGAGrg_TAGAGGGGAGAGAAGAAGAGAGGC	102	+
1	2739266	2739290	dym19_yyCTCTyTyyyTCTCTCTCTCTct_GCCTCTCTTCTTCTCTCCCCTCTA	88	-
1	2739266	2739290	dym24_ggrGGaGGaGGGGAGGGGGGaGgr_TAGAGGGGAGAGAAGAAGAGAGGC	80	+
1	2739267	2739290	dym01_rraGGGrGGAGAGAGAGAGGrrr_AGAGGGGAGAGAAGAAGAGAGGC	97	+
1	2739267	2739291	dym11_gAGAGAGAGAGArAGArArarrrr_AGAGGGGAGAGAAGAAGAGAGGCG	77	+
1	2739267	2739291	dym12_grGrGrGAGAGrGAGAGAGArrrr_AGAGGGGAGAGAAGAAGAGAGGCG	109	+
1	2739267	2739291	dym21_rraGGGGAGGGAGaGrGGGAGagr_AGAGGGGAGAGAAGAAGAGAGGCG	127	+
1	2739267	2739291	dym72_gaGAGAGAGAGArArAGArArvrr_AGAGGGGAGAGAAGAAGAGAGGCG	80	+
1	2739268	2739292	dym16_rgrGrGrGAGrGAGAGAGAGAGrg_GAGGGGAGAGAAGAAGAGAGGCGG	92	+
1	2739268	2739292	dym20_cyCtCTCCCTCCCCmCCTCCCmcy_CCGCCTCTCTTCTTCTCTCCCCTC	82	-
1	2739268	2739292	dym36_rrAGArArAGArAGAGAGAGAGrg_GAGGGGAGAGAAGAAGAGAGGCGG	88	+
1	2739268	2739292	dym58_agwGrGAgrGAGAGAGAGAGrrrg_GAGGGGAGAGAAGAAGAGAGGCGG	104	+
1	2739268	2739292	dym73_agAGAGAGAGArAGArArAGAGrr_GAGGGGAGAGAAGAAGAGAGGCGG	86	+
1	2739269	2739292	dym01_rraGGGrGGAGAGAGAGAGGrrr_AGGGGAGAGAAGAAGAGAGGCGG	85	+
1	2739269	2739293	dym11_gAGAGAGAGAGArAGArArarrrr_AGGGGAGAGAAGAAGAGAGGCGGT	94	+
1	2739269	2739293	dym12_grGrGrGAGAGrGAGAGAGArrrr_AGGGGAGAGAAGAAGAGAGGCGGT	117	+
1	2739269	2739293	dym47_gaGAGAGAGArAGArArArAkwrr_AGGGGAGAGAAGAAGAGAGGCGGT	81	+
1	2739269	2739293	dym66_grGgGrGAGAGGGAGGraGGaGrr_AGGGGAGAGAAGAAGAGAGGCGGT	119	+
1	2739269	2739293	dym72_gaGAGAGAGAGArArAGArArvrr_AGGGGAGAGAAGAAGAGAGGCGGT	80	+
1	2739272	2739284	om053_yytCTCCTCtcy_CTTCTTCTCTCC	81	-
1	2739273	2739285	om026_yycTCTTCTCyy_TCTTCTTCTCTC	91	-
1	2739277	2739289	om053_yytCTCCTCtcy_CCTCTCTTCTTC	76	-
1	2739325	2739337	dym35_csCACssCACvs_CGCACTCCACCT	83	+
1	2739325	2739337	om086_ysCACTTCACyb_CGCACTCCACCT	78	+
1	2739326	2739337	om031_scACTCCACss_GCACTCCACCT	89	+
1	2739328	2739338	dym63_gtGGTGGAsg_AAGGTGGAGT	80	-
1	2739440	2739459	dym38_rcCGTmsrwyyysgATCsr_GCCGTCGGATCAGGATCAG	102	-
1	2739446	2739460	dym17_ysGATCCAACGGyy_CTGATCCGACGGCT	110	+
1	2750531	2750541	om081_vcAGGCCAsv_ACAGGCCATG	83	-
1	2750537	2750547	om079_mcCACCACcm_CACACCACAG	76	-
1	2750537	2750549	dym35_csCACssCACvs_TCCACACCACAG	83	-
1	2750540	2750550	om139_scCCACACvm_GTCCACACCA	81	-
1	2750588	2750598	om098_bmCGTGTCss_GCCGTGTCTG	81	-
1	2781583	2781607	dym03_cmtCCCccCCCAGCCCAaCCgCmc_TTCCTCCCGCCTGCCCCACCGGCC	90	+
1	2781586	2781610	dym62_ssCCCggCCGGCCCaCCCCcCCmc_CTCCCGCCTGCCCCACCGGCCTGC	79	+
1	2781590	2781600	om039_bsCCTGCCys_CGCCTGCCCC	80	+
1	2781592	2781602	om016_srGGGGCAgs_GTGGGGCAGG	83	-
1	2781594	2781604	om003_ssCCCCACcc_TGCCCCACCG	77	+
1	2781673	2781685	om128_rscTGGGCCrss_ACCTGGGCCGTT	80	+
1	2781673	2781685	om140_cymGGCCCAgsy_AACGGCCCAGGT	79	-
1	2781673	2781685	om004_scCGGCCCAgsy_AACGGCCCAGGT	91	-
1	2785821	2785831	om110_ybCCTGTCcb_AGCCTGTCCG	79	-
1	2785831	2785841	om036_rvAAGCAArv_GTAAGCAAGT	82	-
1	2787893	2787914	dym69_watAArAAAAAAAwtAAAgwa_GTTGATAAATAAAAGAAACTT	90	-
1	2787894	2787908	dym44_arAwAAAAAAAgra_AAATAAAAGAAACT	83	-
1	2787894	2787910	dym23_wtATTATTTTcTTcyt_AGTTTCTTTTATTTAT	80	+
1	2787894	2787912	dym13_ttcTTTTTTwTTTTwTtt_AGTTTCTTTTATTTATCA	90	+
1	2787896	2787907	om017_twTATTTTAtw_TTTCTTTTATT	76	+
1	2787896	2787910	om052_yyTCTTTTCTTTyy_TTTCTTTTATTTAT	113	+
1	2787897	2787912	dym50_aamAAAAAAAAArra_TGATAAATAAAAGAA	75	-
1	2787898	2787912	dym44_arAwAAAAAAAgra_TGATAAATAAAAGA	85	-
1	2787899	2787909	om106_wwAATgAAwa_TAAATAAAAG	79	-
1	2787899	2787912	dym29_wwAtAAATAATww_TGATAAATAAAAG	98	-
1	2787899	2787912	dym61_wwATTATTTAAww_CTTTTATTTATCA	75	+
1	2787900	2787910	om101_wtAAGTAAww_ATAAATAAAA	81	-
1	2787916	2787926	om115_wtATTCTAba_ACATTCTATC	80	+
1	2788007	2788017	om139_scCCACACvm_GACCACACCC	84	-
1	2788321	2788331	om115_wtATTCTAba_ATATTCTAGC	92	+
1	2788321	2788331	om073_mtATTCCAkm_ATATTCTAGC	77	+
1	2790314	2790332	dym13_ttcTTTTTTwTTTTwTtt_GGCTTCTTTGTTTTCTCG	79	+
1	2790316	2790330	om052_yyTCTTTTCTTTyy_CTTCTTTGTTTTCT	80	+
1	2790316	2790331	om104_rrGAAAArAAAAcar_GAGAAAACAAAGAAG	75	-
1	2790566	2790590	dym11_gAGAGAGAGAGArAGArArarrrr_GAGAGAGAGAGCAAACAGCAACAG	86	-
1	2790566	2790590	dym04_ragAGAGArArAAAAAAAwAAmwa_GAGAGAGAGAGCAAACAGCAACAG	101	-
1	2790566	2790590	dym72_gaGAGAGAGAGArArAGArArvrr_GAGAGAGAGAGCAAACAGCAACAG	94	-
1	2790567	2790591	dym19_yyCTCTyTyyyTCTCTCTCTCTct_TGTTGCTGTTTGCTCTCTCTCTCA	95	+
1	2790568	2790592	dym11_gAGAGAGAGAGArAGArArarrrr_CTGAGAGAGAGAGCAAACAGCAAC	79	-
1	2790568	2790592	dym47_gaGAGAGAGArAGArArArAkwrr_CTGAGAGAGAGAGCAAACAGCAAC	103	-
1	2790568	2790592	dym72_gaGAGAGAGAGArArAGArArvrr_CTGAGAGAGAGAGCAAACAGCAAC	83	-
1	2790570	2790594	dym11_gAGAGAGAGAGArAGArArarrrr_AGCTGAGAGAGAGAGCAAACAGCA	91	-
1	2790617	2790627	om127_rrAAGCGAgv_GCAAGCGAAA	81	+
1	2791263	2791276	dym59_svCGAssrCGAss_TGCGACTGCGAGC	83	+
1	2792779	2792791	dym35_csCACssCACvs_TCCACTTCACCG	82	-
1	2792779	2792791	om086_ysCACTTCACyb_TCCACTTCACCG	104	-
1	2792784	2792795	om031_scACTCCACss_GGACTCCACTT	82	-
1	2801811	2801821	om003_ssCCCCACcc_CACCCCACTA	76	-
1	2801811	2801823	dym35_csCACssCACvs_CCCACCCCACTA	85	-
1	2801811	2801831	dym25_cctCCCccCCCAGCCCAgcc_CCCCACTCCCCACCCCACTA	89	-
1	2801811	2801835	dym24_ggrGGaGGaGGGGAGGGGGGaGgr_TAGTGGGGTGGGGAGTGGGGAGAG	96	+
1	2801811	2801835	dym48_ssCcCcCCaCGGCCCAGCCCaasc_CTCTCCCCACTCCCCACCCCACTA	114	-
1	2801812	2801836	dym21_rraGGGGAGGGAGaGrGGGAGagr_AGTGGGGTGGGGAGTGGGGAGAGC	75	+
1	2801812	2801836	dym02_cctCCCccCCCGGCCCAbCCCacc_GCTCTCCCCACTCCCCACCCCACT	116	-
1	2801812	2801836	dym42_rgcGGrGTGGGstGGGGGGGGagg_AGTGGGGTGGGGAGTGGGGAGAGC	109	+
1	2801813	2801837	dym20_cyCtCTCCCTCCCCmCCTCCCmcy_TGCTCTCCCCACTCCCCACCCCAC	79	-
1	2801814	2801835	dym67_ccCaCCCACCCcCCCACsCcc_CTCTCCCCACTCCCCACCCCA	75	-
1	2801815	2801836	dym22_cctCCCcCCCCAGCCCACgcc_GCTCTCCCCACTCCCCACCCC	90	-
1	2801816	2801826	om003_ssCCCCACcc_CTCCCCACCC	84	-
1	2801816	2801830	dym68_csCACvsscCACss_CCCACTCCCCACCC	88	-
1	2801821	2801831	om112_syCCACTCcc_CCCCACTCCC	88	-
1	2801823	2801833	om003_ssCCCCACcc_CTCCCCACTC	77	-
1	2801825	2801848	dym01_rraGGGrGGAGAGAGAGAGGrrr_GTGGGGAGAGCAGTGAGAGAAAG	83	+
1	2801827	2801850	dym01_rraGGGrGGAGAGAGAGAGGrrr_GGGGAGAGCAGTGAGAGAAAGGG	92	+
1	2801829	2801852	dym01_rraGGGrGGAGAGAGAGAGGrrr_GGAGAGCAGTGAGAGAAAGGGGC	99	+
1	2801829	2801853	dym66_grGgGrGAGAGGGAGGraGGaGrr_GGAGAGCAGTGAGAGAAAGGGGCT	77	+
1	2801943	2801953	om041_ssCCAGCCmv_GGCCAGCCCA	85	+
1	2839300	2839313	dym59_svCGAssrCGAss_GCCGAAGACGAGG	87	+
1	2839304	2839317	dym51_ssGACgrsGACgs_AAGACGAGGACCC	85	+
1	2839318	2839328	dym56_wvCAAAAGmr_AGCAAAAGAC	81	-
1	2839327	2839339	dym45_stGCAsbGCAss_TGGCACGGCAGT	75	+
1	2839337	2839359	dym49_scaGGCCCACCcCCCCACGccc_GTTGCCCCACCCCACCAAGTCA	76	+
1	2839339	2839349	om003_ssCCCCACcc_TGCCCCACCC	81	+
1	2839341	2839353	om057_scCCAtCCCAcs_CCCCACCCCACC	79	+
1	2839341	2839356	dym40_ssCCAsssscCCAss_CCCCACCCCACCAAG	81	+
1	2839342	2839354	dym35_csCACssCACvs_CCCACCCCACCA	84	+
1	2839344	2839354	om003_ssCCCCACcc_CACCCCACCA	78	+
1	2839351	2839361	om138_myAAGTCAyr_CCAAGTCAAA	79	+
1	2839413	2839424	om064_yyCCCTTCCsy_TTCCCTTCCTC	87	+
1	2841227	2841251	dym02_cctCCCccCCCGGCCCAbCCCacc_CGTCCGACGCCGGACCGTCCCACG	92	+
1	2841241	2841251	om069_sgGTCCCAcc_CCGTCCCACG	84	+
1	2841281	2841292	om010_ssCCGTCCGwy_GACCGTCCGGC	85	+
1	2856600	2856612	om049_rvCAGAACAGvv_AACAGTACAGAC	81	-
1	2856601	2856611	om088_vtAGTACAbr_ACAGTACAGA	82	-
1	2856609	2856619	om021_rrAAGGAArr_GCAAGGAAAC	79	-
1	2856653	2856663	om048_ssGACCCAss_GCGACCCATA	86	-
1	2856661	2856672	om116_kgaTGGGCTgs_GCATGGGCTGC	83	-
1	2856661	2856672	om097_scAGCCCAasm_GCAGCCCATGC	76	+
1	2856672	2856683	om116_kgaTGGGCTgs_ACCTGGGCTGT	77	-
1	2856672	2856683	om002_scAGCCCAgcm_ACAGCCCAGGT	82	+
1	2856672	2856683	om097_scAGCCCAasm_ACAGCCCAGGT	78	+
1	2874499	2874509	om021_rrAAGGAArr_GGAAGGAATA	92	-
1	2894291	2894301	om110_ybCCTGTCcb_CGCCTGTCAG	81	+
1	2894313	2894323	om079_mcCACCACcm_AACACCACAA	79	+
1	2895832	2895842	om003_ssCCCCACcc_GCCCCCACGC	81	+
1	2895922	2895935	dym29_wwAtAAATAATww_AAATATATTATGG	77	-
1	2895923	2895934	om108_wwTAAGATAaw_CATAATATATT	76	+
1	2895924	2895934	om113_wwAAcATAya_ATAATATATT	89	+
1	2895924	2895934	om126_wwTATATAww_AATATATTAT	77	-
1	2895924	2895934	om126_wwTATATAww_ATAATATATT	77	+
1	2895924	2895935	dym34_waAATTTATtt_ATAATATATTT	83	+
1	2895924	2895937	dym26_wwATTATTTTgww_ATAATATATTTAA	78	+
1	2895925	2895936	dym34_waAATTTATtt_TAAATATATTA	88	-
1	2895926	2895936	om113_wwAAcATAya_TAAATATATT	83	-
1	2895926	2895936	om126_wwTATATAww_AATATATTTA	77	+
1	2895926	2895936	om126_wwTATATAww_TAAATATATT	77	-
1	2895928	2895938	om126_wwTATATAww_TATATTTAAA	80	+
1	2895928	2895938	om126_wwTATATAww_TTTAAATATA	80	-
1	2929745	2929755	om038_ctACTCTAsw_ATACTATAGT	82	-
1	2929745	2929755	om072_ttAcTTTAyw_ATACTATAGT	83	-
1	2929950	2929960	om069_sgGTCCCAcc_CGGTCCCAGG	81	-
1	2949104	2949128	dym47_gaGAGAGAGArAGArArArAkwrr_GCAGGGGAGAAATAAAGAAAAAAG	91	+
1	2949104	2949128	dym04_ragAGAGArArAAAAAAAwAAmwa_GCAGGGGAGAAATAAAGAAAAAAG	79	+
1	2949105	2949128	dym28_rrrAArAAAAAArAAAArAAwra_CAGGGGAGAAATAAAGAAAAAAG	78	+
1	2949106	2949128	dym54_rawAAArAAAAAAAAAwAAmrr_AGGGGAGAAATAAAGAAAAAAG	81	+
1	2949107	2949128	dym69_watAArAAAAAAAwtAAAgwa_GGGGAGAAATAAAGAAAAAAG	77	+
1	2949109	2949123	dym44_arAwAAAAAAAgra_GGAGAAATAAAGAA	81	+
1	2949109	2949127	dym13_ttcTTTTTTwTTTTwTtt_TTTTTTCTTTATTTCTCC	78	-
1	2949111	2949128	om074_aaAAmAAAArAAAAgrr_AGAAATAAAGAAAAAAG	116	+
1	2949113	2949127	dym44_arAwAAAAAAAgra_AAATAAAGAAAAAA	95	+
1	2949113	2949128	om104_rrGAAAArAAAAcar_AAATAAAGAAAAAAG	86	+
1	2949139	2949149	om070_yaCGTACGtr_TACGTACGTA	114	-
1	2949139	2949149	om070_yaCGTACGtr_TACGTACGTA	114	+
1	2949141	2949151	om051_sgTACGTAcs_ACTACGTACG	95	-
1	2949141	2949151	om051_sgTACGTAcs_CGTACGTAGT	95	+
1	2949145	2949155	om100_ctACACTAsh_CCACACTACG	76	-
1	2949147	2949157	om139_scCCACACvm_CACCACACTA	83	-
1	2949147	2949159	dym35_csCACssCACvs_ACCACCACACTA	81	-
1	2949149	2949159	om079_mcCACCACcm_ACCACCACAC	87	-
1	2949151	2949161	dym30_ccACCACCas_GTACCACCAC	89	-
1	2949157	2949167	dym30_ccACCACCas_GTACCACCGG	80	+
1	2949224	2949234	om027_gcATGCATgc_CCATGCATGG	87	-
1	2949224	2949234	om027_gcATGCATgc_CCATGCATGG	87	+
1	2949242	2949253	om084_ssTAGCCTAsc_TGTAGCCTAGC	97	+
1	2949299	2949311	dym31_syAGCTAGCTrs_CCAGCTAGCTAG	118	+
1	2949299	2949311	dym31_syAGCTAGCTrs_CTAGCTAGCTGG	118	-
1	2949300	2949310	om131_yaGCTAGCtr_CAGCTAGCTA	104	+
1	2949300	2949310	om131_yaGCTAGCtr_TAGCTAGCTG	104	-
1	2949302	2949312	om058_kcTAGCTAgm_GCTAGCTAGA	94	+
1	2949302	2949312	om058_kcTAGCTAgm_TCTAGCTAGC	94	-
1	2949303	2949315	dym31_syAGCTAGCTrs_CTAGCTAGATTC	80	+
1	2949303	2949315	dym31_syAGCTAGCTrs_GAATCTAGCTAG	80	-
1	2949317	2949327	om134_mtGCATGCak_ATGCATGCCA	82	-
1	2949317	2949327	om134_mtGCATGCak_TGGCATGCAT	82	+
1	2949319	2949329	om027_gcATGCATgc_CCATGCATGC	91	-
1	2949319	2949329	om027_gcATGCATgc_GCATGCATGG	91	+
1	2949324	2949334	om081_vcAGGCCAsv_CCAGGCCATG	82	-
1	2949367	2949379	dym31_syAGCTAGCTrs_ACAGCTAGCCGG	84	+
1	2949367	2949379	dym31_syAGCTAGCTrs_CCGGCTAGCTGT	84	-
1	2949368	2949378	om131_yaGCTAGCtr_CAGCTAGCCG	87	+
1	2949368	2949378	om131_yaGCTAGCtr_CGGCTAGCTG	87	-
1	2949382	2949392	om036_rvAAGCAArv_GCAAGCAAGC	81	-
1	2949620	2949635	dym39_gsCAGssvssCAGss_CGCAGCCTGGCAGGA	83	-
1	2992879	2992895	dym14_ssCGCGCGCGCGCGss_CGCGCGCGCGCCGCCG	85	+
1	2992879	2992895	dym14_ssCGCGCGCGCGCGss_CGGCGGCGCGCGCGCG	85	-
1	2992885	2992895	dym71_ssCGCCGCss_CGCGCCGCCG	88	+
1	2992885	2992895	om023_ssCGCCGCss_CGCGCCGCCG	88	+
1	2992888	2992898	dym71_ssCGCCGCss_GCCGCCGCCA	80	+
1	2992888	2992898	om023_ssCGCCGCss_GCCGCCGCCA	80	+
1	2993700	2993710	om119_ycCAACTCcm_ACCAACTCGA	85	-
1	2993701	2993725	dym55_scCCaCCaCCCCACCcCCCasCmc_CACCACCACACCAACACCAACTCG	102	-
1	2993704	2993717	dym27_scCCAsscCCAss_CACCAACACCAAC	77	-
1	2993704	2993728	dym55_scCCaCCaCCCCACCcCCCasCmc_GACCACCACCACACCAACACCAAC	92	-
1	2993705	2993718	dym75_scACCmscACCvs_ACACCAACACCAA	85	-
1	2993706	2993719	dym08_csCACvssCACvs_CACACCAACACCA	81	-
1	2993707	2993720	dym46_vyACAsvyACAsv_CCACACCAACACC	79	-
1	2993710	2993725	dym40_ssCCAsssscCCAss_CACCACCACACCAAC	83	-
1	2993712	2993722	om139_scCCACACvm_CACCACACCA	82	-
1	2993712	2993724	dym35_csCACssCACvs_ACCACCACACCA	79	-
1	2993714	2993724	om079_mcCACCACcm_ACCACCACAC	87	-
1	2993714	2993727	dym08_csCACvssCACvs_ACCACCACCACAC	87	-
1	2993715	2993728	dym27_scCCAsscCCAss_GACCACCACCACA	85	-
1	2993716	2993726	dym30_ccACCACCas_CCACCACCAC	97	-
1	2993717	2993727	om079_mcCACCACcm_ACCACCACCA	93	-
1	2993769	2993784	dym39_gsCAGssvssCAGss_GGCAGGCAGCCAGCT	86	+
1	2993774	2993786	dym31_syAGCTAGCTrs_CTAGCTGGCTGC	77	-
1	2993774	2993786	dym31_syAGCTAGCTrs_GCAGCCAGCTAG	77	+
1	2993778	2993790	dym31_syAGCTAGCTrs_CCAGCTAGCTCC	105	+
1	2993778	2993790	dym31_syAGCTAGCTrs_GGAGCTAGCTGG	106	-
1	2993779	2993789	om131_yaGCTAGCtr_CAGCTAGCTC	94	+
1	2993779	2993789	om131_yaGCTAGCtr_GAGCTAGCTG	94	-
1	3019097	3019110	dym75_scACCmscACCvs_GCACCGCCACCGC	87	-
1	3019098	3019111	dym08_csCACvssCACvs_CGCACCGCCACCG	89	-
1	3019100	3019112	om032_cyGCACCGCAss_CCGCACCGCCAC	79	-
1	3021711	3021735	dym06_ssCCCCCCGGCCCsGGCCggGGss_CCACCTCCGATCGCGGCCGGGGCT	88	+
1	3021724	3021734	om068_ssCCCGGCcs_GCCCCGGCCG	87	-
1	3022173	3022183	om123_smCGAGTCsr_AGCGAGTCCG	80	-
1	3022177	3022187	om075_vgCGAGCGvs_CGCGAGCGAG	91	-
1	3022274	3022287	dym27_scCCAsscCCAss_GTCCAGCGCCAGG	81	-
1	3022279	3022290	om137_scGGTCCAGsb_CGGGTCCAGCG	84	-
1	3022378	3022391	dym51_ssGACgrsGACgs_CTGACGCCGACCG	86	+
1	3022382	3022392	om125_ssCCGACCsv_CGCCGACCGC	83	+
1	3022442	3022452	om073_mtATTCCAkm_TCATTCCAGC	75	+
1	3036382	3036392	om095_stACCAGAbv_CCACCAGACG	79	-
1	3036385	3036395	dym63_gtGGTGGAsg_CTGGTGGAGC	81	+
1	3036386	3036397	om122_ccgCTCCACss_CTGCTCCACCA	81	-
1	3036494	3036504	om139_scCCACACvm_CCCCACACCT	80	-
1	3044238	3044262	dym33_ghGGGGGGGaTGGGCCCAkCCCms_GAGGGGGGGGGGGGTCCATTTCGG	105	-
1	3063122	3063132	om120_ssCCCCGCss_CACCCCGCAC	75	-
1	3075219	3075229	dym71_ssCGCCGCss_CGCGCCGCCC	85	-
1	3075219	3075229	om023_ssCGCCGCss_CGCGCCGCCC	85	-
1	3075539	3075549	om106_wwAATgAAwa_GTAATTAATC	80	-
1	3075769	3075779	om027_gcATGCATgc_ATATGCATGC	93	+
1	3075769	3075779	om027_gcATGCATgc_GCATGCATAT	93	-
1	3075771	3075781	om134_mtGCATGCak_AGGCATGCAT	92	-
1	3075771	3075781	om134_mtGCATGCak_ATGCATGCCT	92	+
1	3075774	3075797	dym32_sstGGCCCAtCCCCCCcgCCass_CATGCCTCATGCCCCCTCCCTCT	79	+
1	3075778	3075802	dym21_rraGGGGAGGGAGaGrGGGAGagr_GATGGAGAGGGAGGGGGCATGAGG	97	-
1	3075780	3075804	dym12_grGrGrGAGAGrGAGAGAGArrrr_GAGATGGAGAGGGAGGGGGCATGA	114	-
1	3075780	3075804	dym66_grGgGrGAGAGGGAGGraGGaGrr_GAGATGGAGAGGGAGGGGGCATGA	125	-
1	3075781	3075791	om016_srGGGGCAgs_AGGGGGCATG	78	-
1	3075781	3075805	dym24_ggrGGaGGaGGGGAGGGGGGaGgr_AGAGATGGAGAGGGAGGGGGCATG	78	-
1	3075783	3075806	dym01_rraGGGrGGAGAGAGAGAGGrrr_CAGAGATGGAGAGGGAGGGGGCA	85	-
1	3075783	3075807	dym16_rgrGrGrGAGrGAGAGAGAGAGrg_ACAGAGATGGAGAGGGAGGGGGCA	84	-
1	3075783	3075807	dym19_yyCTCTyTyyyTCTCTCTCTCTct_TGCCCCCTCCCTCTCCATCTCTGT	107	+
1	3075783	3075807	dym36_rrAGArArAGArAGAGAGAGAGrg_ACAGAGATGGAGAGGGAGGGGGCA	97	-
1	3075783	3075807	dym58_agwGrGAgrGAGAGAGAGAGrrrg_ACAGAGATGGAGAGGGAGGGGGCA	128	-
1	3075783	3075807	dym73_agAGAGAGAGArAGArArAGAGrr_ACAGAGATGGAGAGGGAGGGGGCA	99	-
1	3075901	3075911	om070_yaCGTACGtr_CACGTACGAC	87	-
1	3075901	3075911	om070_yaCGTACGtr_GTCGTACGTG	87	+
1	3075901	3075920	dym38_rcCGTmsrwyyysgATCsr_GTCGTACGTGGTAGATCGG	116	+
1	3075910	3075934	dym24_ggrGGaGGaGGGGAGGGGGGaGgr_GGTAGATCGGTGGAGGGAGGAGGC	75	+
1	3075916	3075926	dym63_gtGGTGGAsg_TCGGTGGAGG	83	+
1	3075917	3075928	om122_ccgCTCCACss_TCCCTCCACCG	76	-
1	3076136	3076146	om003_ssCCCCACcc_GGCCCCACCC	88	+
1	3090227	3090237	om138_myAAGTCAyr_CCAAGTCAAA	79	-
1	3090298	3090308	dym56_wvCAAAAGmr_ATCAAAAGAG	81	+
1	3090302	3090314	om053_yytCTCCTCtcy_GGTCTCCTCTTT	90	-
1	3090359	3090371	om128_rscTGGGCCrss_ACCTGGGCCCCG	77	+
1	3090359	3090371	om140_cymGGCCCAgsy_CGGGGCCCAGGT	77	-
1	3090446	3090456	om110_ybCCTGTCcb_TGCCTGTCAC	79	+
1	3129227	3129237	om069_sgGTCCCAcc_GAGTCCCACT	83	+
1	3129230	3129240	om112_syCCACTCcc_TCCCACTCAC	82	+
1	3129574	3129584	om041_ssCCAGCCmv_CCCCAGCCCC	77	+
1	3129574	3129587	dym27_scCCAsscCCAss_CCCCAGCCCCAGC	85	+
1	3129698	3129709	om043_ssACGGGACss_CCACGGGACGA	90	+
1	3129702	3129712	dym57_msGACGACgr_GGGACGACCC	78	+
1	3129706	3129716	om091_sbACCCGAys_CGACCCGACG	88	+
1	3129772	3129782	om111_gsCAAGGCms_CGCAAGGCAG	79	-
1	3129776	3129786	om028_scAGCGCAss_GAAGCGCAAG	76	-
1	3132575	3132586	om116_kgaTGGGCTgs_AGTTGGGCTCG	76	+
1	3132575	3132586	om002_scAGCCCAgcm_CGAGCCCAACT	77	-
1	3132575	3132586	om097_scAGCCCAasm_CGAGCCCAACT	84	-
1	3132576	3132591	dym40_ssCCAsssscCCAss_GGCCACGAGCCCAAC	85	-
1	3168811	3168823	dym35_csCACssCACvs_CACACAACACAG	78	-
1	3168812	3168822	om121_mtACAACAmm_ACACAACACA	81	-
1	3168863	3168874	om043_ssACGGGACss_GTACGGGACGG	97	-
1	3168870	3168880	om121_mtACAACAmm_GTACAACACG	90	+
1	3169004	3169014	om069_sgGTCCCAcc_CGGTCCCAGG	81	+
1	3169060	3169073	dym64_sbACGvsbACGgv_GCACGCGCACGCG	85	+
1	3169063	3169077	om037_ssCGCACGGCaCss_CGCGCACGCGACGA	76	+
1	3169066	3169076	om076_sbACGCGAss_GCACGCGACG	90	+
1	3169066	3169078	om040_ssACGCCACGss_GCACGCGACGAG	76	+
1	3169067	3169079	om042_grCGAGACGAsr_CACGCGACGAGA	77	+
1	3169072	3169084	om042_grCGAGACGAsr_GACGAGACGGCC	80	+
1	3171292	3171302	om091_sbACCCGAys_GCACCCGAGA	79	-
1	3171308	3171320	om015_sstCACGTCAss_GGCCACGTCACG	86	+
1	3171309	3171321	dym35_csCACssCACvs_GCCACGTCACGC	81	+
1	3171309	3171321	om086_ysCACTTCACyb_GCCACGTCACGC	76	+
1	3171310	3171322	om040_ssACGCCACGss_CCACGTCACGCC	84	+
1	3186998	3187010	om032_cyGCACCGCAss_CTCCACCGCATC	82	-
1	3190459	3190470	om046_ycCATTTCAby_AGCATTTCAGC	82	-
1	3193926	3193936	om075_vgCGAGCGvs_ACCGAGCGGT	81	-
1	3193931	3193944	dym75_scACCmscACCvs_CCACCTGCACCGA	87	-
1	3193932	3193945	dym08_csCACvssCACvs_CCCACCTGCACCG	83	-
1	3193932	3193956	dym62_ssCCCggCCGGCCCaCCCCcCCmc_AACCCACACGGCCCACCTGCACCG	77	-
1	3193933	3193957	dym48_ssCcCcCCaCGGCCCAGCCCaasc_TAACCCACACGGCCCACCTGCACC	88	-
1	3193934	3193958	dym03_cmtCCCccCCCAGCCCAaCCgCmc_CTAACCCACACGGCCCACCTGCAC	88	-
1	3193938	3193950	om128_rscTGGGCCrss_AGGTGGGCCGTG	79	+
1	3193938	3193950	om140_cymGGCCCAgsy_CACGGCCCACCT	80	-
1	3193938	3193950	om004_scCGGCCCAgsy_CACGGCCCACCT	82	-
1	3193938	3193952	dym68_csCACvsscCACss_CACACGGCCCACCT	87	-
1	3193945	3193955	om139_scCCACACvm_ACCCACACGG	82	-
1	3194229	3194240	om017_twTATTTTAtw_TAAATTTTAGT	80	-
1	3262166	3262176	om079_mcCACCACcm_CCCACCACGG	82	+
1	3262242	3262253	om018_ssATCTGATsb_TGATCTGATGG	93	-
1	3262243	3262255	om065_gcTGAACTGArs_GCTGATCTGATG	82	-
1	3262243	3262255	om092_ssTCAGGTCAss_CATCAGATCAGC	82	+
1	3262243	3262258	om077_sctCAGCTCAGCCcv_CATCAGATCAGCCGA	96	+
1	3262245	3262255	om114_ctAGATCArm_TCAGATCAGC	77	+
1	3265322	3265332	om125_ssCCGACCsv_TGCCGACCCA	78	+
1	3265324	3265334	om048_ssGACCCAss_CCGACCCAGC	82	+
1	3272393	3272404	om001_srCAGGGCAss_CGCACGGCACG	79	+
1	3272393	3272405	dym35_csCACssCACvs_CGCACGGCACGG	86	+
1	3272394	3272406	om040_ssACGCCACGss_GCACGGCACGGC	77	+
1	3272395	3272415	om050_sgCTGCACTGCAGTGCAGcs_CACGGCACGGCACGGCACGG	79	+
1	3272395	3272415	om050_sgCTGCACTGCAGTGCAGcs_CCGTGCCGTGCCGTGCCGTG	79	-
1	3272396	3272410	om037_ssCGCACGGCaCss_ACGGCACGGCACGG	97	+
1	3272397	3272409	dym45_stGCAsbGCAss_CGGCACGGCACG	87	+
1	3272397	3272409	om032_cyGCACCGCAss_CGGCACGGCACG	77	+
1	3272398	3272409	om001_srCAGGGCAss_GGCACGGCACG	78	+
1	3272398	3272410	dym35_csCACssCACvs_GGCACGGCACGG	79	+
1	3272399	3272411	om040_ssACGCCACGss_GCACGGCACGGC	77	+
1	3272400	3272420	om050_sgCTGCACTGCAGTGCAGcs_CACGGCACGGCACGGCAGGC	90	+
1	3272400	3272420	om050_sgCTGCACTGCAGTGCAGcs_GCCTGCCGTGCCGTGCCGTG	90	-
1	3272401	3272415	om037_ssCGCACGGCaCss_ACGGCACGGCACGG	97	+
1	3272402	3272414	dym45_stGCAsbGCAss_CGGCACGGCACG	87	+
1	3272402	3272414	om032_cyGCACCGCAss_CGGCACGGCACG	77	+
1	3272403	3272414	om001_srCAGGGCAss_GGCACGGCACG	78	+
1	3272403	3272415	dym35_csCACssCACvs_GGCACGGCACGG	79	+
1	3272404	3272416	om040_ssACGCCACGss_GCACGGCACGGC	77	+
1	3272407	3272419	dym45_stGCAsbGCAss_CGGCACGGCAGG	84	+
1	3272478	3272488	om102_scGGCGCCgs_CTGGCGCCGC	81	+
1	3272478	3272488	om102_scGGCGCCgs_GCGGCGCCAG	81	-
1	3272480	3272490	dym71_ssCGCCGCss_GGCGCCGCCG	86	+
1	3272480	3272490	om023_ssCGCCGCss_GGCGCCGCCG	86	+
1	3272485	3272495	om125_ssCCGACCsv_CGCCGACCAA	81	+
1	3272581	3272594	dym59_svCGAssrCGAss_AGCGAGAACGAGG	86	+
1	3272586	3272599	dym64_sbACGvsbACGgv_GAACGAGGACGCT	78	+
1	3273026	3273036	om016_srGGGGCAgs_TGGGGGCAGC	77	-
1	3273029	3273039	om003_ssCCCCACcc_GCCCCCACCC	86	+
1	3273123	3273138	dym40_ssCCAsssscCCAss_GCCCAGCAGCCCACG	90	+
1	3273123	3273147	dym55_scCCaCCaCCCCACCcCCCasCmc_GCCCAGCAGCCCACGGCCCAGTGG	86	+
1	3273128	3273139	om097_scAGCCCAasm_GCAGCCCACGG	76	+
1	3273134	3273146	om128_rscTGGGCCrss_CACTGGGCCGTG	77	-
1	3273134	3273146	om140_cymGGCCCAgsy_CACGGCCCAGTG	77	+
1	3273134	3273146	om004_scCGGCCCAgsy_CACGGCCCAGTG	87	+
1	3274413	3274423	om139_scCCACACvm_GCCCACACGC	85	+
1	3274421	3274433	om040_ssACGCCACGss_CCACGCCACCGC	77	-
1	3274422	3274434	dym35_csCACssCACvs_GCCACGCCACCG	82	-
1	3279930	3279940	om110_ybCCTGTCcb_CGCCTGTCTT	81	-
1	3279932	3279947	dym39_gsCAGssvssCAGss_GACAGGCGGGCAGCG	89	+
1	3279939	3279949	om129_ssCGCTGCys_ACCGCTGCCC	77	-
1	3345873	3345894	dym69_watAArAAAAAAAwtAAAgwa_ACAGATATAAAATTAATAGTT	79	+
1	3345875	3345888	dym29_wwAtAAATAATww_AGATATAAAATTA	89	+
1	3345875	3345891	dym23_wtATTATTTTcTTcyt_TATTAATTTTATATCT	76	-
1	3345876	3345892	dym23_wtATTATTTTcTTcyt_CTATTAATTTTATATC	82	-
1	3345877	3345888	dym34_waAATTTATtt_TAATTTTATAT	94	-
1	3345877	3345889	dym41_aaAtAAAAACaa_ATATAAAATTAA	83	+
1	3345877	3345895	dym13_ttcTTTTTTwTTTTwTtt_TAACTATTAATTTTATAT	99	-
1	3345878	3345888	om115_wtATTCTAba_TAATTTTATA	81	-
1	3345878	3345888	om066_wtATTTGAth_TAATTTTATA	90	-
1	3345878	3345888	om072_ttAcTTTAyw_TAATTTTATA	84	-
1	3345878	3345889	om017_twTATTTTAtw_TTAATTTTATA	93	-
1	3345878	3345891	dym26_wwATTATTTTgww_TATTAATTTTATA	81	-
1	3345878	3345891	dym61_wwATTATTTAAww_TATTAATTTTATA	81	-
1	3345879	3345892	dym26_wwATTATTTTgww_CTATTAATTTTAT	89	-
1	3345879	3345892	dym29_wwAtAAATAATww_ATAAAATTAATAG	89	+
1	3345880	3345891	om054_aaAAACTAAam_TAAAATTAATA	87	+
1	3345881	3345891	om106_wwAATgAAwa_AAAATTAATA	88	+
1	3345882	3345895	dym29_wwAtAAATAATww_AAATTAATAGTTA	76	+
1	3349883	3349899	om136_ssGGCtGAGCCGaass_GGAGCAGAGCCGCAGA	78	-
1	3349887	3349899	om024_sbGCTCCGCTss_CGGCTCTGCTCC	83	+
1	3349888	3349904	om033_ssCTCGGCTCagCccs_GGCTCTGCTCCGTCCA	75	+
1	3349898	3349908	dym63_gtGGTGGAsg_ACGGTGGACG	84	-
1	3350052	3350064	dym35_csCACssCACvs_GACACAGCACAG	77	+
1	3350153	3350163	om120_ssCCCCGCss_CGCCCCGCCC	88	-
1	3350155	3350166	om011_cscCGCCCCss_CATCGCCCCGC	79	-
1	3351942	3351954	om128_rscTGGGCCrss_ATGTGGGCCATG	79	-
1	3352015	3352025	om095_stACCAGAbv_AAACCAGAGA	79	+
1	3356424	3356434	om016_srGGGGCAgs_ACGGGGCATG	76	+
1	3356428	3356440	om093_ssATGCCATGss_GAATGCCATGCC	97	-
1	3361747	3361757	om119_ycCAACTCcm_CGCAACTCGC	78	+
1	3361833	3361857	dym16_rgrGrGrGAGrGAGAGAGAGAGrg_GACGGAGGAGAGAGAGAGAGGCGG	146	+
1	3361833	3361857	dym36_rrAGArArAGArAGAGAGAGAGrg_GACGGAGGAGAGAGAGAGAGGCGG	113	+
1	3361833	3361857	dym58_agwGrGAgrGAGAGAGAGAGrrrg_GACGGAGGAGAGAGAGAGAGGCGG	138	+
1	3361833	3361857	dym73_agAGAGAGAGArAGArArAGAGrr_GACGGAGGAGAGAGAGAGAGGCGG	85	+
1	3361834	3361846	om053_yytCTCCTCtcy_TCTCTCCTCCGT	91	-
1	3361834	3361857	dym01_rraGGGrGGAGAGAGAGAGGrrr_ACGGAGGAGAGAGAGAGAGGCGG	148	+
1	3361834	3361858	dym11_gAGAGAGAGAGArAGArArarrrr_ACGGAGGAGAGAGAGAGAGGCGGG	90	+
1	3361834	3361858	dym12_grGrGrGAGAGrGAGAGAGArrrr_ACGGAGGAGAGAGAGAGAGGCGGG	165	+
1	3361834	3361858	dym15_grGGGGGGGAsGGGaGGaGGaGrr_ACGGAGGAGAGAGAGAGAGGCGGG	81	+
1	3361834	3361858	dym21_rraGGGGAGGGAGaGrGGGAGagr_ACGGAGGAGAGAGAGAGAGGCGGG	109	+
1	3361834	3361858	dym66_grGgGrGAGAGGGAGGraGGaGrr_ACGGAGGAGAGAGAGAGAGGCGGG	146	+
1	3361834	3361858	dym72_gaGAGAGAGAGArArAGArArvrr_ACGGAGGAGAGAGAGAGAGGCGGG	78	+
1	3361835	3361847	om026_yycTCTTCTCyy_CTCTCTCCTCCG	78	-
1	3361835	3361850	om090_ggGAGGGGAGGGArr_CGGAGGAGAGAGAGA	99	+
1	3389883	3389899	dym09_srtgCATGCATGCAys_CATGCATGCATGACAG	86	-
1	3389883	3389899	dym09_srtgCATGCATGCAys_CTGTCATGCATGCATG	106	+
1	3389886	3389896	om027_gcATGCATgc_GCATGCATGA	91	-
1	3389886	3389896	om027_gcATGCATgc_TCATGCATGC	91	+
1	3389887	3389903	dym09_srtgCATGCATGCAys_CATGCATGCATGCACG	148	+
1	3389887	3389903	dym09_srtgCATGCATGCAys_CGTGCATGCATGCATG	150	-
1	3389887	3389904	dym10_cvCGCACGCACGCACgc_CATGCATGCATGCACGG	79	+
1	3389888	3389898	om134_mtGCATGCak_ATGCATGCAT	106	-
1	3389888	3389898	om134_mtGCATGCak_ATGCATGCAT	106	+
1	3389890	3389900	om027_gcATGCATgc_GCATGCATGC	95	-
1	3389890	3389900	om027_gcATGCATgc_GCATGCATGC	95	+
1	3389892	3389902	om134_mtGCATGCak_ATGCATGCAC	98	+
1	3389892	3389902	om134_mtGCATGCak_GTGCATGCAT	98	-
1	3391005	3391015	om028_scAGCGCAss_TTAGCGCACG	75	+
1	3391005	3391021	dym14_ssCGCGCGCGCGCGss_GCCGCGCGTGCGCTAA	76	-
1	3391005	3391021	dym14_ssCGCGCGCGCGCGss_TTAGCGCACGCGCGGC	76	+
1	3397866	3397876	dym71_ssCGCCGCss_CACGCCGCTC	77	+
1	3397866	3397876	om023_ssCGCCGCss_CACGCCGCTC	77	+
1	3400652	3400664	dym41_aaAtAAAAACaa_GGAAAAAAACTG	77	-
1	3400654	3400668	om052_yyTCTTTTCTTTyy_GTTTTTTTCCTTTT	89	+
1	3400658	3400668	om021_rrAAGGAArr_AAAAGGAAAA	93	-
1	3402652	3402662	om079_mcCACCACcm_CGCACCACGT	76	-
1	3402717	3402727	dym71_ssCGCCGCss_ACCGCCGCTA	76	+
1	3402717	3402727	om023_ssCGCCGCss_ACCGCCGCTA	76	+
1	3402723	3402733	om096_stACGCTAss_CCACGCTAGC	77	-
1	3402729	3402739	om099_ymCCTACCks_ATCCTACCAC	84	-
1	3431654	3431669	dym05_srGCAGCAGCAGgms_AGGCAGCAGCTGGAG	100	-
1	3432080	3432092	dym45_stGCAsbGCAss_ATGCAGTGCAGT	83	-
1	3432080	3432092	om014_srGCAGAGCAgv_ATGCAGTGCAGT	78	-
1	3432081	3432093	dym45_stGCAsbGCAss_CTGCACTGCATG	84	+
1	3432086	3432096	om134_mtGCATGCak_CTGCATGCGA	78	+
1	3432086	3432096	om134_mtGCATGCak_TCGCATGCAG	78	-
1	3432143	3432157	dym68_csCACvsscCACss_GGCACAGCCCACAG	86	+
1	3432146	3432157	om116_kgaTGGGCTgs_CTGTGGGCTGT	76	-
1	3432149	3432162	dym27_scCCAsscCCAss_GCCCACAGCCACG	83	+
1	3432150	3432163	dym08_csCACvssCACvs_CCCACAGCCACGT	87	+
1	3432158	3432168	om070_yaCGTACGtr_CACGTACGTA	106	+
1	3432158	3432168	om070_yaCGTACGtr_TACGTACGTG	106	-
1	3432447	3432461	dym68_csCACvsscCACss_ACCACCACACACCA	80	-
1	3432449	3432459	om139_scCCACACvm_CACCACACAC	84	-
1	3432449	3432461	dym35_csCACssCACvs_ACCACCACACAC	83	-
1	3432451	3432461	om079_mcCACCACcm_ACCACCACAC	87	-
1	3432453	3432463	dym30_ccACCACCas_AGACCACCAC	82	-
1	3440878	3440899	dym69_watAArAAAAAAAwtAAAgwa_CTCCAGAAAAAAAACAAGGCC	75	-
1	3440879	3440893	dym44_arAwAAAAAAAgra_AAAAAAAACAAGGC	80	-
1	3440879	3440894	dym50_aamAAAAAAAAArra_GAAAAAAAACAAGGC	81	-
1	3440879	3440896	om074_aaAAmAAAArAAAAgrr_CAGAAAAAAAACAAGGC	78	-
1	3440879	3440897	dym13_ttcTTTTTTwTTTTwTtt_GCCTTGTTTTTTTTCTGG	89	+
1	3440880	3440895	dym50_aamAAAAAAAAArra_AGAAAAAAAACAAGG	84	-
1	3440881	3440895	dym44_arAwAAAAAAAgra_AGAAAAAAAACAAG	78	-
1	3440881	3440895	om052_yyTCTTTTCTTTyy_CTTGTTTTTTTTCT	90	+
1	3440881	3440896	dym50_aamAAAAAAAAArra_CAGAAAAAAAACAAG	79	-
1	3440881	3440896	om104_rrGAAAArAAAAcar_CAGAAAAAAAACAAG	87	-
1	3440882	3440894	dym41_aaAtAAAAACaa_GAAAAAAAACAA	94	-
1	3440882	3440894	om019_araACAAAACaa_GAAAAAAAACAA	86	-
1	3440882	3440896	dym44_arAwAAAAAAAgra_CAGAAAAAAAACAA	75	-
1	3440882	3440897	dym50_aamAAAAAAAAArra_CCAGAAAAAAAACAA	78	-
1	3440883	3440897	dym44_arAwAAAAAAAgra_CCAGAAAAAAAACA	86	-
1	3440883	3440898	dym50_aamAAAAAAAAArra_TCCAGAAAAAAAACA	86	-
1	3440895	3440907	om140_cymGGCCCAgsy_GGAGGCCCATCT	77	+
1	3445815	3445833	dym13_ttcTTTTTTwTTTTwTtt_ACATTTTTCCTTTTAGAT	78	+
1	3445816	3445830	om052_yyTCTTTTCTTTyy_CATTTTTCCTTTTA	76	+
1	3445819	3445829	om021_rrAAGGAArr_AAAAGGAAAA	93	-
1	3462270	3462284	om037_ssCGCACGGCaCss_GACGCGCGGCGCGG	76	-
1	3462271	3462281	dym71_ssCGCCGCss_CGCGCCGCGC	84	+
1	3462271	3462281	om023_ssCGCCGCss_CGCGCCGCGC	84	+
1	3463553	3463563	om105_gsCCTGGCcs_GGCCTGGCCA	80	-
1	3463563	3463573	om021_rrAAGGAArr_CGAAGGAAAT	81	-
1	3468513	3468523	om129_ssCGCTGCys_GGCGCTGCGA	76	-
1	3541304	3541319	om104_rrGAAAArAAAAcar_ACGAAAGGAAAGCTA	79	-
1	3541307	3541317	om021_rrAAGGAArr_GAAAGGAAAG	88	-
1	3541316	3541326	om016_srGGGGCAgs_GAGGGGCACG	84	-
1	3556615	3556628	dym46_vyACAsvyACAsv_AAACAACCACACA	78	+
1	3556615	3556630	dym65_vyACAsrmvyACAsv_AAACAACCACACACG	81	+
1	3556619	3556629	om139_scCCACACvm_AACCACACAC	83	+
1	3558236	3558249	om133_ccTCGCCTCaCsy_CGTCGCCTCCCTC	100	-
1	3558237	3558249	om012_ssTCGCCTCGys_CGTCGCCTCCCT	78	-
1	3558299	3558310	om061_mtCTAATCTss_TACTCATCTAC	76	-
1	3558316	3558327	om097_scAGCCCAasm_TAAGCCCAAGA	81	-
1	3558385	3558396	om116_kgaTGGGCTgs_AGCTGGGCTAG	80	+
1	3558385	3558396	om002_scAGCCCAgcm_CTAGCCCAGCT	88	-
1	3558385	3558396	om097_scAGCCCAasm_CTAGCCCAGCT	82	-
1	3594795	3594805	om055_rmCCAAACmv_ATCCAAACAC	87	-
1	3639263	3639273	om068_ssCCCGGCcs_CGCCCGGCCG	90	+
1	3639267	3639277	om068_ssCCCGGCcs_CGCCCGGCCG	90	-
1	3645556	3645566	om058_kcTAGCTAgm_GCTAGCTACC	89	-
1	3645556	3645566	om058_kcTAGCTAgm_GGTAGCTAGC	89	+
1	3645557	3645569	dym31_syAGCTAGCTrs_ACAGCTAGCTAC	112	-
1	3645557	3645569	dym31_syAGCTAGCTrs_GTAGCTAGCTGT	112	+
1	3645558	3645568	om131_yaGCTAGCtr_CAGCTAGCTA	104	-
1	3645558	3645568	om131_yaGCTAGCtr_TAGCTAGCTG	104	+
1	3661065	3661077	om042_grCGAGACGAsr_TACGAGAGGAGC	79	+
1	3661076	3661100	dym15_grGGGGGGGAsGGGaGGaGGaGrr_CTGGAGGAGTCAGGAGGAGGAGGG	127	+
1	3661089	3661101	om053_yytCTCCTCtcy_TCCCTCCTCCTC	80	-
1	3661158	3661170	om014_srGCAGAGCAgv_ACGCAGAGCAAT	89	+
1	3661181	3661191	om091_sbACCCGAys_GTACCCGAGG	85	-
1	3662072	3662082	om111_gsCAAGGCms_ACCAAGGCGG	75	-
1	3662721	3662731	om105_gsCCTGGCcs_GACCTGGCAC	76	-
1	3693004	3693014	dym71_ssCGCCGCss_CCCGCCGCAC	82	+
1	3693004	3693014	om023_ssCGCCGCss_CCCGCCGCAC	82	+
1	3693010	3693023	dym64_sbACGvsbACGgv_GCACGCGTACGTG	93	+
1	3693013	3693023	om070_yaCGTACGtr_CACGTACGCG	90	-
1	3693013	3693023	om070_yaCGTACGtr_CGCGTACGTG	90	+
1	3694848	3694858	om102_scGGCGCCgs_GCGGCGCCCA	77	-
1	3694848	3694858	om102_scGGCGCCgs_TGGGCGCCGC	77	+
1	3694850	3694860	dym71_ssCGCCGCss_GGCGCCGCCC	84	+
1	3694850	3694860	om023_ssCGCCGCss_GGCGCCGCCC	84	+
1	3694852	3694863	om007_sccCGCCCGcs_CGCCGCCCGTC	88	+
1	3694856	3694868	om042_grCGAGACGAsr_GACGAGACGGGC	83	-
1	3694922	3694932	om075_vgCGAGCGvs_CTCGAGCGAG	83	+
1	3695091	3695101	om102_scGGCGCCgs_ACGGCGCCCC	77	+
1	3695091	3695101	om102_scGGCGCCgs_GGGGCGCCGT	77	-
1	3695141	3695151	om003_ssCCCCACcc_GGCCCCACCG	84	-
1	3695225	3695249	dym16_rgrGrGrGAGrGAGAGAGAGAGrg_GCGAAGCGAGTGAGAGAGCGGGTC	82	-
1	3695226	3695250	dym12_grGrGrGAGAGrGAGAGAGArrrr_AGCGAAGCGAGTGAGAGAGCGGGT	81	-
1	3695227	3695250	dym01_rraGGGrGGAGAGAGAGAGGrrr_AGCGAAGCGAGTGAGAGAGCGGG	77	-
1	3695227	3695251	dym16_rgrGrGrGAGrGAGAGAGAGAGrg_AAGCGAAGCGAGTGAGAGAGCGGG	92	-
1	3695227	3695251	dym58_agwGrGAgrGAGAGAGAGAGrrrg_AAGCGAAGCGAGTGAGAGAGCGGG	79	-
1	3695228	3695252	dym21_rraGGGGAGGGAGaGrGGGAGagr_GAAGCGAAGCGAGTGAGAGAGCGG	90	-
1	3695229	3695252	dym01_rraGGGrGGAGAGAGAGAGGrrr_GAAGCGAAGCGAGTGAGAGAGCG	92	-
1	3695229	3695253	dym16_rgrGrGrGAGrGAGAGAGAGAGrg_AGAAGCGAAGCGAGTGAGAGAGCG	106	-
1	3695229	3695253	dym36_rrAGArArAGArAGAGAGAGAGrg_AGAAGCGAAGCGAGTGAGAGAGCG	86	-
1	3695238	3695248	om127_rrAAGCGAgv_CGAAGCGAGT	79	-
1	3695240	3695251	om117_csGCTTCGCsb_TCGCTTCGCTT	89	+
1	3695243	3695253	om127_rrAAGCGAgv_AGAAGCGAAG	84	-
1	3695827	3695837	om121_mtACAACAmm_GAACAACAAC	79	-
1	3695889	3695899	om039_bsCCTGCCys_CCCCTGCCGC	75	+
1	3695889	3695904	dym05_srGCAGCAGCAGgms_ATGCAGCGGCAGGGG	97	-
1	3695894	3695904	om129_ssCGCTGCys_GCCGCTGCAT	78	+
1	3695898	3695908	om134_mtGCATGCak_CTGCATGCTC	79	+
1	3695898	3695908	om134_mtGCATGCak_GAGCATGCAG	79	-
1	3695978	3695990	om053_yytCTCCTCtcy_CTCCTCCTCCCC	83	+
1	3695979	3696003	dym15_grGGGGGGGAsGGGaGGaGGaGrr_GGACTCGGGAGGCGGGGAGGAGGA	89	-
1	3695984	3695994	om120_ssCCCCGCss_CTCCCCGCCT	79	+
1	3703864	3703874	om088_vtAGTACAbr_ACAGTACACG	84	-
1	3703864	3703875	om025_vvCAGGACAss_GACAGTACACG	76	-
1	3723966	3723977	om124_ccCATCTCGyc_GGCATCTCGGC	82	+
1	3727404	3727414	om039_bsCCTGCCys_TTCCTGCCTG	79	-
1	3731168	3731192	dym55_scCCaCCaCCCCACCcCCCasCmc_CATCAACACCCCAGCCCACCGCGG	112	+
1	3731169	3731189	dym25_cctCCCccCCCAGCCCAgcc_ATCAACACCCCAGCCCACCG	81	+
1	3731169	3731190	dym22_cctCCCcCCCCAGCCCACgcc_ATCAACACCCCAGCCCACCGC	87	+
1	3731176	3731186	om041_ssCCAGCCmv_CCCCAGCCCA	81	+
1	3731176	3731188	om057_scCCAtCCCAcs_CCCCAGCCCACC	88	+
1	3731178	3731189	om116_kgaTGGGCTgs_CGGTGGGCTGG	82	-
1	3731178	3731189	om002_scAGCCCAgcm_CCAGCCCACCG	81	+
1	3731178	3731189	om097_scAGCCCAasm_CCAGCCCACCG	83	+
1	3732346	3732356	dym63_gtGGTGGAsg_GCGGTGGATG	83	-
1	3732922	3732932	om100_ctACACTAsh_GCACACTACC	75	+
1	3732923	3732936	dym08_csCACvssCACvs_CACACTACCACGT	88	+
1	3733017	3733027	om039_bsCCTGCCys_TGCCTGCCTG	85	+
1	3736167	3736178	om137_scGGTCCAGsb_GAGGTCCAGCG	80	+
1	3736170	3736183	dym27_scCCAsscCCAss_GTCCAGCGCCAGC	85	+
1	3824052	3824062	om112_syCCACTCcc_TTCCACTCCA	82	+
1	3824139	3824150	om116_kgaTGGGCTgs_TGATGGGCTGA	87	+
1	3824139	3824150	om002_scAGCCCAgcm_TCAGCCCATCA	79	-
1	3824139	3824150	om097_scAGCCCAasm_TCAGCCCATCA	81	-
1	3824147	3824158	dym34_waAATTTATtt_TGAAATTATAT	78	+
1	3824217	3824232	dym05_srGCAGCAGCAGgms_ATGCCGCAGCAGCAG	84	+
1	3824220	3824235	dym05_srGCAGCAGCAGgms_CCGCAGCAGCAGTGA	101	+
1	3824299	3824309	dym71_ssCGCCGCss_CGCGCCGCGA	78	+
1	3824299	3824309	om023_ssCGCCGCss_CGCGCCGCGA	78	+
1	3824311	3824321	om102_scGGCGCCgs_TAGGCGCCTA	78	-
1	3824311	3824321	om102_scGGCGCCgs_TAGGCGCCTA	78	+
1	3870201	3870211	om028_scAGCGCAss_GCAGCGCAGG	90	-
1	3871939	3871949	om039_bsCCTGCCys_CGCCTGCCTA	84	-
1	3871957	3871970	dym46_vyACAsvyACAsv_CCACACAAACAGG	79	+
1	3871969	3871984	dym40_ssCCAsssscCCAss_GCCCATGGTCCCATC	75	+
1	3871974	3871984	om069_sgGTCCCAcc_TGGTCCCATC	84	+
1	3872022	3872032	om114_ctAGATCArm_CCAGATCATC	79	+
1	3872096	3872109	dym27_scCCAsscCCAss_GGCCAGCACCAGC	82	+
1	3872099	3872114	dym05_srGCAGCAGCAGgms_CAGCACCAGCAGCGA	90	+
1	3872105	3872115	om129_ssCGCTGCys_GTCGCTGCTG	82	-
1	3880394	3880406	om049_rvCAGAACAGvv_AGCAGAACACAC	79	-
1	3880404	3880416	om024_sbGCTCCGCTss_CTGCTCCGCCTC	76	+
1	3880504	3880514	om095_stACCAGAbv_ACACCAGACA	81	-
1	3880532	3880543	om045_rsATGTCATsb_GTATGTCATTT	90	-
1	3880605	3880615	om098_bmCGTGTCss_CCCGTGTCGG	86	-
1	3880609	3880620	om007_sccCGCCCGcs_CACCGCCCGTG	83	-
1	3880614	3880624	dym63_gtGGTGGAsg_GCGGTGGAGG	87	+
1	3883090	3883101	om002_scAGCCCAgcm_CTAGCCCAGGG	82	-
1	3883090	3883101	om097_scAGCCCAasm_CTAGCCCAGGG	76	-
1	3883154	3883164	om105_gsCCTGGCcs_GGCCTGGCTG	81	+
1	3883160	3883170	om016_srGGGGCAgs_TGGGGGCAGC	77	-
1	3883163	3883173	om003_ssCCCCACcc_GCCCCCACGG	76	+
1	3883165	3883180	dym40_ssCCAsssscCCAss_CCCCACGGCTCCACC	88	+
1	3883168	3883192	dym15_grGGGGGGGAsGGGaGGaGGaGrr_GAGAGCGGGAGTGGTGGAGCCGTG	80	-
1	3883170	3883181	om122_ccgCTCCACss_CGGCTCCACCA	84	+
1	3883170	3883194	dym21_rraGGGGAGGGAGaGrGGGAGagr_GAGAGAGCGGGAGTGGTGGAGCCG	78	-
1	3883172	3883182	dym63_gtGGTGGAsg_GTGGTGGAGC	86	-
1	3883174	3883184	om079_mcCACCACcm_TCCACCACTC	81	+
1	3883176	3883186	om112_syCCACTCcc_CACCACTCCC	85	+
1	3883268	3883278	om059_ymCTTGTCyy_TTCTTGTCTC	84	-
1	3883276	3883286	om119_ycCAACTCcm_AACAACTCCA	84	+
1	3884223	3884233	om139_scCCACACvm_CACCACACCA	82	-
1	3884223	3884235	dym35_csCACssCACvs_AGCACCACACCA	76	-
1	3884225	3884235	om079_mcCACCACcm_AGCACCACAC	78	-
1	3884225	3884249	dym07_ssCCgGCCCAGCCCAcCCCccCcc_CCGATGCCCAGCCCAGCACCACAC	108	-
1	3884226	3884239	dym27_scCCAsscCCAss_GCCCAGCACCACA	83	-
1	3884227	3884251	dym03_cmtCCCccCCCAGCCCAaCCgCmc_GTCCGATGCCCAGCCCAGCACCAC	76	-
1	3884230	3884242	om060_skGCTGTGCTgs_GTGCTGGGCTGG	87	+
1	3884230	3884254	dym53_mgcCcCCasGGCCCAGCCCAtCms_ACGGTCCGATGCCCAGCCCAGCAC	95	-
1	3884231	3884242	om116_kgaTGGGCTgs_TGCTGGGCTGG	81	+
1	3884231	3884242	om002_scAGCCCAgcm_CCAGCCCAGCA	89	-
1	3884231	3884242	om097_scAGCCCAasm_CCAGCCCAGCA	83	-
1	3884231	3884244	om022_syCCAGTCCAssc_GCCCAGCCCAGCA	80	-
1	3884232	3884244	om057_scCCAtCCCAcs_GCCCAGCCCAGC	85	-
1	3884234	3884244	om041_ssCCAGCCmv_GCCCAGCCCA	84	-
1	3884383	3884393	om106_wwAATgAAwa_CTAATAAATT	81	+
1	3884384	3884395	dym34_waAATTTATtt_TGAATTTATTA	104	-
1	3884387	3884398	dym34_waAATTTATtt_TAAATTCATTT	76	+
1	3884389	3884399	om106_wwAATgAAwa_AAAATGAATT	87	-
1	3896046	3896057	om007_sccCGCCCGcs_GGCCGCCCGTT	80	-
1	3896050	3896062	om128_rscTGGGCCrss_ACGTGGGCCGCC	78	-
1	3896050	3896062	om140_cymGGCCCAgsy_GGCGGCCCACGT	78	+
1	3896050	3896062	om004_scCGGCCCAgsy_GGCGGCCCACGT	79	+
1	4011883	4011895	dym18_aaCAAAAAAGra_TTCAAAAAAGCG	87	+
1	4031714	4031724	om109_wkATCTAaym_GGATCTAAAA	80	+
1	4031718	4031729	om017_twTATTTTAtw_AGTATTTTTAG	75	-
1	4031718	4031731	dym26_wwATTATTTTgww_TCAGTATTTTTAG	78	-
1	4034017	4034033	om136_ssGGCtGAGCCGaass_CTGACTGGGCCGAGCC	78	+
1	4034017	4034033	om033_ssCTCGGCTCagCccs_GGCTCGGCCCAGTCAG	90	-
1	4034019	4034031	om128_rscTGGGCCrss_GACTGGGCCGAG	84	+
1	4034019	4034031	om140_cymGGCCCAgsy_CTCGGCCCAGTC	85	-
1	4034019	4034031	om004_scCGGCCCAgsy_CTCGGCCCAGTC	95	-
1	4034036	4034047	om002_scAGCCCAgcm_CAAGCCCAGTC	81	-
1	4034037	4034050	dym27_scCCAsscCCAss_GCCCAAGCCCAGT	77	-
1	4039653	4039664	om011_cscCGCCCCss_CGTCGCCCCGC	82	+
1	4039656	4039666	om120_ssCCCCGCss_CGCCCCGCGG	81	+
1	4039729	4039741	dym45_stGCAsbGCAss_TTGCAAAGCACG	80	-
1	4039733	4039743	om030_ykTTGCAAmr_CTTTGCAAAC	77	+
1	4039733	4039743	om030_ykTTGCAAmr_GTTTGCAAAG	77	-
1	4045747	4045762	dym05_srGCAGCAGCAGgms_GCGCAGCAGCAAGTT	86	-
1	4046213	4046229	dym09_srtgCATGCATGCAys_CATGCATCCATGCCAG	88	-
1	4046213	4046229	dym09_srtgCATGCATGCAys_CTGGCATGGATGCATG	94	+
1	4046217	4046233	dym09_srtgCATGCATGCAys_TGACCATGCATCCATG	88	-
1	4046220	4046230	om027_gcATGCATgc_CCATGCATCC	83	-
1	4046220	4046230	om027_gcATGCATgc_GGATGCATGG	83	+
1	4046387	4046397	om091_sbACCCGAys_AAACCCGATC	82	-
1	4046391	4046401	om055_rmCCAAACmv_CCCCAAACCC	77	-
1	4046618	4046630	dym35_csCACssCACvs_GACACGACACGA	78	+
1	4046620	4046632	om042_grCGAGACGAsr_CACGACACGAGC	76	+
1	4046621	4046631	om098_bmCGTGTCss_CTCGTGTCGT	85	-
1	4049070	4049094	dym42_rgcGGrGTGGGstGGGGGGGGagg_GGCAGTGTGCGCCGGGTGGGGGGA	75	+
1	4049083	4049093	om003_ssCCCCACcc_CCCCCCACCC	83	-
1	4049609	4049619	om070_yaCGTACGtr_AGCGTACGCA	77	+
1	4049609	4049619	om070_yaCGTACGtr_TGCGTACGCT	77	-
1	4050137	4050147	om129_ssCGCTGCys_AGCGCTGCCG	79	-
1	4050319	4050333	om052_yyTCTTTTCTTTyy_GTGCTTTTCTTTTT	101	+
1	4050320	4050334	dym44_arAwAAAAAAAgra_AAAAAAGAAAAGCA	89	-
1	4050320	4050335	dym50_aamAAAAAAAAArra_CAAAAAAGAAAAGCA	91	-
1	4050320	4050335	om104_rrGAAAArAAAAcar_CAAAAAAGAAAAGCA	98	-
1	4050320	4050337	om074_aaAAmAAAArAAAAgrr_AACAAAAAAGAAAAGCA	128	-
1	4050320	4050338	dym13_ttcTTTTTTwTTTTwTtt_TGCTTTTCTTTTTTGTTT	114	+
1	4050321	4050336	dym50_aamAAAAAAAAArra_ACAAAAAAGAAAAGC	80	-
1	4050321	4050338	om074_aaAAmAAAArAAAAgrr_AAACAAAAAAGAAAAGC	79	-
1	4050322	4050337	dym50_aamAAAAAAAAArra_AACAAAAAAGAAAAG	97	-
1	4050323	4050338	dym50_aamAAAAAAAAArra_AAACAAAAAAGAAAA	75	-
1	4050324	4050338	dym44_arAwAAAAAAAgra_AAACAAAAAAGAAA	76	-
1	4050324	4050338	om052_yyTCTTTTCTTTyy_TTTCTTTTTTGTTT	94	+
1	4050325	4050337	dym18_aaCAAAAAAGra_AACAAAAAAGAA	113	-
1	4054237	4054247	om075_vgCGAGCGvs_GACGAGCGAT	82	+
1	4054254	4054265	om122_ccgCTCCACss_CATCTCCACGC	76	+
1	4054517	4054527	om021_rrAAGGAArr_GGAAGGAAGA	88	+
1	4063374	4063387	dym27_scCCAsscCCAss_AGCCACCACCAGC	82	-
1	4063375	4063385	dym30_ccACCACCas_CCACCACCAG	92	-
1	4063376	4063386	om079_mcCACCACcm_GCCACCACCA	88	-
1	4063392	4063402	om058_kcTAGCTAgm_CGTAGCTACA	84	-
1	4063392	4063402	om058_kcTAGCTAgm_TGTAGCTACG	84	+
1	4063434	4063444	om112_syCCACTCcc_AACCACTCCT	78	-
1	4063436	4063450	dym68_csCACvsscCACss_ACCACGAACCACTC	82	-
1	4063447	4063459	om128_rscTGGGCCrss_GGTTGGGCCGGA	77	+
1	4063447	4063459	om140_cymGGCCCAgsy_TCCGGCCCAACC	78	-
1	4063447	4063459	om004_scCGGCCCAgsy_TCCGGCCCAACC	78	-
1	4112624	4112635	om067_ssTCGGTTCss_CCTCGGTTCCA	86	+
1	4112637	4112647	om075_vgCGAGCGvs_GTCGAGCGGT	78	-
1	4112639	4112655	om033_ssCTCGGCTCagCccs_CGCTCGACTCGGCTTC	80	+
1	4112642	4112652	om123_smCGAGTCsr_GCCGAGTCGA	84	-
1	4113084	4113094	om079_mcCACCACcm_CCCACCACTG	79	-
1	4113087	4113099	om128_rscTGGGCCrss_TGGTGGGCCGTG	76	+
1	4113087	4113099	om140_cymGGCCCAgsy_CACGGCCCACCA	77	-
1	4113087	4113099	om004_scCGGCCCAgsy_CACGGCCCACCA	79	-
1	4113087	4113101	dym68_csCACvsscCACss_CACACGGCCCACCA	89	-
1	4113090	4113114	dym07_ssCCgGCCCAGCCCAcCCCccCcc_AGCCGGACCAGGCCACACGGCCCA	75	-
1	4113094	4113104	om139_scCCACACvm_GGCCACACGG	79	-
1	4113097	4113107	om081_vcAGGCCAsv_CCAGGCCACA	84	-
1	4116363	4116373	dym56_wvCAAAAGmr_TGCAAAAGGA	81	+
1	4139431	4139442	om071_rvCGAAACGrv_CTCGAAACGCG	82	+
1	4204179	4204193	dym44_arAwAAAAAAAgra_TTAAAAAAATAGGA	90	-
1	4204179	4204194	dym50_aamAAAAAAAAArra_CTTAAAAAAATAGGA	84	-
1	4204181	4204193	dym41_aaAtAAAAACaa_TTAAAAAAATAG	80	-
1	4204181	4204194	dym26_wwATTATTTTgww_CTATTTTTTTAAG	78	+
1	4204181	4204194	dym61_wwATTATTTAAww_CTATTTTTTTAAG	80	+
1	4204181	4204195	dym44_arAwAAAAAAAgra_GCTTAAAAAAATAG	78	-
1	4204182	4204195	dym61_wwATTATTTAAww_TATTTTTTTAAGC	79	+
1	4204183	4204194	om017_twTATTTTAtw_ATTTTTTTAAG	77	+
1	4239738	4239759	dym67_ccCaCCCACCCcCCCACsCcc_CCCACCCCCCTCCACACACAC	107	-
1	4239740	4239750	om139_scCCACACvm_CTCCACACAC	82	-
1	4239740	4239761	dym67_ccCaCCCACCCcCCCACsCcc_CACCCACCCCCCTCCACACAC	85	-
1	4239909	4239933	dym33_ghGGGGGGGaTGGGCCCAkCCCms_GCCGGGGGAAGGGACCCAGCCCAG	116	+
1	4239913	4239924	om064_yyCCCTTCCsy_GTCCCTTCCCC	85	-
1	4239919	4239929	om048_ssGACCCAss_GGGACCCAGC	83	+
1	4239922	4239932	om041_ssCCAGCCmv_ACCCAGCCCA	84	+
1	4281889	4281900	om116_kgaTGGGCTgs_TAATGGGCTTT	80	-
1	4281898	4281908	om132_wtATTCAAwa_TAATTCAACA	86	+
1	4287163	4287187	dym19_yyCTCTyTyyyTCTCTCTCTCTct_ATTACCACACCTCTCTTTCTCTCT	88	+
1	4287164	4287188	dym11_gAGAGAGAGAGArAGArArarrrr_GAGAGAGAAAGAGAGGTGTGGTAA	93	-
1	4287164	4287188	dym47_gaGAGAGAGArAGArArArAkwrr_GAGAGAGAAAGAGAGGTGTGGTAA	89	-
1	4287164	4287188	dym72_gaGAGAGAGAGArArAGArArvrr_GAGAGAGAAAGAGAGGTGTGGTAA	85	-
1	4287165	4287175	om139_scCCACACvm_TACCACACCT	81	+
1	4287165	4287189	dym19_yyCTCTyTyyyTCTCTCTCTCTct_TACCACACCTCTCTTTCTCTCTCT	102	+
1	4287165	4287189	dym73_agAGAGAGAGArAGArArAGAGrr_AGAGAGAGAAAGAGAGGTGTGGTA	103	-
1	4287166	4287190	dym11_gAGAGAGAGAGArAGArArarrrr_GAGAGAGAGAAAGAGAGGTGTGGT	138	-
1	4287166	4287190	dym12_grGrGrGAGAGrGAGAGAGArrrr_GAGAGAGAGAAAGAGAGGTGTGGT	102	-
1	4287166	4287190	dym47_gaGAGAGAGArAGArArArAkwrr_GAGAGAGAGAAAGAGAGGTGTGGT	141	-
1	4287166	4287190	dym04_ragAGAGArArAAAAAAAwAAmwa_GAGAGAGAGAAAGAGAGGTGTGGT	77	-
1	4287166	4287190	dym66_grGgGrGAGAGGGAGGraGGaGrr_GAGAGAGAGAAAGAGAGGTGTGGT	85	-
1	4287166	4287190	dym72_gaGAGAGAGAGArArAGArArvrr_GAGAGAGAGAAAGAGAGGTGTGGT	128	-
1	4287167	4287191	dym16_rgrGrGrGAGrGAGAGAGAGAGrg_AGAGAGAGAGAAAGAGAGGTGTGG	96	-
1	4287167	4287191	dym19_yyCTCTyTyyyTCTCTCTCTCTct_CCACACCTCTCTTTCTCTCTCTCT	133	+
1	4287167	4287191	dym36_rrAGArArAGArAGAGAGAGAGrg_AGAGAGAGAGAAAGAGAGGTGTGG	137	-
1	4287167	4287191	dym58_agwGrGAgrGAGAGAGAGAGrrrg_AGAGAGAGAGAAAGAGAGGTGTGG	127	-
1	4287167	4287191	dym73_agAGAGAGAGArAGArArAGAGrr_AGAGAGAGAGAAAGAGAGGTGTGG	155	-
1	4287167	4287191	dym74_rrGAArAAAAAArrAAAgGAGGsr_AGAGAGAGAGAAAGAGAGGTGTGG	85	-
1	4287300	4287310	om062_sgACCGGAcs_GCACCGGAGC	81	+
1	4306822	4306832	om048_ssGACCCAss_GGGACCCACA	86	+
1	4306825	4306835	om139_scCCACACvm_ACCCACACGG	82	+
1	4307423	4307447	dym53_mgcCcCCasGGCCCAGCCCAtCms_GCGAAGCATGGGCCAGCCCAACTC	77	+
1	4307433	4307443	om041_ssCCAGCCmv_GGCCAGCCCA	85	+
1	4307433	4307445	om057_scCCAtCCCAcs_GGCCAGCCCAAC	80	+
1	4307435	4307446	om116_kgaTGGGCTgs_AGTTGGGCTGG	82	-
1	4307435	4307446	om002_scAGCCCAgcm_CCAGCCCAACT	82	+
1	4307435	4307446	om097_scAGCCCAasm_CCAGCCCAACT	89	+
1	4307439	4307449	om119_ycCAACTCcm_CCCAACTCTG	80	+
1	4307497	4307507	om003_ssCCCCACcc_GGCCCCACCA	80	-
1	4307530	4307544	dym68_csCACvsscCACss_GACACAGGCCACTG	81	-
1	4307531	4307541	om081_vcAGGCCAsv_ACAGGCCACT	80	-
1	4347687	4347698	om116_kgaTGGGCTgs_AGATGGGCTCG	84	-
1	4347687	4347698	om002_scAGCCCAgcm_CGAGCCCATCT	77	+
1	4347687	4347698	om097_scAGCCCAasm_CGAGCCCATCT	79	+
1	4352117	4352127	om075_vgCGAGCGvs_ACCGAGCGAG	89	+
1	4352713	4352728	dym65_vyACAsrmvyACAsv_ACACACAGAGACACA	89	+
1	4352715	4352728	dym46_vyACAsvyACAsv_ACACAGAGACACA	87	+
1	4352715	4352730	dym65_vyACAsrmvyACAsv_ACACAGAGACACATG	89	+
1	4352811	4352835	dym62_ssCCCggCCGGCCCaCCCCcCCmc_CGGCCGGACGGCCCACCCAGCTCG	105	-
1	4352817	4352829	om128_rscTGGGCCrss_GGGTGGGCCGTC	77	+
1	4352817	4352829	om140_cymGGCCCAgsy_GACGGCCCACCC	77	-
1	4352817	4352829	om004_scCGGCCCAgsy_GACGGCCCACCC	81	-
1	4352822	4352833	om010_ssCCGTCCGwy_GGCCGTCCGGC	85	+
1	4353153	4353163	om068_ssCCCGGCcs_ACCCCGGCCC	86	+
1	4353162	4353174	om128_rscTGGGCCrss_AACTGGGCCTCG	79	-
1	4353162	4353174	om140_cymGGCCCAgsy_CGAGGCCCAGTT	83	+
1	4439054	4439067	dym75_scACCmscACCvs_CAACCACGACCAC	88	+
1	4439055	4439068	dym27_scCCAsscCCAss_AACCACGACCACG	87	+
1	4439056	4439069	dym08_csCACvssCACvs_ACCACGACCACGA	86	+
1	4439057	4439070	dym64_sbACGvsbACGgv_CCACGACCACGAT	87	+
1	4439058	4439071	dym59_svCGAssrCGAss_CACGACCACGATC	91	+
1	4439227	4439237	om095_stACCAGAbv_ACACCAGAGC	78	-
1	4443324	4443334	om129_ssCGCTGCys_TCCGCTGCGA	77	-
1	4443332	4443343	om116_kgaTGGGCTgs_GCATGGGCTTC	77	-
1	4446352	4446363	om064_yyCCCTTCCsy_TCCCCTTCCTT	87	+
1	4446355	4446365	om021_rrAAGGAArr_GAAAGGAAGG	85	-
1	4505069	4505079	om101_wtAAGTAAww_AGAAGTAAAA	81	-
1	4505081	4505096	om090_ggGAGGGGAGGGArr_ACGAGGGAAGGAAAG	78	+
1	4505086	4505096	om021_rrAAGGAArr_GGAAGGAAAG	86	+
1	4505100	4505110	om048_ssGACCCAss_ACGACCCAGG	80	-
1	4505177	4505187	om039_bsCCTGCCys_AGCCTGCCAC	75	-
1	4505198	4505210	om128_rscTGGGCCrss_TAATGGGCCAAG	80	-
1	4505198	4505210	om140_cymGGCCCAgsy_CTTGGCCCATTA	76	+
1	4505799	4505809	dym57_msGACGACgr_TCGACGACGA	95	-
1	4508050	4508063	dym08_csCACvssCACvs_CGCACTCGCACTA	85	-
1	4508053	4508066	dym59_svCGAssrCGAss_TGCGAGTGCGACT	79	+
1	4510234	4510244	om088_vtAGTACAbr_CTAGTAGATA	78	+
1	4510235	4510245	om109_wkATCTAaym_ATATCTACTA	87	-
1	4511466	4511490	dym55_scCCaCCaCCCCACCcCCCasCmc_GGGCCACACCACACCCACCCACAC	77	+
1	4511467	4511477	om139_scCCACACvm_GGCCACACCA	79	+
1	4511468	4511480	dym35_csCACssCACvs_GCCACACCACAC	82	+
1	4511468	4511482	dym68_csCACvsscCACss_GCCACACCACACCC	84	+
1	4511469	4511493	dym55_scCCaCCaCCCCACCcCCCasCmc_CCACACCACACCCACCCACACCCT	96	+
1	4511470	4511480	om079_mcCACCACcm_CACACCACAC	80	+
1	4511470	4511482	dym35_csCACssCACvs_CACACCACACCC	82	+
1	4511471	4511492	dym67_ccCaCCCACCCcCCCACsCcc_ACACCACACCCACCCACACCC	93	+
1	4511472	4511482	om139_scCCACACvm_CACCACACCC	82	+
1	4511472	4511485	dym27_scCCAsscCCAss_CACCACACCCACC	86	+
1	4511473	4511486	dym08_csCACvssCACvs_ACCACACCCACCC	87	+
1	4511473	4511490	dym10_cvCGCACGCACGCACgc_ACCACACCCACCCACAC	80	+
1	4511473	4511494	dym67_ccCaCCCACCCcCCCACsCcc_ACCACACCCACCCACACCCTC	89	+
1	4511475	4511496	dym67_ccCaCCCACCCcCCCACsCcc_CACACCCACCCACACCCTCCG	111	+
1	4511479	4511492	dym08_csCACvssCACvs_CCCACCCACACCC	88	+
1	4511480	4511493	dym75_scACCmscACCvs_CCACCCACACCCT	84	+
1	4511482	4511492	om139_scCCACACvm_ACCCACACCC	84	+
1	4512569	4512579	om121_mtACAACAmm_GTACTACATC	76	+
1	4540593	4540617	dym11_gAGAGAGAGAGArAGArArarrrr_CGGAGAGAGAGAGAGCGTGAGAGG	133	-
1	4540593	4540617	dym12_grGrGrGAGAGrGAGAGAGArrrr_CGGAGAGAGAGAGAGCGTGAGAGG	138	-
1	4540593	4540617	dym21_rraGGGGAGGGAGaGrGGGAGagr_CGGAGAGAGAGAGAGCGTGAGAGG	121	-
1	4540593	4540617	dym47_gaGAGAGAGArAGArArArAkwrr_CGGAGAGAGAGAGAGCGTGAGAGG	101	-
1	4540593	4540617	dym66_grGgGrGAGAGGGAGGraGGaGrr_CGGAGAGAGAGAGAGCGTGAGAGG	84	-
1	4540593	4540617	dym72_gaGAGAGAGAGArArAGArArvrr_CGGAGAGAGAGAGAGCGTGAGAGG	131	-
1	4540594	4540617	dym01_rraGGGrGGAGAGAGAGAGGrrr_CGGAGAGAGAGAGAGCGTGAGAG	81	-
1	4540594	4540618	dym16_rgrGrGrGAGrGAGAGAGAGAGrg_GCGGAGAGAGAGAGAGCGTGAGAG	156	-
1	4540594	4540618	dym19_yyCTCTyTyyyTCTCTCTCTCTct_CTCTCACGCTCTCTCTCTCTCCGC	126	+
1	4540594	4540618	dym20_cyCtCTCCCTCCCCmCCTCCCmcy_CTCTCACGCTCTCTCTCTCTCCGC	94	+
1	4540594	4540618	dym36_rrAGArArAGArAGAGAGAGAGrg_GCGGAGAGAGAGAGAGCGTGAGAG	140	-
1	4540594	4540618	dym58_agwGrGAgrGAGAGAGAGAGrrrg_GCGGAGAGAGAGAGAGCGTGAGAG	127	-
1	4540594	4540618	dym73_agAGAGAGAGArAGArArAGAGrr_GCGGAGAGAGAGAGAGCGTGAGAG	149	-
1	4540595	4540619	dym11_gAGAGAGAGAGArAGArArarrrr_GGCGGAGAGAGAGAGAGCGTGAGA	107	-
1	4540595	4540619	dym12_grGrGrGAGAGrGAGAGAGArrrr_GGCGGAGAGAGAGAGAGCGTGAGA	120	-
1	4540595	4540619	dym21_rraGGGGAGGGAGaGrGGGAGagr_GGCGGAGAGAGAGAGAGCGTGAGA	138	-
1	4540595	4540619	dym47_gaGAGAGAGArAGArArArAkwrr_GGCGGAGAGAGAGAGAGCGTGAGA	79	-
1	4540595	4540619	dym72_gaGAGAGAGAGArArAGArArvrr_GGCGGAGAGAGAGAGAGCGTGAGA	108	-
1	4540596	4540619	dym01_rraGGGrGGAGAGAGAGAGGrrr_GGCGGAGAGAGAGAGAGCGTGAG	103	-
1	4540596	4540620	dym16_rgrGrGrGAGrGAGAGAGAGAGrg_GGGCGGAGAGAGAGAGAGCGTGAG	153	-
1	4540596	4540620	dym19_yyCTCTyTyyyTCTCTCTCTCTct_CTCACGCTCTCTCTCTCTCCGCCC	92	+
1	4540596	4540620	dym36_rrAGArArAGArAGAGAGAGAGrg_GGGCGGAGAGAGAGAGAGCGTGAG	123	-
1	4540596	4540620	dym58_agwGrGAgrGAGAGAGAGAGrrrg_GGGCGGAGAGAGAGAGAGCGTGAG	132	-
1	4540596	4540620	dym73_agAGAGAGAGArAGArArAGAGrr_GGGCGGAGAGAGAGAGAGCGTGAG	112	-
1	4540597	4540621	dym12_grGrGrGAGAGrGAGAGAGArrrr_GGGGCGGAGAGAGAGAGAGCGTGA	155	-
1	4540597	4540621	dym21_rraGGGGAGGGAGaGrGGGAGagr_GGGGCGGAGAGAGAGAGAGCGTGA	121	-
1	4540597	4540621	dym66_grGgGrGAGAGGGAGGraGGaGrr_GGGGCGGAGAGAGAGAGAGCGTGA	114	-
1	4540597	4540621	dym72_gaGAGAGAGAGArArAGArArvrr_GGGGCGGAGAGAGAGAGAGCGTGA	87	-
1	4540598	4540621	dym01_rraGGGrGGAGAGAGAGAGGrrr_GGGGCGGAGAGAGAGAGAGCGTG	118	-
1	4540598	4540622	dym16_rgrGrGrGAGrGAGAGAGAGAGrg_TGGGGCGGAGAGAGAGAGAGCGTG	157	-
1	4540598	4540622	dym36_rrAGArArAGArAGAGAGAGAGrg_TGGGGCGGAGAGAGAGAGAGCGTG	102	-
1	4540598	4540622	dym58_agwGrGAgrGAGAGAGAGAGrrrg_TGGGGCGGAGAGAGAGAGAGCGTG	115	-
1	4540598	4540622	dym73_agAGAGAGAGArAGArArAGAGrr_TGGGGCGGAGAGAGAGAGAGCGTG	81	-
1	4540599	4540623	dym12_grGrGrGAGAGrGAGAGAGArrrr_ATGGGGCGGAGAGAGAGAGAGCGT	132	-
1	4540599	4540623	dym21_rraGGGGAGGGAGaGrGGGAGagr_ATGGGGCGGAGAGAGAGAGAGCGT	102	-
1	4540600	4540623	dym01_rraGGGrGGAGAGAGAGAGGrrr_ATGGGGCGGAGAGAGAGAGAGCG	143	-
1	4540605	4540620	om090_ggGAGGGGAGGGArr_GGGCGGAGAGAGAGA	79	-
1	4540612	4540623	om011_cscCGCCCCss_CTCCGCCCCAT	79	+
1	4544230	4544240	om048_ssGACCCAss_CAGACCCAGA	77	-
1	4544236	4544246	om138_myAAGTCAyr_CGAAGTCAGA	80	-
1	4548866	4548878	dym35_csCACssCACvs_CCCACAGCACGT	84	-
1	4549229	4549245	dym14_ssCGCGCGCGCGCGss_GCCACGCGCCCGCGCC	87	-
1	4549229	4549245	dym14_ssCGCGCGCGCGCGss_GGCGCGGGCGCGTGGC	87	+
1	4549231	4549242	om007_sccCGCCCGcs_ACGCGCCCGCG	80	-
1	4550138	4550153	dym65_vyACAsrmvyACAsv_GGACAGCCGAACACG	77	+
1	4586393	4586403	om081_vcAGGCCAsv_AGAGGCCACA	80	+
1	4586409	4586419	dym71_ssCGCCGCss_CGCGCCGCGC	84	-
1	4586409	4586419	om023_ssCGCCGCss_CGCGCCGCGC	84	-
1	4586482	4586494	om128_rscTGGGCCrss_ACGTGGGCCTAG	82	-
1	4586482	4586494	om140_cymGGCCCAgsy_CTAGGCCCACGT	89	+
1	4586502	4586512	om068_ssCCCGGCcs_TACCCGGCCC	86	-
1	4586508	4586518	om051_sgTACGTAcs_CGTACGTACC	100	-
1	4586508	4586518	om051_sgTACGTAcs_GGTACGTACG	100	+
1	4586556	4586566	om129_ssCGCTGCys_GGCGCTGCAT	77	+
1	4586560	4586570	om134_mtGCATGCak_CGGCATGCAG	81	-
1	4586560	4586570	om134_mtGCATGCak_CTGCATGCCG	81	+
1	4591976	4591989	dym08_csCACvssCACvs_GGCACGAGCACGG	77	+
1	4591977	4591990	dym64_sbACGvsbACGgv_GCACGAGCACGGG	86	+
1	4591994	4592006	dym31_syAGCTAGCTrs_CTAGCTAGCCCC	84	-
1	4591994	4592006	dym31_syAGCTAGCTrs_GGGGCTAGCTAG	84	+
1	4591995	4592005	om131_yaGCTAGCtr_GGGCTAGCTA	91	+
1	4591995	4592005	om131_yaGCTAGCtr_TAGCTAGCCC	91	-
1	4591997	4592007	om058_kcTAGCTAgm_ACTAGCTAGC	94	-
1	4591997	4592007	om058_kcTAGCTAgm_GCTAGCTAGT	94	+
1	4593317	4593341	dym55_scCCaCCaCCCCACCcCCCasCmc_GTCCATCTCTCCAGCCCCGCGCGC	76	-
1	4593319	4593329	om120_ssCCCCGCss_AGCCCCGCGC	78	-
1	4593326	4593341	dym40_ssCCAsssscCCAss_GTCCATCTCTCCAGC	78	-
1	4594480	4594491	om002_scAGCCCAgcm_CAAGCCCAGCG	79	-
1	4594540	4594551	om116_kgaTGGGCTgs_ATCTGGGCTAC	78	-
1	4594540	4594551	om002_scAGCCCAgcm_GTAGCCCAGAT	83	+
1	4594540	4594551	om097_scAGCCCAasm_GTAGCCCAGAT	76	+
1	4594551	4594561	om113_wwAAcATAya_GGAACATACA	81	-
1	4594857	4594880	dym28_rrrAArAAAAAArAAAArAAwra_AAAAGGACAAAAGAAAGTGTAAA	77	+
1	4594860	4594877	om074_aaAAmAAAArAAAAgrr_AGGACAAAAGAAAGTGT	75	+
1	4594862	4594872	dym56_wvCAAAAGmr_GACAAAAGAA	84	+
1	4594993	4595003	om139_scCCACACvm_CGCCACACCA	81	+
1	4594994	4595006	dym35_csCACssCACvs_GCCACACCACTC	77	+
1	4594996	4595006	om079_mcCACCACcm_CACACCACTC	78	+
1	4594998	4595008	om112_syCCACTCcc_CACCACTCTA	84	+
1	4595000	4595010	om038_ctACTCTAsw_CCACTCTACG	78	+
1	4597023	4597033	om036_rvAAGCAArv_GGAAGCAAGC	81	-
1	4597189	4597199	om041_ssCCAGCCmv_GCCCAGCCGC	76	-
1	4597191	4597203	om128_rscTGGGCCrss_GGCTGGGCCATG	83	+
1	4597191	4597203	om140_cymGGCCCAgsy_CATGGCCCAGCC	76	-
1	4598223	4598233	om134_mtGCATGCak_GTGCATGCAC	91	-
1	4598223	4598233	om134_mtGCATGCak_GTGCATGCAC	91	+
1	4598283	4598307	dym11_gAGAGAGAGAGArAGArArarrrr_GAGAGAGAGGGAGAGACGGGTGCG	127	+
1	4598283	4598307	dym12_grGrGrGAGAGrGAGAGAGArrrr_GAGAGAGAGGGAGAGACGGGTGCG	121	+
1	4598283	4598307	dym21_rraGGGGAGGGAGaGrGGGAGagr_GAGAGAGAGGGAGAGACGGGTGCG	90	+
1	4598283	4598307	dym24_ggrGGaGGaGGGGAGGGGGGaGgr_GAGAGAGAGGGAGAGACGGGTGCG	81	+
1	4598283	4598307	dym47_gaGAGAGAGArAGArArArAkwrr_GAGAGAGAGGGAGAGACGGGTGCG	100	+
1	4598283	4598307	dym66_grGgGrGAGAGGGAGGraGGaGrr_GAGAGAGAGGGAGAGACGGGTGCG	106	+
1	4598283	4598307	dym72_gaGAGAGAGAGArArAGArArvrr_GAGAGAGAGGGAGAGACGGGTGCG	107	+
1	4598284	4598308	dym19_yyCTCTyTyyyTCTCTCTCTCTct_CCGCACCCGTCTCTCCCTCTCTCT	92	-
1	4598284	4598308	dym58_agwGrGAgrGAGAGAGAGAGrrrg_AGAGAGAGGGAGAGACGGGTGCGG	103	+
1	4598284	4598308	dym73_agAGAGAGAGArAGArArAGAGrr_AGAGAGAGGGAGAGACGGGTGCGG	88	+
1	4598285	4598309	dym11_gAGAGAGAGAGArAGArArarrrr_GAGAGAGGGAGAGACGGGTGCGGG	86	+
1	4598285	4598309	dym66_grGgGrGAGAGGGAGGraGGaGrr_GAGAGAGGGAGAGACGGGTGCGGG	81	+
1	4598285	4598309	dym72_gaGAGAGAGAGArArAGArArvrr_GAGAGAGGGAGAGACGGGTGCGGG	77	+
1	4599723	4599739	om136_ssGGCtGAGCCGaass_CAGGCGGAGCCGCGGA	85	-
1	4599723	4599739	om033_ssCTCGGCTCagCccs_TCCGCGGCTCCGCCTG	93	+
1	4599733	4599743	om039_bsCCTGCCys_CGCCTGCCTG	85	+
1	4600413	4600423	om125_ssCCGACCsv_CACCGACCGA	86	+
1	4600417	4600427	om125_ssCCGACCsv_GACCGACCGG	88	+
1	4600426	4600438	om135_gsCAGGGCGGss_GGCAGGGCCGGC	80	-
1	4610294	4610305	om094_byCGATTCGrb_CTCGATTCGAT	94	+
1	4610364	4610376	om053_yytCTCCTCtcy_GCTCTCCTCTCG	98	+
1	4610364	4610377	om133_ccTCGCCTCaCsy_GCTCTCCTCTCGC	80	+
1	4610365	4610377	om026_yycTCTTCTCyy_CTCTCCTCTCGC	77	+
1	4610366	4610378	om042_grCGAGACGAsr_GGCGAGAGGAGA	83	-
1	4610427	4610443	om136_ssGGCtGAGCCGaass_CGGGGCGAGCCGACGG	88	+
1	4610427	4610443	om033_ssCTCGGCTCagCccs_CCGTCGGCTCGCCCCG	85	-
1	4610430	4610442	om012_ssTCGCCTCGys_CGTCGGCTCGCC	81	-
1	4610430	4610442	om042_grCGAGACGAsr_GGCGAGCCGACG	81	+
1	4610437	4610448	om043_ssACGGGACss_CGACGGGACTC	85	+
1	4611115	4611125	om016_srGGGGCAgs_CGGGGGCAGA	82	-
1	4611195	4611205	om098_bmCGTGTCss_CACGTGTCTC	83	+
1	4708718	4708733	dym40_ssCCAsssscCCAss_AGCCAGTCGCCCAGT	80	+
1	4708867	4708881	dym68_csCACvsscCACss_CACACCCAGCACGG	75	+
1	4708870	4708894	dym48_ssCcCcCCaCGGCCCAGCCCaasc_ACCCAGCACGGGCCCAGTCCAAGT	82	+
1	4708877	4708889	om128_rscTGGGCCrss_GACTGGGCCCGT	76	-
1	4708877	4708889	om140_cymGGCCCAgsy_ACGGGCCCAGTC	76	+
1	4708881	4708894	om022_syCCAGTCCAssc_GCCCAGTCCAAGT	89	+
1	4720591	4720602	om116_kgaTGGGCTgs_ACCTGGGCTGG	79	+
1	4720591	4720602	om002_scAGCCCAgcm_CCAGCCCAGGT	85	-
1	4720591	4720602	om097_scAGCCCAasm_CCAGCCCAGGT	80	-
1	4720591	4720604	om022_syCCAGTCCAssc_GACCAGCCCAGGT	77	-
1	4720592	4720604	om057_scCCAtCCCAcs_GACCAGCCCAGG	76	-
1	4720594	4720604	om041_ssCCAGCCmv_GACCAGCCCA	82	-
1	4720613	4720623	om036_rvAAGCAArv_AGAAGCAAGC	82	-
1	4735225	4735235	om127_rrAAGCGAgv_TGAAGCGATA	85	+
1	4735508	4735518	om013_mmAACCAAmm_GCAACCAAGA	77	+
1	4735518	4735528	om081_vcAGGCCAsv_GCAGGCCACG	86	-
1	4735518	4735533	dym40_ssCCAsssscCCAss_AGCCAGCAGGCCACG	84	-
1	4746083	4746093	om027_gcATGCATgc_CCATGCATCC	83	+
1	4746083	4746093	om027_gcATGCATgc_GGATGCATGG	83	-
1	4749306	4749317	om116_kgaTGGGCTgs_ACATGGGCTAG	86	+
1	4749306	4749317	om002_scAGCCCAgcm_CTAGCCCATGT	80	-
1	4749306	4749317	om097_scAGCCCAasm_CTAGCCCATGT	80	-
1	4749343	4749367	dym53_mgcCcCCasGGCCCAGCCCAtCms_CGGCGCGCTGGCCCAGCCCATGAA	100	-
1	4749344	4749355	om116_kgaTGGGCTgs_TCATGGGCTGG	87	+
1	4749344	4749355	om002_scAGCCCAgcm_CCAGCCCATGA	80	-
1	4749344	4749355	om097_scAGCCCAasm_CCAGCCCATGA	82	-
1	4749345	4749357	om057_scCCAtCCCAcs_GCCCAGCCCATG	83	-
1	4749347	4749357	om041_ssCCAGCCmv_GCCCAGCCCA	84	-
1	4749349	4749361	om128_rscTGGGCCrss_GGCTGGGCCAGC	80	+
1	4749362	4749372	om125_ssCCGACCsv_CGCCGACCCC	81	+
1	4754524	4754534	om111_gsCAAGGCms_GGCAAGGCAC	82	+
1	4754570	4754580	om106_wwAATgAAwa_GAAATGAAGT	76	-
1	4760881	4760896	dym65_vyACAsrmvyACAsv_GTACAGACAGACAGT	90	+
1	4760882	4760897	dym39_gsCAGssvssCAGss_TACAGACAGACAGTT	83	+
1	4764380	4764391	om064_yyCCCTTCCsy_CACCCTTCCCT	83	+
1	4764388	4764399	om011_cscCGCCCCss_CCTCGCCCCGG	81	+
1	4799221	4799231	om059_ymCTTGTCyy_CCCTTGTCTA	84	-
1	4855336	4855348	dym70_rrGAAGAAATgr_ACGAAGAAAATA	93	+
1	4855336	4855350	om052_yyTCTTTTCTTTyy_ACTATTTTCTTCGT	78	-
1	4855336	4855352	dym23_wtATTATTTTcTTcyt_ACACTATTTTCTTCGT	123	-
1	4855339	4855350	om017_twTATTTTAtw_ACTATTTTCTT	75	-
1	4855339	4855352	dym26_wwATTATTTTgww_ACACTATTTTCTT	75	-
1	4871307	4871331	dym15_grGGGGGGGAsGGGaGGaGGaGrr_AAGAAGGGTATGGGGGGAGGAAAG	108	+
1	4871326	4871336	om127_rrAAGCGAgv_GAAAGCGAAG	85	+
1	4871328	4871339	om117_csGCTTCGCsb_GGGCTTCGCTT	80	-
1	4871457	4871467	om062_sgACCGGAcs_AGACCGGATC	84	-
1	4871463	4871473	dym56_wvCAAAAGmr_CGCAAAAGAC	80	-
1	4871512	4871525	dym75_scACCmscACCvs_CAACCGCAACCGA	75	+
1	4973154	4973178	dym21_rraGGGGAGGGAGaGrGGGAGagr_GGAGAGGGGGGAGCGGGAGCCACA	95	-
1	4973157	4973181	dym15_grGGGGGGGAsGGGaGGaGGaGrr_CTAGGAGAGGGGGGAGCGGGAGCC	77	-
1	4973157	4973181	dym24_ggrGGaGGaGGGGAGGGGGGaGgr_CTAGGAGAGGGGGGAGCGGGAGCC	99	-
1	4973164	4973179	om090_ggGAGGGGAGGGArr_AGGAGAGGGGGGAGC	85	-
1	4974848	4974863	dym40_ssCCAsssscCCAss_TTCCATGGGTCCACG	76	+
1	4974851	4974861	om048_ssGACCCAss_TGGACCCATG	77	-
1	4974854	4974867	dym51_ssGACgrsGACgs_TGGACGTGGACCC	80	-
1	4974856	4974869	dym27_scCCAsscCCAss_GTCCACGTCCATG	84	+
1	4974860	4974873	dym51_ssGACgrsGACgs_TGGACATGGACGT	79	-
1	4974862	4974875	dym27_scCCAsscCCAss_GTCCATGTCCATC	80	+
1	4975136	4975146	om021_rrAAGGAArr_GGAAGGAACG	81	+
1	4975152	4975163	om011_cscCGCCCCss_CCGCGCCCCAC	82	+
1	4989681	4989694	dym08_csCACvssCACvs_CACACACACACAC	91	+
1	4989681	4989698	dym10_cvCGCACGCACGCACgc_CACACACACACACGCGG	82	+
1	4989682	4989695	dym46_vyACAsvyACAsv_ACACACACACACG	93	+
1	4989683	4989696	dym08_csCACvssCACvs_CACACACACACGC	90	+
1	4989683	4989700	dym10_cvCGCACGCACGCACgc_CACACACACACGCGGCC	79	+
1	4989695	4989705	om068_ssCCCGGCcs_GTCCCGGCCG	85	-
1	4990977	4990987	dym63_gtGGTGGAsg_AGGGTGGATG	79	+
1	4991029	4991052	dym01_rraGGGrGGAGAGAGAGAGGrrr_GTTCCGAGGAGAGCGAGAGGTGG	91	+
1	4991031	4991055	dym21_rraGGGGAGGGAGaGrGGGAGagr_TCCGAGGAGAGCGAGAGGTGGAGG	80	+
1	4991032	4991047	om090_ggGAGGGGAGGGArr_CCGAGGAGAGCGAGA	78	+
1	4991032	4991056	dym15_grGGGGGGGAsGGGaGGaGGaGrr_CCGAGGAGAGCGAGAGGTGGAGGA	88	+
1	4991033	4991057	dym21_rraGGGGAGGGAGaGrGGGAGagr_CGAGGAGAGCGAGAGGTGGAGGAG	138	+
1	4991033	4991057	dym24_ggrGGaGGaGGGGAGGGGGGaGgr_CGAGGAGAGCGAGAGGTGGAGGAG	84	+
1	4991033	4991057	dym66_grGgGrGAGAGGGAGGraGGaGrr_CGAGGAGAGCGAGAGGTGGAGGAG	76	+
1	4991034	4991058	dym58_agwGrGAgrGAGAGAGAGAGrrrg_GAGGAGAGCGAGAGGTGGAGGAGG	82	+
1	4991035	4991059	dym12_grGrGrGAGAGrGAGAGAGArrrr_AGGAGAGCGAGAGGTGGAGGAGGA	85	+
1	4991035	4991059	dym15_grGGGGGGGAsGGGaGGaGGaGrr_AGGAGAGCGAGAGGTGGAGGAGGA	116	+
1	4991035	4991059	dym66_grGgGrGAGAGGGAGGraGGaGrr_AGGAGAGCGAGAGGTGGAGGAGGA	99	+
1	4991035	4991059	dym72_gaGAGAGAGAGArArAGArArvrr_AGGAGAGCGAGAGGTGGAGGAGGA	77	+
1	4991036	4991060	dym19_yyCTCTyTyyyTCTCTCTCTCTct_CTCCTCCTCCACCTCTCGCTCTCC	92	-
1	4991037	4991061	dym11_gAGAGAGAGAGArAGArArarrrr_GAGAGCGAGAGGTGGAGGAGGAGA	80	+
1	4991038	4991062	dym15_grGGGGGGGAsGGGaGGaGGaGrr_AGAGCGAGAGGTGGAGGAGGAGAG	90	+
1	4991038	4991062	dym16_rgrGrGrGAGrGAGAGAGAGAGrg_AGAGCGAGAGGTGGAGGAGGAGAG	78	+
1	4991038	4991062	dym19_yyCTCTyTyyyTCTCTCTCTCTct_CTCTCCTCCTCCACCTCTCGCTCT	92	-
1	4991038	4991062	dym20_cyCtCTCCCTCCCCmCCTCCCmcy_CTCTCCTCCTCCACCTCTCGCTCT	103	-
1	4991038	4991062	dym73_agAGAGAGAGArAGArArAGAGrr_AGAGCGAGAGGTGGAGGAGGAGAG	98	+
1	4991039	4991063	dym21_rraGGGGAGGGAGaGrGGGAGagr_GAGCGAGAGGTGGAGGAGGAGAGA	115	+
1	4991039	4991063	dym66_grGgGrGAGAGGGAGGraGGaGrr_GAGCGAGAGGTGGAGGAGGAGAGA	88	+
1	4991040	4991064	dym16_rgrGrGrGAGrGAGAGAGAGAGrg_AGCGAGAGGTGGAGGAGGAGAGAG	84	+
1	4991040	4991064	dym19_yyCTCTyTyyyTCTCTCTCTCTct_CTCTCTCCTCCTCCACCTCTCGCT	86	-
1	4991040	4991064	dym20_cyCtCTCCCTCCCCmCCTCCCmcy_CTCTCTCCTCCTCCACCTCTCGCT	129	-
1	4991040	4991064	dym73_agAGAGAGAGArAGArArAGAGrr_AGCGAGAGGTGGAGGAGGAGAGAG	83	+
1	4991041	4991065	dym21_rraGGGGAGGGAGaGrGGGAGagr_GCGAGAGGTGGAGGAGGAGAGAGA	87	+
1	4991042	4991066	dym16_rgrGrGrGAGrGAGAGAGAGAGrg_CGAGAGGTGGAGGAGGAGAGAGAG	93	+
1	4991042	4991066	dym19_yyCTCTyTyyyTCTCTCTCTCTct_CTCTCTCTCCTCCTCCACCTCTCG	102	-
1	4991042	4991066	dym20_cyCtCTCCCTCCCCmCCTCCCmcy_CTCTCTCTCCTCCTCCACCTCTCG	83	-
1	4991042	4991066	dym24_ggrGGaGGaGGGGAGGGGGGaGgr_CGAGAGGTGGAGGAGGAGAGAGAG	89	+
1	4991042	4991066	dym36_rrAGArArAGArAGAGAGAGAGrg_CGAGAGGTGGAGGAGGAGAGAGAG	96	+
1	4991042	4991066	dym58_agwGrGAgrGAGAGAGAGAGrrrg_CGAGAGGTGGAGGAGGAGAGAGAG	101	+
1	4991042	4991066	dym66_grGgGrGAGAGGGAGGraGGaGrr_CGAGAGGTGGAGGAGGAGAGAGAG	75	+
1	4991042	4991066	dym73_agAGAGAGAGArAGArArAGAGrr_CGAGAGGTGGAGGAGGAGAGAGAG	76	+
1	4991043	4991066	dym01_rraGGGrGGAGAGAGAGAGGrrr_GAGAGGTGGAGGAGGAGAGAGAG	89	+
1	4991043	4991067	dym12_grGrGrGAGAGrGAGAGAGArrrr_GAGAGGTGGAGGAGGAGAGAGAGA	112	+
1	4991043	4991067	dym72_gaGAGAGAGAGArArAGArArvrr_GAGAGGTGGAGGAGGAGAGAGAGA	77	+
1	4991044	4991068	dym16_rgrGrGrGAGrGAGAGAGAGAGrg_AGAGGTGGAGGAGGAGAGAGAGAA	151	+
1	4991044	4991068	dym19_yyCTCTyTyyyTCTCTCTCTCTct_TTCTCTCTCTCCTCCTCCACCTCT	77	-
1	4991044	4991068	dym20_cyCtCTCCCTCCCCmCCTCCCmcy_TTCTCTCTCTCCTCCTCCACCTCT	107	-
1	4991044	4991068	dym24_ggrGGaGGaGGGGAGGGGGGaGgr_AGAGGTGGAGGAGGAGAGAGAGAA	120	+
1	4991044	4991068	dym36_rrAGArArAGArAGAGAGAGAGrg_AGAGGTGGAGGAGGAGAGAGAGAA	116	+
1	4991044	4991068	dym58_agwGrGAgrGAGAGAGAGAGrrrg_AGAGGTGGAGGAGGAGAGAGAGAA	91	+
1	4991044	4991068	dym73_agAGAGAGAGArAGArArAGAGrr_AGAGGTGGAGGAGGAGAGAGAGAA	92	+
1	4991045	4991055	dym63_gtGGTGGAsg_GAGGTGGAGG	87	+
1	4991045	4991068	dym01_rraGGGrGGAGAGAGAGAGGrrr_GAGGTGGAGGAGGAGAGAGAGAA	78	+
1	4991051	4991063	om053_yytCTCCTCtcy_TCTCTCCTCCTC	94	-
1	4991052	4991064	om026_yycTCTTCTCyy_CTCTCTCCTCCT	82	-
1	4991052	4991067	om090_ggGAGGGGAGGGArr_AGGAGGAGAGAGAGA	102	+
1	4991116	4991129	dym59_svCGAssrCGAss_TGCGAGTGCGACG	87	-
1	4991119	4991132	dym08_csCACvssCACvs_CGCACTCGCACCG	85	+
1	4991122	4991136	om047_ssTCGCATCGCAys_ACTCGCACCGCAAT	87	+
1	4991124	4991136	om032_cyGCACCGCAss_TCGCACCGCAAT	85	+
1	4995647	4995657	om105_gsCCTGGCcs_CACCTGGCCG	80	-
1	4997044	4997056	om128_rscTGGGCCrss_CTCTGGGCCGAG	78	+
1	4997044	4997056	om140_cymGGCCCAgsy_CTCGGCCCAGAG	79	-
1	4997044	4997056	om004_scCGGCCCAgsy_CTCGGCCCAGAG	88	-
1	4997044	4997064	dym25_cctCCCccCCCAGCCCAgcc_TAGCCTCCCTCGGCCCAGAG	82	-
1	4997098	4997108	om096_stACGCTAss_CGACGCTACT	84	-
1	5000422	5000432	om131_yaGCTAGCtr_AAGCTAGCCC	79	-
1	5000422	5000432	om131_yaGCTAGCtr_GGGCTAGCTT	79	+
1	5001789	5001799	om075_vgCGAGCGvs_CGCGAGCGAG	91	-
1	5001789	5001805	dym14_ssCGCGCGCGCGCGss_CTCGCTCGCGCGCCGC	83	+
1	5001789	5001805	dym14_ssCGCGCGCGCGCGss_GCGGCGCGCGAGCGAG	83	-
1	5001797	5001807	dym71_ssCGCCGCss_CGCGCCGCCT	81	+
1	5001797	5001807	om023_ssCGCCGCss_CGCGCCGCCT	81	+
1	5001802	5001812	om105_gsCCTGGCcs_CGCCTGGCCT	82	+
1	5002049	5002064	dym65_vyACAsrmvyACAsv_ACACAAGCTAACAAC	78	-
1	5002343	5002353	om129_ssCGCTGCys_CACGCTGCCG	79	-
1	5002347	5002360	dym64_sbACGvsbACGgv_TGACGTACACGCT	78	-
1	5024617	5024628	om116_kgaTGGGCTgs_ACATGGGCTGA	83	+
1	5024617	5024628	om097_scAGCCCAasm_TCAGCCCATGT	77	-
1	5024624	5024634	om123_smCGAGTCsr_GCCGAGTCAG	80	-
1	5024638	5024648	om081_vcAGGCCAsv_ATAGGCCACG	87	+
1	5039141	5039151	om003_ssCCCCACcc_GGCCCCACGG	77	-
1	5039152	5039163	om010_ssCCGTCCGwy_GACCGTCCGGG	82	-
1	5048952	5048964	om140_cymGGCCCAgsy_CCAGGCCCATCT	80	-
1	5048953	5048966	dym27_scCCAsscCCAss_GGCCAGGCCCATC	80	-
1	5048957	5048967	om105_gsCCTGGCcs_GGCCTGGCCC	86	+
1	5048959	5048971	om128_rscTGGGCCrss_GCTTGGGCCAGG	76	-
1	5048995	5049007	om128_rscTGGGCCrss_AACTGGGCCTGA	77	-
1	5048995	5049007	om140_cymGGCCCAgsy_TCAGGCCCAGTT	81	+
1	5049009	5049021	om128_rscTGGGCCrss_ACCTGGGCCAAA	82	+
1	5049009	5049021	om140_cymGGCCCAgsy_TTTGGCCCAGGT	77	-
1	5049030	5049041	om061_mtCTAATCTss_CACTAATCTTG	88	-
1	5051611	5051621	om079_mcCACCACcm_AACACCACCA	85	+
1	5051612	5051622	dym30_ccACCACCas_ACACCACCAG	86	+
1	5052785	5052795	om112_syCCACTCcc_GACCACTCTT	77	+
1	5052918	5052928	om013_mmAACCAAmm_GGAACCAAAG	75	-
1	5052921	5052932	om083_ssACGGAACss_ACACGGAACCA	87	-
1	5052938	5052948	dym56_wvCAAAAGmr_CCCAAAAGAT	80	+
1	5080704	5080714	om112_syCCACTCcc_CACCACTCGT	80	+
1	5080710	5080723	om029_cctCACCTCAcsy_ACTCAACTCACGA	75	-
1	5080712	5080722	om119_ycCAACTCcm_CTCAACTCAC	81	-
1	5081105	5081120	dym39_gsCAGssvssCAGss_AGCAGTAGCACAGGG	80	-
1	5082847	5082857	om039_bsCCTGCCys_TCCCTGCCCT	78	-
1	5082849	5082864	om090_ggGAGGGGAGGGArr_GGCAGGGAAGGGACG	82	+
1	5082852	5082863	om064_yyCCCTTCCsy_GTCCCTTCCCT	85	-
1	5083277	5083293	om136_ssGGCtGAGCCGaass_CTAGCTGAGCCGAGCT	99	-
1	5083277	5083293	om033_ssCTCGGCTCagCccs_AGCTCGGCTCAGCTAG	115	+
1	5083278	5083293	om077_sctCAGCTCAGCCcv_GCTCGGCTCAGCTAG	83	+
1	5083362	5083373	om064_yyCCCTTCCsy_CGCCCTTCCGG	79	-
1	5083566	5083576	om027_gcATGCATgc_AAATGCATGC	78	+
1	5083566	5083576	om027_gcATGCATgc_GCATGCATTT	78	-
1	5083568	5083578	om134_mtGCATGCak_ATGCATGCAT	106	-
1	5083568	5083578	om134_mtGCATGCak_ATGCATGCAT	106	+
1	5218220	5218233	om022_syCCAGTCCAssc_GCCCAGTCCAATC	94	-
1	5218222	5218246	dym33_ghGGGGGGGaTGGGCCCAkCCCms_GCGGTCGAGGTAGGCCCAGTCCAA	85	-
1	5218225	5218237	om128_rscTGGGCCrss_GACTGGGCCTAC	82	+
1	5218225	5218237	om140_cymGGCCCAgsy_GTAGGCCCAGTC	88	-
1	5218225	5218237	om004_scCGGCCCAgsy_GTAGGCCCAGTC	78	-
1	5218230	5218240	om099_ymCCTACCks_GGCCTACCTC	78	+
1	5218233	5218246	dym75_scACCmscACCvs_CTACCTCGACCGC	90	+
1	5218248	5218258	om051_sgTACGTAcs_CATACGTAAC	82	-
1	5218248	5218258	om051_sgTACGTAcs_GTTACGTATG	82	+
1	5218254	5218264	om028_scAGCGCAss_ATAGCGCATA	82	-
1	5218390	5218402	dym60_svTCGATCGAbs_CATCGATGGAAC	75	+
1	5218390	5218402	dym60_svTCGATCGAbs_GTTCCATCGATG	75	-
1	5218404	5218414	om028_scAGCGCAss_CTAGCGCAGG	86	+
1	5240939	5240949	om038_ctACTCTAsw_CAACTCTAGG	77	-
1	5240941	5240951	om119_ycCAACTCcm_AGCAACTCTA	84	-
1	5258311	5258321	om036_rvAAGCAArv_CCAAGCAAAC	81	-
1	5258364	5258377	dym51_ssGACgrsGACgs_CCGACTGGGACAT	78	+
1	5259185	5259196	om005_ssATCGGATsg_GAATCGGATGG	92	-
1	5259189	5259208	dym38_rcCGTmsrwyyysgATCsr_ACCGTCCAAGGAGAATCGG	88	-
1	5259189	5259216	dym52_brATCygrrccstmsrgyycrGATCcr_TAATCTCTACCGTCCAAGGAGAATCGG	96	-
1	5259208	5259219	om061_mtCTAATCTss_ATCTAATCTCT	102	-
1	5259263	5259273	om091_sbACCCGAys_TCACCCGATC	80	-
1	5259277	5259287	om127_rrAAGCGAgv_TGAAGCGATG	78	-
1	5259288	5259298	om106_wwAATgAAwa_TTAATGAATT	94	-
1	5259348	5259358	om127_rrAAGCGAgv_CTAAGCGAGT	77	+
1	5259355	5259365	om100_ctACACTAsh_TTAGACTACT	77	-
1	5259356	5259366	om078_ctAGTCTAbr_GTAGTCTAAT	88	+
1	5259361	5259372	om020_ycTATCCTAss_CTAATCCTAGC	76	+
1	5259361	5259372	om006_ymAACCCTAsc_CTAATCCTAGC	76	+
1	5259425	5259435	om101_wtAAGTAAww_TTAAGTAAAA	95	-
1	5259444	5259455	om054_aaAAACTAAam_GAAAACTAAGA	92	+
1	5319503	5319516	dym27_scCCAsscCCAss_CGCCACAGCCACG	80	+
1	5319504	5319517	dym08_csCACvssCACvs_GCCACAGCCACGA	82	+
1	5319582	5319592	om112_syCCACTCcc_CTCCACTCCG	84	+
1	5319590	5319600	om111_gsCAAGGCms_GGCAAGGCCG	83	-
1	5331389	5331400	om010_ssCCGTCCGwy_AGCCGTCCGTC	89	+
1	5331627	5331651	dym55_scCCaCCaCCCCACCcCCCasCmc_CCCCACCAGGCCACCACCACCGGT	80	-
1	5331628	5331638	dym30_ccACCACCas_CCACCACCGG	88	-
1	5331628	5331641	dym75_scACCmscACCvs_CCACCACCACCGG	94	-
1	5331629	5331639	om079_mcCACCACcm_ACCACCACCG	90	-
1	5331629	5331642	dym08_csCACvssCACvs_GCCACCACCACCG	83	-
1	5331630	5331643	dym27_scCCAsscCCAss_GGCCACCACCACC	89	-
1	5331631	5331641	dym30_ccACCACCas_CCACCACCAC	97	-
1	5331632	5331642	om079_mcCACCACcm_GCCACCACCA	88	-
1	5331633	5331648	dym40_ssCCAsssscCCAss_CACCAGGCCACCACC	84	-
1	5331636	5331646	om081_vcAGGCCAsv_CCAGGCCACC	84	-
1	5331636	5331651	dym40_ssCCAsssscCCAss_CCCCACCAGGCCACC	91	-
1	5336212	5336222	om076_sbACGCGAss_GAACGCGACG	87	-
1	5336212	5336225	dym59_svCGAssrCGAss_CGCGAACGCGACG	87	-
1	5336218	5336228	om076_sbACGCGAss_GAACGCGAAC	78	-
1	5336510	5336520	om114_ctAGATCArm_GCAGATCAAA	78	-
1	5336603	5336614	om117_csGCTTCGCsb_CCGCTTCGCAC	86	+
1	5336625	5336640	dym39_gsCAGssvssCAGss_CACAGGAGTACAGGA	82	-
1	5336626	5336636	om088_vtAGTACAbr_GGAGTACAGG	79	-
1	5336626	5336641	dym65_vyACAsrmvyACAsv_TCACAGGAGTACAGG	87	-
1	5336660	5336671	om082_mvAATCAACss_TGAATCAACAT	84	+
1	5336667	5336678	om116_kgaTGGGCTgs_ACATGGGCTGC	83	+
1	5336667	5336678	om097_scAGCCCAasm_GCAGCCCATGT	77	-
1	5336692	5336703	om116_kgaTGGGCTgs_AGCTGGGCTAT	78	-
1	5336692	5336703	om002_scAGCCCAgcm_ATAGCCCAGCT	85	+
1	5336692	5336703	om097_scAGCCCAasm_ATAGCCCAGCT	79	+
1	5336692	5336704	om060_skGCTGTGCTgs_TAGCTGGGCTAT	78	-
1	5338813	5338825	om053_yytCTCCTCtcy_GGCCTCCTCTCC	83	+
1	5338818	5338830	om012_ssTCGCCTCGys_CCTCTCCTCGGC	80	+
1	5338818	5338830	om053_yytCTCCTCtcy_CCTCTCCTCGGC	86	+
1	5339594	5339605	om043_ssACGGGACss_AGACGGGACGT	90	-
1	5339598	5339611	dym64_sbACGvsbACGgv_CTACGCAGACGGG	89	-
1	5339741	5339751	om073_mtATTCCAkm_CCATTCCATG	78	+
1	5339749	5339761	om053_yytCTCCTCtcy_TGACTCCTCTCT	77	+
1	5343389	5343402	dym27_scCCAsscCCAss_GCCCAGAACCACT	81	-
1	5343394	5343405	om116_kgaTGGGCTgs_TTCTGGGCTAG	79	+
1	5343394	5343405	om002_scAGCCCAgcm_CTAGCCCAGAA	86	-
1	5343394	5343405	om097_scAGCCCAasm_CTAGCCCAGAA	78	-
1	5343394	5343418	dym48_ssCcCcCCaCGGCCCAGCCCaasc_AGCACACGAAGGCCTAGCCCAGAA	77	-
1	5343417	5343430	dym27_scCCAsscCCAss_GTCCAAGTCCAGA	77	-
1	5343425	5343435	om048_ssGACCCAss_TGGACCCATT	76	+
1	5343453	5343464	om116_kgaTGGGCTgs_TGATGGGCTTT	80	-
1	5343462	5343473	om097_scAGCCCAasm_CAAGCCCAAGC	78	+
1	5376163	5376178	om090_ggGAGGGGAGGGArr_GGGGGGAGGGGGAGG	75	+
1	5376163	5376184	dym67_ccCaCCCACCCcCCCACsCcc_CCCCCCCCTCCCCCTCCCCCC	79	-
1	5376163	5376186	dym01_rraGGGrGGAGAGAGAGAGGrrr_GGGGGGAGGGGGAGGGGGGGGAA	76	+
1	5376163	5376187	dym15_grGGGGGGGAsGGGaGGaGGaGrr_GGGGGGAGGGGGAGGGGGGGGAAG	99	+
1	5376163	5376187	dym16_rgrGrGrGAGrGAGAGAGAGAGrg_GGGGGGAGGGGGAGGGGGGGGAAG	94	+
1	5376163	5376187	dym20_cyCtCTCCCTCCCCmCCTCCCmcy_CTTCCCCCCCCTCCCCCTCCCCCC	118	-
1	5376163	5376187	dym21_rraGGGGAGGGAGaGrGGGAGagr_GGGGGGAGGGGGAGGGGGGGGAAG	87	+
1	5376163	5376187	dym24_ggrGGaGGaGGGGAGGGGGGaGgr_GGGGGGAGGGGGAGGGGGGGGAAG	79	+
1	5376163	5376187	dym02_cctCCCccCCCGGCCCAbCCCacc_CTTCCCCCCCCTCCCCCTCCCCCC	127	-
1	5376163	5376187	dym37_sstCCCssCCCGGCCCGGsCCasc_CTTCCCCCCCCTCCCCCTCCCCCC	79	-
1	5376163	5376187	dym03_cmtCCCccCCCAGCCCAaCCgCmc_CTTCCCCCCCCTCCCCCTCCCCCC	127	-
1	5376163	5376187	dym42_rgcGGrGTGGGstGGGGGGGGagg_GGGGGGAGGGGGAGGGGGGGGAAG	91	+
1	5376163	5376187	dym58_agwGrGAgrGAGAGAGAGAGrrrg_GGGGGGAGGGGGAGGGGGGGGAAG	94	+
1	5376164	5376185	dym67_ccCaCCCACCCcCCCACsCcc_TCCCCCCCCTCCCCCTCCCCC	101	-
1	5376164	5376187	dym01_rraGGGrGGAGAGAGAGAGGrrr_GGGGGAGGGGGAGGGGGGGGAAG	103	+
1	5376164	5376188	dym12_grGrGrGAGAGrGAGAGAGArrrr_GGGGGAGGGGGAGGGGGGGGAAGA	90	+
1	5376164	5376188	dym15_grGGGGGGGAsGGGaGGaGGaGrr_GGGGGAGGGGGAGGGGGGGGAAGA	109	+
1	5376164	5376188	dym20_cyCtCTCCCTCCCCmCCTCCCmcy_TCTTCCCCCCCCTCCCCCTCCCCC	78	-
1	5376164	5376188	dym21_rraGGGGAGGGAGaGrGGGAGagr_GGGGGAGGGGGAGGGGGGGGAAGA	127	+
1	5376164	5376188	dym24_ggrGGaGGaGGGGAGGGGGGaGgr_GGGGGAGGGGGAGGGGGGGGAAGA	143	+
1	5376164	5376188	dym02_cctCCCccCCCGGCCCAbCCCacc_TCTTCCCCCCCCTCCCCCTCCCCC	80	-
1	5376164	5376188	dym37_sstCCCssCCCGGCCCGGsCCasc_TCTTCCCCCCCCTCCCCCTCCCCC	75	-
1	5376164	5376188	dym42_rgcGGrGTGGGstGGGGGGGGagg_GGGGGAGGGGGAGGGGGGGGAAGA	128	+
1	5376164	5376188	dym66_grGgGrGAGAGGGAGGraGGaGrr_GGGGGAGGGGGAGGGGGGGGAAGA	106	+
1	5376166	5376187	dym22_cctCCCcCCCCAGCCCACgcc_CTTCCCCCCCCTCCCCCTCCC	83	-
1	5376167	5376182	om090_ggGAGGGGAGGGArr_GGAGGGGGAGGGGGG	78	+
1	5376167	5376187	dym25_cctCCCccCCCAGCCCAgcc_CTTCCCCCCCCTCCCCCTCC	82	-
1	5376167	5376188	dym22_cctCCCcCCCCAGCCCACgcc_TCTTCCCCCCCCTCCCCCTCC	79	-
1	5376172	5376187	om090_ggGAGGGGAGGGArr_GGGAGGGGGGGGAAG	110	+
1	5376400	5376412	om049_rvCAGAACAGvv_GACAGAACGGAA	79	-
1	5380266	5380277	om007_sccCGCCCGcs_GGCCGCCCGGC	82	-
1	5380272	5380282	om068_ssCCCGGCcs_ACCCCGGCCG	83	-
1	5380348	5380360	om140_cymGGCCCAgsy_TCAGGCCCAGAA	77	+
1	5388839	5388850	om009_ccCATCTCAbc_TCCATCTCAGT	89	+
1	5428303	5428313	om041_ssCCAGCCmv_AGCCAGCCAG	78	+
1	5428307	5428317	om041_ssCCAGCCmv_AGCCAGCCGG	76	+
1	5428312	5428324	om135_gsCAGGGCGGss_GCCAGGGCCGGC	75	-
1	5428316	5428326	om105_gsCCTGGCcs_GCCCTGGCCG	84	+
1	5449566	5449576	om016_srGGGGCAgs_TGGGGGCACG	78	-
1	5449569	5449579	om003_ssCCCCACcc_GCCCCCACTC	79	+
1	5449571	5449581	om112_syCCACTCcc_CCCCACTCAA	79	+
1	5450244	5450259	dym39_gsCAGssvssCAGss_CCCAGACGGCCAGAC	84	-
1	5450245	5450260	dym40_ssCCAsssscCCAss_CCCCAGACGGCCAGA	83	-
1	5508214	5508224	om030_ykTTGCAAmr_AATTGCAAAT	77	-
1	5508214	5508224	om030_ykTTGCAAmr_ATTTGCAATT	77	+
1	5511141	5511151	om106_wwAATgAAwa_CGAATTAATA	77	-
1	5511149	5511159	om098_bmCGTGTCss_TCCGTGTCCG	88	-
1	5513197	5513207	om110_ybCCTGTCcb_GTCCTGTCCT	84	+
1	5513199	5513210	om025_vvCAGGACAss_AGCAGGACAGG	89	-
1	5514219	5514229	om102_scGGCGCCgs_GAGGCGCCGA	77	-
1	5514219	5514229	om102_scGGCGCCgs_TCGGCGCCTC	77	+
1	5514223	5514235	om053_yytCTCCTCtcy_CGCCTCCTCTGG	76	+
1	5514232	5514243	om067_ssTCGGTTCss_CCTCGGTTCCA	86	-
1	5516770	5516780	om059_ymCTTGTCyy_CGCTTGTCAG	76	-
1	5516774	5516786	om024_sbGCTCCGCTss_ACGCTCCGCTTG	88	-
1	5516800	5516810	om127_rrAAGCGAgv_ACAAGCGAGC	81	+
1	5516811	5516823	om128_rscTGGGCCrss_ACATGGGCCACG	81	-
1	5516811	5516823	om140_cymGGCCCAgsy_CGTGGCCCATGT	76	+
1	5516859	5516869	om028_scAGCGCAss_AGAGCGCAGC	82	+
1	5516864	5516875	om116_kgaTGGGCTgs_CGGTGGGCTGC	79	-
1	5516864	5516875	om002_scAGCCCAgcm_GCAGCCCACCG	77	+
1	5516864	5516875	om097_scAGCCCAasm_GCAGCCCACCG	79	+
1	5516867	5516882	dym40_ssCCAsssscCCAss_GCCCACCGACCCAAC	90	+
1	5516870	5516880	om125_ssCCGACCsv_CACCGACCCA	83	+
1	5516872	5516882	om048_ssGACCCAss_CCGACCCAAC	82	+
1	5516924	5516936	dym18_aaCAAAAAAGra_ACCAAAAAAACA	85	-
1	5516929	5516939	om013_mmAACCAAmm_AAAACCAAAA	85	-
1	5516932	5516944	om019_araACAAAACaa_AAAGCAAAACCA	78	-
1	5516935	5516945	om036_rvAAGCAArv_CAAAGCAAAA	80	-
1	5527192	5527205	dym59_svCGAssrCGAss_CACGAGCACGACA	89	-
1	5527193	5527206	dym64_sbACGvsbACGgv_GCACGAGCACGAC	88	-
1	5527726	5527737	om007_sccCGCCCGcs_CCGCGCCCGCC	86	+
1	5528853	5528866	dym64_sbACGvsbACGgv_CTACGACGACGCT	92	-
1	5528854	5528864	dym57_msGACGACgr_ACGACGACGC	95	-
1	5536463	5536473	om028_scAGCGCAss_CCAGCGCAAG	80	-
1	5575064	5575074	om139_scCCACACvm_TACCACACAC	86	+
1	5576806	5576816	om091_sbACCCGAys_CTACCCGAGA	88	-
1	5576809	5576819	om099_ymCCTACCks_GGCCTACCCG	76	-
1	5576812	5576822	om081_vcAGGCCAsv_GTAGGCCACG	86	+
1	5576816	5576828	dym35_csCACssCACvs_GCCACGCCACCG	82	+
1	5576817	5576829	om040_ssACGCCACGss_CCACGCCACCGC	77	+
1	5577029	5577039	om112_syCCACTCcc_CACCACTCCG	81	-
1	5577031	5577041	om079_mcCACCACcm_GCCACCACTC	80	-
1	5582491	5582506	dym40_ssCCAsssscCCAss_TCCCATGCCCCCATC	76	-
1	5582491	5582515	dym15_grGGGGGGGAsGGGaGGaGGaGrr_GATGGGGGCATGGGAGGAAGAACC	83	+
1	5582560	5582570	om041_ssCCAGCCmv_TACCAGCCCG	79	-
1	5582598	5582609	om122_ccgCTCCACss_CTACTCCACGC	78	+
1	5582598	5582609	om031_scACTCCACss_CTACTCCACGC	93	+
1	5582600	5582616	dym09_srtgCATGCATGCAys_ACTCCACGCATGCACC	95	+
1	5582600	5582616	dym09_srtgCATGCATGCAys_GGTGCATGCGTGGAGT	83	-
1	5582605	5582615	om134_mtGCATGCak_ACGCATGCAC	87	+
1	5582605	5582615	om134_mtGCATGCak_GTGCATGCGT	87	-
1	5582642	5582654	om019_araACAAAACaa_TGAGCAAAACTA	76	+
1	5582650	5582670	dym25_cctCCCccCCCAGCCCAgcc_ACTAGCCCAGCAGCCCAGCC	86	+
1	5582650	5582674	dym02_cctCCCccCCCGGCCCAbCCCacc_ACTAGCCCAGCAGCCCAGCCCAAC	98	+
1	5582651	5582662	om116_kgaTGGGCTgs_TGCTGGGCTAG	81	-
1	5582651	5582662	om002_scAGCCCAgcm_CTAGCCCAGCA	90	+
1	5582651	5582662	om097_scAGCCCAasm_CTAGCCCAGCA	83	+
1	5582651	5582663	om060_skGCTGTGCTgs_CTGCTGGGCTAG	79	-
1	5582651	5582675	dym48_ssCcCcCCaCGGCCCAGCCCaasc_CTAGCCCAGCAGCCCAGCCCAACT	120	+
1	5582652	5582676	dym53_mgcCcCCasGGCCCAGCCCAtCms_TAGCCCAGCAGCCCAGCCCAACTA	123	+
1	5582654	5582669	dym40_ssCCAsssscCCAss_GCCCAGCAGCCCAGC	88	+
1	5582655	5582670	dym39_gsCAGssvssCAGss_CCCAGCAGCCCAGCC	79	+
1	5582657	5582672	om077_sctCAGCTCAGCCcv_CAGCAGCCCAGCCCA	89	+
1	5582659	5582670	om116_kgaTGGGCTgs_GGCTGGGCTGC	78	-
1	5582659	5582670	om002_scAGCCCAgcm_GCAGCCCAGCC	84	+
1	5582659	5582670	om097_scAGCCCAasm_GCAGCCCAGCC	79	+
1	5582659	5582671	om060_skGCTGTGCTgs_GGGCTGGGCTGC	82	-
1	5582662	5582672	om041_ssCCAGCCmv_GCCCAGCCCA	84	+
1	5582662	5582674	om057_scCCAtCCCAcs_GCCCAGCCCAAC	86	+
1	5582664	5582675	om116_kgaTGGGCTgs_AGTTGGGCTGG	82	-
1	5582664	5582675	om002_scAGCCCAgcm_CCAGCCCAACT	82	+
1	5582664	5582675	om097_scAGCCCAasm_CCAGCCCAACT	89	+
1	5584113	5584123	om075_vgCGAGCGvs_AGCGAGCGAA	86	-
1	5584117	5584127	om129_ssCGCTGCys_CTCGCTGCTG	79	+
1	5584291	5584301	om039_bsCCTGCCys_GGCCTGCCAG	78	-
1	5584301	5584313	dym60_svTCGATCGAbs_CACCGATCGAGG	81	+
1	5584301	5584313	dym60_svTCGATCGAbs_CCTCGATCGGTG	81	-
1	5620936	5620949	dym75_scACCmscACCvs_CAACCATAACCAC	81	-
1	5620941	5620954	dym27_scCCAsscCCAss_CTCCACAACCATA	78	-
1	5621868	5621879	om011_cscCGCCCCss_CGCCGCCCCTC	88	+
1	5621874	5621886	om026_yycTCTTCTCyy_CCCTCTTCTCTG	99	+
1	5624124	5624145	dym67_ccCaCCCACCCcCCCACsCcc_GTCCCCCACCTCCACCCCCAG	79	+
1	5624125	5624135	om003_ssCCCCACcc_TCCCCCACCT	77	+
1	5624127	5624140	dym27_scCCAsscCCAss_CCCCACCTCCACC	91	+
1	5624128	5624141	dym08_csCACvssCACvs_CCCACCTCCACCC	87	+
1	5624129	5624142	dym75_scACCmscACCvs_CCACCTCCACCCC	90	+
1	5624132	5624142	dym63_gtGGTGGAsg_GGGGTGGAGG	85	-
1	5624133	5624146	dym27_scCCAsscCCAss_CTCCACCCCCAGG	83	+
1	5624388	5624398	om098_bmCGTGTCss_CTCGTGTCCG	87	+
1	5627834	5627846	om060_skGCTGTGCTgs_ACGCTGTGCTTT	88	+
1	5633075	5633085	om095_stACCAGAbv_CGACCAGACC	81	-
1	5633076	5633091	dym39_gsCAGssvssCAGss_AGCAGGCGACCAGAC	86	-
1	5633091	5633101	om003_ssCCCCACcc_AGCCCCACCC	83	-
1	5633218	5633228	om098_bmCGTGTCss_CCCGTGTCCC	83	-
1	5633293	5633308	dym65_vyACAsrmvyACAsv_AGACAGACAGACAGG	83	+
1	5633294	5633309	dym39_gsCAGssvssCAGss_GACAGACAGACAGGC	86	+
1	5633298	5633313	dym39_gsCAGssvssCAGss_GACAGACAGGCAGCA	88	+
1	5633300	5633310	om110_ybCCTGTCcb_TGCCTGTCTG	79	-
1	5633353	5633368	dym05_srGCAGCAGCAGgms_CGGCGGCAGCAGGGG	100	+
1	5633527	5633540	dym27_scCCAsscCCAss_TCCCACTCCCAGC	83	-
1	5633530	5633540	om112_syCCACTCcc_TCCCACTCCC	87	-
1	5633532	5633545	dym08_csCACvssCACvs_CCCACTCCCACTC	85	-
1	5633700	5633716	dym23_wtATTATTTTcTTcyt_AAATCATTTTCTCCTT	93	+
1	5640023	5640033	om027_gcATGCATgc_GCATGCATCC	87	-
1	5640023	5640033	om027_gcATGCATgc_GGATGCATGC	87	+
1	5640025	5640035	om134_mtGCATGCak_ATGCATGCTC	86	+
1	5640025	5640035	om134_mtGCATGCak_GAGCATGCAT	86	-
1	5640036	5640046	om127_rrAAGCGAgv_AAAAGCGAGC	82	-
1	5640688	5640698	om079_mcCACCACcm_CCCACCACCC	91	+
1	5640689	5640699	dym30_ccACCACCas_CCACCACCCG	87	+
1	5646701	5646711	om058_kcTAGCTAgm_CCTAGCTAGC	90	+
1	5646701	5646711	om058_kcTAGCTAgm_GCTAGCTAGG	90	-
1	5736634	5736644	dym63_gtGGTGGAsg_ACGGTGGACC	79	+
1	5736634	5736655	dym22_cctCCCcCCCCAGCCCACgcc_CCACCACCACCGGTCCACCGT	75	-
1	5736636	5736651	dym40_ssCCAsssscCCAss_CACCACCGGTCCACC	94	-
1	5736642	5736652	dym30_ccACCACCas_CCACCACCGG	88	-
1	5736642	5736655	dym75_scACCmscACCvs_CCACCACCACCGG	94	-
1	5736643	5736653	om079_mcCACCACcm_ACCACCACCG	90	-
1	5736643	5736656	dym08_csCACvssCACvs_TCCACCACCACCG	84	-
1	5736644	5736657	dym27_scCCAsscCCAss_GTCCACCACCACC	92	-
1	5736645	5736655	dym30_ccACCACCas_CCACCACCAC	97	-
1	5736646	5736656	om079_mcCACCACcm_TCCACCACCA	89	-
1	5736648	5736658	dym63_gtGGTGGAsg_GTGGTGGACT	84	+
1	5736705	5736715	dym71_ssCGCCGCss_CGCGCCGCAT	75	+
1	5736705	5736715	om023_ssCGCCGCss_CGCGCCGCAT	75	+
1	5736712	5736722	om138_myAAGTCAyr_GGAAGTCATG	77	-
1	5736813	5736823	dym71_ssCGCCGCss_CGCGCCGCCC	85	+
1	5736813	5736823	om023_ssCGCCGCss_CGCGCCGCCC	85	+
1	5736815	5736826	om011_cscCGCCCCss_CGCCGCCCCCG	88	+
1	5736915	5736927	om032_cyGCACCGCAss_CGGCACCGCCGG	79	+
1	5738298	5738312	om037_ssCGCACGGCaCss_GGGGCACGGCACGC	90	+
1	5738299	5738311	dym45_stGCAsbGCAss_GGGCACGGCACG	84	+
1	5738300	5738311	om001_srCAGGGCAss_GGCACGGCACG	78	+
1	5738300	5738312	dym35_csCACssCACvs_GGCACGGCACGC	80	+
1	5738301	5738313	om040_ssACGCCACGss_GCACGGCACGCC	81	+
1	5738358	5738382	dym07_ssCCgGCCCAGCCCAcCCCccCcc_CACCGCCTCAGCCCGTCCGCCCGC	101	+
1	5738359	5738383	dym15_grGGGGGGGAsGGGaGGaGGaGrr_GGCGGGCGGACGGGCTGAGGCGGT	95	-
1	5738362	5738386	dym62_ssCCCggCCGGCCCaCCCCcCCmc_GCCTCAGCCCGTCCGCCCGCCCGT	79	+
1	5738368	5738379	om010_ssCCGTCCGwy_GCCCGTCCGCC	85	+
1	5738372	5738383	om007_sccCGCCCGcs_GTCCGCCCGCC	86	+
1	5738376	5738387	om007_sccCGCCCGcs_GCCCGCCCGTC	91	+
1	5746560	5746570	om076_sbACGCGAss_CCACGCGAAG	81	-
1	5746611	5746622	om010_ssCCGTCCGwy_GTCCGTCCGGC	86	-
1	5802666	5802678	dym35_csCACssCACvs_CTCACACCACAT	78	+
1	5802667	5802680	om080_gbATGTGATGTrr_AGATGTGGTGTGA	85	-
1	5802668	5802678	om079_mcCACCACcm_CACACCACAT	76	+
1	5802676	5802688	dym18_aaCAAAAAAGra_GCGAAAAAAGAT	77	-
1	5808771	5808784	dym29_wwAtAAATAATww_ATATAAAACATTA	91	-
1	5808772	5808783	om017_twTATTTTAtw_AATGTTTTATA	76	+
1	5808773	5808785	om019_araACAAAACaa_TATATAAAACAT	77	-
1	5808774	5808786	dym41_aaAtAAAAACaa_ATATATAAAACA	83	-
1	5808775	5808788	dym29_wwAtAAATAATww_ACATATATAAAAC	84	-
1	5808776	5808786	om109_wkATCTAaym_ATATATAAAA	82	-
1	5808777	5808787	om126_wwTATATAww_CATATATAAA	98	-
1	5808777	5808787	om126_wwTATATAww_TTTATATATG	98	+
1	5808777	5808790	dym46_vyACAsvyACAsv_TTACATATATAAA	83	-
1	5808779	5808789	om126_wwTATATAww_TACATATATA	80	-
1	5808779	5808789	om126_wwTATATAww_TATATATGTA	80	+
1	5808781	5808791	om113_wwAAcATAya_CTTACATATA	78	-
1	5816929	5816941	dym18_aaCAAAAAAGra_TACAAAAAAAAA	99	-
1	5826573	5826585	dym35_csCACssCACvs_ACCACGCCACCA	82	-
1	5826578	5826588	om079_mcCACCACcm_CGCACCACGC	79	-
1	5826580	5826596	dym14_ssCGCGCGCGCGCGss_GCCGCGCGCGCACCAC	82	-
1	5826580	5826596	dym14_ssCGCGCGCGCGCGss_GTGGTGCGCGCGCGGC	83	+
1	5862400	5862412	om057_scCCAtCCCAcs_ATCCATCCGACC	77	+
1	5862602	5862612	om114_ctAGATCArm_CTATATCACA	76	-
1	5867070	5867080	om055_rmCCAAACmv_ATCCAAACCC	85	+
1	5867131	5867141	om095_stACCAGAbv_GAACCAGAGC	77	+
1	5946276	5946287	om117_csGCTTCGCsb_GGGCTTCGCCA	75	-
1	5946280	5946291	om002_scAGCCCAgcm_GAAGCCCAGCC	78	+
1	5946280	5946292	om060_skGCTGTGCTgs_GGGCTGGGCTTC	77	-
1	5946283	5946293	om041_ssCCAGCCmv_GCCCAGCCCA	84	+
1	5946371	5946383	om015_sstCACGTCAss_TACCACGTCAAA	80	-
1	5946752	5946762	dym57_msGACGACgr_AGGACGACCA	87	-
1	5946753	5946766	dym59_svCGAssrCGAss_AGCGAGGACGACC	91	-
1	5948443	5948458	dym65_vyACAsrmvyACAsv_TCACAGCTCCACACC	76	+
1	5948446	5948457	om122_ccgCTCCACss_CAGCTCCACAC	80	+
1	5948449	5948459	om139_scCCACACvm_CTCCACACCG	79	+
1	5995194	5995205	om124_ccCATCTCGyc_ACCATCTCGTG	90	+
1	6078605	6078617	om053_yytCTCCTCtcy_GATCTCCTCTGC	90	-
1	6146898	6146908	om068_ssCCCGGCcs_GACCCGGCCG	85	+
1	6146906	6146916	om120_ssCCCCGCss_GACCCCGCCG	81	-
1	6147564	6147574	om091_sbACCCGAys_CTACCCGAAG	85	+
1	6147572	6147583	om043_ssACGGGACss_AGACGGGACGG	95	+
1	6147625	6147646	dym67_ccCaCCCACCCcCCCACsCcc_CCACCCCACACACCCACCGGA	82	-
1	6147627	6147640	dym08_csCACvssCACvs_CACACACCCACCG	90	-
1	6147628	6147643	dym40_ssCCAsssscCCAss_CCCCACACACCCACC	90	-
1	6147633	6147643	om139_scCCACACvm_CCCCACACAC	84	-
1	6147633	6147647	dym68_csCACvsscCACss_CCCACCCCACACAC	86	-
1	6147635	6147645	om003_ssCCCCACcc_CACCCCACAC	79	-
1	6147635	6147647	dym35_csCACssCACvs_CCCACCCCACAC	87	-
[truncated: 342,202 more rows]
