# Supplementary material for: The native cistrome and sequence motif families of the maize ear
Source: PLoS Genet. 2021 Aug 12;17(8):e1009689. doi: 10.1371/journal.pgen.1009689 (PMC8360572; doi:10.1371/journal.pgen.1009689)
Supplement: S1 Table — Summary of MOA-seq library and alignment statistics. (XLSX) [file pgen.1009689.s023.xlsx]

## Sheet: S1_Table
Table S1. Library sequence processing and alignment metrics for alignment to B73v3.
raw fastq files [* = _R1(orR2).fastq.gz]	Sample Group	Biological Rep	Technical Rep	raw, total initial reads (2 per cluster)	aligned PE reads	aligned PE reads with MAPQ ≥ 20	deduplicated q20 fragments	final % reads retained (non dup)
moaSeq_esDev_0-1_br1tr1_*	A	1	1	23813049	22525652	20108258	9857793	0.827932
moaSeq_esDev_0-1_br2tr1_*	A	2	1	27835416	26620674	21277642	10212970	0.733811
moaSeq_esDev_1-2_br1tr1_*	B	1	1	19953663	18972666	14717464	7130937	0.71475
moaSeq_esDev_1-2_br1tr2_*	B	1	2	35050377	33292875	25952388	12489956	0.712686
moaSeq_esDev_1-2_br2tr1_*	B	2	1	30605566	29097816	22234636	10692277	0.698715
moaSeq_esDev_1-2_br2tr2_*	B	2	2	22144656	21643285	18307199	8853422	0.799599
moaSeq_esDev_2-3_br1tr1_*	C	1	1	23971772	22780569	17802356	8627547	0.719809
moaSeq_esDev_2-3_br2tr1_*	C	2	1	13104707	12550426	10299592	5013585	0.765158
moaSeq_esDev_3-5_br1tr1_*	D	1	1	17196708	15812527	11091286	5397291	0.627712
moaSeq_esDev_3-5_br2tr1_*	D	2	1	29093090	26937659	20011414	9716344	0.667949
					121384502			87992122
					total clusters			total
