# Supplementary material for: The native cistrome and sequence motif families of the maize ear
Source: PLoS Genet. 2021 Aug 12;17(8):e1009689. doi: 10.1371/journal.pgen.1009689 (PMC8360572; doi:10.1371/journal.pgen.1009689)
Supplement: S2 Table — Summary statistics for peak segments called for MOA-seq coverage and MF profiles. Individual bed file available in S1, S2, and S5 Zip Files. (XLSX) [file pgen.1009689.s024.xlsx]

## Sheet: S2_Table
Table S2. Summary of Peaks Data.
Chromatin Profile Segmented	Tissue	B73 assembly	Peak Callera	Mean Size (bp)	Total Peak Number	Total Peak Area (Mbp)	Genome Fraction (%)	Source
ATAC-seq	earshoot	v3	MACS2	353	30489	10.8	0.52	[32]
DNS-seq MSFs	earshoot	v3	iSeg	17	87444	14.9	0.81	[7]
MOA-seq Coverage	earshoot	v3	iSeg	112	102075	11.4	0.55	This study
MOA-seq MFs	earshoot	v3	iSeg	29	143009	4.2	0.23	This study
MOA-seq Coverage	earshoot	v5	iSeg	119	102807	12.2	0.56	This study
MOA-seq MFs	earshoot	v5	iSeg	33	102641	3.4	0.15	This study
MNase Control Coverage	NA	v5	iSeg	65	168379	10.9	0.5	This study
MNase Control fragment centers	NA	v5	iSeg	25	135591	3.44	0.16	This study
Peak calling stringencies capturing comparable genomic fractions (see Methods) for iSeg (bc) values were B73v3: MOA coverage(5), MOA MF(7) and B73v5: MOA coverage(3), MOA-MF(4), MNAse Control Coverage(4), MNAse control fragment centers (4).
