# Supplementary material for: The native cistrome and sequence motif families of the maize ear
Source: PLoS Genet. 2021 Aug 12;17(8):e1009689. doi: 10.1371/journal.pgen.1009689 (PMC8360572; doi:10.1371/journal.pgen.1009689)
Supplement: S3 Table — The 215 motifs (75 dyad plus 140 oligo) are sorted by family name and include information about abundance, consensus sequences, and average genic location. (XLSX) [file pgen.1009689.s025.xlsx]

## Sheet: S3_Table
Table S3. Summary information for MOA-seq RSAT motifs of B73v3 earshoot cistrome.
Motif Family ID	Total number of sites per motif family	Consensus	% sites in repetitive DNA	Median distance of NR motifs ot TSS of FGS (B73)	softberry_db match [mean expect score]	Match found in FootprintDB?
dym01	2561	rraGGGrGGAGAGAGAGAGGrrr	0.09	-11	na []	yes
dym02	880	cctCCCccCCCGGCCCAbCCCacc	0.17	-53	RSP02684 TFBS: ASR5 BS /BF: ASR5 [0.00439]	yes
dym03	725	cmtCCCccCCCAGCCCAaCCgCmc	0.15	-40	na [0]	yes
dym04	1937	ragAGAGArArAAAAAAAwAAmwa	0.23	-59	na []	yes
dym05	1558	srGCAGCAGCAGgms	0.03	-63	na []	yes
dym06	589	ssCCCCCCGGCCCsGGCCggGGss	0.08	-119	RSP02081 TFBS: CreA BS (cons) /BF: PacC [0]	yes
dym07	1014	ssCCgGCCCAGCCCAcCCCccCcc	0.16	-53	RSP01833 TFBS: Site II element /BF: AREB2/ABF4; GBF3; GBF-like protein; bHLH080;AtTCP20 [0.00818]	yes
dym08	3615	csCACvssCACvs	0.11	-50	na []	yes
dym09	1780	srtgCATGCATGCAys	0.05	-122	RSP01470 TFBS: Z2 /BF: Opaque-2 (O2) [0.00291]	yes
dym10	1866	cvCGCACGCACGCACgc	0.13	-73	na []	yes
dym11	1944	gAGAGAGAGAGArAGArArarrrr	0.12	-26	RSP02375 TFBS: CT-rich /BF: unknown nuclear factor [0.00224]	yes
dym12	2153	grGrGrGAGAGrGAGAGAGArrrr	0.08	-13	RSP02375 TFBS: CT-rich /BF: unknown nuclear factor [0.00196]	yes
dym13	4800	ttcTTTTTTwTTTTwTtt	0.28	-87	na []	yes
dym14	2436	ssCGCGCGCGCGCGss	0.18	-93	na []	yes
dym15	1629	grGGGGGGGAsGGGaGGaGGaGrr	0.06	2	na []	yes
dym16	2198	rgrGrGrGAGrGAGAGAGAGAGrg	0.08	-15	RSP02375 TFBS: CT-rich /BF: unknown nuclear factor [0.00157]	yes
dym17	2058	ysGATCCAACGGyy	0.63	-76	RSP01563 TFBS: HBP-2 BS /BF: WZF-1 [0.00184]	yes
dym18	3276	aaCAAAAAAGra	0.17	-89	na []	yes
dym19	1977	yyCTCTyTyyyTCTCTCTCTCTct	0.11	-24	RSP02375 TFBS: CT-rich /BF: unknown nuclear factor [0.00224]	yes
dym20	1475	cyCtCTCCCTCCCCmCCTCCCmcy	0.09	-3	na []	yes
dym21	2416	rraGGGGAGGGAGaGrGGGAGagr	0.08	-8	na []	yes
dym22	947	cctCCCcCCCCAGCCCACgcc	0.12	-43	RSP01833 TFBS: Site II element /BF: AREB2/ABF4; GBF3; GBF-like protein; bHLH080;AtTCP20 [0.00611]	yes
dym23	2104	wtATTATTTTcTTcyt	0.29	-78	na []	yes
dym24	1912	ggrGGaGGaGGGGAGGGGGGaGgr	0.06	2	na []	yes
dym25	1081	cctCCCccCCCAGCCCAgcc	0.18	-60	RSP01833 TFBS: Site II element /BF: AREB2/ABF4; GBF3; GBF-like protein; bHLH080;AtTCP20 [0.00633]	yes
dym26	1920	wwATTATTTTgww	0.39	-73	na []	yes
dym27	3266	scCCAsscCCAss	0.11	-63	na []	yes
dym28	2759	rrrAArAAAAAArAAAArAAwra	0.24	-67	na []	yes
dym29	2049	wwAtAAATAATww	0.37	-74	RSP00337 TFBS: SEF1 BS /BF: SEF1 []	yes
dym30	2369	ccACCACCas	0.11	-51	na []	yes
dym31	1788	syAGCTAGCTrs	0.06	-188	RSP00503 TFBS: D1 box /BF: Different bZIP factors, including RITA-1 [0.00138]	yes
dym32	572	sstGGCCCAtCCCCCCcgCCass	0.17	-80	RSP02684 TFBS: ASR5 BS /BF: ASR5 [0.00564]	yes
dym33	318	ghGGGGGGGaTGGGCCCAkCCCms	0.2	-113	RSP02684 TFBS: ASR5 BS /BF: ASR5 [0.00318]	yes
dym34	1495	waAATTTATtt	0.43	-55	RSP02866 TFBS: AtUSB1 BS1 /BF: AtUSB1 [0]	yes
dym35	3479	csCACssCACvs	0.08	-61	na []	yes
dym36	1828	rrAGArArAGArAGAGAGAGAGrg	0.12	-25	RSP02375 TFBS: CT-rich /BF: unknown nuclear factor [0.00233]	yes
dym37	656	sstCCCssCCCGGCCCGGsCCasc	0.11	-87	na []	yes
dym38	1591	rcCGTmsrwyyysgATCsr	0.71	-97	RSP00941 TFBS: box I /BF: GBF [0.00165]	yes
dym39	2603	gsCAGssvssCAGss	0.08	-72	na []	yes
dym40	2875	ssCCAsssscCCAss	0.12	-66	na []	yes
dym41	3700	aaAtAAAAACaa	0.26	-79	na []	yes
dym42	734	rgcGGrGTGGGstGGGGGGGGagg	0.14	-20	RSP01833 TFBS: Site II element /BF: AREB2/ABF4; GBF3; GBF-like protein; bHLH080;AtTCP20 [0.00464]	yes
dym43	634	tgATCsrrcggcysrgrtysvccsrTACcc	0.88	-80	RSP00287 TFBS: dps1-3 /BF: nuclear factor(s) [0.00166]	yes
dym44	6811	arAwAAAAAAAgra	0.21	-81	na []	yes
dym45	3058	stGCAsbGCAss	0.09	-70	RSP00677 TFBS: Box 1 /BF: aleurone layers nuclear protein ectracts [0.00352]	yes
dym46	1653	vyACAsvyACAsv	0.16	-42	RSP01152 TFBS: Em1b /BF: EmBP-1 (+VP1) [0.00062]	yes
dym47	1832	gaGAGAGAGArAGArArArAkwrr	0.16	-44	RSP01283 TFBS: GAGA element /BF: unknown nuclear factor [0.00312]	yes
dym48	774	ssCcCcCCaCGGCCCAGCCCaasc	0.19	-65	na []	yes
dym49	751	scaGGCCCACCcCCCCACGccc	0.11	-100	na []	yes
dym50	6175	aamAAAAAAAAArra	0.2	-81	na []	yes
dym51	1867	ssGACgrsGACgs	0.08	-102	RSP00880 TFBS: M1 /BF: DOF [0.0029]	yes
dym52	1435	brATCygrrccstmsrgyycrGATCcr	0.86	-79	RSP00097 TFBS: 9-mer box /BF: tobacco nuclear factors [0.00795]	yes
dym53	569	mgcCcCCasGGCCCAGCCCAtCms	0.15	-57	RSP01351 TFBS: DNase I footprint /BF: CPRF1 [0.00302]	yes
dym54	3450	rawAAArAAAAAAAAAwAAmrr	0.25	-85	na []	yes
dym55	884	scCCaCCaCCCCACCcCCCasCmc	0.08	-16	na []	yes
dym56	1889	wvCAAAAGmr	0.19	-49	na []	yes
dym57	2382	msGACGACgr	0.13	-83	na []	yes
dym58	1676	agwGrGAgrGAGAGAGAGAGrrrg	0.09	-17	RSP02375 TFBS: CT-rich /BF: unknown nuclear factor [0.00196]	yes
dym59	1829	svCGAssrCGAss	0.12	-65	na []	yes
dym60	1568	svTCGATCGAbs	0.27	-156	na []	yes
dym61	1690	wwATTATTTAAww	0.44	-74	RSP00337 TFBS: SEF1 BS /BF: SEF1 [0]	yes
dym62	884	ssCCCggCCGGCCCaCCCCcCCmc	0.18	-63	RSP02284 TFBS: SITE II (-128) /BF: unknown nuclear factor(s) [0.00818]	yes
dym63	2587	gtGGTGGAsg	0.16	-50	na []	yes
dym64	1841	sbACGvsbACGgv	0.1	-79	RSP00880 TFBS: M1 /BF: DOF [0.00618]	yes
dym65	1404	vyACAsrmvyACAsv	0.17	-30	na []	yes
dym66	2269	grGgGrGAGAGGGAGGraGGaGrr	0.09	-6	na []	yes
dym67	1222	ccCaCCCACCCcCCCACsCcc	0.08	-21	na []	yes
dym68	2515	csCACvsscCACss	0.09	-74	RSP01190 TFBS: C-box /BF: C factor [0.00755]	yes
dym69	2686	watAArAAAAAAAwtAAAgwa	0.28	-89	RSP01998 TFBS: ATTAAAG element /BF: unknown nuclear factor [0.00982]	yes
dym70	1234	rrGAAGAAATgr	0.32	-39	na []	yes
dym71	2797	ssCGCCGCss	0.07	-40	na []	yes
dym72	1931	gaGAGAGAGAGArArAGArArvrr	0.13	-33	RSP02375 TFBS: CT-rich /BF: unknown nuclear factor [0.00196]	yes
dym73	1850	agAGAGAGAGArAGArArAGAGrr	0.11	-27	RSP02375 TFBS: CT-rich /BF: unknown nuclear factor [0.00233]	yes
dym74	1494	rrGAArAAAAAArrAAAgGAGGsr	0.2	-48	RSP00161 TFBS: Dof1 BSopt /BF: Dof1 [0]	yes
dym75	1753	scACCmscACCvs	0.17	-35	na []	yes
om001	660	srCAGGGCAss	0.08	-25	na []	yes
om002	3067	scAGCCCAgcm	0.15	-82	RSP01833 TFBS: Site II element /BF: AREB2/ABF4; GBF3; GBF-like protein; bHLH080;AtTCP20 [0.00929]	yes
om003	3031	ssCCCCACcc	0.11	-62	RSP02958 TFBS: TCP8 BS /BF: TCP8 [0.00749]	yes
om004	2471	scCGGCCCAgsy	0.31	-87	RSP02284 TFBS: SITE II (-128) /BF: unknown nuclear factor(s) []	yes
om005	824	ssATCGGATsg	0.56	-87	RSP01685 TFBS: CARE C /BF: unknown nuclear factor [0.00869]	yes
om006	723	ymAACCCTAsc	0.39	-3	RSP01835 TFBS: telo box /BF: AtPuralpha [0.00905]	yes
om007	1814	sccCGCCCGcs	0.13	-87	RSP02081 TFBS: CreA BS (cons) /BF: PacC [0]	yes
om008	1358	csATCCAAtcsc	0.54	-78	RSP00231 TFBS: CCAAT box 1 /BF: unknown [0.00791]	yes
om009	395	ccCATCTCAbc	0.17	-72	RSP00914 TFBS: B2 /BF: Opaque-2 [0.00179]	yes
om010	1203	ssCCGTCCGwy	0.25	-84	na []	yes
om011	1430	cscCGCCCCss	0.07	-46	RSP02081 TFBS: CreA BS (cons) /BF: PacC [0]	yes
om012	929	ssTCGCCTCGys	0.1	-7	RSP02420 TFBS: CRE 33-36 /BF: unknown nuclear factor [0.0096]	yes
om013	1627	mmAACCAAmm	0.23	-47	RSP01667 TFBS: IDE2 /BF: IDEF2 [0]	yes
om014	979	srGCAGAGCAgv	0.04	-75	na []	yes
om015	724	sstCACGTCAss	0.07	-121	RSP00916 TFBS: B4 /BF: Opaque-2 [0.00617]	yes
om016	1244	srGGGGCAgs	0.06	-55	na [0.00107]	yes
om017	2568	twTATTTTAtw	0.35	-91	na []	yes
om018	526	ssATCTGATsb	0.44	-47	RSP00287 TFBS: dps1-3 /BF: nuclear factor(s) [0.00165]	yes
om019	1445	araACAAAACaa	0.23	-83	na []	yes
om020	355	ycTATCCTAss	0.44	-21	RSP02944 TFBS: RS2 BS /BF: RS2 [0.00347]	yes
om021	1783	rrAAGGAArr	0.17	-61	RSP02777 TFBS: NTL8 BS /BF: NTL8 [0]	yes
om022	1022	syCCAGTCCAssc	0.24	-74	RSP00436 TFBS: Zf-box /BF: unknown nuclear factor [0.00938]	yes
om023	2797	ssCGCCGCss	0.07	-40	na []	yes
om024	657	sbGCTCCGCTss	0.05	-30	na []	yes
om025	530	vvCAGGACAss	0.05	-129	RSP01174 TFBS: Zmhox1a BS 1 /BF: Zmhox1a [0.0057]	yes
om026	1739	yycTCTTCTCyy	0.1	1	na []	yes
om027	2770	gcATGCATgc	0.09	-154	RSP01470 TFBS: Z2 /BF: Opaque-2 (O2) [0.00028]	yes
om028	1413	scAGCGCAss	0.12	-83	na []	yes
om029	546	cctCACCTCAcsy	0.16	-50	RSP00916 TFBS: B4 /BF: Opaque-2 [0.00919]	yes
om030	1370	ykTTGCAAmr	0.47	-10	RSP00882 TFBS: Pb 3 /BF: PBF [0.00415]	yes
om031	535	scACTCCACss	0.09	-22	na []	yes
om032	823	cyGCACCGCAss	0.07	-98	na []	yes
om033	822	ssCTCGGCTCagCccs	0.21	-68	RSP00842 TFBS: dOCT /BF: Unknown nuclear factor [0.00375]	yes
om034	1231	vrAACGAAmv	0.19	-71	na []	yes
om035	410	bcGCTTTGCbb	0.08	-94	RSP00161 TFBS: Dof1 BSopt /BF: Dof1 [0.00558]	yes
om036	1563	rvAAGCAArv	0.13	-38	na []	yes
om037	784	ssCGCACGGCaCss	0.11	-68	na []	yes
om038	893	ctACTCTAsw	0.24	-102	RSP00686 TFBS: E-box /BF: unknown nuclear factor []	yes
om039	2451	bsCCTGCCys	0.05	-65	na [0.0063]	yes
om040	890	ssACGCCACGss	0.06	-76	na [0.00617]	yes
om041	3243	ssCCAGCCmv	0.12	-80	RSP01833 TFBS: Site II element /BF: AREB2/ABF4; GBF3; GBF-like protein; bHLH080;AtTCP20 [0.0075]	yes
om042	1166	grCGAGACGAsr	0.08	-20	na []	yes
om043	447	ssACGGGACss	0.07	-60	na []	yes
om044	578	raGGGGTATsg	0.74	-26	RSP00455 TFBS: Motif I /BF: epicotyl-specific nuclear factor [0.00878]	yes
om045	281	rsATGTCATsb	0.19	-173	RSP00304 TFBS: KN1/KIP BS /BF: KN1/KIP [0.00216]	yes
om046	397	ycCATTTCAby	0.25	-49	RSP00914 TFBS: B2 /BF: Opaque-2 [0.00209]	yes
om047	671	ssTCGCATCGCAys	0.25	-101	na []	yes
om048	2022	ssGACCCAss	0.19	-82	RSP02958 TFBS: TCP8 BS /BF: TCP8 [0.0081]	yes
om049	485	rvCAGAACAGvv	0.1	-13	na []	yes
om050	633	sgCTGCACTGCAGTGCAGcs	0.05	4	RSP00677 TFBS: Box 1 /BF: aleurone layers nuclear protein ectracts [0.00506]	yes
om051	848	sgTACGTAcs	0.11	-108	RSP00502 TFBS: A-box /BF: Different bZIP factors, including RITA-1 [0.00072]	yes
om052	4859	yyTCTTTTCTTTyy	0.21	-68	na []	yes
om053	2045	yytCTCCTCtcy	0.07	-9	na []	yes
om054	1257	aaAAACTAAam	0.42	-69	na []	yes
om055	1941	rmCCAAACmv	0.22	-79	na []	yes
om056	1255	stACCGTAss	0.16	-126	RSP02616 TFBS: GTAC-motif 1 /BF: CRR1 [0.00792]	yes
om057	1493	scCCAtCCCAcs	0.12	-72	na []	yes
om058	1788	kcTAGCTAgm	0.14	-106	RSP00503 TFBS: D1 box /BF: Different bZIP factors, including RITA-1 [0.00102]	yes
om059	1410	ymCTTGTCyy	0.11	-62	RSP00070 TFBS: ABRE motif A /BF: TRAB1 [0.00098]	yes
om060	942	skGCTGTGCTgs	0.06	-65	na []	yes
om061	423	mtCTAATCTss	0.6	-30	RSP02839 TFBS: ARR10 BS2 /BF: ARR10 [0.00374]	yes
om062	1371	sgACCGGAcs	0.14	-79	na []	yes
om063	494	dsTACTGTAsy	0.11	-125	RSP02697 TFBS: GTAC-motif 2 /BF: Crr1; other SQUAMOSA promoter binding proteins (SBPs) [0.00908]	yes
om064	721	yyCCCTTCCsy	0.13	-13	na []	yes
om065	418	gcTGAACTGArs	0.25	-33	RSP00996 TFBS: O2 BS-1 /BF: Opaque-2 (O2) [0.00025]	yes
om066	1767	wtATTTGAth	0.44	-70	RSP01599 TFBS: Inr /BF: unknown transcriptin factor [0.0049]	yes
om067	389	ssTCGGTTCss	0.25	-66	na []	yes
om068	2298	ssCCCGGCcs	0.1	-110	na []	yes
om069	1540	sgGTCCCAcc	0.14	-80	RSP02958 TFBS: TCP8 BS /BF: TCP8 [0.00405]	yes
om070	1917	yaCGTACGtr	0.08	-206	RSP00502 TFBS: A-box /BF: Different bZIP factors, including RITA-1 [0.00162]	yes
om071	304	rvCGAAACGrv	0.22	-79	RSP01230 TFBS: A-box (1) /BF: unknown nuclear factor [0.00686]	yes
om072	1445	ttAcTTTAyw	0.4	-113	RSP00875 TFBS: PBF BSopt /BF: PBF [0]	yes
om073	1085	mtATTCCAkm	0.28	-66	na []	yes
om074	5028	aaAAmAAAArAAAAgrr	0.24	-78	na []	yes
om075	2048	vgCGAGCGvs	0.13	-90	na []	yes
om076	1214	sbACGCGAss	0.13	-63	na []	yes
om077	745	sctCAGCTCAGCCcv	0.17	-57	RSP00996 TFBS: O2 BS-1 /BF: Opaque-2 (O2) [0.00058]	yes
om078	762	ctAGTCTAbr	0.31	-75	RSP02310 TFBS: MBF1c RE /BF: MBF1c [0.00648]	yes
om079	3108	mcCACCACcm	0.1	-57	na []	yes
om080	589	gbATGTGATGTrr	0.24	-75	RSP01982 TFBS: S2 /BF: unknown nuclear factor [0.0049]	yes
om081	1917	vcAGGCCAsv	0.1	-92	na []	yes
om082	522	mvAATCAACss	0.61	-9	na []	yes
om083	361	ssACGGAACss	0.07	-71	na []	yes
om084	262	ssTAGCCTAsc	0.21	-239	na []	yes
om085	449	ssCTTGGCTss	0.13	-46	RSP00307 TFBS: GCCAAG motif /BF: unknown nuclear factor [0.00686]	yes
om086	1062	ysCACTTCACyb	0.12	-48	RSP00915 TFBS: B3 /BF: Opaque-2 [0.00545]	yes
om087	568	wwCTTATCya	0.24	-27	RSP01812 TFBS: GATA-box LRE /BF: 26 kDa and 37 kDa unknown nuclear factors [0.0075]	yes
om088	1275	vtAGTACAbr	0.17	-101	RSP02526 TFBS: GTAC-motif 2 /BF: IPA1 [0.0007]	yes
om089	674	cyGCAACGCAss	0.26	-40	na []	yes
om090	2194	ggGAGGGGAGGGArr	0.08	1	na []	yes
om091	1138	sbACCCGAys	0.26	-56	na []	yes
om092	408	ssTCAGGTCAss	0.19	-105	RSP00916 TFBS: B4 /BF: Opaque-2 [0.0001]	yes
om093	467	ssATGCCATGss	0.06	-177	RSP01911 TFBS: IDE1 /BF: IDEF1 [0.00926]	yes
om094	232	byCGATTCGrb	0.23	-20	RSP00182 TFBS: CCAAAT box /BF: ROM1, ROM2 [0.00727]	yes
om095	1624	stACCAGAbv	0.24	-59	RSP01134 TFBS: CTF2 BS /BF: CTF2 [0.00049]	yes
om096	759	stACGCTAss	0.15	-71	na []	yes
om097	3554	scAGCCCAasm	0.15	-88	na []	yes
om098	1800	bmCGTGTCss	0.1	-100	RSP02028 TFBS: bZIP28 BS /BF: bZIP28 [0.00945]	yes
om099	1472	ymCCTACCks	0.14	-72	RSP02754 TFBS: MYB46 BS1 (HCT) /BF: MYB46 [0.0042]	yes
om100	966	ctACACTAsh	0.23	-103	na []	yes
om101	1001	wtAAGTAAww	0.42	-71	RSP01667 TFBS: IDE2 /BF: IDEF2 [0]	yes
om102	1640	scGGCGCCgs	0.11	-59	na []	yes
om103	329	syGCATTGCrb	0.08	-65	RSP02109 TFBS: TCAATG motif /BF: unknown nuclear factor [0.00726]	yes
om104	4425	rrGAAAArAAAAcar	0.21	-74	na []	yes
om105	1941	gsCCTGGCcs	0.12	-87	na []	yes
om106	1901	wwAATgAAwa	0.41	-66	RSP01014 TFBS: Gap box 2 /BF: GAPF [0.00551]	yes
om107	239	cmGTAGCATss	0.13	-105	RSP01911 TFBS: IDE1 /BF: IDEF1 [0.00835]	yes
om108	805	wwTAAGATAaw	0.44	-103	RSP01053 TFBS: GATA-core /BF: HvMCB1 [0.00296]	yes
om109	1377	wkATCTAaym	0.53	-70	na []	yes
om110	1989	ybCCTGTCcb	0.1	-66	na []	yes
om111	1477	gsCAAGGCms	0.08	-60	na []	yes
om112	2226	syCCACTCcc	0.14	-43	na []	yes
om113	1239	wwAAcATAya	0.42	-112	na []	yes
om114	1398	ctAGATCArm	0.47	-54	RSP00383 TFBS: WA /BF: WRKY1 [0.006]	yes
om115	1060	wtATTCTAba	0.45	-69	na []	yes
om116	3315	kgaTGGGCTgs	0.15	-87	RSP02684 TFBS: ASR5 BS /BF: ASR5 [0.00194]	yes
om117	339	csGCTTCGCsb	0.09	-39	na []	yes
om118	1361	taTCTAGAta	0.38	-80	RSP02310 TFBS: MBF1c RE /BF: MBF1c [0.00384]	yes
om119	1255	ycCAACTCcm	0.18	-81	RSP00358 TFBS: CARE2 /BF: unknown nuclear factor [0.0049]	yes
om120	1856	ssCCCCGCss	0.09	-67	RSP02081 TFBS: CreA BS (cons) /BF: PacC [0]	yes
om121	1251	mtACAACAmm	0.21	-77	na []	yes
om122	1071	ccgCTCCACss	0.12	-71	RSP01918 TFBS: DNase I-footprint 3 /BF: unknown nuclear factor [0.00553]	yes
om123	1243	smCGAGTCsr	0.14	-57	RSP02226 TFBS: MYC2/MYC3/MYC4 BS3 /BF: MYC2; MYC3; MYC4 [0.00288]	yes
om124	429	ccCATCTCGyc	0.17	-46	RSP01546 TFBS: DRE1 /BF: unknown transcription factor [0.00329]	yes
om125	1909	ssCCGACCsv	0.17	-88	RSP00952 TFBS: DRE 2 /BF: ZmDREB1A [0.008]	yes
om126	1248	wwTATATAww	0.33	-20	RSP00337 TFBS: SEF1 BS /BF: SEF1 [0]	yes
om127	1135	rrAAGCGAgv	0.1	-57	na []	yes
om128	4303	rscTGGGCCrss	0.27	-82	RSP02534 TFBS: TGGGCC/T-motif /BF: [IPA1 + PCF1 + PCF2] [0.00965]	yes
om129	2592	ssCGCTGCys	0.06	-76	na []	yes
om130	130	bsTATCCTGbs	0.19	9	RSP00931 TFBS: H-box IV /BF: unknown nuclear factor [0.00658]	yes
om131	2386	yaGCTAGCtr	0.07	-175	na []	yes
om132	1252	wtATTCAAwa	0.48	-71	na []	yes
om133	1163	ccTCGCCTCaCsy	0.05	0	RSP02891 TFBS: G2-like/Zn-finger TFs BS /BF: G2-like TFs; Zn finger TFs [0.00249]	yes
om134	2996	mtGCATGCak	0.04	-149	RSP01849 TFBS: RY element /BF: ABI3; FUS3 [0.00108]	yes
om135	377	gsCAGGGCGGss	0.07	-61	na []	yes
om136	753	ssGGCtGAGCCGaass	0.24	-77	na []	yes
om137	756	scGGTCCAGsb	0.21	-91	RSP00097 TFBS: 9-mer box /BF: tobacco nuclear factors [0.00141]	yes
om138	810	myAAGTCAyr	0.22	-89	RSP01432 TFBS: as-1 /BF: WRKY53 [0.006]	yes
om139	2850	scCCACACvm	0.15	-64	na []	yes
om140	4514	cymGGCCCAgsy	0.25	-81	RSP02284 TFBS: SITE II (-128) /BF: unknown nuclear factor(s) []	yes
					[]	yes
