# Supplementary material for: The native cistrome and sequence motif families of the maize ear
Source: PLoS Genet. 2021 Aug 12;17(8):e1009689. doi: 10.1371/journal.pgen.1009689 (PMC8360572; doi:10.1371/journal.pgen.1009689)
Supplement: S1 Zip File — Bed files of peak segments called by iSeg at a series of cutoffs; bc 1, 3, 5, 7, and 9. MOA-seq read- and quantile-normalized fragment coverage scores were used as the input. Included are the 5 BED files for B73v3, a readme (txt) file, and a summary statistics table (xlsx) captured from Table Browser for files on UCSC genome browser, genomaize, for each iSeg bigbed source file. (ZIP) [file pgen.1009689.s026.zip]

Archive with 14 entries (13 files):
- fes_MOA_cov_B73v3_iSEGpeaksBC1.BED
- __MACOSX/
- __MACOSX/._fes_MOA_cov_B73v3_iSEGpeaksBC1.BED
- fes_MOA_cov_B73v3_iSEGpeaksBC3.BED
- __MACOSX/._fes_MOA_cov_B73v3_iSEGpeaksBC3.BED
- fes_MOA_cov_B73v3_iSEGpeaksBC5.BED
- __MACOSX/._fes_MOA_cov_B73v3_iSEGpeaksBC5.BED
- fes_MOA_cov_B73v3_iSEGpeaksBC7.BED
- __MACOSX/._fes_MOA_cov_B73v3_iSEGpeaksBC7.BED
- fes_MOA_cov_B73v3_iSEGpeaksBC9.BED
- __MACOSX/._fes_MOA_cov_B73v3_iSEGpeaksBC9.BED
- iSegTableStats_Cov_Frenters_FES_B73v3MOA.xlsx
- __MACOSX/._iSegTableStats_Cov_Frenters_FES_B73v3MOA.xlsx
- readme_iSegBCseriesBEDfiles.txt
