# Supplementary material for: The native cistrome and sequence motif families of the maize ear
Source: PLoS Genet. 2021 Aug 12;17(8):e1009689. doi: 10.1371/journal.pgen.1009689 (PMC8360572; doi:10.1371/journal.pgen.1009689)
Supplement: S1 Zip File — Bed files of peak segments called by iSeg at a series of cutoffs; bc 1, 3, 5, 7, and 9. MOA-seq read- and quantile-normalized fragment coverage scores were used as the input. Included are the 5 BED files for B73v3, a readme (txt) file, and a summary statistics table (xlsx) captured from Table Browser for files on UCSC genome browser, genomaize, for each iSeg bigbed source file. (ZIP) [file pgen.1009689.s026.zip › fes_MOA_cov_B73v3_iSEGpeaksBC3.BED]

track name="tb_hub_31_MOA_ES_ABCD_Cov_iSEG_bc3.0_v180620" description="table browser query on hub_31_MOA_ES_ABCD_Cov_iSEG_bc3.0_v180620" visibility=3 url=
1	691	711	Peak	0	+	691	711	1316095
1	823	977	Peak	0	+	823	977	1316095
1	1171	1181	Peak	0	+	1171	1181	1316095
1	1612	1675	Peak	0	+	1612	1675	1316095
1	2308	2332	Peak	0	+	2308	2332	1316095
1	3350	3404	Peak	0	+	3350	3404	1316095
1	3461	3561	Peak	0	+	3461	3561	1316095
1	3751	3861	Peak	0	+	3751	3861	1316095
1	4251	4291	Peak	0	+	4251	4291	1316095
1	4350	4387	Peak	0	+	4350	4387	1316095
1	4511	4521	Peak	0	+	4511	4521	1316095
1	4541	4551	Peak	0	+	4541	4551	1316095
1	5245	5284	Peak	0	+	5245	5284	1316095
1	6475	6516	Peak	0	+	6475	6516	1316095
1	9671	9900	Peak	0	+	9671	9900	1316095
1	10219	10605	Peak	0	+	10219	10605	1316095
1	11169	11286	Peak	0	+	11169	11286	1316095
1	36676	36738	Peak	0	+	36676	36738	1316095
1	36801	36821	Peak	0	+	36801	36821	1316095
1	36969	37021	Peak	0	+	36969	37021	1316095
1	37071	37191	Peak	0	+	37071	37191	1316095
1	47941	47951	Peak	0	+	47941	47951	1316095
1	47971	47981	Peak	0	+	47971	47981	1316095
1	48241	48251	Peak	0	+	48241	48251	1316095
1	48820	48910	Peak	0	+	48820	48910	1316095
1	49221	49385	Peak	0	+	49221	49385	1316095
1	49414	49482	Peak	0	+	49414	49482	1316095
1	49808	49846	Peak	0	+	49808	49846	1316095
1	61741	61865	Peak	0	+	61741	61865	1316095
1	61881	61891	Peak	0	+	61881	61891	1316095
1	61902	61921	Peak	0	+	61902	61921	1316095
1	63700	63805	Peak	0	+	63700	63805	1316095
1	64221	64231	Peak	0	+	64221	64231	1316095
1	64681	64701	Peak	0	+	64681	64701	1316095
1	64841	64965	Peak	0	+	64841	64965	1316095
1	65038	65091	Peak	0	+	65038	65091	1316095
1	65451	65481	Peak	0	+	65451	65481	1316095
1	72581	72591	Peak	0	+	72581	72591	1316095
1	75441	75481	Peak	0	+	75441	75481	1316095
1	75513	75586	Peak	0	+	75513	75586	1316095
1	75808	75886	Peak	0	+	75808	75886	1316095
1	84751	84761	Peak	0	+	84751	84761	1316095
1	84858	84933	Peak	0	+	84858	84933	1316095
1	85191	85201	Peak	0	+	85191	85201	1316095
1	85821	85938	Peak	0	+	85821	85938	1316095
1	86331	86341	Peak	0	+	86331	86341	1316095
1	86351	86361	Peak	0	+	86351	86361	1316095
1	86781	86981	Peak	0	+	86781	86981	1316095
1	87971	88053	Peak	0	+	87971	88053	1316095
1	88201	88293	Peak	0	+	88201	88293	1316095
1	88330	88348	Peak	0	+	88330	88348	1316095
1	88411	88551	Peak	0	+	88411	88551	1316095
1	88650	88676	Peak	0	+	88650	88676	1316095
1	88691	88701	Peak	0	+	88691	88701	1316095
1	88746	88797	Peak	0	+	88746	88797	1316095
1	88871	88988	Peak	0	+	88871	88988	1316095
1	92730	92798	Peak	0	+	92730	92798	1316095
1	92818	92905	Peak	0	+	92818	92905	1316095
1	93011	93021	Peak	0	+	93011	93021	1316095
1	93026	93063	Peak	0	+	93026	93063	1316095
1	93071	93081	Peak	0	+	93071	93081	1316095
1	93091	93101	Peak	0	+	93091	93101	1316095
1	109381	109391	Peak	0	+	109381	109391	1316095
1	109881	109991	Peak	0	+	109881	109991	1316095
1	109994	110072	Peak	0	+	109994	110072	1316095
1	110289	110387	Peak	0	+	110289	110387	1316095
1	110599	110638	Peak	0	+	110599	110638	1316095
1	110995	111181	Peak	0	+	110995	111181	1316095
1	127471	127585	Peak	0	+	127471	127585	1316095
1	127951	128231	Peak	0	+	127951	128231	1316095
1	128581	128591	Peak	0	+	128581	128591	1316095
1	129701	129711	Peak	0	+	129701	129711	1316095
1	131521	131531	Peak	0	+	131521	131531	1316095
1	133741	133781	Peak	0	+	133741	133781	1316095
1	138231	138261	Peak	0	+	138231	138261	1316095
1	143986	144057	Peak	0	+	143986	144057	1316095
1	144346	144381	Peak	0	+	144346	144381	1316095
1	144391	144401	Peak	0	+	144391	144401	1316095
1	144481	144678	Peak	0	+	144481	144678	1316095
1	144721	144752	Peak	0	+	144721	144752	1316095
1	145541	145901	Peak	0	+	145541	145901	1316095
1	148361	148467	Peak	0	+	148361	148467	1316095
1	148531	148611	Peak	0	+	148531	148611	1316095
1	148621	148854	Peak	0	+	148621	148854	1316095
1	149621	149813	Peak	0	+	149621	149813	1316095
1	149819	149926	Peak	0	+	149819	149926	1316095
1	151411	151589	Peak	0	+	151411	151589	1316095
1	151602	151653	Peak	0	+	151602	151653	1316095
1	151661	151671	Peak	0	+	151661	151671	1316095
1	151761	151981	Peak	0	+	151761	151981	1316095
1	152133	152161	Peak	0	+	152133	152161	1316095
1	154071	154081	Peak	0	+	154071	154081	1316095
1	155567	155706	Peak	0	+	155567	155706	1316095
1	156031	156341	Peak	0	+	156031	156341	1316095
1	156371	156381	Peak	0	+	156371	156381	1316095
1	156531	156541	Peak	0	+	156531	156541	1316095
1	157471	157481	Peak	0	+	157471	157481	1316095
1	158061	158138	Peak	0	+	158061	158138	1316095
1	158151	158331	Peak	0	+	158151	158331	1316095
1	159201	159281	Peak	0	+	159201	159281	1316095
1	162513	162611	Peak	0	+	162513	162611	1316095
1	218640	218693	Peak	0	+	218640	218693	1316095
1	220231	220296	Peak	0	+	220231	220296	1316095
1	221842	221907	Peak	0	+	221842	221907	1316095
1	222001	222091	Peak	0	+	222001	222091	1316095
1	222120	222200	Peak	0	+	222120	222200	1316095
1	222261	222515	Peak	0	+	222261	222515	1316095
1	223381	223391	Peak	0	+	223381	223391	1316095
1	223781	223951	Peak	0	+	223781	223951	1316095
1	225433	225502	Peak	0	+	225433	225502	1316095
1	225651	225713	Peak	0	+	225651	225713	1316095
1	225841	225905	Peak	0	+	225841	225905	1316095
1	225951	226032	Peak	0	+	225951	226032	1316095
1	226381	226457	Peak	0	+	226381	226457	1316095
1	227710	227911	Peak	0	+	227710	227911	1316095
1	228301	228311	Peak	0	+	228301	228311	1316095
1	231027	231052	Peak	0	+	231027	231052	1316095
1	235083	235161	Peak	0	+	235083	235161	1316095
1	237741	237801	Peak	0	+	237741	237801	1316095
1	238469	238503	Peak	0	+	238469	238503	1316095
1	238558	238634	Peak	0	+	238558	238634	1316095
1	238690	238754	Peak	0	+	238690	238754	1316095
1	238784	238835	Peak	0	+	238784	238835	1316095
1	239171	239243	Peak	0	+	239171	239243	1316095
1	240590	240676	Peak	0	+	240590	240676	1316095
1	254651	254821	Peak	0	+	254651	254821	1316095
1	255484	255544	Peak	0	+	255484	255544	1316095
1	256021	256041	Peak	0	+	256021	256041	1316095
1	263581	263713	Peak	0	+	263581	263713	1316095
1	264502	264667	Peak	0	+	264502	264667	1316095
1	264979	265091	Peak	0	+	264979	265091	1316095
1	270211	270551	Peak	0	+	270211	270551	1316095
1	271285	271354	Peak	0	+	271285	271354	1316095
1	271561	271581	Peak	0	+	271561	271581	1316095
1	272151	272231	Peak	0	+	272151	272231	1316095
1	274381	274469	Peak	0	+	274381	274469	1316095
1	275949	276021	Peak	0	+	275949	276021	1316095
1	276163	276291	Peak	0	+	276163	276291	1316095
1	276471	276522	Peak	0	+	276471	276522	1316095
1	276561	276591	Peak	0	+	276561	276591	1316095
1	277327	277372	Peak	0	+	277327	277372	1316095
1	277981	277991	Peak	0	+	277981	277991	1316095
1	278261	278271	Peak	0	+	278261	278271	1316095
1	322913	322932	Peak	0	+	322913	322932	1316095
1	333210	333252	Peak	0	+	333210	333252	1316095
1	333551	333571	Peak	0	+	333551	333571	1316095
1	333902	333987	Peak	0	+	333902	333987	1316095
1	334032	334051	Peak	0	+	334032	334051	1316095
1	355921	355931	Peak	0	+	355921	355931	1316095
1	355991	356001	Peak	0	+	355991	356001	1316095
1	356351	356444	Peak	0	+	356351	356444	1316095
1	356511	356521	Peak	0	+	356511	356521	1316095
1	356572	356646	Peak	0	+	356572	356646	1316095
1	356832	356851	Peak	0	+	356832	356851	1316095
1	362129	362164	Peak	0	+	362129	362164	1316095
1	380001	380031	Peak	0	+	380001	380031	1316095
1	384628	384652	Peak	0	+	384628	384652	1316095
1	384666	384791	Peak	0	+	384666	384791	1316095
1	385741	385751	Peak	0	+	385741	385751	1316095
1	385889	385961	Peak	0	+	385889	385961	1316095
1	386801	386871	Peak	0	+	386801	386871	1316095
1	386961	387011	Peak	0	+	386961	387011	1316095
1	387221	387313	Peak	0	+	387221	387313	1316095
1	390701	390742	Peak	0	+	390701	390742	1316095
1	400636	400671	Peak	0	+	400636	400671	1316095
1	402371	402381	Peak	0	+	402371	402381	1316095
1	402416	402500	Peak	0	+	402416	402500	1316095
1	402553	402643	Peak	0	+	402553	402643	1316095
1	402821	402831	Peak	0	+	402821	402831	1316095
1	402841	402851	Peak	0	+	402841	402851	1316095
1	403201	403211	Peak	0	+	403201	403211	1316095
1	403213	403233	Peak	0	+	403213	403233	1316095
1	403261	403422	Peak	0	+	403261	403422	1316095
1	403435	403502	Peak	0	+	403435	403502	1316095
1	403794	403891	Peak	0	+	403794	403891	1316095
1	405641	405721	Peak	0	+	405641	405721	1316095
1	406670	406751	Peak	0	+	406670	406751	1316095
1	408971	409028	Peak	0	+	408971	409028	1316095
1	409271	409341	Peak	0	+	409271	409341	1316095
1	410219	410290	Peak	0	+	410219	410290	1316095
1	411351	411401	Peak	0	+	411351	411401	1316095
1	412341	412411	Peak	0	+	412341	412411	1316095
1	418621	418681	Peak	0	+	418621	418681	1316095
1	418861	418941	Peak	0	+	418861	418941	1316095
1	419245	419291	Peak	0	+	419245	419291	1316095
1	419391	419481	Peak	0	+	419391	419481	1316095
1	419811	419945	Peak	0	+	419811	419945	1316095
1	419971	420041	Peak	0	+	419971	420041	1316095
1	420413	420501	Peak	0	+	420413	420501	1316095
1	420751	420811	Peak	0	+	420751	420811	1316095
1	421281	421741	Peak	0	+	421281	421741	1316095
1	423441	423601	Peak	0	+	423441	423601	1316095
1	425543	425562	Peak	0	+	425543	425562	1316095
1	458023	458067	Peak	0	+	458023	458067	1316095
1	458209	458222	Peak	0	+	458209	458222	1316095
1	484731	484803	Peak	0	+	484731	484803	1316095
1	484986	485039	Peak	0	+	484986	485039	1316095
1	514649	514703	Peak	0	+	514649	514703	1316095
1	514868	514892	Peak	0	+	514868	514892	1316095
1	516261	516343	Peak	0	+	516261	516343	1316095
1	526057	526085	Peak	0	+	526057	526085	1316095
1	526101	526111	Peak	0	+	526101	526111	1316095
1	526791	527051	Peak	0	+	526791	527051	1316095
1	622861	622871	Peak	0	+	622861	622871	1316095
1	642361	642461	Peak	0	+	642361	642461	1316095
1	642540	642645	Peak	0	+	642540	642645	1316095
1	642671	642764	Peak	0	+	642671	642764	1316095
1	642781	642861	Peak	0	+	642781	642861	1316095
1	642881	643198	Peak	0	+	642881	643198	1316095
1	643211	643221	Peak	0	+	643211	643221	1316095
1	643251	643261	Peak	0	+	643251	643261	1316095
1	643661	643825	Peak	0	+	643661	643825	1316095
1	643841	643851	Peak	0	+	643841	643851	1316095
1	643861	643881	Peak	0	+	643861	643881	1316095
1	644476	644557	Peak	0	+	644476	644557	1316095
1	644581	644612	Peak	0	+	644581	644612	1316095
1	644621	644631	Peak	0	+	644621	644631	1316095
1	645091	645178	Peak	0	+	645091	645178	1316095
1	645181	645291	Peak	0	+	645181	645291	1316095
1	645349	645441	Peak	0	+	645349	645441	1316095
1	645481	645698	Peak	0	+	645481	645698	1316095
1	647296	647321	Peak	0	+	647296	647321	1316095
1	647389	647432	Peak	0	+	647389	647432	1316095
1	647993	648081	Peak	0	+	647993	648081	1316095
1	648271	648291	Peak	0	+	648271	648291	1316095
1	648371	648491	Peak	0	+	648371	648491	1316095
1	648921	649121	Peak	0	+	648921	649121	1316095
1	649358	649451	Peak	0	+	649358	649451	1316095
1	651611	651621	Peak	0	+	651611	651621	1316095
1	651817	651889	Peak	0	+	651817	651889	1316095
1	652641	652791	Peak	0	+	652641	652791	1316095
1	653071	653081	Peak	0	+	653071	653081	1316095
1	653091	653111	Peak	0	+	653091	653111	1316095
1	656241	656261	Peak	0	+	656241	656261	1316095
1	657371	657381	Peak	0	+	657371	657381	1316095
1	657811	657906	Peak	0	+	657811	657906	1316095
1	658351	658361	Peak	0	+	658351	658361	1316095
1	658441	658456	Peak	0	+	658441	658456	1316095
1	658471	658481	Peak	0	+	658471	658481	1316095
1	658651	658681	Peak	0	+	658651	658681	1316095
1	672381	672391	Peak	0	+	672381	672391	1316095
1	673971	674061	Peak	0	+	673971	674061	1316095
1	675487	675546	Peak	0	+	675487	675546	1316095
1	676729	676797	Peak	0	+	676729	676797	1316095
1	676953	677065	Peak	0	+	676953	677065	1316095
1	677592	677718	Peak	0	+	677592	677718	1316095
1	677721	677871	Peak	0	+	677721	677871	1316095
1	678007	678033	Peak	0	+	678007	678033	1316095
1	679289	679351	Peak	0	+	679289	679351	1316095
1	680497	680524	Peak	0	+	680497	680524	1316095
1	680527	680717	Peak	0	+	680527	680717	1316095
1	680720	680981	Peak	0	+	680720	680981	1316095
1	701315	701393	Peak	0	+	701315	701393	1316095
1	701443	701481	Peak	0	+	701443	701481	1316095
1	707951	707961	Peak	0	+	707951	707961	1316095
1	708849	708867	Peak	0	+	708849	708867	1316095
1	708960	709050	Peak	0	+	708960	709050	1316095
1	709190	709307	Peak	0	+	709190	709307	1316095
1	709381	709428	Peak	0	+	709381	709428	1316095
1	723225	723253	Peak	0	+	723225	723253	1316095
1	723319	723368	Peak	0	+	723319	723368	1316095
1	761939	761952	Peak	0	+	761939	761952	1316095
1	762331	762351	Peak	0	+	762331	762351	1316095
1	823261	823271	Peak	0	+	823261	823271	1316095
1	827821	827831	Peak	0	+	827821	827831	1316095
1	828621	828631	Peak	0	+	828621	828631	1316095
1	828643	828663	Peak	0	+	828643	828663	1316095
1	831621	831631	Peak	0	+	831621	831631	1316095
1	840931	841058	Peak	0	+	840931	841058	1316095
1	867651	867661	Peak	0	+	867651	867661	1316095
1	948905	948981	Peak	0	+	948905	948981	1316095
1	950521	950591	Peak	0	+	950521	950591	1316095
1	966051	966206	Peak	0	+	966051	966206	1316095
1	979161	979404	Peak	0	+	979161	979404	1316095
1	979575	979625	Peak	0	+	979575	979625	1316095
1	979663	979831	Peak	0	+	979663	979831	1316095
1	979871	979881	Peak	0	+	979871	979881	1316095
1	980891	980922	Peak	0	+	980891	980922	1316095
1	981651	981661	Peak	0	+	981651	981661	1316095
1	981709	981732	Peak	0	+	981709	981732	1316095
1	982111	982121	Peak	0	+	982111	982121	1316095
1	982411	982442	Peak	0	+	982411	982442	1316095
1	982571	982602	Peak	0	+	982571	982602	1316095
1	982726	982804	Peak	0	+	982726	982804	1316095
1	983051	983082	Peak	0	+	983051	983082	1316095
1	983206	983268	Peak	0	+	983206	983268	1316095
1	983301	983396	Peak	0	+	983301	983396	1316095
1	983501	983531	Peak	0	+	983501	983531	1316095
1	983587	983761	Peak	0	+	983587	983761	1316095
1	989071	989081	Peak	0	+	989071	989081	1316095
1	989181	989191	Peak	0	+	989181	989191	1316095
1	989200	989263	Peak	0	+	989200	989263	1316095
1	989491	989521	Peak	0	+	989491	989521	1316095
1	989657	989705	Peak	0	+	989657	989705	1316095
1	990913	990997	Peak	0	+	990913	990997	1316095
1	991188	991212	Peak	0	+	991188	991212	1316095
1	991321	991388	Peak	0	+	991321	991388	1316095
1	991425	991456	Peak	0	+	991425	991456	1316095
1	991571	991635	Peak	0	+	991571	991635	1316095
1	991921	992011	Peak	0	+	991921	992011	1316095
1	994971	995186	Peak	0	+	994971	995186	1316095
1	995188	995202	Peak	0	+	995188	995202	1316095
1	995564	995601	Peak	0	+	995564	995601	1316095
1	995670	995874	Peak	0	+	995670	995874	1316095
1	996588	996636	Peak	0	+	996588	996636	1316095
1	996661	996845	Peak	0	+	996661	996845	1316095
1	997101	997111	Peak	0	+	997101	997111	1316095
1	997703	997793	Peak	0	+	997703	997793	1316095
1	997933	997971	Peak	0	+	997933	997971	1316095
1	997972	998081	Peak	0	+	997972	998081	1316095
1	998451	998524	Peak	0	+	998451	998524	1316095
1	998526	998902	Peak	0	+	998526	998902	1316095
1	998981	998991	Peak	0	+	998981	998991	1316095
1	999181	999421	Peak	0	+	999181	999421	1316095
1	1000311	1000453	Peak	0	+	1000311	1000453	1316095
1	1000513	1000552	Peak	0	+	1000513	1000552	1316095
1	1000579	1000681	Peak	0	+	1000579	1000681	1316095
1	1000881	1001053	Peak	0	+	1000881	1001053	1316095
1	1001099	1001112	Peak	0	+	1001099	1001112	1316095
1	1001190	1001224	Peak	0	+	1001190	1001224	1316095
1	1001286	1001372	Peak	0	+	1001286	1001372	1316095
1	1001593	1001648	Peak	0	+	1001593	1001648	1316095
1	1001771	1001841	Peak	0	+	1001771	1001841	1316095
1	1002295	1002351	Peak	0	+	1002295	1002351	1316095
1	1002501	1002625	Peak	0	+	1002501	1002625	1316095
1	1003851	1004107	Peak	0	+	1003851	1004107	1316095
1	1004191	1004385	Peak	0	+	1004191	1004385	1316095
1	1004710	1005164	Peak	0	+	1004710	1005164	1316095
1	1005201	1005401	Peak	0	+	1005201	1005401	1316095
1	1005428	1005516	Peak	0	+	1005428	1005516	1316095
1	1005631	1005641	Peak	0	+	1005631	1005641	1316095
1	1005871	1005881	Peak	0	+	1005871	1005881	1316095
1	1006378	1006413	Peak	0	+	1006378	1006413	1316095
1	1006421	1006451	Peak	0	+	1006421	1006451	1316095
1	1006919	1006932	Peak	0	+	1006919	1006932	1316095
1	1009511	1009521	Peak	0	+	1009511	1009521	1316095
1	1012811	1012831	Peak	0	+	1012811	1012831	1316095
1	1021251	1021261	Peak	0	+	1021251	1021261	1316095
1	1021264	1021363	Peak	0	+	1021264	1021363	1316095
1	1026681	1026691	Peak	0	+	1026681	1026691	1316095
1	1031021	1031241	Peak	0	+	1031021	1031241	1316095
1	1032305	1032400	Peak	0	+	1032305	1032400	1316095
1	1032790	1032945	Peak	0	+	1032790	1032945	1316095
1	1032961	1032971	Peak	0	+	1032961	1032971	1316095
1	1032976	1033011	Peak	0	+	1032976	1033011	1316095
1	1033039	1033115	Peak	0	+	1033039	1033115	1316095
1	1033193	1033346	Peak	0	+	1033193	1033346	1316095
1	1033494	1033512	Peak	0	+	1033494	1033512	1316095
1	1033611	1033621	Peak	0	+	1033611	1033621	1316095
1	1034071	1034081	Peak	0	+	1034071	1034081	1316095
1	1034614	1034678	Peak	0	+	1034614	1034678	1316095
1	1034740	1034961	Peak	0	+	1034740	1034961	1316095
1	1035021	1035061	Peak	0	+	1035021	1035061	1316095
1	1035121	1035141	Peak	0	+	1035121	1035141	1316095
1	1035151	1035161	Peak	0	+	1035151	1035161	1316095
1	1036459	1036521	Peak	0	+	1036459	1036521	1316095
1	1038041	1038051	Peak	0	+	1038041	1038051	1316095
1	1038231	1038401	Peak	0	+	1038231	1038401	1316095
1	1038852	1038899	Peak	0	+	1038852	1038899	1316095
1	1040109	1040351	Peak	0	+	1040109	1040351	1316095
1	1040421	1040474	Peak	0	+	1040421	1040474	1316095
1	1053871	1053926	Peak	0	+	1053871	1053926	1316095
1	1093891	1093911	Peak	0	+	1093891	1093911	1316095
1	1102735	1102774	Peak	0	+	1102735	1102774	1316095
1	1105051	1105061	Peak	0	+	1105051	1105061	1316095
1	1105063	1105083	Peak	0	+	1105063	1105083	1316095
1	1133681	1133751	Peak	0	+	1133681	1133751	1316095
1	1147101	1147201	Peak	0	+	1147101	1147201	1316095
1	1147511	1147541	Peak	0	+	1147511	1147541	1316095
1	1147553	1147582	Peak	0	+	1147553	1147582	1316095
1	1148141	1148151	Peak	0	+	1148141	1148151	1316095
1	1153321	1153331	Peak	0	+	1153321	1153331	1316095
1	1153440	1153489	Peak	0	+	1153440	1153489	1316095
1	1153517	1153601	Peak	0	+	1153517	1153601	1316095
1	1153783	1153858	Peak	0	+	1153783	1153858	1316095
1	1153859	1153949	Peak	0	+	1153859	1153949	1316095
1	1154107	1154148	Peak	0	+	1154107	1154148	1316095
1	1154211	1154231	Peak	0	+	1154211	1154231	1316095
1	1154411	1154421	Peak	0	+	1154411	1154421	1316095
1	1154455	1154535	Peak	0	+	1154455	1154535	1316095
1	1154561	1154641	Peak	0	+	1154561	1154641	1316095
1	1154781	1154811	Peak	0	+	1154781	1154811	1316095
1	1154921	1155001	Peak	0	+	1154921	1155001	1316095
1	1155025	1155080	Peak	0	+	1155025	1155080	1316095
1	1155087	1155293	Peak	0	+	1155087	1155293	1316095
1	1155301	1155311	Peak	0	+	1155301	1155311	1316095
1	1155321	1155331	Peak	0	+	1155321	1155331	1316095
1	1155501	1155596	Peak	0	+	1155501	1155596	1316095
1	1156591	1156611	Peak	0	+	1156591	1156611	1316095
1	1158801	1158811	Peak	0	+	1158801	1158811	1316095
1	1165783	1165803	Peak	0	+	1165783	1165803	1316095
1	1168301	1168431	Peak	0	+	1168301	1168431	1316095
1	1175041	1175103	Peak	0	+	1175041	1175103	1316095
1	1175821	1175841	Peak	0	+	1175821	1175841	1316095
1	1180081	1180091	Peak	0	+	1180081	1180091	1316095
1	1185691	1185701	Peak	0	+	1185691	1185701	1316095
1	1195741	1195772	Peak	0	+	1195741	1195772	1316095
1	1196451	1196735	Peak	0	+	1196451	1196735	1316095
1	1196801	1197031	Peak	0	+	1196801	1197031	1316095
1	1197064	1197135	Peak	0	+	1197064	1197135	1316095
1	1197912	1198001	Peak	0	+	1197912	1198001	1316095
1	1199191	1199201	Peak	0	+	1199191	1199201	1316095
1	1199411	1199431	Peak	0	+	1199411	1199431	1316095
1	1199535	1199646	Peak	0	+	1199535	1199646	1316095
1	1199712	1199765	Peak	0	+	1199712	1199765	1316095
1	1200071	1200081	Peak	0	+	1200071	1200081	1316095
1	1201291	1201591	Peak	0	+	1201291	1201591	1316095
1	1220781	1220804	Peak	0	+	1220781	1220804	1316095
1	1220891	1220911	Peak	0	+	1220891	1220911	1316095
1	1220959	1221029	Peak	0	+	1220959	1221029	1316095
1	1221571	1221656	Peak	0	+	1221571	1221656	1316095
1	1221663	1221721	Peak	0	+	1221663	1221721	1316095
1	1221771	1221865	Peak	0	+	1221771	1221865	1316095
1	1222601	1222717	Peak	0	+	1222601	1222717	1316095
1	1222721	1222741	Peak	0	+	1222721	1222741	1316095
1	1223271	1223281	Peak	0	+	1223271	1223281	1316095
1	1223359	1223581	Peak	0	+	1223359	1223581	1316095
1	1223980	1223997	Peak	0	+	1223980	1223997	1316095
1	1224161	1224181	Peak	0	+	1224161	1224181	1316095
1	1224191	1224211	Peak	0	+	1224191	1224211	1316095
1	1235881	1235953	Peak	0	+	1235881	1235953	1316095
1	1272108	1272164	Peak	0	+	1272108	1272164	1316095
1	1272326	1272364	Peak	0	+	1272326	1272364	1316095
1	1290181	1290191	Peak	0	+	1290181	1290191	1316095
1	1426721	1426871	Peak	0	+	1426721	1426871	1316095
1	1445545	1445586	Peak	0	+	1445545	1445586	1316095
1	1446281	1446371	Peak	0	+	1446281	1446371	1316095
1	1446441	1446451	Peak	0	+	1446441	1446451	1316095
1	1446751	1446879	Peak	0	+	1446751	1446879	1316095
1	1449278	1449348	Peak	0	+	1449278	1449348	1316095
1	1458971	1459011	Peak	0	+	1458971	1459011	1316095
1	1459441	1459491	Peak	0	+	1459441	1459491	1316095
1	1460020	1460125	Peak	0	+	1460020	1460125	1316095
1	1460785	1460854	Peak	0	+	1460785	1460854	1316095
1	1461068	1461121	Peak	0	+	1461068	1461121	1316095
1	1461599	1461671	Peak	0	+	1461599	1461671	1316095
1	1461930	1462045	Peak	0	+	1461930	1462045	1316095
1	1462046	1462131	Peak	0	+	1462046	1462131	1316095
1	1462448	1462591	Peak	0	+	1462448	1462591	1316095
1	1462791	1462871	Peak	0	+	1462791	1462871	1316095
1	1462941	1463011	Peak	0	+	1462941	1463011	1316095
1	1463186	1463284	Peak	0	+	1463186	1463284	1316095
1	1463380	1463429	Peak	0	+	1463380	1463429	1316095
1	1463614	1463663	Peak	0	+	1463614	1463663	1316095
1	1463781	1463801	Peak	0	+	1463781	1463801	1316095
1	1469026	1469091	Peak	0	+	1469026	1469091	1316095
1	1478021	1478131	Peak	0	+	1478021	1478131	1316095
1	1479211	1479221	Peak	0	+	1479211	1479221	1316095
1	1479340	1479364	Peak	0	+	1479340	1479364	1316095
1	1480131	1480141	Peak	0	+	1480131	1480141	1316095
1	1480221	1480251	Peak	0	+	1480221	1480251	1316095
1	1480271	1480281	Peak	0	+	1480271	1480281	1316095
1	1480442	1480606	Peak	0	+	1480442	1480606	1316095
1	1480629	1480666	Peak	0	+	1480629	1480666	1316095
1	1480845	1480942	Peak	0	+	1480845	1480942	1316095
1	1481149	1481196	Peak	0	+	1481149	1481196	1316095
1	1481201	1481211	Peak	0	+	1481201	1481211	1316095
1	1487321	1487386	Peak	0	+	1487321	1487386	1316095
1	1488191	1488305	Peak	0	+	1488191	1488305	1316095
1	1488331	1488341	Peak	0	+	1488331	1488341	1316095
1	1488447	1488473	Peak	0	+	1488447	1488473	1316095
1	1488566	1488652	Peak	0	+	1488566	1488652	1316095
1	1489051	1489071	Peak	0	+	1489051	1489071	1316095
1	1489281	1489361	Peak	0	+	1489281	1489361	1316095
1	1489401	1489540	Peak	0	+	1489401	1489540	1316095
1	1489573	1489634	Peak	0	+	1489573	1489634	1316095
1	1494557	1494606	Peak	0	+	1494557	1494606	1316095
1	1497081	1497091	Peak	0	+	1497081	1497091	1316095
1	1497651	1497661	Peak	0	+	1497651	1497661	1316095
1	1497791	1497811	Peak	0	+	1497791	1497811	1316095
1	1497836	1497891	Peak	0	+	1497836	1497891	1316095
1	1501381	1501391	Peak	0	+	1501381	1501391	1316095
1	1501399	1501441	Peak	0	+	1501399	1501441	1316095
1	1502341	1502384	Peak	0	+	1502341	1502384	1316095
1	1505824	1505911	Peak	0	+	1505824	1505911	1316095
1	1506201	1506211	Peak	0	+	1506201	1506211	1316095
1	1506313	1506344	Peak	0	+	1506313	1506344	1316095
1	1506436	1506471	Peak	0	+	1506436	1506471	1316095
1	1506521	1506611	Peak	0	+	1506521	1506611	1316095
1	1506925	1506991	Peak	0	+	1506925	1506991	1316095
1	1516291	1516311	Peak	0	+	1516291	1516311	1316095
1	1530917	1531021	Peak	0	+	1530917	1531021	1316095
1	1531090	1531185	Peak	0	+	1531090	1531185	1316095
1	1531841	1531851	Peak	0	+	1531841	1531851	1316095
1	1531885	1531924	Peak	0	+	1531885	1531924	1316095
1	1536451	1536461	Peak	0	+	1536451	1536461	1316095
1	1537291	1537372	Peak	0	+	1537291	1537372	1316095
1	1538411	1538501	Peak	0	+	1538411	1538501	1316095
1	1564820	1564891	Peak	0	+	1564820	1564891	1316095
1	1564939	1564998	Peak	0	+	1564939	1564998	1316095
1	1566001	1566151	Peak	0	+	1566001	1566151	1316095
1	1566154	1566391	Peak	0	+	1566154	1566391	1316095
1	1566490	1566508	Peak	0	+	1566490	1566508	1316095
1	1566859	1566991	Peak	0	+	1566859	1566991	1316095
1	1567171	1567263	Peak	0	+	1567171	1567263	1316095
1	1580202	1580221	Peak	0	+	1580202	1580221	1316095
1	1597581	1597601	Peak	0	+	1597581	1597601	1316095
1	1597631	1597641	Peak	0	+	1597631	1597641	1316095
1	1597746	1597821	Peak	0	+	1597746	1597821	1316095
1	1598121	1598131	Peak	0	+	1598121	1598131	1316095
1	1598801	1598811	Peak	0	+	1598801	1598811	1316095
1	1598971	1599051	Peak	0	+	1598971	1599051	1316095
1	1614119	1614201	Peak	0	+	1614119	1614201	1316095
1	1614390	1614711	Peak	0	+	1614390	1614711	1316095
1	1627370	1627409	Peak	0	+	1627370	1627409	1316095
1	1662137	1662286	Peak	0	+	1662137	1662286	1316095
1	1662328	1662394	Peak	0	+	1662328	1662394	1316095
1	1662584	1662991	Peak	0	+	1662584	1662991	1316095
1	1663000	1663091	Peak	0	+	1663000	1663091	1316095
1	1664041	1664291	Peak	0	+	1664041	1664291	1316095
1	1664293	1664321	Peak	0	+	1664293	1664321	1316095
1	1664360	1664641	Peak	0	+	1664360	1664641	1316095
1	1664644	1664841	Peak	0	+	1664644	1664841	1316095
1	1665010	1665091	Peak	0	+	1665010	1665091	1316095
1	1668183	1668233	Peak	0	+	1668183	1668233	1316095
1	1668601	1668665	Peak	0	+	1668601	1668665	1316095
1	1668911	1668952	Peak	0	+	1668911	1668952	1316095
1	1669426	1669462	Peak	0	+	1669426	1669462	1316095
1	1670201	1670301	Peak	0	+	1670201	1670301	1316095
1	1682545	1682601	Peak	0	+	1682545	1682601	1316095
1	1683131	1683141	Peak	0	+	1683131	1683141	1316095
1	1683161	1683171	Peak	0	+	1683161	1683171	1316095
1	1683391	1683421	Peak	0	+	1683391	1683421	1316095
1	1683572	1683623	Peak	0	+	1683572	1683623	1316095
1	1683694	1683760	Peak	0	+	1683694	1683760	1316095
1	1683793	1684073	Peak	0	+	1683793	1684073	1316095
1	1684085	1684112	Peak	0	+	1684085	1684112	1316095
1	1684399	1684701	Peak	0	+	1684399	1684701	1316095
1	1692281	1692301	Peak	0	+	1692281	1692301	1316095
1	1749798	1749869	Peak	0	+	1749798	1749869	1316095
1	1752866	1752937	Peak	0	+	1752866	1752937	1316095
1	1753251	1753261	Peak	0	+	1753251	1753261	1316095
1	1753924	1754041	Peak	0	+	1753924	1754041	1316095
1	1754964	1755371	Peak	0	+	1754964	1755371	1316095
1	1755417	1755499	Peak	0	+	1755417	1755499	1316095
1	1755541	1755551	Peak	0	+	1755541	1755551	1316095
1	1755731	1755937	Peak	0	+	1755731	1755937	1316095
1	1757311	1757321	Peak	0	+	1757311	1757321	1316095
1	1758081	1758234	Peak	0	+	1758081	1758234	1316095
1	1758237	1758320	Peak	0	+	1758237	1758320	1316095
1	1758370	1758456	Peak	0	+	1758370	1758456	1316095
1	1758872	1758941	Peak	0	+	1758872	1758941	1316095
1	1758957	1759085	Peak	0	+	1758957	1759085	1316095
1	1759441	1759618	Peak	0	+	1759441	1759618	1316095
1	1760320	1760383	Peak	0	+	1760320	1760383	1316095
1	1761471	1761691	Peak	0	+	1761471	1761691	1316095
1	1762966	1763031	Peak	0	+	1762966	1763031	1316095
1	1763650	1763685	Peak	0	+	1763650	1763685	1316095
1	1771160	1771254	Peak	0	+	1771160	1771254	1316095
1	1771820	1771945	Peak	0	+	1771820	1771945	1316095
1	1773891	1773901	Peak	0	+	1773891	1773901	1316095
1	1777231	1777345	Peak	0	+	1777231	1777345	1316095
1	1777458	1777493	Peak	0	+	1777458	1777493	1316095
1	1777627	1777821	Peak	0	+	1777627	1777821	1316095
1	1780801	1780901	Peak	0	+	1780801	1780901	1316095
1	1781101	1781151	Peak	0	+	1781101	1781151	1316095
1	1781220	1781253	Peak	0	+	1781220	1781253	1316095
1	1782559	1782675	Peak	0	+	1782559	1782675	1316095
1	1782701	1782761	Peak	0	+	1782701	1782761	1316095
1	1782973	1783038	Peak	0	+	1782973	1783038	1316095
1	1783250	1783303	Peak	0	+	1783250	1783303	1316095
1	1783361	1783479	Peak	0	+	1783361	1783479	1316095
1	1784557	1784618	Peak	0	+	1784557	1784618	1316095
1	1784651	1784791	Peak	0	+	1784651	1784791	1316095
1	1785221	1785241	Peak	0	+	1785221	1785241	1316095
1	1785405	1785851	Peak	0	+	1785405	1785851	1316095
1	1786171	1786425	Peak	0	+	1786171	1786425	1316095
1	1786961	1786991	Peak	0	+	1786961	1786991	1316095
1	1787421	1787625	Peak	0	+	1787421	1787625	1316095
1	1787626	1787901	Peak	0	+	1787626	1787901	1316095
1	1788181	1788191	Peak	0	+	1788181	1788191	1316095
1	1788749	1788932	Peak	0	+	1788749	1788932	1316095
1	1788941	1789194	Peak	0	+	1788941	1789194	1316095
1	1789661	1789761	Peak	0	+	1789661	1789761	1316095
1	1789781	1790009	Peak	0	+	1789781	1790009	1316095
1	1790029	1790085	Peak	0	+	1790029	1790085	1316095
1	1790105	1790182	Peak	0	+	1790105	1790182	1316095
1	1790501	1790751	Peak	0	+	1790501	1790751	1316095
1	1791991	1792054	Peak	0	+	1791991	1792054	1316095
1	1797521	1797591	Peak	0	+	1797521	1797591	1316095
1	1801631	1801728	Peak	0	+	1801631	1801728	1316095
1	1802981	1803001	Peak	0	+	1802981	1803001	1316095
1	1803350	1803391	Peak	0	+	1803350	1803391	1316095
1	1822911	1822921	Peak	0	+	1822911	1822921	1316095
1	1823053	1823097	Peak	0	+	1823053	1823097	1316095
1	1823700	1823736	Peak	0	+	1823700	1823736	1316095
1	1824091	1824111	Peak	0	+	1824091	1824111	1316095
1	1824191	1824321	Peak	0	+	1824191	1824321	1316095
1	1824371	1824391	Peak	0	+	1824371	1824391	1316095
1	1824491	1824511	Peak	0	+	1824491	1824511	1316095
1	1825391	1825461	Peak	0	+	1825391	1825461	1316095
1	1847380	1847451	Peak	0	+	1847380	1847451	1316095
1	1850447	1850531	Peak	0	+	1850447	1850531	1316095
1	1851105	1851162	Peak	0	+	1851105	1851162	1316095
1	1851207	1851258	Peak	0	+	1851207	1851258	1316095
1	1853100	1853114	Peak	0	+	1853100	1853114	1316095
1	1853301	1853511	Peak	0	+	1853301	1853511	1316095
1	1854300	1854383	Peak	0	+	1854300	1854383	1316095
1	1854461	1854471	Peak	0	+	1854461	1854471	1316095
1	1854594	1854951	Peak	0	+	1854594	1854951	1316095
1	1854997	1855046	Peak	0	+	1854997	1855046	1316095
1	1857201	1857211	Peak	0	+	1857201	1857211	1316095
1	1857669	1857692	Peak	0	+	1857669	1857692	1316095
1	1858301	1858689	Peak	0	+	1858301	1858689	1316095
1	1858933	1858972	Peak	0	+	1858933	1858972	1316095
1	1859471	1859550	Peak	0	+	1859471	1859550	1316095
1	1859703	1859781	Peak	0	+	1859703	1859781	1316095
1	1867384	1867450	Peak	0	+	1867384	1867450	1316095
1	1877231	1877319	Peak	0	+	1877231	1877319	1316095
1	1877738	1877901	Peak	0	+	1877738	1877901	1316095
1	1878391	1878461	Peak	0	+	1878391	1878461	1316095
1	1878944	1879251	Peak	0	+	1878944	1879251	1316095
1	1916161	1916171	Peak	0	+	1916161	1916171	1316095
1	1932121	1932131	Peak	0	+	1932121	1932131	1316095
1	1932141	1932151	Peak	0	+	1932141	1932151	1316095
1	1951789	1951807	Peak	0	+	1951789	1951807	1316095
1	1952218	1952267	Peak	0	+	1952218	1952267	1316095
1	1952329	1952372	Peak	0	+	1952329	1952372	1316095
1	1952958	1953021	Peak	0	+	1952958	1953021	1316095
1	1953211	1953431	Peak	0	+	1953211	1953431	1316095
1	1955511	1955716	Peak	0	+	1955511	1955716	1316095
1	1956391	1956401	Peak	0	+	1956391	1956401	1316095
1	1957341	1957351	Peak	0	+	1957341	1957351	1316095
1	1957360	1957401	Peak	0	+	1957360	1957401	1316095
1	1957451	1957531	Peak	0	+	1957451	1957531	1316095
1	1957634	1957727	Peak	0	+	1957634	1957727	1316095
1	1957861	1957901	Peak	0	+	1957861	1957901	1316095
1	1958251	1958405	Peak	0	+	1958251	1958405	1316095
1	1958407	1958444	Peak	0	+	1958407	1958444	1316095
1	1958631	1958641	Peak	0	+	1958631	1958641	1316095
1	1958701	1958781	Peak	0	+	1958701	1958781	1316095
1	1958921	1958931	Peak	0	+	1958921	1958931	1316095
1	1959599	1959723	Peak	0	+	1959599	1959723	1316095
1	1959766	1959815	Peak	0	+	1959766	1959815	1316095
1	1959887	1959980	Peak	0	+	1959887	1959980	1316095
1	1960048	1960111	Peak	0	+	1960048	1960111	1316095
1	1960271	1960359	Peak	0	+	1960271	1960359	1316095
1	1960430	1960765	Peak	0	+	1960430	1960765	1316095
1	1962137	1962191	Peak	0	+	1962137	1962191	1316095
1	1962691	1962872	Peak	0	+	1962691	1962872	1316095
1	1963841	1963901	Peak	0	+	1963841	1963901	1316095
1	1964861	1964871	Peak	0	+	1964861	1964871	1316095
1	1965131	1965141	Peak	0	+	1965131	1965141	1316095
1	1967931	1968043	Peak	0	+	1967931	1968043	1316095
1	1968061	1968194	Peak	0	+	1968061	1968194	1316095
1	1968321	1968331	Peak	0	+	1968321	1968331	1316095
1	1968401	1968578	Peak	0	+	1968401	1968578	1316095
1	2010181	2010201	Peak	0	+	2010181	2010201	1316095
1	2021531	2021617	Peak	0	+	2021531	2021617	1316095
1	2030761	2030771	Peak	0	+	2030761	2030771	1316095
1	2035541	2036168	Peak	0	+	2035541	2036168	1316095
1	2037791	2037801	Peak	0	+	2037791	2037801	1316095
1	2037811	2037821	Peak	0	+	2037811	2037821	1316095
1	2038073	2038225	Peak	0	+	2038073	2038225	1316095
1	2039141	2039151	Peak	0	+	2039141	2039151	1316095
1	2039501	2039651	Peak	0	+	2039501	2039651	1316095
1	2039851	2039861	Peak	0	+	2039851	2039861	1316095
1	2040007	2040033	Peak	0	+	2040007	2040033	1316095
1	2040238	2040295	Peak	0	+	2040238	2040295	1316095
1	2040355	2040565	Peak	0	+	2040355	2040565	1316095
1	2040611	2040621	Peak	0	+	2040611	2040621	1316095
1	2040700	2040805	Peak	0	+	2040700	2040805	1316095
1	2041001	2041131	Peak	0	+	2041001	2041131	1316095
1	2044581	2044981	Peak	0	+	2044581	2044981	1316095
1	2045431	2045451	Peak	0	+	2045431	2045451	1316095
1	2053511	2053521	Peak	0	+	2053511	2053521	1316095
1	2069863	2069902	Peak	0	+	2069863	2069902	1316095
1	2070311	2070321	Peak	0	+	2070311	2070321	1316095
1	2071811	2071831	Peak	0	+	2071811	2071831	1316095
1	2074245	2074295	Peak	0	+	2074245	2074295	1316095
1	2084831	2084841	Peak	0	+	2084831	2084841	1316095
1	2084902	2085071	Peak	0	+	2084902	2085071	1316095
1	2085251	2085505	Peak	0	+	2085251	2085505	1316095
1	2085521	2085531	Peak	0	+	2085521	2085531	1316095
1	2085541	2085561	Peak	0	+	2085541	2085561	1316095
1	2085642	2085805	Peak	0	+	2085642	2085805	1316095
1	2086507	2086564	Peak	0	+	2086507	2086564	1316095
1	2087511	2087831	Peak	0	+	2087511	2087831	1316095
1	2088027	2088432	Peak	0	+	2088027	2088432	1316095
1	2088481	2088533	Peak	0	+	2088481	2088533	1316095
1	2088581	2088591	Peak	0	+	2088581	2088591	1316095
1	2088619	2088712	Peak	0	+	2088619	2088712	1316095
1	2088918	2088951	Peak	0	+	2088918	2088951	1316095
1	2089451	2089553	Peak	0	+	2089451	2089553	1316095
1	2089926	2090014	Peak	0	+	2089926	2090014	1316095
1	2090141	2090151	Peak	0	+	2090141	2090151	1316095
1	2090181	2090191	Peak	0	+	2090181	2090191	1316095
1	2090301	2090311	Peak	0	+	2090301	2090311	1316095
1	2090461	2090531	Peak	0	+	2090461	2090531	1316095
1	2092411	2092421	Peak	0	+	2092411	2092421	1316095
1	2092451	2092471	Peak	0	+	2092451	2092471	1316095
1	2093651	2093671	Peak	0	+	2093651	2093671	1316095
1	2093705	2093784	Peak	0	+	2093705	2093784	1316095
1	2093932	2094005	Peak	0	+	2093932	2094005	1316095
1	2097515	2097572	Peak	0	+	2097515	2097572	1316095
1	2097801	2097821	Peak	0	+	2097801	2097821	1316095
1	2098851	2098941	Peak	0	+	2098851	2098941	1316095
1	2099206	2099261	Peak	0	+	2099206	2099261	1316095
1	2099415	2099525	Peak	0	+	2099415	2099525	1316095
1	2099731	2099761	Peak	0	+	2099731	2099761	1316095
1	2099923	2099964	Peak	0	+	2099923	2099964	1316095
1	2100141	2100291	Peak	0	+	2100141	2100291	1316095
1	2100322	2100386	Peak	0	+	2100322	2100386	1316095
1	2101098	2101131	Peak	0	+	2101098	2101131	1316095
1	2102273	2102561	Peak	0	+	2102273	2102561	1316095
1	2102871	2102891	Peak	0	+	2102871	2102891	1316095
1	2103010	2103059	Peak	0	+	2103010	2103059	1316095
1	2103061	2103251	Peak	0	+	2103061	2103251	1316095
1	2127939	2127964	Peak	0	+	2127939	2127964	1316095
1	2141221	2141241	Peak	0	+	2141221	2141241	1316095
1	2149331	2149401	Peak	0	+	2149331	2149401	1316095
1	2157541	2157551	Peak	0	+	2157541	2157551	1316095
1	2159281	2159301	Peak	0	+	2159281	2159301	1316095
1	2159303	2159322	Peak	0	+	2159303	2159322	1316095
1	2159361	2159371	Peak	0	+	2159361	2159371	1316095
1	2160524	2160611	Peak	0	+	2160524	2160611	1316095
1	2161009	2161068	Peak	0	+	2161009	2161068	1316095
1	2161229	2161252	Peak	0	+	2161229	2161252	1316095
1	2163395	2163521	Peak	0	+	2163395	2163521	1316095
1	2163535	2163575	Peak	0	+	2163535	2163575	1316095
1	2163731	2163741	Peak	0	+	2163731	2163741	1316095
1	2164675	2164727	Peak	0	+	2164675	2164727	1316095
1	2166581	2166899	Peak	0	+	2166581	2166899	1316095
1	2166931	2166951	Peak	0	+	2166931	2166951	1316095
1	2185011	2185031	Peak	0	+	2185011	2185031	1316095
1	2186499	2186625	Peak	0	+	2186499	2186625	1316095
1	2187951	2187971	Peak	0	+	2187951	2187971	1316095
1	2204306	2204388	Peak	0	+	2204306	2204388	1316095
1	2205401	2205601	Peak	0	+	2205401	2205601	1316095
1	2205761	2205922	Peak	0	+	2205761	2205922	1316095
1	2206321	2206341	Peak	0	+	2206321	2206341	1316095
1	2206380	2206469	Peak	0	+	2206380	2206469	1316095
1	2206640	2206664	Peak	0	+	2206640	2206664	1316095
1	2207980	2208045	Peak	0	+	2207980	2208045	1316095
1	2208307	2208362	Peak	0	+	2208307	2208362	1316095
1	2210231	2210486	Peak	0	+	2210231	2210486	1316095
1	2217478	2217557	Peak	0	+	2217478	2217557	1316095
1	2217581	2217622	Peak	0	+	2217581	2217622	1316095
1	2217671	2217742	Peak	0	+	2217671	2217742	1316095
1	2217751	2217771	Peak	0	+	2217751	2217771	1316095
1	2218080	2218121	Peak	0	+	2218080	2218121	1316095
1	2218347	2218415	Peak	0	+	2218347	2218415	1316095
1	2218951	2219112	Peak	0	+	2218951	2219112	1316095
1	2221735	2221773	Peak	0	+	2221735	2221773	1316095
1	2222351	2222404	Peak	0	+	2222351	2222404	1316095
1	2222468	2222585	Peak	0	+	2222468	2222585	1316095
1	2222881	2222891	Peak	0	+	2222881	2222891	1316095
1	2223282	2223300	Peak	0	+	2223282	2223300	1316095
1	2223341	2223351	Peak	0	+	2223341	2223351	1316095
1	2223461	2223471	Peak	0	+	2223461	2223471	1316095
1	2223859	2224091	Peak	0	+	2223859	2224091	1316095
1	2224131	2224200	Peak	0	+	2224131	2224200	1316095
1	2224201	2224394	Peak	0	+	2224201	2224394	1316095
1	2224451	2224511	Peak	0	+	2224451	2224511	1316095
1	2224954	2225019	Peak	0	+	2224954	2225019	1316095
1	2225051	2225124	Peak	0	+	2225051	2225124	1316095
1	2227411	2227485	Peak	0	+	2227411	2227485	1316095
1	2230211	2230231	Peak	0	+	2230211	2230231	1316095
1	2277641	2277651	Peak	0	+	2277641	2277651	1316095
1	2283523	2283598	Peak	0	+	2283523	2283598	1316095
1	2287031	2287051	Peak	0	+	2287031	2287051	1316095
1	2297751	2297761	Peak	0	+	2297751	2297761	1316095
1	2297848	2297887	Peak	0	+	2297848	2297887	1316095
1	2298021	2298091	Peak	0	+	2298021	2298091	1316095
1	2298130	2298317	Peak	0	+	2298130	2298317	1316095
1	2298671	2298921	Peak	0	+	2298671	2298921	1316095
1	2299663	2299756	Peak	0	+	2299663	2299756	1316095
1	2300191	2300291	Peak	0	+	2300191	2300291	1316095
1	2300351	2300601	Peak	0	+	2300351	2300601	1316095
1	2301841	2301871	Peak	0	+	2301841	2301871	1316095
1	2302163	2302287	Peak	0	+	2302163	2302287	1316095
1	2302311	2302391	Peak	0	+	2302311	2302391	1316095
1	2302461	2302471	Peak	0	+	2302461	2302471	1316095
1	2302579	2302612	Peak	0	+	2302579	2302612	1316095
1	2302821	2302831	Peak	0	+	2302821	2302831	1316095
1	2302847	2302895	Peak	0	+	2302847	2302895	1316095
1	2302971	2302981	Peak	0	+	2302971	2302981	1316095
1	2303023	2303181	Peak	0	+	2303023	2303181	1316095
1	2303311	2303431	Peak	0	+	2303311	2303431	1316095
1	2303441	2303531	Peak	0	+	2303441	2303531	1316095
1	2303587	2303612	Peak	0	+	2303587	2303612	1316095
1	2303621	2303631	Peak	0	+	2303621	2303631	1316095
1	2304742	2304811	Peak	0	+	2304742	2304811	1316095
1	2306152	2306213	Peak	0	+	2306152	2306213	1316095
1	2306405	2306433	Peak	0	+	2306405	2306433	1316095
1	2307381	2307391	Peak	0	+	2307381	2307391	1316095
1	2307401	2307421	Peak	0	+	2307401	2307421	1316095
1	2328201	2328281	Peak	0	+	2328201	2328281	1316095
1	2333636	2333745	Peak	0	+	2333636	2333745	1316095
1	2333841	2333851	Peak	0	+	2333841	2333851	1316095
1	2334541	2334674	Peak	0	+	2334541	2334674	1316095
1	2335819	2335837	Peak	0	+	2335819	2335837	1316095
1	2348027	2348271	Peak	0	+	2348027	2348271	1316095
1	2349071	2349081	Peak	0	+	2349071	2349081	1316095
1	2355781	2355949	Peak	0	+	2355781	2355949	1316095
1	2356279	2356359	Peak	0	+	2356279	2356359	1316095
1	2356381	2356465	Peak	0	+	2356381	2356465	1316095
1	2356601	2356751	Peak	0	+	2356601	2356751	1316095
1	2381911	2381942	Peak	0	+	2381911	2381942	1316095
1	2381961	2381971	Peak	0	+	2381961	2381971	1316095
1	2384851	2384871	Peak	0	+	2384851	2384871	1316095
1	2385291	2385301	Peak	0	+	2385291	2385301	1316095
1	2385837	2385884	Peak	0	+	2385837	2385884	1316095
1	2385971	2386111	Peak	0	+	2385971	2386111	1316095
1	2386468	2386503	Peak	0	+	2386468	2386503	1316095
1	2387629	2387691	Peak	0	+	2387629	2387691	1316095
1	2388154	2388248	Peak	0	+	2388154	2388248	1316095
1	2388778	2388789	Peak	0	+	2388778	2388789	1316095
1	2388790	2388861	Peak	0	+	2388790	2388861	1316095
1	2388909	2388927	Peak	0	+	2388909	2388927	1316095
1	2389021	2389111	Peak	0	+	2389021	2389111	1316095
1	2392533	2392645	Peak	0	+	2392533	2392645	1316095
1	2393361	2393471	Peak	0	+	2393361	2393471	1316095
1	2393595	2393879	Peak	0	+	2393595	2393879	1316095
1	2393930	2394019	Peak	0	+	2393930	2394019	1316095
1	2394081	2394162	Peak	0	+	2394081	2394162	1316095
1	2394211	2394231	Peak	0	+	2394211	2394231	1316095
1	2394479	2394565	Peak	0	+	2394479	2394565	1316095
1	2394720	2394800	Peak	0	+	2394720	2394800	1316095
1	2424721	2424751	Peak	0	+	2424721	2424751	1316095
1	2425351	2425361	Peak	0	+	2425351	2425361	1316095
1	2425411	2425501	Peak	0	+	2425411	2425501	1316095
1	2425567	2425605	Peak	0	+	2425567	2425605	1316095
1	2425609	2426051	Peak	0	+	2425609	2426051	1316095
1	2426731	2426741	Peak	0	+	2426731	2426741	1316095
1	2429571	2429581	Peak	0	+	2429571	2429581	1316095
1	2431882	2431937	Peak	0	+	2431882	2431937	1316095
1	2432129	2432271	Peak	0	+	2432129	2432271	1316095
1	2432431	2432511	Peak	0	+	2432431	2432511	1316095
1	2432530	2432601	Peak	0	+	2432530	2432601	1316095
1	2432661	2432691	Peak	0	+	2432661	2432691	1316095
1	2432971	2432981	Peak	0	+	2432971	2432981	1316095
1	2433141	2433231	Peak	0	+	2433141	2433231	1316095
1	2433251	2433391	Peak	0	+	2433251	2433391	1316095
1	2433496	2433565	Peak	0	+	2433496	2433565	1316095
1	2433601	2433748	Peak	0	+	2433601	2433748	1316095
1	2462601	2462611	Peak	0	+	2462601	2462611	1316095
1	2464307	2464605	Peak	0	+	2464307	2464605	1316095
1	2464610	2464697	Peak	0	+	2464610	2464697	1316095
1	2464715	2464885	Peak	0	+	2464715	2464885	1316095
1	2465671	2465751	Peak	0	+	2465671	2465751	1316095
1	2467751	2467886	Peak	0	+	2467751	2467886	1316095
1	2469565	2469629	Peak	0	+	2469565	2469629	1316095
1	2487071	2487081	Peak	0	+	2487071	2487081	1316095
1	2488161	2488239	Peak	0	+	2488161	2488239	1316095
1	2488601	2488611	Peak	0	+	2488601	2488611	1316095
1	2489111	2489161	Peak	0	+	2489111	2489161	1316095
1	2535113	2535142	Peak	0	+	2535113	2535142	1316095
1	2535251	2535365	Peak	0	+	2535251	2535365	1316095
1	2535367	2535529	Peak	0	+	2535367	2535529	1316095
1	2535730	2535870	Peak	0	+	2535730	2535870	1316095
1	2535904	2535979	Peak	0	+	2535904	2535979	1316095
1	2536220	2536316	Peak	0	+	2536220	2536316	1316095
1	2536867	2536929	Peak	0	+	2536867	2536929	1316095
1	2536981	2537051	Peak	0	+	2536981	2537051	1316095
1	2537310	2537361	Peak	0	+	2537310	2537361	1316095
1	2537446	2537526	Peak	0	+	2537446	2537526	1316095
1	2537578	2537642	Peak	0	+	2537578	2537642	1316095
1	2537821	2537921	Peak	0	+	2537821	2537921	1316095
1	2538421	2538565	Peak	0	+	2538421	2538565	1316095
1	2538675	2538838	Peak	0	+	2538675	2538838	1316095
1	2539061	2539131	Peak	0	+	2539061	2539131	1316095
1	2539441	2539451	Peak	0	+	2539441	2539451	1316095
1	2539660	2539885	Peak	0	+	2539660	2539885	1316095
1	2540041	2540051	Peak	0	+	2540041	2540051	1316095
1	2540311	2540341	Peak	0	+	2540311	2540341	1316095
1	2540368	2540382	Peak	0	+	2540368	2540382	1316095
1	2540441	2540534	Peak	0	+	2540441	2540534	1316095
1	2540792	2540893	Peak	0	+	2540792	2540893	1316095
1	2542450	2542565	Peak	0	+	2542450	2542565	1316095
1	2542567	2542599	Peak	0	+	2542567	2542599	1316095
1	2542606	2543221	Peak	0	+	2542606	2543221	1316095
1	2543541	2543551	Peak	0	+	2543541	2543551	1316095
1	2570171	2570241	Peak	0	+	2570171	2570241	1316095
1	2602441	2602521	Peak	0	+	2602441	2602521	1316095
1	2655231	2655341	Peak	0	+	2655231	2655341	1316095
1	2655381	2655621	Peak	0	+	2655381	2655621	1316095
1	2657917	2657981	Peak	0	+	2657917	2657981	1316095
1	2658081	2658187	Peak	0	+	2658081	2658187	1316095
1	2658221	2658321	Peak	0	+	2658221	2658321	1316095
1	2658384	2658451	Peak	0	+	2658384	2658451	1316095
1	2658901	2658981	Peak	0	+	2658901	2658981	1316095
1	2659161	2659171	Peak	0	+	2659161	2659171	1316095
1	2659298	2659405	Peak	0	+	2659298	2659405	1316095
1	2659576	2659654	Peak	0	+	2659576	2659654	1316095
1	2660165	2660200	Peak	0	+	2660165	2660200	1316095
1	2670541	2670674	Peak	0	+	2670541	2670674	1316095
1	2670796	2670860	Peak	0	+	2670796	2670860	1316095
1	2681431	2681591	Peak	0	+	2681431	2681591	1316095
1	2683178	2683256	Peak	0	+	2683178	2683256	1316095
1	2683411	2683461	Peak	0	+	2683411	2683461	1316095
1	2683541	2683861	Peak	0	+	2683541	2683861	1316095
1	2684331	2684341	Peak	0	+	2684331	2684341	1316095
1	2684381	2684401	Peak	0	+	2684381	2684401	1316095
1	2686024	2686081	Peak	0	+	2686024	2686081	1316095
1	2686131	2686267	Peak	0	+	2686131	2686267	1316095
1	2686731	2686741	Peak	0	+	2686731	2686741	1316095
1	2686831	2686909	Peak	0	+	2686831	2686909	1316095
1	2687041	2687185	Peak	0	+	2687041	2687185	1316095
1	2689273	2689301	Peak	0	+	2689273	2689301	1316095
1	2689541	2689685	Peak	0	+	2689541	2689685	1316095
1	2690388	2690505	Peak	0	+	2690388	2690505	1316095
1	2690519	2690601	Peak	0	+	2690519	2690601	1316095
1	2690647	2690718	Peak	0	+	2690647	2690718	1316095
1	2690721	2690981	Peak	0	+	2690721	2690981	1316095
1	2692051	2692071	Peak	0	+	2692051	2692071	1316095
1	2692086	2692136	Peak	0	+	2692086	2692136	1316095
1	2692291	2692353	Peak	0	+	2692291	2692353	1316095
1	2692459	2692502	Peak	0	+	2692459	2692502	1316095
1	2692691	2692701	Peak	0	+	2692691	2692701	1316095
1	2693172	2693259	Peak	0	+	2693172	2693259	1316095
1	2693313	2693340	Peak	0	+	2693313	2693340	1316095
1	2693341	2693531	Peak	0	+	2693341	2693531	1316095
1	2694453	2694503	Peak	0	+	2694453	2694503	1316095
1	2694763	2694803	Peak	0	+	2694763	2694803	1316095
1	2706001	2706131	Peak	0	+	2706001	2706131	1316095
1	2706191	2706271	Peak	0	+	2706191	2706271	1316095
1	2718586	2718621	Peak	0	+	2718586	2718621	1316095
1	2725451	2725565	Peak	0	+	2725451	2725565	1316095
1	2725568	2725691	Peak	0	+	2725568	2725691	1316095
1	2727881	2727968	Peak	0	+	2727881	2727968	1316095
1	2731543	2731586	Peak	0	+	2731543	2731586	1316095
1	2732091	2732181	Peak	0	+	2732091	2732181	1316095
1	2732374	2732434	Peak	0	+	2732374	2732434	1316095
1	2733391	2733458	Peak	0	+	2733391	2733458	1316095
1	2733981	2733991	Peak	0	+	2733981	2733991	1316095
1	2734611	2734661	Peak	0	+	2734611	2734661	1316095
1	2735191	2735201	Peak	0	+	2735191	2735201	1316095
1	2735211	2735221	Peak	0	+	2735211	2735221	1316095
1	2735241	2735271	Peak	0	+	2735241	2735271	1316095
1	2735821	2735851	Peak	0	+	2735821	2735851	1316095
1	2736406	2736609	Peak	0	+	2736406	2736609	1316095
1	2736681	2736691	Peak	0	+	2736681	2736691	1316095
1	2736701	2736711	Peak	0	+	2736701	2736711	1316095
1	2737451	2737461	Peak	0	+	2737451	2737461	1316095
1	2737571	2737591	Peak	0	+	2737571	2737591	1316095
1	2737971	2738021	Peak	0	+	2737971	2738021	1316095
1	2738188	2738223	Peak	0	+	2738188	2738223	1316095
1	2739221	2739561	Peak	0	+	2739221	2739561	1316095
1	2741171	2741202	Peak	0	+	2741171	2741202	1316095
1	2741406	2741527	Peak	0	+	2741406	2741527	1316095
1	2741701	2741803	Peak	0	+	2741701	2741803	1316095
1	2742211	2742382	Peak	0	+	2742211	2742382	1316095
1	2742639	2742676	Peak	0	+	2742639	2742676	1316095
1	2743081	2743116	Peak	0	+	2743081	2743116	1316095
1	2743167	2743204	Peak	0	+	2743167	2743204	1316095
1	2743251	2743351	Peak	0	+	2743251	2743351	1316095
1	2743607	2743633	Peak	0	+	2743607	2743633	1316095
1	2743651	2743681	Peak	0	+	2743651	2743681	1316095
1	2743706	2743743	Peak	0	+	2743706	2743743	1316095
1	2743873	2743922	Peak	0	+	2743873	2743922	1316095
1	2744941	2745045	Peak	0	+	2744941	2745045	1316095
1	2745775	2745864	Peak	0	+	2745775	2745864	1316095
1	2745901	2745951	Peak	0	+	2745901	2745951	1316095
1	2747411	2747426	Peak	0	+	2747411	2747426	1316095
1	2747431	2747476	Peak	0	+	2747431	2747476	1316095
1	2747531	2747541	Peak	0	+	2747531	2747541	1316095
1	2747611	2747656	Peak	0	+	2747611	2747656	1316095
1	2748316	2748340	Peak	0	+	2748316	2748340	1316095
1	2748341	2748556	Peak	0	+	2748341	2748556	1316095
1	2749881	2749891	Peak	0	+	2749881	2749891	1316095
1	2750457	2750636	Peak	0	+	2750457	2750636	1316095
1	2750651	2750761	Peak	0	+	2750651	2750761	1316095
1	2750871	2750881	Peak	0	+	2750871	2750881	1316095
1	2750911	2750921	Peak	0	+	2750911	2750921	1316095
1	2753221	2753371	Peak	0	+	2753221	2753371	1316095
1	2753641	2753688	Peak	0	+	2753641	2753688	1316095
1	2755149	2755225	Peak	0	+	2755149	2755225	1316095
1	2781211	2781221	Peak	0	+	2781211	2781221	1316095
1	2781284	2781335	Peak	0	+	2781284	2781335	1316095
1	2781469	2781881	Peak	0	+	2781469	2781881	1316095
1	2783008	2783066	Peak	0	+	2783008	2783066	1316095
1	2783081	2783091	Peak	0	+	2783081	2783091	1316095
1	2783591	2783611	Peak	0	+	2783591	2783611	1316095
1	2783794	2783847	Peak	0	+	2783794	2783847	1316095
1	2783945	2783972	Peak	0	+	2783945	2783972	1316095
1	2784088	2784212	Peak	0	+	2784088	2784212	1316095
1	2785681	2785881	Peak	0	+	2785681	2785881	1316095
1	2785895	2785930	Peak	0	+	2785895	2785930	1316095
1	2785941	2785981	Peak	0	+	2785941	2785981	1316095
1	2786105	2786132	Peak	0	+	2786105	2786132	1316095
1	2787513	2787600	Peak	0	+	2787513	2787600	1316095
1	2787671	2787681	Peak	0	+	2787671	2787681	1316095
1	2787791	2787959	Peak	0	+	2787791	2787959	1316095
1	2787971	2788051	Peak	0	+	2787971	2788051	1316095
1	2788071	2788096	Peak	0	+	2788071	2788096	1316095
1	2788098	2788400	Peak	0	+	2788098	2788400	1316095
1	2788421	2788431	Peak	0	+	2788421	2788431	1316095
1	2788501	2788571	Peak	0	+	2788501	2788571	1316095
1	2788851	2788861	Peak	0	+	2788851	2788861	1316095
1	2789711	2789791	Peak	0	+	2789711	2789791	1316095
1	2790271	2790461	Peak	0	+	2790271	2790461	1316095
1	2790521	2790905	Peak	0	+	2790521	2790905	1316095
1	2790921	2791101	Peak	0	+	2790921	2791101	1316095
1	2791141	2791307	Peak	0	+	2791141	2791307	1316095
1	2792730	2792820	Peak	0	+	2792730	2792820	1316095
1	2792821	2792901	Peak	0	+	2792821	2792901	1316095
1	2792981	2793026	Peak	0	+	2792981	2793026	1316095
1	2793570	2793685	Peak	0	+	2793570	2793685	1316095
1	2793721	2793741	Peak	0	+	2793721	2793741	1316095
1	2794071	2794096	Peak	0	+	2794071	2794096	1316095
1	2794591	2794601	Peak	0	+	2794591	2794601	1316095
1	2795211	2795303	Peak	0	+	2795211	2795303	1316095
1	2795581	2795644	Peak	0	+	2795581	2795644	1316095
1	2795702	2795784	Peak	0	+	2795702	2795784	1316095
1	2797846	2797901	Peak	0	+	2797846	2797901	1316095
1	2798381	2798401	Peak	0	+	2798381	2798401	1316095
1	2798411	2798421	Peak	0	+	2798411	2798421	1316095
1	2798422	2798442	Peak	0	+	2798422	2798442	1316095
1	2798488	2799038	Peak	0	+	2798488	2799038	1316095
1	2799321	2799341	Peak	0	+	2799321	2799341	1316095
1	2799511	2799542	Peak	0	+	2799511	2799542	1316095
1	2799581	2799591	Peak	0	+	2799581	2799591	1316095
1	2799701	2799711	Peak	0	+	2799701	2799711	1316095
1	2799731	2799751	Peak	0	+	2799731	2799751	1316095
1	2799924	2800101	Peak	0	+	2799924	2800101	1316095
1	2800429	2800493	Peak	0	+	2800429	2800493	1316095
1	2801083	2801122	Peak	0	+	2801083	2801122	1316095
1	2801761	2801999	Peak	0	+	2801761	2801999	1316095
1	2802001	2802245	Peak	0	+	2802001	2802245	1316095
1	2802681	2802691	Peak	0	+	2802681	2802691	1316095
1	2838511	2838521	Peak	0	+	2838511	2838521	1316095
1	2838981	2839001	Peak	0	+	2838981	2839001	1316095
1	2839173	2839451	Peak	0	+	2839173	2839451	1316095
1	2840061	2840167	Peak	0	+	2840061	2840167	1316095
1	2840371	2840451	Peak	0	+	2840371	2840451	1316095
1	2840811	2840861	Peak	0	+	2840811	2840861	1316095
1	2841192	2841448	Peak	0	+	2841192	2841448	1316095
1	2842301	2842371	Peak	0	+	2842301	2842371	1316095
1	2856531	2856758	Peak	0	+	2856531	2856758	1316095
1	2858110	2858160	Peak	0	+	2858110	2858160	1316095
1	2858231	2858241	Peak	0	+	2858231	2858241	1316095
1	2864241	2864261	Peak	0	+	2864241	2864261	1316095
1	2864491	2864501	Peak	0	+	2864491	2864501	1316095
1	2864521	2864541	Peak	0	+	2864521	2864541	1316095
1	2864772	2864861	Peak	0	+	2864772	2864861	1316095
1	2865131	2865221	Peak	0	+	2865131	2865221	1316095
1	2865261	2865341	Peak	0	+	2865261	2865341	1316095
1	2865411	2865421	Peak	0	+	2865411	2865421	1316095
1	2865451	2865461	Peak	0	+	2865451	2865461	1316095
1	2865961	2866031	Peak	0	+	2865961	2866031	1316095
1	2866801	2866921	Peak	0	+	2866801	2866921	1316095
1	2867683	2867726	Peak	0	+	2867683	2867726	1316095
1	2869963	2870085	Peak	0	+	2869963	2870085	1316095
1	2870632	2870694	Peak	0	+	2870632	2870694	1316095
1	2870921	2870931	Peak	0	+	2870921	2870931	1316095
1	2870940	2870959	Peak	0	+	2870940	2870959	1316095
1	2871161	2871478	Peak	0	+	2871161	2871478	1316095
1	2872571	2872665	Peak	0	+	2872571	2872665	1316095
1	2872810	2872851	Peak	0	+	2872810	2872851	1316095
1	2872891	2872921	Peak	0	+	2872891	2872921	1316095
1	2873911	2874199	Peak	0	+	2873911	2874199	1316095
1	2874251	2874271	Peak	0	+	2874251	2874271	1316095
1	2874448	2874615	Peak	0	+	2874448	2874615	1316095
1	2874911	2874931	Peak	0	+	2874911	2874931	1316095
1	2874991	2875021	Peak	0	+	2874991	2875021	1316095
1	2887186	2887221	Peak	0	+	2887186	2887221	1316095
1	2888081	2888091	Peak	0	+	2888081	2888091	1316095
1	2888151	2888161	Peak	0	+	2888151	2888161	1316095
1	2888361	2888381	Peak	0	+	2888361	2888381	1316095
1	2888499	2888578	Peak	0	+	2888499	2888578	1316095
1	2888981	2888991	Peak	0	+	2888981	2888991	1316095
1	2889199	2889266	Peak	0	+	2889199	2889266	1316095
1	2889447	2889528	Peak	0	+	2889447	2889528	1316095
1	2890359	2890451	Peak	0	+	2890359	2890451	1316095
1	2891187	2891224	Peak	0	+	2891187	2891224	1316095
1	2891530	2891592	Peak	0	+	2891530	2891592	1316095
1	2891611	2891671	Peak	0	+	2891611	2891671	1316095
1	2891977	2892085	Peak	0	+	2891977	2892085	1316095
1	2892231	2892241	Peak	0	+	2892231	2892241	1316095
1	2892346	2892382	Peak	0	+	2892346	2892382	1316095
1	2893081	2893091	Peak	0	+	2893081	2893091	1316095
1	2893101	2893111	Peak	0	+	2893101	2893111	1316095
1	2893131	2893141	Peak	0	+	2893131	2893141	1316095
1	2893151	2893161	Peak	0	+	2893151	2893161	1316095
1	2893261	2893436	Peak	0	+	2893261	2893436	1316095
1	2894202	2894489	Peak	0	+	2894202	2894489	1316095
1	2895553	2896091	Peak	0	+	2895553	2896091	1316095
1	2896120	2896254	Peak	0	+	2896120	2896254	1316095
1	2896491	2896605	Peak	0	+	2896491	2896605	1316095
1	2896661	2896910	Peak	0	+	2896661	2896910	1316095
1	2897292	2897346	Peak	0	+	2897292	2897346	1316095
1	2898691	2898711	Peak	0	+	2898691	2898711	1316095
1	2898811	2898868	Peak	0	+	2898811	2898868	1316095
1	2899201	2899274	Peak	0	+	2899201	2899274	1316095
1	2900021	2900031	Peak	0	+	2900021	2900031	1316095
1	2921563	2921632	Peak	0	+	2921563	2921632	1316095
1	2925081	2925161	Peak	0	+	2925081	2925161	1316095
1	2925649	2925672	Peak	0	+	2925649	2925672	1316095
1	2929577	2930151	Peak	0	+	2929577	2930151	1316095
1	2930951	2930961	Peak	0	+	2930951	2930961	1316095
1	2931102	2931261	Peak	0	+	2931102	2931261	1316095
1	2931761	2931781	Peak	0	+	2931761	2931781	1316095
1	2932797	2932825	Peak	0	+	2932797	2932825	1316095
1	2933254	2933316	Peak	0	+	2933254	2933316	1316095
1	2933401	2933431	Peak	0	+	2933401	2933431	1316095
1	2933461	2933471	Peak	0	+	2933461	2933471	1316095
1	2934910	2934968	Peak	0	+	2934910	2934968	1316095
1	2935041	2935146	Peak	0	+	2935041	2935146	1316095
1	2935151	2935303	Peak	0	+	2935151	2935303	1316095
1	2935807	2935856	Peak	0	+	2935807	2935856	1316095
1	2935977	2936085	Peak	0	+	2935977	2936085	1316095
1	2936231	2936369	Peak	0	+	2936231	2936369	1316095
1	2936480	2936506	Peak	0	+	2936480	2936506	1316095
1	2943966	2944019	Peak	0	+	2943966	2944019	1316095
1	2948571	2948641	Peak	0	+	2948571	2948641	1316095
1	2948861	2949661	Peak	0	+	2948861	2949661	1316095
1	2950081	2950091	Peak	0	+	2950081	2950091	1316095
1	2950567	2950606	Peak	0	+	2950567	2950606	1316095
1	2950771	2950867	Peak	0	+	2950771	2950867	1316095
1	2951051	2951061	Peak	0	+	2951051	2951061	1316095
1	2959371	2959381	Peak	0	+	2959371	2959381	1316095
1	2959391	2959401	Peak	0	+	2959391	2959401	1316095
1	2960076	2960130	Peak	0	+	2960076	2960130	1316095
1	2960161	2960171	Peak	0	+	2960161	2960171	1316095
1	2960201	2960211	Peak	0	+	2960201	2960211	1316095
1	2967331	2967341	Peak	0	+	2967331	2967341	1316095
1	2967378	2967405	Peak	0	+	2967378	2967405	1316095
1	2991901	2991961	Peak	0	+	2991901	2991961	1316095
1	2992851	2992921	Peak	0	+	2992851	2992921	1316095
1	2993081	2993421	Peak	0	+	2993081	2993421	1316095
1	2993671	2993955	Peak	0	+	2993671	2993955	1316095
1	2994136	2994172	Peak	0	+	2994136	2994172	1316095
1	2994191	2994201	Peak	0	+	2994191	2994201	1316095
1	2994301	2994391	Peak	0	+	2994301	2994391	1316095
1	2994458	2994586	Peak	0	+	2994458	2994586	1316095
1	2994990	2995061	Peak	0	+	2994990	2995061	1316095
1	2995581	2995591	Peak	0	+	2995581	2995591	1316095
1	2995625	2995653	Peak	0	+	2995625	2995653	1316095
1	2996271	2996335	Peak	0	+	2996271	2996335	1316095
1	2996377	2996452	Peak	0	+	2996377	2996452	1316095
1	2996453	2996616	Peak	0	+	2996453	2996616	1316095
1	2996791	2996801	Peak	0	+	2996791	2996801	1316095
1	2996857	2996892	Peak	0	+	2996857	2996892	1316095
1	2997111	2997121	Peak	0	+	2997111	2997121	1316095
1	2997181	2997241	Peak	0	+	2997181	2997241	1316095
1	2997290	2997361	Peak	0	+	2997290	2997361	1316095
1	2999291	2999301	Peak	0	+	2999291	2999301	1316095
1	2999311	2999341	Peak	0	+	2999311	2999341	1316095
1	2999704	2999780	Peak	0	+	2999704	2999780	1316095
1	2999872	2999932	Peak	0	+	2999872	2999932	1316095
1	3001801	3002321	Peak	0	+	3001801	3002321	1316095
1	3002998	3003024	Peak	0	+	3002998	3003024	1316095
1	3004311	3004321	Peak	0	+	3004311	3004321	1316095
1	3004375	3004447	Peak	0	+	3004375	3004447	1316095
1	3005796	3005864	Peak	0	+	3005796	3005864	1316095
1	3005882	3006025	Peak	0	+	3005882	3006025	1316095
1	3006291	3006301	Peak	0	+	3006291	3006301	1316095
1	3006771	3006781	Peak	0	+	3006771	3006781	1316095
1	3006821	3006831	Peak	0	+	3006821	3006831	1316095
1	3007133	3007152	Peak	0	+	3007133	3007152	1316095
1	3007452	3007471	Peak	0	+	3007452	3007471	1316095
1	3008400	3008457	Peak	0	+	3008400	3008457	1316095
1	3013551	3013561	Peak	0	+	3013551	3013561	1316095
1	3015891	3016038	Peak	0	+	3015891	3016038	1316095
1	3016181	3016191	Peak	0	+	3016181	3016191	1316095
1	3016226	3016281	Peak	0	+	3016226	3016281	1316095
1	3016361	3016371	Peak	0	+	3016361	3016371	1316095
1	3016621	3016782	Peak	0	+	3016621	3016782	1316095
1	3016851	3016861	Peak	0	+	3016851	3016861	1316095
1	3016963	3016983	Peak	0	+	3016963	3016983	1316095
1	3017229	3017281	Peak	0	+	3017229	3017281	1316095
1	3017891	3017953	Peak	0	+	3017891	3017953	1316095
1	3018671	3018681	Peak	0	+	3018671	3018681	1316095
1	3019071	3019141	Peak	0	+	3019071	3019141	1316095
1	3019861	3019871	Peak	0	+	3019861	3019871	1316095
1	3019881	3019891	Peak	0	+	3019881	3019891	1316095
1	3019911	3019921	Peak	0	+	3019911	3019921	1316095
1	3020590	3020654	Peak	0	+	3020590	3020654	1316095
1	3020657	3020736	Peak	0	+	3020657	3020736	1316095
1	3020805	3020833	Peak	0	+	3020805	3020833	1316095
1	3020911	3021025	Peak	0	+	3020911	3021025	1316095
1	3021111	3021121	Peak	0	+	3021111	3021121	1316095
1	3021203	3021260	Peak	0	+	3021203	3021260	1316095
1	3021421	3021463	Peak	0	+	3021421	3021463	1316095
1	3021601	3021810	Peak	0	+	3021601	3021810	1316095
1	3021971	3022551	Peak	0	+	3021971	3022551	1316095
1	3023991	3024001	Peak	0	+	3023991	3024001	1316095
1	3024253	3024314	Peak	0	+	3024253	3024314	1316095
1	3024661	3024831	Peak	0	+	3024661	3024831	1316095
1	3025379	3025414	Peak	0	+	3025379	3025414	1316095
1	3026291	3026311	Peak	0	+	3026291	3026311	1316095
1	3026531	3026618	Peak	0	+	3026531	3026618	1316095
1	3026821	3026981	Peak	0	+	3026821	3026981	1316095
1	3027201	3027211	Peak	0	+	3027201	3027211	1316095
1	3027423	3027509	Peak	0	+	3027423	3027509	1316095
1	3031360	3031387	Peak	0	+	3031360	3031387	1316095
1	3031701	3031721	Peak	0	+	3031701	3031721	1316095
1	3031991	3032001	Peak	0	+	3031991	3032001	1316095
1	3032406	3032453	Peak	0	+	3032406	3032453	1316095
1	3032881	3032959	Peak	0	+	3032881	3032959	1316095
1	3033079	3033161	Peak	0	+	3033079	3033161	1316095
1	3033209	3033243	Peak	0	+	3033209	3033243	1316095
1	3033491	3033501	Peak	0	+	3033491	3033501	1316095
1	3033549	3033746	Peak	0	+	3033549	3033746	1316095
1	3034791	3034947	Peak	0	+	3034791	3034947	1316095
1	3034961	3034971	Peak	0	+	3034961	3034971	1316095
1	3035278	3035471	Peak	0	+	3035278	3035471	1316095
1	3035833	3035873	Peak	0	+	3035833	3035873	1316095
1	3035953	3036129	Peak	0	+	3035953	3036129	1316095
1	3036229	3036541	Peak	0	+	3036229	3036541	1316095
1	3042287	3042336	Peak	0	+	3042287	3042336	1316095
1	3042349	3042420	Peak	0	+	3042349	3042420	1316095
1	3042611	3042725	Peak	0	+	3042611	3042725	1316095
1	3043041	3043145	Peak	0	+	3043041	3043145	1316095
1	3043157	3043226	Peak	0	+	3043157	3043226	1316095
1	3043261	3043364	Peak	0	+	3043261	3043364	1316095
1	3043521	3043681	Peak	0	+	3043521	3043681	1316095
1	3043831	3043911	Peak	0	+	3043831	3043911	1316095
1	3043969	3044192	Peak	0	+	3043969	3044192	1316095
1	3044203	3044441	Peak	0	+	3044203	3044441	1316095
1	3045151	3045241	Peak	0	+	3045151	3045241	1316095
1	3046101	3046116	Peak	0	+	3046101	3046116	1316095
1	3059145	3059217	Peak	0	+	3059145	3059217	1316095
1	3062501	3062641	Peak	0	+	3062501	3062641	1316095
1	3063001	3063312	Peak	0	+	3063001	3063312	1316095
1	3063565	3063629	Peak	0	+	3063565	3063629	1316095
1	3069085	3069452	Peak	0	+	3069085	3069452	1316095
1	3069551	3069561	Peak	0	+	3069551	3069561	1316095
1	3069823	3069863	Peak	0	+	3069823	3069863	1316095
1	3069941	3070031	Peak	0	+	3069941	3070031	1316095
1	3070121	3070251	Peak	0	+	3070121	3070251	1316095
1	3070700	3070727	Peak	0	+	3070700	3070727	1316095
1	3070731	3070741	Peak	0	+	3070731	3070741	1316095
1	3070840	3070892	Peak	0	+	3070840	3070892	1316095
1	3071069	3071151	Peak	0	+	3071069	3071151	1316095
1	3071536	3071591	Peak	0	+	3071536	3071591	1316095
1	3073322	3073851	Peak	0	+	3073322	3073851	1316095
1	3074879	3075304	Peak	0	+	3074879	3075304	1316095
1	3075341	3075351	Peak	0	+	3075341	3075351	1316095
1	3075511	3075838	Peak	0	+	3075511	3075838	1316095
1	3075871	3076411	Peak	0	+	3075871	3076411	1316095
1	3076431	3076551	Peak	0	+	3076431	3076551	1316095
1	3076591	3076671	Peak	0	+	3076591	3076671	1316095
1	3076777	3076836	Peak	0	+	3076777	3076836	1316095
1	3076951	3076961	Peak	0	+	3076951	3076961	1316095
1	3076973	3077185	Peak	0	+	3076973	3077185	1316095
1	3077191	3077251	Peak	0	+	3077191	3077251	1316095
1	3088900	3088918	Peak	0	+	3088900	3088918	1316095
1	3088987	3089032	Peak	0	+	3088987	3089032	1316095
1	3089041	3089171	Peak	0	+	3089041	3089171	1316095
1	3090021	3090071	Peak	0	+	3090021	3090071	1316095
1	3090129	3090147	Peak	0	+	3090129	3090147	1316095
1	3090190	3090571	Peak	0	+	3090190	3090571	1316095
1	3090641	3090661	Peak	0	+	3090641	3090661	1316095
1	3121151	3121221	Peak	0	+	3121151	3121221	1316095
1	3122751	3122761	Peak	0	+	3122751	3122761	1316095
1	3122811	3123231	Peak	0	+	3122811	3123231	1316095
1	3124231	3124262	Peak	0	+	3124231	3124262	1316095
1	3124450	3124512	Peak	0	+	3124450	3124512	1316095
1	3125839	3125857	Peak	0	+	3125839	3125857	1316095
1	3125860	3125901	Peak	0	+	3125860	3125901	1316095
1	3126819	3126965	Peak	0	+	3126819	3126965	1316095
1	3127428	3127475	Peak	0	+	3127428	3127475	1316095
1	3127817	3127848	Peak	0	+	3127817	3127848	1316095
1	3127931	3127951	Peak	0	+	3127931	3127951	1316095
1	3128401	3128451	Peak	0	+	3128401	3128451	1316095
1	3129190	3129401	Peak	0	+	3129190	3129401	1316095
1	3129409	3129427	Peak	0	+	3129409	3129427	1316095
1	3129431	3129441	Peak	0	+	3129431	3129441	1316095
1	3129453	3129631	Peak	0	+	3129453	3129631	1316095
1	3129634	3129871	Peak	0	+	3129634	3129871	1316095
1	3130701	3130751	Peak	0	+	3130701	3130751	1316095
1	3130768	3130823	Peak	0	+	3130768	3130823	1316095
1	3130940	3131041	Peak	0	+	3130940	3131041	1316095
1	3131290	3131304	Peak	0	+	3131290	3131304	1316095
1	3132531	3132635	Peak	0	+	3132531	3132635	1316095
1	3132651	3132661	Peak	0	+	3132651	3132661	1316095
1	3132759	3133006	Peak	0	+	3132759	3133006	1316095
1	3133161	3133171	Peak	0	+	3133161	3133171	1316095
1	3133225	3133280	Peak	0	+	3133225	3133280	1316095
1	3156338	3156446	Peak	0	+	3156338	3156446	1316095
1	3156519	3156556	Peak	0	+	3156519	3156556	1316095
1	3168731	3169191	Peak	0	+	3168731	3169191	1316095
1	3169252	3169352	Peak	0	+	3169252	3169352	1316095
1	3169461	3169481	Peak	0	+	3169461	3169481	1316095
1	3169551	3169561	Peak	0	+	3169551	3169561	1316095
1	3169621	3169631	Peak	0	+	3169621	3169631	1316095
1	3169821	3169831	Peak	0	+	3169821	3169831	1316095
1	3169881	3170221	Peak	0	+	3169881	3170221	1316095
1	3170283	3170353	Peak	0	+	3170283	3170353	1316095
1	3170563	3170612	Peak	0	+	3170563	3170612	1316095
1	3170621	3170785	Peak	0	+	3170621	3170785	1316095
1	3170789	3171421	Peak	0	+	3170789	3171421	1316095
1	3172092	3172205	Peak	0	+	3172092	3172205	1316095
1	3172438	3172503	Peak	0	+	3172438	3172503	1316095
1	3173011	3173021	Peak	0	+	3173011	3173021	1316095
1	3173031	3173051	Peak	0	+	3173031	3173051	1316095
1	3173279	3173386	Peak	0	+	3173279	3173386	1316095
1	3173858	3173901	Peak	0	+	3173858	3173901	1316095
1	3173988	3174044	Peak	0	+	3173988	3174044	1316095
1	3174081	3174221	Peak	0	+	3174081	3174221	1316095
1	3176771	3176781	Peak	0	+	3176771	3176781	1316095
1	3177011	3177173	Peak	0	+	3177011	3177173	1316095
1	3178332	3178400	Peak	0	+	3178332	3178400	1316095
1	3178531	3178608	Peak	0	+	3178531	3178608	1316095
1	3178801	3178842	Peak	0	+	3178801	3178842	1316095
1	3179281	3179301	Peak	0	+	3179281	3179301	1316095
1	3179607	3179741	Peak	0	+	3179607	3179741	1316095
1	3179771	3179851	Peak	0	+	3179771	3179851	1316095
1	3182221	3182281	Peak	0	+	3182221	3182281	1316095
1	3183851	3183931	Peak	0	+	3183851	3183931	1316095
1	3184601	3184611	Peak	0	+	3184601	3184611	1316095
1	3184821	3184831	Peak	0	+	3184821	3184831	1316095
1	3184951	3184961	Peak	0	+	3184951	3184961	1316095
1	3184981	3185001	Peak	0	+	3184981	3185001	1316095
1	3185011	3185021	Peak	0	+	3185011	3185021	1316095
1	3185241	3185281	Peak	0	+	3185241	3185281	1316095
1	3185362	3185532	Peak	0	+	3185362	3185532	1316095
1	3185741	3185761	Peak	0	+	3185741	3185761	1316095
1	3186211	3186278	Peak	0	+	3186211	3186278	1316095
1	3186381	3186391	Peak	0	+	3186381	3186391	1316095
1	3186456	3186565	Peak	0	+	3186456	3186565	1316095
1	3186641	3186651	Peak	0	+	3186641	3186651	1316095
1	3186761	3186876	Peak	0	+	3186761	3186876	1316095
1	3186970	3187141	Peak	0	+	3186970	3187141	1316095
1	3187261	3187271	Peak	0	+	3187261	3187271	1316095
1	3187366	3187641	Peak	0	+	3187366	3187641	1316095
1	3187758	3187852	Peak	0	+	3187758	3187852	1316095
1	3187971	3188115	Peak	0	+	3187971	3188115	1316095
1	3188264	3188351	Peak	0	+	3188264	3188351	1316095
1	3188381	3188471	Peak	0	+	3188381	3188471	1316095
1	3188571	3188591	Peak	0	+	3188571	3188591	1316095
1	3188601	3188611	Peak	0	+	3188601	3188611	1316095
1	3190361	3190636	Peak	0	+	3190361	3190636	1316095
1	3190791	3190851	Peak	0	+	3190791	3190851	1316095
1	3191101	3191171	Peak	0	+	3191101	3191171	1316095
1	3191337	3191413	Peak	0	+	3191337	3191413	1316095
1	3191781	3191998	Peak	0	+	3191781	3191998	1316095
1	3192071	3192229	Peak	0	+	3192071	3192229	1316095
1	3192941	3192951	Peak	0	+	3192941	3192951	1316095
1	3193209	3193227	Peak	0	+	3193209	3193227	1316095
1	3193881	3193991	Peak	0	+	3193881	3193991	1316095
1	3194199	3194281	Peak	0	+	3194199	3194281	1316095
1	3194321	3194403	Peak	0	+	3194321	3194403	1316095
1	3200471	3200491	Peak	0	+	3200471	3200491	1316095
1	3253675	3253733	Peak	0	+	3253675	3253733	1316095
1	3261999	3262121	Peak	0	+	3261999	3262121	1316095
1	3262131	3262281	Peak	0	+	3262131	3262281	1316095
1	3263580	3263613	Peak	0	+	3263580	3263613	1316095
1	3264061	3264103	Peak	0	+	3264061	3264103	1316095
1	3264441	3264461	Peak	0	+	3264441	3264461	1316095
1	3265273	3265491	Peak	0	+	3265273	3265491	1316095
1	3266568	3266621	Peak	0	+	3266568	3266621	1316095
1	3267431	3267441	Peak	0	+	3267431	3267441	1316095
1	3267491	3267501	Peak	0	+	3267491	3267501	1316095
1	3268843	3268881	Peak	0	+	3268843	3268881	1316095
1	3268920	3268961	Peak	0	+	3268920	3268961	1316095
1	3268965	3269018	Peak	0	+	3268965	3269018	1316095
1	3269021	3269153	Peak	0	+	3269021	3269153	1316095
1	3269563	3269602	Peak	0	+	3269563	3269602	1316095
1	3269657	3269721	Peak	0	+	3269657	3269721	1316095
1	3269961	3269981	Peak	0	+	3269961	3269981	1316095
1	3270177	3270200	Peak	0	+	3270177	3270200	1316095
1	3270201	3270501	Peak	0	+	3270201	3270501	1316095
1	3270531	3270611	Peak	0	+	3270531	3270611	1316095
1	3270682	3270826	Peak	0	+	3270682	3270826	1316095
1	3270866	3270917	Peak	0	+	3270866	3270917	1316095
1	3272361	3272831	Peak	0	+	3272361	3272831	1316095
1	3272893	3272932	Peak	0	+	3272893	3272932	1316095
1	3272991	3273379	Peak	0	+	3272991	3273379	1316095
1	3274279	3274565	Peak	0	+	3274279	3274565	1316095
1	3274567	3274791	Peak	0	+	3274567	3274791	1316095
1	3275215	3275231	Peak	0	+	3275215	3275231	1316095
1	3275281	3275321	Peak	0	+	3275281	3275321	1316095
1	3277821	3277831	Peak	0	+	3277821	3277831	1316095
1	3277881	3278089	Peak	0	+	3277881	3278089	1316095
1	3279521	3279661	Peak	0	+	3279521	3279661	1316095
1	3279785	3279987	Peak	0	+	3279785	3279987	1316095
1	3280029	3280099	Peak	0	+	3280029	3280099	1316095
1	3280171	3280201	Peak	0	+	3280171	3280201	1316095
1	3345421	3345431	Peak	0	+	3345421	3345431	1316095
1	3345481	3345801	Peak	0	+	3345481	3345801	1316095
1	3345841	3346001	Peak	0	+	3345841	3346001	1316095
1	3346311	3346391	Peak	0	+	3346311	3346391	1316095
1	3346424	3346545	Peak	0	+	3346424	3346545	1316095
1	3346945	3346984	Peak	0	+	3346945	3346984	1316095
1	3347033	3347111	Peak	0	+	3347033	3347111	1316095
1	3347661	3347671	Peak	0	+	3347661	3347671	1316095
1	3347681	3347691	Peak	0	+	3347681	3347691	1316095
1	3349541	3350341	Peak	0	+	3349541	3350341	1316095
1	3350371	3350381	Peak	0	+	3350371	3350381	1316095
1	3350411	3350421	Peak	0	+	3350411	3350421	1316095
1	3350480	3350561	Peak	0	+	3350480	3350561	1316095
1	3350851	3350951	Peak	0	+	3350851	3350951	1316095
1	3350989	3351051	Peak	0	+	3350989	3351051	1316095
1	3351214	3351274	Peak	0	+	3351214	3351274	1316095
1	3351341	3351351	Peak	0	+	3351341	3351351	1316095
1	3351451	3351582	Peak	0	+	3351451	3351582	1316095
1	3351700	3352129	Peak	0	+	3351700	3352129	1316095
1	3352211	3352221	Peak	0	+	3352211	3352221	1316095
1	3352231	3352241	Peak	0	+	3352231	3352241	1316095
1	3352572	3352591	Peak	0	+	3352572	3352591	1316095
1	3353091	3353173	Peak	0	+	3353091	3353173	1316095
1	3353181	3353191	Peak	0	+	3353181	3353191	1316095
1	3353208	3353258	Peak	0	+	3353208	3353258	1316095
1	3353429	3353484	Peak	0	+	3353429	3353484	1316095
1	3355401	3355556	Peak	0	+	3355401	3355556	1316095
1	3355641	3355681	Peak	0	+	3355641	3355681	1316095
1	3355734	3355811	Peak	0	+	3355734	3355811	1316095
1	3356275	3356577	Peak	0	+	3356275	3356577	1316095
1	3356581	3356738	Peak	0	+	3356581	3356738	1316095
1	3356911	3356931	Peak	0	+	3356911	3356931	1316095
1	3357151	3357691	Peak	0	+	3357151	3357691	1316095
1	3357693	3357769	Peak	0	+	3357693	3357769	1316095
1	3357811	3357831	Peak	0	+	3357811	3357831	1316095
1	3358952	3359131	Peak	0	+	3358952	3359131	1316095
1	3359582	3359622	Peak	0	+	3359582	3359622	1316095
1	3361711	3362191	Peak	0	+	3361711	3362191	1316095
1	3362308	3362332	Peak	0	+	3362308	3362332	1316095
1	3362401	3362651	Peak	0	+	3362401	3362651	1316095
1	3362721	3362881	Peak	0	+	3362721	3362881	1316095
1	3363363	3363456	Peak	0	+	3363363	3363456	1316095
1	3363561	3363571	Peak	0	+	3363561	3363571	1316095
1	3363655	3363888	Peak	0	+	3363655	3363888	1316095
1	3363909	3364125	Peak	0	+	3363909	3364125	1316095
1	3364192	3364251	Peak	0	+	3364192	3364251	1316095
1	3364321	3364331	Peak	0	+	3364321	3364331	1316095
1	3364341	3364351	Peak	0	+	3364341	3364351	1316095
1	3364561	3364638	Peak	0	+	3364561	3364638	1316095
1	3364951	3364961	Peak	0	+	3364951	3364961	1316095
1	3365081	3365091	Peak	0	+	3365081	3365091	1316095
1	3366139	3366245	Peak	0	+	3366139	3366245	1316095
1	3366258	3366366	Peak	0	+	3366258	3366366	1316095
1	3367882	3367966	Peak	0	+	3367882	3367966	1316095
1	3368139	3368231	Peak	0	+	3368139	3368231	1316095
1	3368261	3368385	Peak	0	+	3368261	3368385	1316095
1	3369201	3369211	Peak	0	+	3369201	3369211	1316095
1	3388781	3388791	Peak	0	+	3388781	3388791	1316095
1	3389392	3389462	Peak	0	+	3389392	3389462	1316095
1	3389521	3389611	Peak	0	+	3389521	3389611	1316095
1	3389645	3389699	Peak	0	+	3389645	3389699	1316095
1	3389701	3389936	Peak	0	+	3389701	3389936	1316095
1	3390201	3390422	Peak	0	+	3390201	3390422	1316095
1	3390521	3390531	Peak	0	+	3390521	3390531	1316095
1	3390668	3391121	Peak	0	+	3390668	3391121	1316095
1	3391159	3391241	Peak	0	+	3391159	3391241	1316095
1	3391461	3391471	Peak	0	+	3391461	3391471	1316095
1	3391621	3391811	Peak	0	+	3391621	3391811	1316095
1	3392001	3392101	Peak	0	+	3392001	3392101	1316095
1	3392201	3392236	Peak	0	+	3392201	3392236	1316095
1	3392241	3392251	Peak	0	+	3392241	3392251	1316095
1	3392691	3392701	Peak	0	+	3392691	3392701	1316095
1	3392981	3393200	Peak	0	+	3392981	3393200	1316095
1	3394345	3394505	Peak	0	+	3394345	3394505	1316095
1	3394791	3394801	Peak	0	+	3394791	3394801	1316095
1	3394985	3395214	Peak	0	+	3394985	3395214	1316095
1	3395320	3395347	Peak	0	+	3395320	3395347	1316095
1	3395361	3395371	Peak	0	+	3395361	3395371	1316095
1	3395388	3395505	Peak	0	+	3395388	3395505	1316095
1	3396802	3396854	Peak	0	+	3396802	3396854	1316095
1	3396945	3396972	Peak	0	+	3396945	3396972	1316095
1	3397591	3397729	Peak	0	+	3397591	3397729	1316095
1	3397831	3397965	Peak	0	+	3397831	3397965	1316095
1	3399436	3399481	Peak	0	+	3399436	3399481	1316095
1	3399890	3400071	Peak	0	+	3399890	3400071	1316095
1	3400473	3400771	Peak	0	+	3400473	3400771	1316095
1	3402431	3402851	Peak	0	+	3402431	3402851	1316095
1	3402941	3403041	Peak	0	+	3402941	3403041	1316095
1	3403139	3403372	Peak	0	+	3403139	3403372	1316095
1	3403453	3403585	Peak	0	+	3403453	3403585	1316095
1	3403611	3403621	Peak	0	+	3403611	3403621	1316095
1	3403775	3403921	Peak	0	+	3403775	3403921	1316095
1	3404217	3404253	Peak	0	+	3404217	3404253	1316095
1	3404273	3404292	Peak	0	+	3404273	3404292	1316095
1	3404560	3404601	Peak	0	+	3404560	3404601	1316095
1	3404712	3404795	Peak	0	+	3404712	3404795	1316095
1	3404871	3404881	Peak	0	+	3404871	3404881	1316095
1	3405100	3405135	Peak	0	+	3405100	3405135	1316095
1	3405301	3405311	Peak	0	+	3405301	3405311	1316095
1	3405841	3405861	Peak	0	+	3405841	3405861	1316095
1	3406570	3406622	Peak	0	+	3406570	3406622	1316095
1	3429521	3429601	Peak	0	+	3429521	3429601	1316095
1	3431051	3431091	Peak	0	+	3431051	3431091	1316095
1	3431141	3431231	Peak	0	+	3431141	3431231	1316095
1	3431359	3431412	Peak	0	+	3431359	3431412	1316095
1	3431541	3431791	Peak	0	+	3431541	3431791	1316095
1	3431811	3431925	Peak	0	+	3431811	3431925	1316095
1	3432001	3432191	Peak	0	+	3432001	3432191	1316095
1	3432271	3432281	Peak	0	+	3432271	3432281	1316095
1	3432321	3432611	Peak	0	+	3432321	3432611	1316095
1	3432627	3432892	Peak	0	+	3432627	3432892	1316095
1	3433123	3433187	Peak	0	+	3433123	3433187	1316095
1	3433228	3433425	Peak	0	+	3433228	3433425	1316095
1	3433429	3433461	Peak	0	+	3433429	3433461	1316095
1	3436378	3436430	Peak	0	+	3436378	3436430	1316095
1	3437201	3437401	Peak	0	+	3437201	3437401	1316095
1	3437911	3437931	Peak	0	+	3437911	3437931	1316095
1	3437953	3437973	Peak	0	+	3437953	3437973	1316095
1	3438581	3438591	Peak	0	+	3438581	3438591	1316095
1	3439108	3439172	Peak	0	+	3439108	3439172	1316095
1	3439261	3439271	Peak	0	+	3439261	3439271	1316095
1	3439281	3439291	Peak	0	+	3439281	3439291	1316095
1	3439401	3439634	Peak	0	+	3439401	3439634	1316095
1	3439738	3439793	Peak	0	+	3439738	3439793	1316095
1	3440865	3441031	Peak	0	+	3440865	3441031	1316095
1	3441769	3441802	Peak	0	+	3441769	3441802	1316095
1	3442184	3442261	Peak	0	+	3442184	3442261	1316095
1	3442447	3442493	Peak	0	+	3442447	3442493	1316095
1	3442501	3442605	Peak	0	+	3442501	3442605	1316095
1	3442609	3442647	Peak	0	+	3442609	3442647	1316095
1	3442659	3442766	Peak	0	+	3442659	3442766	1316095
1	3443071	3443167	Peak	0	+	3443071	3443167	1316095
1	3443348	3443418	Peak	0	+	3443348	3443418	1316095
1	3443485	3443527	Peak	0	+	3443485	3443527	1316095
1	3443931	3443941	Peak	0	+	3443931	3443941	1316095
1	3444771	3444982	Peak	0	+	3444771	3444982	1316095
1	3444989	3445106	Peak	0	+	3444989	3445106	1316095
1	3445271	3445281	Peak	0	+	3445271	3445281	1316095
1	3445465	3445497	Peak	0	+	3445465	3445497	1316095
1	3445501	3445701	Peak	0	+	3445501	3445701	1316095
1	3445769	3445851	Peak	0	+	3445769	3445851	1316095
1	3445881	3445961	Peak	0	+	3445881	3445961	1316095
1	3446011	3446224	Peak	0	+	3446011	3446224	1316095
1	3454021	3454081	Peak	0	+	3454021	3454081	1316095
1	3460601	3460781	Peak	0	+	3460601	3460781	1316095
1	3461353	3461373	Peak	0	+	3461353	3461373	1316095
1	3461411	3461421	Peak	0	+	3461411	3461421	1316095
1	3461461	3461571	Peak	0	+	3461461	3461571	1316095
1	3461981	3462165	Peak	0	+	3461981	3462165	1316095
1	3462166	3462212	Peak	0	+	3462166	3462212	1316095
1	3462213	3462391	Peak	0	+	3462213	3462391	1316095
1	3462765	3462796	Peak	0	+	3462765	3462796	1316095
1	3463531	3463701	Peak	0	+	3463531	3463701	1316095
1	3463875	3463922	Peak	0	+	3463875	3463922	1316095
1	3463991	3464011	Peak	0	+	3463991	3464011	1316095
1	3464066	3464187	Peak	0	+	3464066	3464187	1316095
1	3467821	3467831	Peak	0	+	3467821	3467831	1316095
1	3468111	3468561	Peak	0	+	3468111	3468561	1316095
1	3541232	3541377	Peak	0	+	3541232	3541377	1316095
1	3541381	3541391	Peak	0	+	3541381	3541391	1316095
1	3542728	3542742	Peak	0	+	3542728	3542742	1316095
1	3543611	3543891	Peak	0	+	3543611	3543891	1316095
1	3548211	3548221	Peak	0	+	3548211	3548221	1316095
1	3548911	3549081	Peak	0	+	3548911	3549081	1316095
1	3549111	3549131	Peak	0	+	3549111	3549131	1316095
1	3555091	3555158	Peak	0	+	3555091	3555158	1316095
1	3555196	3555231	Peak	0	+	3555196	3555231	1316095
1	3555493	3555533	Peak	0	+	3555493	3555533	1316095
1	3556234	3556296	Peak	0	+	3556234	3556296	1316095
1	3556501	3556661	Peak	0	+	3556501	3556661	1316095
1	3556775	3556830	Peak	0	+	3556775	3556830	1316095
1	3558196	3558671	Peak	0	+	3558196	3558671	1316095
1	3594701	3594899	Peak	0	+	3594701	3594899	1316095
1	3594901	3595028	Peak	0	+	3594901	3595028	1316095
1	3595089	3595107	Peak	0	+	3595089	3595107	1316095
1	3638281	3638291	Peak	0	+	3638281	3638291	1316095
1	3638293	3638313	Peak	0	+	3638293	3638313	1316095
1	3638401	3638505	Peak	0	+	3638401	3638505	1316095
1	3638509	3638541	Peak	0	+	3638509	3638541	1316095
1	3638761	3638841	Peak	0	+	3638761	3638841	1316095
1	3639037	3639145	Peak	0	+	3639037	3639145	1316095
1	3639161	3639345	Peak	0	+	3639161	3639345	1316095
1	3639351	3639436	Peak	0	+	3639351	3639436	1316095
1	3641601	3641682	Peak	0	+	3641601	3641682	1316095
1	3641781	3641905	Peak	0	+	3641781	3641905	1316095
1	3642081	3642131	Peak	0	+	3642081	3642131	1316095
1	3642325	3642366	Peak	0	+	3642325	3642366	1316095
1	3642381	3642391	Peak	0	+	3642381	3642391	1316095
1	3642521	3642531	Peak	0	+	3642521	3642531	1316095
1	3642640	3642745	Peak	0	+	3642640	3642745	1316095
1	3642863	3642914	Peak	0	+	3642863	3642914	1316095
1	3643268	3643282	Peak	0	+	3643268	3643282	1316095
1	3643861	3643881	Peak	0	+	3643861	3643881	1316095
1	3643898	3643912	Peak	0	+	3643898	3643912	1316095
1	3644761	3644771	Peak	0	+	3644761	3644771	1316095
1	3645391	3645661	Peak	0	+	3645391	3645661	1316095
1	3646039	3646094	Peak	0	+	3646039	3646094	1316095
1	3647530	3647558	Peak	0	+	3647530	3647558	1316095
1	3647591	3647621	Peak	0	+	3647591	3647621	1316095
1	3649261	3649345	Peak	0	+	3649261	3649345	1316095
1	3649601	3649653	Peak	0	+	3649601	3649653	1316095
1	3649899	3650005	Peak	0	+	3649899	3650005	1316095
1	3650063	3650114	Peak	0	+	3650063	3650114	1316095
1	3657751	3657841	Peak	0	+	3657751	3657841	1316095
1	3658441	3658631	Peak	0	+	3658441	3658631	1316095
1	3658961	3658971	Peak	0	+	3658961	3658971	1316095
1	3659059	3659146	Peak	0	+	3659059	3659146	1316095
1	3659163	3659257	Peak	0	+	3659163	3659257	1316095
1	3659261	3659388	Peak	0	+	3659261	3659388	1316095
1	3659450	3659621	Peak	0	+	3659450	3659621	1316095
1	3659869	3659893	Peak	0	+	3659869	3659893	1316095
1	3660971	3661461	Peak	0	+	3660971	3661461	1316095
1	3661607	3661823	Peak	0	+	3661607	3661823	1316095
1	3661831	3661841	Peak	0	+	3661831	3661841	1316095
1	3661981	3662001	Peak	0	+	3661981	3662001	1316095
1	3662017	3662226	Peak	0	+	3662017	3662226	1316095
1	3662281	3662291	Peak	0	+	3662281	3662291	1316095
1	3662321	3662331	Peak	0	+	3662321	3662331	1316095
1	3662381	3662461	Peak	0	+	3662381	3662461	1316095
1	3662691	3663135	Peak	0	+	3662691	3663135	1316095
1	3692981	3693169	Peak	0	+	3692981	3693169	1316095
1	3693391	3693583	Peak	0	+	3693391	3693583	1316095
1	3693971	3694181	Peak	0	+	3693971	3694181	1316095
1	3694251	3694271	Peak	0	+	3694251	3694271	1316095
1	3694351	3694546	Peak	0	+	3694351	3694546	1316095
1	3694595	3695351	Peak	0	+	3694595	3695351	1316095
1	3695752	3695807	Peak	0	+	3695752	3695807	1316095
1	3695809	3696021	Peak	0	+	3695809	3696021	1316095
1	3696027	3696087	Peak	0	+	3696027	3696087	1316095
1	3697743	3697891	Peak	0	+	3697743	3697891	1316095
1	3698022	3698076	Peak	0	+	3698022	3698076	1316095
1	3698472	3698543	Peak	0	+	3698472	3698543	1316095
1	3698991	3699001	Peak	0	+	3698991	3699001	1316095
1	3699891	3699901	Peak	0	+	3699891	3699901	1316095
1	3700048	3700072	Peak	0	+	3700048	3700072	1316095
1	3700901	3700942	Peak	0	+	3700901	3700942	1316095
1	3700969	3700989	Peak	0	+	3700969	3700989	1316095
1	3700990	3701081	Peak	0	+	3700990	3701081	1316095
1	3701177	3701192	Peak	0	+	3701177	3701192	1316095
1	3701221	3701231	Peak	0	+	3701221	3701231	1316095
1	3701721	3701741	Peak	0	+	3701721	3701741	1316095
1	3701771	3701781	Peak	0	+	3701771	3701781	1316095
1	3701861	3701871	Peak	0	+	3701861	3701871	1316095
1	3701981	3701991	Peak	0	+	3701981	3701991	1316095
1	3702011	3702021	Peak	0	+	3702011	3702021	1316095
1	3702510	3702522	Peak	0	+	3702510	3702522	1316095
1	3702561	3702571	Peak	0	+	3702561	3702571	1316095
1	3703641	3704011	Peak	0	+	3703641	3704011	1316095
1	3705201	3705211	Peak	0	+	3705201	3705211	1316095
1	3705221	3705231	Peak	0	+	3705221	3705231	1316095
1	3705251	3705314	Peak	0	+	3705251	3705314	1316095
1	3706069	3706115	Peak	0	+	3706069	3706115	1316095
1	3706631	3706821	Peak	0	+	3706631	3706821	1316095
1	3706932	3706951	Peak	0	+	3706932	3706951	1316095
1	3707615	3707811	Peak	0	+	3707615	3707811	1316095
1	3707841	3708161	Peak	0	+	3707841	3708161	1316095
1	3708961	3709105	Peak	0	+	3708961	3709105	1316095
1	3709108	3709161	Peak	0	+	3709108	3709161	1316095
1	3709171	3709249	Peak	0	+	3709171	3709249	1316095
1	3709291	3709301	Peak	0	+	3709291	3709301	1316095
1	3723129	3723147	Peak	0	+	3723129	3723147	1316095
1	3723331	3723351	Peak	0	+	3723331	3723351	1316095
1	3723361	3723381	Peak	0	+	3723361	3723381	1316095
1	3723501	3723581	Peak	0	+	3723501	3723581	1316095
1	3723765	3724075	Peak	0	+	3723765	3724075	1316095
1	3724961	3725116	Peak	0	+	3724961	3725116	1316095
1	3725137	3725152	Peak	0	+	3725137	3725152	1316095
1	3725933	3726012	Peak	0	+	3725933	3726012	1316095
1	3726189	3726207	Peak	0	+	3726189	3726207	1316095
1	3726321	3726331	Peak	0	+	3726321	3726331	1316095
1	3726520	3726555	Peak	0	+	3726520	3726555	1316095
1	3727381	3727442	Peak	0	+	3727381	3727442	1316095
1	3727443	3727591	Peak	0	+	3727443	3727591	1316095
1	3727595	3727913	Peak	0	+	3727595	3727913	1316095
1	3727936	3727998	Peak	0	+	3727936	3727998	1316095
1	3728047	3728061	Peak	0	+	3728047	3728061	1316095
1	3728081	3728301	Peak	0	+	3728081	3728301	1316095
1	3729261	3729483	Peak	0	+	3729261	3729483	1316095
1	3729487	3729592	Peak	0	+	3729487	3729592	1316095
1	3730366	3730421	Peak	0	+	3730366	3730421	1316095
1	3730631	3730641	Peak	0	+	3730631	3730641	1316095
1	3731041	3731051	Peak	0	+	3731041	3731051	1316095
1	3731091	3731101	Peak	0	+	3731091	3731101	1316095
1	3731128	3731148	Peak	0	+	3731128	3731148	1316095
1	3731149	3731371	Peak	0	+	3731149	3731371	1316095
1	3732051	3732511	Peak	0	+	3732051	3732511	1316095
1	3732581	3732591	Peak	0	+	3732581	3732591	1316095
1	3732681	3732759	Peak	0	+	3732681	3732759	1316095
1	3732761	3733371	Peak	0	+	3732761	3733371	1316095
1	3733801	3733892	Peak	0	+	3733801	3733892	1316095
1	3734161	3734231	Peak	0	+	3734161	3734231	1316095
1	3734291	3734301	Peak	0	+	3734291	3734301	1316095
1	3734551	3734603	Peak	0	+	3734551	3734603	1316095
1	3735210	3735297	Peak	0	+	3735210	3735297	1316095
1	3735328	3735364	Peak	0	+	3735328	3735364	1316095
1	3736151	3736211	Peak	0	+	3736151	3736211	1316095
1	3736216	3736295	Peak	0	+	3736216	3736295	1316095
1	3736696	3736731	Peak	0	+	3736696	3736731	1316095
1	3736801	3736811	Peak	0	+	3736801	3736811	1316095
1	3736861	3736941	Peak	0	+	3736861	3736941	1316095
1	3738223	3738313	Peak	0	+	3738223	3738313	1316095
1	3738761	3738851	Peak	0	+	3738761	3738851	1316095
1	3738911	3738921	Peak	0	+	3738911	3738921	1316095
1	3738991	3739077	Peak	0	+	3738991	3739077	1316095
1	3739081	3739231	Peak	0	+	3739081	3739231	1316095
1	3739519	3739698	Peak	0	+	3739519	3739698	1316095
1	3739701	3739898	Peak	0	+	3739701	3739898	1316095
1	3739975	3740020	Peak	0	+	3739975	3740020	1316095
1	3808610	3808624	Peak	0	+	3808610	3808624	1316095
1	3809191	3809201	Peak	0	+	3809191	3809201	1316095
1	3823480	3823506	Peak	0	+	3823480	3823506	1316095
1	3823750	3823806	Peak	0	+	3823750	3823806	1316095
1	3823920	3823968	Peak	0	+	3823920	3823968	1316095
1	3824014	3824028	Peak	0	+	3824014	3824028	1316095
1	3824029	3824431	Peak	0	+	3824029	3824431	1316095
1	3825711	3825721	Peak	0	+	3825711	3825721	1316095
1	3825731	3825741	Peak	0	+	3825731	3825741	1316095
1	3825901	3825931	Peak	0	+	3825901	3825931	1316095
1	3825995	3826029	Peak	0	+	3825995	3826029	1316095
1	3826031	3826116	Peak	0	+	3826031	3826116	1316095
1	3826221	3826241	Peak	0	+	3826221	3826241	1316095
1	3826501	3826532	Peak	0	+	3826501	3826532	1316095
1	3827008	3827064	Peak	0	+	3827008	3827064	1316095
1	3827646	3827693	Peak	0	+	3827646	3827693	1316095
1	3827971	3828016	Peak	0	+	3827971	3828016	1316095
1	3828376	3828441	Peak	0	+	3828376	3828441	1316095
1	3828452	3828710	Peak	0	+	3828452	3828710	1316095
1	3828753	3828782	Peak	0	+	3828753	3828782	1316095
1	3831251	3831271	Peak	0	+	3831251	3831271	1316095
1	3836111	3836187	Peak	0	+	3836111	3836187	1316095
1	3869891	3870021	Peak	0	+	3869891	3870021	1316095
1	3870060	3870335	Peak	0	+	3870060	3870335	1316095
1	3870601	3870691	Peak	0	+	3870601	3870691	1316095
1	3870748	3870906	Peak	0	+	3870748	3870906	1316095
1	3871016	3871191	Peak	0	+	3871016	3871191	1316095
1	3871317	3871345	Peak	0	+	3871317	3871345	1316095
1	3871791	3872211	Peak	0	+	3871791	3872211	1316095
1	3874551	3874564	Peak	0	+	3874551	3874564	1316095
1	3874870	3875011	Peak	0	+	3874870	3875011	1316095
1	3875367	3875447	Peak	0	+	3875367	3875447	1316095
1	3876251	3876391	Peak	0	+	3876251	3876391	1316095
1	3876591	3876601	Peak	0	+	3876591	3876601	1316095
1	3876611	3876621	Peak	0	+	3876611	3876621	1316095
1	3876701	3876773	Peak	0	+	3876701	3876773	1316095
1	3876951	3876961	Peak	0	+	3876951	3876961	1316095
1	3877171	3877281	Peak	0	+	3877171	3877281	1316095
1	3877471	3877481	Peak	0	+	3877471	3877481	1316095
1	3877570	3877633	Peak	0	+	3877570	3877633	1316095
1	3877655	3877766	Peak	0	+	3877655	3877766	1316095
1	3877867	3877929	Peak	0	+	3877867	3877929	1316095
1	3877958	3877985	Peak	0	+	3877958	3877985	1316095
1	3878371	3878401	Peak	0	+	3878371	3878401	1316095
1	3878421	3878441	Peak	0	+	3878421	3878441	1316095
1	3878511	3878531	Peak	0	+	3878511	3878531	1316095
1	3879381	3879391	Peak	0	+	3879381	3879391	1316095
1	3880090	3880146	Peak	0	+	3880090	3880146	1316095
1	3880291	3880844	Peak	0	+	3880291	3880844	1316095
1	3880861	3880871	Peak	0	+	3880861	3880871	1316095
1	3881065	3881261	Peak	0	+	3881065	3881261	1316095
1	3881335	3881378	Peak	0	+	3881335	3881378	1316095
1	3881519	3881568	Peak	0	+	3881519	3881568	1316095
1	3881971	3882091	Peak	0	+	3881971	3882091	1316095
1	3882421	3882431	Peak	0	+	3882421	3882431	1316095
1	3882484	3882545	Peak	0	+	3882484	3882545	1316095
1	3882806	3882854	Peak	0	+	3882806	3882854	1316095
1	3882861	3882965	Peak	0	+	3882861	3882965	1316095
1	3882967	3883321	Peak	0	+	3882967	3883321	1316095
1	3883778	3883858	Peak	0	+	3883778	3883858	1316095
1	3883861	3884021	Peak	0	+	3883861	3884021	1316095
1	3884140	3884201	Peak	0	+	3884140	3884201	1316095
1	3884203	3884561	Peak	0	+	3884203	3884561	1316095
1	3884981	3885061	Peak	0	+	3884981	3885061	1316095
1	3885839	3885852	Peak	0	+	3885839	3885852	1316095
1	3885921	3885951	Peak	0	+	3885921	3885951	1316095
1	3885981	3885991	Peak	0	+	3885981	3885991	1316095
1	3886011	3886146	Peak	0	+	3886011	3886146	1316095
1	3886147	3886168	Peak	0	+	3886147	3886168	1316095
1	3886230	3886258	Peak	0	+	3886230	3886258	1316095
1	3886941	3887021	Peak	0	+	3886941	3887021	1316095
1	3887241	3887251	Peak	0	+	3887241	3887251	1316095
1	3888321	3888401	Peak	0	+	3888321	3888401	1316095
1	3888582	3888655	Peak	0	+	3888582	3888655	1316095
1	3888759	3888812	Peak	0	+	3888759	3888812	1316095
1	3888994	3889125	Peak	0	+	3888994	3889125	1316095
1	3889371	3889381	Peak	0	+	3889371	3889381	1316095
1	3889601	3889761	Peak	0	+	3889601	3889761	1316095
1	3889886	3889943	Peak	0	+	3889886	3889943	1316095
1	3890745	3890772	Peak	0	+	3890745	3890772	1316095
1	3893362	3893651	Peak	0	+	3893362	3893651	1316095
1	3893841	3893911	Peak	0	+	3893841	3893911	1316095
1	3894148	3894206	Peak	0	+	3894148	3894206	1316095
1	3894541	3894571	Peak	0	+	3894541	3894571	1316095
1	3894671	3894681	Peak	0	+	3894671	3894681	1316095
1	3895081	3895174	Peak	0	+	3895081	3895174	1316095
1	3895501	3895511	Peak	0	+	3895501	3895511	1316095
1	3895941	3896141	Peak	0	+	3895941	3896141	1316095
1	3896400	3896441	Peak	0	+	3896400	3896441	1316095
1	3910004	3910041	Peak	0	+	3910004	3910041	1316095
1	3931061	3931205	Peak	0	+	3931061	3931205	1316095
1	3955708	3955743	Peak	0	+	3955708	3955743	1316095
1	3955761	3955771	Peak	0	+	3955761	3955771	1316095
1	4011431	4011441	Peak	0	+	4011431	4011441	1316095
1	4011567	4011761	Peak	0	+	4011567	4011761	1316095
1	4011771	4012001	Peak	0	+	4011771	4012001	1316095
1	4012701	4012711	Peak	0	+	4012701	4012711	1316095
1	4012721	4012731	Peak	0	+	4012721	4012731	1316095
1	4013389	4013585	Peak	0	+	4013389	4013585	1316095
1	4013587	4013619	Peak	0	+	4013587	4013619	1316095
1	4013755	4013832	Peak	0	+	4013755	4013832	1316095
1	4014281	4014291	Peak	0	+	4014281	4014291	1316095
1	4014371	4014381	Peak	0	+	4014371	4014381	1316095
1	4014651	4014831	Peak	0	+	4014651	4014831	1316095
1	4016021	4016031	Peak	0	+	4016021	4016031	1316095
1	4016501	4016653	Peak	0	+	4016501	4016653	1316095
1	4016676	4016925	Peak	0	+	4016676	4016925	1316095
1	4018101	4018205	Peak	0	+	4018101	4018205	1316095
1	4018604	4018878	Peak	0	+	4018604	4018878	1316095
1	4018881	4018981	Peak	0	+	4018881	4018981	1316095
1	4019081	4019091	Peak	0	+	4019081	4019091	1316095
1	4031091	4031205	Peak	0	+	4031091	4031205	1316095
1	4031340	4031359	Peak	0	+	4031340	4031359	1316095
1	4031408	4031499	Peak	0	+	4031408	4031499	1316095
1	4031541	4031814	Peak	0	+	4031541	4031814	1316095
1	4032163	4032228	Peak	0	+	4032163	4032228	1316095
1	4032331	4032341	Peak	0	+	4032331	4032341	1316095
1	4033950	4034177	Peak	0	+	4033950	4034177	1316095
1	4034201	4034281	Peak	0	+	4034201	4034281	1316095
1	4034982	4035001	Peak	0	+	4034982	4035001	1316095
1	4035981	4035991	Peak	0	+	4035981	4035991	1316095
1	4038061	4038081	Peak	0	+	4038061	4038081	1316095
1	4039630	4040171	Peak	0	+	4039630	4040171	1316095
1	4041331	4041392	Peak	0	+	4041331	4041392	1316095
1	4041397	4041651	Peak	0	+	4041397	4041651	1316095
1	4041769	4041907	Peak	0	+	4041769	4041907	1316095
1	4041961	4041981	Peak	0	+	4041961	4041981	1316095
1	4042018	4042084	Peak	0	+	4042018	4042084	1316095
1	4042260	4042351	Peak	0	+	4042260	4042351	1316095
1	4042788	4042812	Peak	0	+	4042788	4042812	1316095
1	4043993	4044020	Peak	0	+	4043993	4044020	1316095
1	4044581	4044781	Peak	0	+	4044581	4044781	1316095
1	4044896	4045005	Peak	0	+	4044896	4045005	1316095
1	4045421	4045491	Peak	0	+	4045421	4045491	1316095
1	4045594	4045885	Peak	0	+	4045594	4045885	1316095
1	4045887	4045955	Peak	0	+	4045887	4045955	1316095
1	4045991	4046421	Peak	0	+	4045991	4046421	1316095
1	4046451	4046711	Peak	0	+	4046451	4046711	1316095
1	4048971	4049127	Peak	0	+	4048971	4049127	1316095
1	4049128	4049145	Peak	0	+	4049128	4049145	1316095
1	4049146	4049771	Peak	0	+	4049146	4049771	1316095
1	4049838	4049872	Peak	0	+	4049838	4049872	1316095
1	4049904	4050063	Peak	0	+	4049904	4050063	1316095
1	4050064	4050401	Peak	0	+	4050064	4050401	1316095
1	4050441	4050601	Peak	0	+	4050441	4050601	1316095
1	4050650	4050705	Peak	0	+	4050650	4050705	1316095
1	4051042	4051130	Peak	0	+	4051042	4051130	1316095
1	4051351	4051640	Peak	0	+	4051351	4051640	1316095
1	4051641	4051771	Peak	0	+	4051641	4051771	1316095
1	4052741	4052782	Peak	0	+	4052741	4052782	1316095
1	4053138	4053245	Peak	0	+	4053138	4053245	1316095
1	4053691	4054626	Peak	0	+	4053691	4054626	1316095
1	4054871	4054901	Peak	0	+	4054871	4054901	1316095
1	4055067	4055123	Peak	0	+	4055067	4055123	1316095
1	4055131	4055141	Peak	0	+	4055131	4055141	1316095
1	4055221	4055231	Peak	0	+	4055221	4055231	1316095
1	4055293	4055320	Peak	0	+	4055293	4055320	1316095
1	4055321	4055425	Peak	0	+	4055321	4055425	1316095
1	4055427	4055440	Peak	0	+	4055427	4055440	1316095
1	4055441	4055571	Peak	0	+	4055441	4055571	1316095
1	4055780	4055868	Peak	0	+	4055780	4055868	1316095
1	4055971	4056165	Peak	0	+	4055971	4056165	1316095
1	4056314	4056412	Peak	0	+	4056314	4056412	1316095
1	4056901	4056911	Peak	0	+	4056901	4056911	1316095
1	4058041	4058131	Peak	0	+	4058041	4058131	1316095
1	4058437	4058491	Peak	0	+	4058437	4058491	1316095
1	4058591	4058601	Peak	0	+	4058591	4058601	1316095
1	4058651	4058661	Peak	0	+	4058651	4058661	1316095
1	4058726	4058763	Peak	0	+	4058726	4058763	1316095
1	4059088	4059254	Peak	0	+	4059088	4059254	1316095
1	4059941	4060018	Peak	0	+	4059941	4060018	1316095
1	4060811	4060911	Peak	0	+	4060811	4060911	1316095
1	4061108	4061146	Peak	0	+	4061108	4061146	1316095
1	4061151	4061161	Peak	0	+	4061151	4061161	1316095
1	4062301	4062374	Peak	0	+	4062301	4062374	1316095
1	4062702	4062755	Peak	0	+	4062702	4062755	1316095
1	4062781	4062791	Peak	0	+	4062781	4062791	1316095
1	4063351	4063676	Peak	0	+	4063351	4063676	1316095
1	4079570	4079589	Peak	0	+	4079570	4079589	1316095
1	4080401	4080531	Peak	0	+	4080401	4080531	1316095
1	4112471	4112885	Peak	0	+	4112471	4112885	1316095
1	4113009	4113311	Peak	0	+	4113009	4113311	1316095
1	4113895	4113933	Peak	0	+	4113895	4113933	1316095
1	4114911	4114981	Peak	0	+	4114911	4114981	1316095
1	4115125	4115191	Peak	0	+	4115125	4115191	1316095
1	4115803	4115823	Peak	0	+	4115803	4115823	1316095
1	4115901	4116001	Peak	0	+	4115901	4116001	1316095
1	4116331	4116532	Peak	0	+	4116331	4116532	1316095
1	4116651	4116822	Peak	0	+	4116651	4116822	1316095
1	4116865	4116985	Peak	0	+	4116865	4116985	1316095
1	4117281	4117301	Peak	0	+	4117281	4117301	1316095
1	4117311	4117321	Peak	0	+	4117311	4117321	1316095
1	4117773	4117845	Peak	0	+	4117773	4117845	1316095
1	4119536	4119645	Peak	0	+	4119536	4119645	1316095
1	4127369	4127439	Peak	0	+	4127369	4127439	1316095
1	4127486	4127556	Peak	0	+	4127486	4127556	1316095
1	4127631	4127641	Peak	0	+	4127631	4127641	1316095
1	4127761	4127831	Peak	0	+	4127761	4127831	1316095
1	4128491	4128501	Peak	0	+	4128491	4128501	1316095
1	4128541	4128551	Peak	0	+	4128541	4128551	1316095
1	4128821	4128901	Peak	0	+	4128821	4128901	1316095
1	4129835	4129985	Peak	0	+	4129835	4129985	1316095
1	4130118	4130152	Peak	0	+	4130118	4130152	1316095
1	4130361	4130411	Peak	0	+	4130361	4130411	1316095
1	4130461	4130521	Peak	0	+	4130461	4130521	1316095
1	4130563	4130603	Peak	0	+	4130563	4130603	1316095
1	4130701	4130711	Peak	0	+	4130701	4130711	1316095
1	4131411	4131509	Peak	0	+	4131411	4131509	1316095
1	4131581	4131591	Peak	0	+	4131581	4131591	1316095
1	4131881	4131891	Peak	0	+	4131881	4131891	1316095
1	4136869	4136928	Peak	0	+	4136869	4136928	1316095
1	4137854	4137985	Peak	0	+	4137854	4137985	1316095
1	4138058	4138113	Peak	0	+	4138058	4138113	1316095
1	4138208	4138232	Peak	0	+	4138208	4138232	1316095
1	4138343	4138430	Peak	0	+	4138343	4138430	1316095
1	4138642	4138733	Peak	0	+	4138642	4138733	1316095
1	4139410	4139566	Peak	0	+	4139410	4139566	1316095
1	4141655	4141821	Peak	0	+	4141655	4141821	1316095
1	4142510	4142645	Peak	0	+	4142510	4142645	1316095
1	4144081	4144091	Peak	0	+	4144081	4144091	1316095
1	4144321	4144341	Peak	0	+	4144321	4144341	1316095
1	4145321	4145331	Peak	0	+	4145321	4145331	1316095
1	4145371	4145451	Peak	0	+	4145371	4145451	1316095
1	4145471	4145654	Peak	0	+	4145471	4145654	1316095
1	4146189	4146239	Peak	0	+	4146189	4146239	1316095
1	4146265	4146329	Peak	0	+	4146265	4146329	1316095
1	4146361	4146645	Peak	0	+	4146361	4146645	1316095
1	4146711	4146731	Peak	0	+	4146711	4146731	1316095
1	4147219	4147290	Peak	0	+	4147219	4147290	1316095
1	4147325	4147352	Peak	0	+	4147325	4147352	1316095
1	4147681	4147822	Peak	0	+	4147681	4147822	1316095
1	4148351	4148421	Peak	0	+	4148351	4148421	1316095
1	4148443	4148481	Peak	0	+	4148443	4148481	1316095
1	4164601	4164766	Peak	0	+	4164601	4164766	1316095
1	4165290	4165371	Peak	0	+	4165290	4165371	1316095
1	4165568	4165646	Peak	0	+	4165568	4165646	1316095
1	4169391	4169506	Peak	0	+	4169391	4169506	1316095
1	4173041	4173051	Peak	0	+	4173041	4173051	1316095
1	4173130	4173193	Peak	0	+	4173130	4173193	1316095
1	4173762	4173781	Peak	0	+	4173762	4173781	1316095
1	4174165	4174242	Peak	0	+	4174165	4174242	1316095
1	4176703	4176869	Peak	0	+	4176703	4176869	1316095
1	4178441	4178529	Peak	0	+	4178441	4178529	1316095
1	4179199	4179211	Peak	0	+	4179199	4179211	1316095
1	4180321	4180388	Peak	0	+	4180321	4180388	1316095
1	4181260	4181284	Peak	0	+	4181260	4181284	1316095
1	4181311	4181321	Peak	0	+	4181311	4181321	1316095
1	4181392	4181453	Peak	0	+	4181392	4181453	1316095
1	4181458	4181545	Peak	0	+	4181458	4181545	1316095
1	4181761	4181801	Peak	0	+	4181761	4181801	1316095
1	4182191	4182271	Peak	0	+	4182191	4182271	1316095
1	4182291	4182347	Peak	0	+	4182291	4182347	1316095
1	4183403	4183525	Peak	0	+	4183403	4183525	1316095
1	4183559	4183693	Peak	0	+	4183559	4183693	1316095
1	4183751	4183761	Peak	0	+	4183751	4183761	1316095
1	4183781	4183801	Peak	0	+	4183781	4183801	1316095
1	4183821	4183901	Peak	0	+	4183821	4183901	1316095
1	4184151	4184161	Peak	0	+	4184151	4184161	1316095
1	4184260	4184295	Peak	0	+	4184260	4184295	1316095
1	4184678	4184732	Peak	0	+	4184678	4184732	1316095
1	4184937	4184984	Peak	0	+	4184937	4184984	1316095
1	4185129	4185147	Peak	0	+	4185129	4185147	1316095
1	4185161	4185171	Peak	0	+	4185161	4185171	1316095
1	4185550	4185577	Peak	0	+	4185550	4185577	1316095
1	4185712	4185773	Peak	0	+	4185712	4185773	1316095
1	4185827	4185875	Peak	0	+	4185827	4185875	1316095
1	4186207	4186272	Peak	0	+	4186207	4186272	1316095
1	4186499	4186551	Peak	0	+	4186499	4186551	1316095
1	4186808	4186921	Peak	0	+	4186808	4186921	1316095
1	4187839	4187965	Peak	0	+	4187839	4187965	1316095
1	4187978	4188058	Peak	0	+	4187978	4188058	1316095
1	4188251	4188381	Peak	0	+	4188251	4188381	1316095
1	4188459	4188592	Peak	0	+	4188459	4188592	1316095
1	4204031	4204371	Peak	0	+	4204031	4204371	1316095
1	4205447	4205461	Peak	0	+	4205447	4205461	1316095
1	4205641	4205721	Peak	0	+	4205641	4205721	1316095
1	4206727	4206805	Peak	0	+	4206727	4206805	1316095
1	4209671	4209681	Peak	0	+	4209671	4209681	1316095
1	4233841	4233871	Peak	0	+	4233841	4233871	1316095
1	4234169	4234424	Peak	0	+	4234169	4234424	1316095
1	4234461	4234667	Peak	0	+	4234461	4234667	1316095
1	4235301	4235324	Peak	0	+	4235301	4235324	1316095
1	4235351	4235371	Peak	0	+	4235351	4235371	1316095
1	4236379	4236422	Peak	0	+	4236379	4236422	1316095
1	4236489	4236532	Peak	0	+	4236489	4236532	1316095
1	4236691	4236701	Peak	0	+	4236691	4236701	1316095
1	4237911	4237931	Peak	0	+	4237911	4237931	1316095
1	4238041	4238209	Peak	0	+	4238041	4238209	1316095
1	4238391	4238431	Peak	0	+	4238391	4238431	1316095
1	4238581	4238667	Peak	0	+	4238581	4238667	1316095
1	4238771	4238851	Peak	0	+	4238771	4238851	1316095
1	4238978	4239016	Peak	0	+	4238978	4239016	1316095
1	4239101	4239171	Peak	0	+	4239101	4239171	1316095
1	4239483	4239533	Peak	0	+	4239483	4239533	1316095
1	4239605	4239805	Peak	0	+	4239605	4239805	1316095
1	4239862	4239882	Peak	0	+	4239862	4239882	1316095
1	4239883	4240231	Peak	0	+	4239883	4240231	1316095
1	4240719	4240737	Peak	0	+	4240719	4240737	1316095
1	4241261	4241661	Peak	0	+	4241261	4241661	1316095
1	4242263	4242314	Peak	0	+	4242263	4242314	1316095
1	4242687	4242762	Peak	0	+	4242687	4242762	1316095
1	4243370	4243452	Peak	0	+	4243370	4243452	1316095
1	4243545	4243575	Peak	0	+	4243545	4243575	1316095
1	4245211	4245291	Peak	0	+	4245211	4245291	1316095
1	4246281	4246291	Peak	0	+	4246281	4246291	1316095
1	4246301	4246311	Peak	0	+	4246301	4246311	1316095
1	4246411	4246421	Peak	0	+	4246411	4246421	1316095
1	4246487	4246651	Peak	0	+	4246487	4246651	1316095
1	4246831	4246873	Peak	0	+	4246831	4246873	1316095
1	4249220	4249289	Peak	0	+	4249220	4249289	1316095
1	4249396	4249470	Peak	0	+	4249396	4249470	1316095
1	4253111	4253121	Peak	0	+	4253111	4253121	1316095
1	4267041	4267051	Peak	0	+	4267041	4267051	1316095
1	4267061	4267071	Peak	0	+	4267061	4267071	1316095
1	4267391	4267461	Peak	0	+	4267391	4267461	1316095
1	4274363	4274382	Peak	0	+	4274363	4274382	1316095
1	4279645	4279673	Peak	0	+	4279645	4279673	1316095
1	4281770	4281789	Peak	0	+	4281770	4281789	1316095
1	4281793	4281821	Peak	0	+	4281793	4281821	1316095
1	4281861	4282005	Peak	0	+	4281861	4282005	1316095
[truncated: 661,748 more rows]
