# Supplementary material for: The native cistrome and sequence motif families of the maize ear
Source: PLoS Genet. 2021 Aug 12;17(8):e1009689. doi: 10.1371/journal.pgen.1009689 (PMC8360572; doi:10.1371/journal.pgen.1009689)
Supplement: S1 Zip File — Bed files of peak segments called by iSeg at a series of cutoffs; bc 1, 3, 5, 7, and 9. MOA-seq read- and quantile-normalized fragment coverage scores were used as the input. Included are the 5 BED files for B73v3, a readme (txt) file, and a summary statistics table (xlsx) captured from Table Browser for files on UCSC genome browser, genomaize, for each iSeg bigbed source file. (ZIP) [file pgen.1009689.s026.zip › fes_MOA_cov_B73v3_iSEGpeaksBC5.BED]

track name="tb_hub_31_MOA_ES_ABCD_Cov_iSEG_bc5.0_v180620" description="table browser query on hub_31_MOA_ES_ABCD_Cov_iSEG_bc5.0_v180620" visibility=3 url=
1	3751	3829	Peak	0	+	3751	3829	1316095
1	9717	9891	Peak	0	+	9717	9891	1316095
1	37090	37191	Peak	0	+	37090	37191	1316095
1	86803	86981	Peak	0	+	86803	86981	1316095
1	111004	111134	Peak	0	+	111004	111134	1316095
1	111137	111168	Peak	0	+	111137	111168	1316095
1	127995	128197	Peak	0	+	127995	128197	1316095
1	145543	145836	Peak	0	+	145543	145836	1316095
1	156067	156215	Peak	0	+	156067	156215	1316095
1	156217	156341	Peak	0	+	156217	156341	1316095
1	158273	158300	Peak	0	+	158273	158300	1316095
1	162544	162599	Peak	0	+	162544	162599	1316095
1	222264	222502	Peak	0	+	222264	222502	1316095
1	225951	226031	Peak	0	+	225951	226031	1316095
1	227712	227784	Peak	0	+	227712	227784	1316095
1	227801	227911	Peak	0	+	227801	227911	1316095
1	240591	240671	Peak	0	+	240591	240671	1316095
1	264580	264661	Peak	0	+	264580	264661	1316095
1	270241	270271	Peak	0	+	270241	270271	1316095
1	405641	405711	Peak	0	+	405641	405711	1316095
1	406672	406731	Peak	0	+	406672	406731	1316095
1	410221	410285	Peak	0	+	410221	410285	1316095
1	411351	411401	Peak	0	+	411351	411401	1316095
1	419391	419399	Peak	0	+	419391	419399	1316095
1	419401	419471	Peak	0	+	419401	419471	1316095
1	419971	420041	Peak	0	+	419971	420041	1316095
1	420421	420501	Peak	0	+	420421	420501	1316095
1	420759	420787	Peak	0	+	420759	420787	1316095
1	421281	421741	Peak	0	+	421281	421741	1316095
1	526800	527008	Peak	0	+	526800	527008	1316095
1	642800	642849	Peak	0	+	642800	642849	1316095
1	642899	642954	Peak	0	+	642899	642954	1316095
1	645214	645266	Peak	0	+	645214	645266	1316095
1	645481	645660	Peak	0	+	645481	645660	1316095
1	680501	680748	Peak	0	+	680501	680748	1316095
1	979671	979831	Peak	0	+	979671	979831	1316095
1	994971	995073	Peak	0	+	994971	995073	1316095
1	995079	995163	Peak	0	+	995079	995163	1316095
1	995710	995731	Peak	0	+	995710	995731	1316095
1	997989	998041	Peak	0	+	997989	998041	1316095
1	998655	998705	Peak	0	+	998655	998705	1316095
1	999273	999411	Peak	0	+	999273	999411	1316095
1	1000581	1000653	Peak	0	+	1000581	1000653	1316095
1	1003950	1003977	Peak	0	+	1003950	1003977	1316095
1	1004196	1004267	Peak	0	+	1004196	1004267	1316095
1	1004317	1004337	Peak	0	+	1004317	1004337	1316095
1	1004711	1005040	Peak	0	+	1004711	1005040	1316095
1	1005070	1005081	Peak	0	+	1005070	1005081	1316095
1	1031023	1031078	Peak	0	+	1031023	1031078	1316095
1	1040117	1040306	Peak	0	+	1040117	1040306	1316095
1	1155091	1155181	Peak	0	+	1155091	1155181	1316095
1	1196567	1196582	Peak	0	+	1196567	1196582	1316095
1	1201301	1201554	Peak	0	+	1201301	1201554	1316095
1	1223362	1223482	Peak	0	+	1223362	1223482	1316095
1	1446788	1446825	Peak	0	+	1446788	1446825	1316095
1	1462460	1462512	Peak	0	+	1462460	1462512	1316095
1	1506568	1506582	Peak	0	+	1506568	1506582	1316095
1	1566081	1566288	Peak	0	+	1566081	1566288	1316095
1	1662640	1662746	Peak	0	+	1662640	1662746	1316095
1	1662911	1662991	Peak	0	+	1662911	1662991	1316095
1	1663001	1663083	Peak	0	+	1663001	1663083	1316095
1	1664066	1664239	Peak	0	+	1664066	1664239	1316095
1	1664241	1664291	Peak	0	+	1664241	1664291	1316095
1	1664365	1664435	Peak	0	+	1664365	1664435	1316095
1	1664478	1664492	Peak	0	+	1664478	1664492	1316095
1	1664528	1664641	Peak	0	+	1664528	1664641	1316095
1	1664660	1664841	Peak	0	+	1664660	1664841	1316095
1	1665013	1665074	Peak	0	+	1665013	1665074	1316095
1	1683791	1683871	Peak	0	+	1683791	1683871	1316095
1	1683906	1683951	Peak	0	+	1683906	1683951	1316095
1	1684431	1684691	Peak	0	+	1684431	1684691	1316095
1	1754971	1755072	Peak	0	+	1754971	1755072	1316095
1	1755170	1755238	Peak	0	+	1755170	1755238	1316095
1	1755241	1755356	Peak	0	+	1755241	1755356	1316095
1	1761586	1761671	Peak	0	+	1761586	1761671	1316095
1	1785431	1785504	Peak	0	+	1785431	1785504	1316095
1	1785508	1785758	Peak	0	+	1785508	1785758	1316095
1	1785781	1785796	Peak	0	+	1785781	1785796	1316095
1	1787611	1787818	Peak	0	+	1787611	1787818	1316095
1	1788850	1788905	Peak	0	+	1788850	1788905	1316095
1	1788941	1789134	Peak	0	+	1788941	1789134	1316095
1	1789881	1789991	Peak	0	+	1789881	1789991	1316095
1	1790537	1790579	Peak	0	+	1790537	1790579	1316095
1	1847381	1847441	Peak	0	+	1847381	1847441	1316095
1	1854761	1854923	Peak	0	+	1854761	1854923	1316095
1	1858360	1858599	Peak	0	+	1858360	1858599	1316095
1	1877231	1877312	Peak	0	+	1877231	1877312	1316095
1	1879026	1879251	Peak	0	+	1879026	1879251	1316095
1	1953211	1953316	Peak	0	+	1953211	1953316	1316095
1	1957451	1957523	Peak	0	+	1957451	1957523	1316095
1	1960431	1960495	Peak	0	+	1960431	1960495	1316095
1	1967941	1968041	Peak	0	+	1967941	1968041	1316095
1	1968061	1968161	Peak	0	+	1968061	1968161	1316095
1	2021531	2021601	Peak	0	+	2021531	2021601	1316095
1	2035563	2035797	Peak	0	+	2035563	2035797	1316095
1	2035799	2035881	Peak	0	+	2035799	2035881	1316095
1	2035885	2036063	Peak	0	+	2035885	2036063	1316095
1	2036085	2036114	Peak	0	+	2036085	2036114	1316095
1	2044591	2044642	Peak	0	+	2044591	2044642	1316095
1	2044672	2044927	Peak	0	+	2044672	2044927	1316095
1	2084911	2084989	Peak	0	+	2084911	2084989	1316095
1	2085361	2085410	Peak	0	+	2085361	2085410	1316095
1	2087585	2087807	Peak	0	+	2087585	2087807	1316095
1	2088322	2088409	Peak	0	+	2088322	2088409	1316095
1	2102291	2102520	Peak	0	+	2102291	2102520	1316095
1	2166581	2166651	Peak	0	+	2166581	2166651	1316095
1	2166668	2166831	Peak	0	+	2166668	2166831	1316095
1	2205430	2205450	Peak	0	+	2205430	2205450	1316095
1	2205453	2205561	Peak	0	+	2205453	2205561	1316095
1	2210361	2210471	Peak	0	+	2210361	2210471	1316095
1	2218970	2219112	Peak	0	+	2218970	2219112	1316095
1	2300351	2300421	Peak	0	+	2300351	2300421	1316095
1	2300545	2300577	Peak	0	+	2300545	2300577	1316095
1	2303441	2303511	Peak	0	+	2303441	2303511	1316095
1	2328201	2328281	Peak	0	+	2328201	2328281	1316095
1	2334597	2334650	Peak	0	+	2334597	2334650	1316095
1	2348061	2348255	Peak	0	+	2348061	2348255	1316095
1	2356624	2356681	Peak	0	+	2356624	2356681	1316095
1	2386013	2386111	Peak	0	+	2386013	2386111	1316095
1	2388781	2388861	Peak	0	+	2388781	2388861	1316095
1	2393937	2394011	Peak	0	+	2393937	2394011	1316095
1	2394087	2394147	Peak	0	+	2394087	2394147	1316095
1	2425584	2425668	Peak	0	+	2425584	2425668	1316095
1	2425669	2425821	Peak	0	+	2425669	2425821	1316095
1	2425834	2426011	Peak	0	+	2425834	2426011	1316095
1	2432532	2432585	Peak	0	+	2432532	2432585	1316095
1	2464610	2464691	Peak	0	+	2464610	2464691	1316095
1	2535409	2535421	Peak	0	+	2535409	2535421	1316095
1	2535427	2535447	Peak	0	+	2535427	2535447	1316095
1	2535790	2535805	Peak	0	+	2535790	2535805	1316095
1	2542488	2542512	Peak	0	+	2542488	2542512	1316095
1	2542616	2542815	Peak	0	+	2542616	2542815	1316095
1	2542870	2542884	Peak	0	+	2542870	2542884	1316095
1	2542901	2542914	Peak	0	+	2542901	2542914	1316095
1	2543009	2543030	Peak	0	+	2543009	2543030	1316095
1	2655241	2655308	Peak	0	+	2655241	2655308	1316095
1	2655500	2655611	Peak	0	+	2655500	2655611	1316095
1	2683568	2683836	Peak	0	+	2683568	2683836	1316095
1	2690817	2690845	Peak	0	+	2690817	2690845	1316095
1	2706033	2706131	Peak	0	+	2706033	2706131	1316095
1	2725578	2725625	Peak	0	+	2725578	2725625	1316095
1	2739221	2739534	Peak	0	+	2739221	2739534	1316095
1	2750461	2750641	Peak	0	+	2750461	2750641	1316095
1	2750667	2750727	Peak	0	+	2750667	2750727	1316095
1	2753250	2753301	Peak	0	+	2753250	2753301	1316095
1	2781547	2781815	Peak	0	+	2781547	2781815	1316095
1	2785703	2785881	Peak	0	+	2785703	2785881	1316095
1	2787873	2787951	Peak	0	+	2787873	2787951	1316095
1	2787971	2788050	Peak	0	+	2787971	2788050	1316095
1	2788108	2788158	Peak	0	+	2788108	2788158	1316095
1	2788159	2788348	Peak	0	+	2788159	2788348	1316095
1	2790284	2790342	Peak	0	+	2790284	2790342	1316095
1	2790529	2790709	Peak	0	+	2790529	2790709	1316095
1	2790770	2790781	Peak	0	+	2790770	2790781	1316095
1	2790964	2791005	Peak	0	+	2790964	2791005	1316095
1	2791180	2791293	Peak	0	+	2791180	2791293	1316095
1	2792760	2792811	Peak	0	+	2792760	2792811	1316095
1	2795259	2795272	Peak	0	+	2795259	2795272	1316095
1	2798736	2798798	Peak	0	+	2798736	2798798	1316095
1	2801791	2802015	Peak	0	+	2801791	2802015	1316095
1	2802181	2802202	Peak	0	+	2802181	2802202	1316095
1	2839182	2839431	Peak	0	+	2839182	2839431	1316095
1	2841201	2841338	Peak	0	+	2841201	2841338	1316095
1	2856536	2856753	Peak	0	+	2856536	2856753	1316095
1	2871339	2871352	Peak	0	+	2871339	2871352	1316095
1	2874513	2874591	Peak	0	+	2874513	2874591	1316095
1	2874592	2874611	Peak	0	+	2874592	2874611	1316095
1	2894211	2894388	Peak	0	+	2894211	2894388	1316095
1	2895727	2895752	Peak	0	+	2895727	2895752	1316095
1	2895772	2895955	Peak	0	+	2895772	2895955	1316095
1	2896033	2896061	Peak	0	+	2896033	2896061	1316095
1	2896144	2896203	Peak	0	+	2896144	2896203	1316095
1	2896539	2896551	Peak	0	+	2896539	2896551	1316095
1	2929711	2930151	Peak	0	+	2929711	2930151	1316095
1	2935193	2935221	Peak	0	+	2935193	2935221	1316095
1	2949069	2949416	Peak	0	+	2949069	2949416	1316095
1	2949591	2949661	Peak	0	+	2949591	2949661	1316095
1	2993110	2993152	Peak	0	+	2993110	2993152	1316095
1	2993201	2993237	Peak	0	+	2993201	2993237	1316095
1	2993263	2993332	Peak	0	+	2993263	2993332	1316095
1	2993671	2993831	Peak	0	+	2993671	2993831	1316095
1	3002116	3002285	Peak	0	+	3002116	3002285	1316095
1	3022149	3022317	Peak	0	+	3022149	3022317	1316095
1	3022321	3022473	Peak	0	+	3022321	3022473	1316095
1	3036241	3036541	Peak	0	+	3036241	3036541	1316095
1	3043070	3043107	Peak	0	+	3043070	3043107	1316095
1	3043985	3044075	Peak	0	+	3043985	3044075	1316095
1	3044121	3044191	Peak	0	+	3044121	3044191	1316095
1	3044211	3044300	Peak	0	+	3044211	3044300	1316095
1	3063019	3063192	Peak	0	+	3063019	3063192	1316095
1	3069102	3069301	Peak	0	+	3069102	3069301	1316095
1	3070147	3070199	Peak	0	+	3070147	3070199	1316095
1	3074956	3075006	Peak	0	+	3074956	3075006	1316095
1	3075181	3075258	Peak	0	+	3075181	3075258	1316095
1	3075532	3075690	Peak	0	+	3075532	3075690	1316095
1	3075691	3075704	Peak	0	+	3075691	3075704	1316095
1	3075709	3075812	Peak	0	+	3075709	3075812	1316095
1	3075883	3076252	Peak	0	+	3075883	3076252	1316095
1	3077167	3077182	Peak	0	+	3077167	3077182	1316095
1	3090191	3090401	Peak	0	+	3090191	3090401	1316095
1	3090438	3090472	Peak	0	+	3090438	3090472	1316095
1	3090520	3090544	Peak	0	+	3090520	3090544	1316095
1	3122918	3123231	Peak	0	+	3122918	3123231	1316095
1	3129208	3129222	Peak	0	+	3129208	3129222	1316095
1	3129239	3129260	Peak	0	+	3129239	3129260	1316095
1	3129480	3129638	Peak	0	+	3129480	3129638	1316095
1	3129655	3129826	Peak	0	+	3129655	3129826	1316095
1	3132541	3132621	Peak	0	+	3132541	3132621	1316095
1	3168757	3168928	Peak	0	+	3168757	3168928	1316095
1	3168961	3169118	Peak	0	+	3168961	3169118	1316095
1	3169923	3169973	Peak	0	+	3169923	3169973	1316095
1	3170026	3170111	Peak	0	+	3170026	3170111	1316095
1	3170689	3170701	Peak	0	+	3170689	3170701	1316095
1	3170975	3171135	Peak	0	+	3170975	3171135	1316095
1	3171197	3171413	Peak	0	+	3171197	3171413	1316095
1	3187371	3187456	Peak	0	+	3187371	3187456	1316095
1	3187482	3187521	Peak	0	+	3187482	3187521	1316095
1	3187526	3187540	Peak	0	+	3187526	3187540	1316095
1	3190437	3190606	Peak	0	+	3190437	3190606	1316095
1	3193881	3193991	Peak	0	+	3193881	3193991	1316095
1	3194201	3194268	Peak	0	+	3194201	3194268	1316095
1	3262139	3262281	Peak	0	+	3262139	3262281	1316095
1	3265281	3265371	Peak	0	+	3265281	3265371	1316095
1	3272376	3272611	Peak	0	+	3272376	3272611	1316095
1	3272631	3272717	Peak	0	+	3272631	3272717	1316095
1	3272991	3273077	Peak	0	+	3272991	3273077	1316095
1	3273096	3273170	Peak	0	+	3273096	3273170	1316095
1	3274391	3274480	Peak	0	+	3274391	3274480	1316095
1	3279531	3279617	Peak	0	+	3279531	3279617	1316095
1	3279909	3279971	Peak	0	+	3279909	3279971	1316095
1	3346332	3346371	Peak	0	+	3346332	3346371	1316095
1	3349659	3349671	Peak	0	+	3349659	3349671	1316095
1	3349849	3349941	Peak	0	+	3349849	3349941	1316095
1	3350013	3350108	Peak	0	+	3350013	3350108	1316095
1	3350111	3350201	Peak	0	+	3350111	3350201	1316095
1	3351783	3352061	Peak	0	+	3351783	3352061	1316095
1	3355465	3355561	Peak	0	+	3355465	3355561	1316095
1	3356301	3356394	Peak	0	+	3356301	3356394	1316095
1	3356401	3356481	Peak	0	+	3356401	3356481	1316095
1	3356499	3356535	Peak	0	+	3356499	3356535	1316095
1	3357280	3357294	Peak	0	+	3357280	3357294	1316095
1	3357436	3357453	Peak	0	+	3357436	3357453	1316095
1	3361711	3361796	Peak	0	+	3361711	3361796	1316095
1	3361811	3361871	Peak	0	+	3361811	3361871	1316095
1	3361873	3361899	Peak	0	+	3361873	3361899	1316095
1	3361939	3361957	Peak	0	+	3361939	3361957	1316095
1	3361964	3362011	Peak	0	+	3361964	3362011	1316095
1	3362485	3362575	Peak	0	+	3362485	3362575	1316095
1	3363683	3363773	Peak	0	+	3363683	3363773	1316095
1	3389857	3389917	Peak	0	+	3389857	3389917	1316095
1	3390931	3391082	Peak	0	+	3390931	3391082	1316095
1	3397833	3397915	Peak	0	+	3397833	3397915	1316095
1	3400621	3400671	Peak	0	+	3400621	3400671	1316095
1	3400672	3400691	Peak	0	+	3400672	3400691	1316095
1	3402431	3402517	Peak	0	+	3402431	3402517	1316095
1	3402561	3402781	Peak	0	+	3402561	3402781	1316095
1	3431152	3431199	Peak	0	+	3431152	3431199	1316095
1	3431584	3431759	Peak	0	+	3431584	3431759	1316095
1	3432056	3432191	Peak	0	+	3432056	3432191	1316095
1	3439408	3439571	Peak	0	+	3439408	3439571	1316095
1	3440872	3441011	Peak	0	+	3440872	3441011	1316095
1	3445771	3445851	Peak	0	+	3445771	3445851	1316095
1	3445881	3445961	Peak	0	+	3445881	3445961	1316095
1	3462219	3462320	Peak	0	+	3462219	3462320	1316095
1	3463563	3463591	Peak	0	+	3463563	3463591	1316095
1	3468335	3468561	Peak	0	+	3468335	3468561	1316095
1	3541279	3541371	Peak	0	+	3541279	3541371	1316095
1	3543811	3543822	Peak	0	+	3543811	3543822	1316095
1	3558211	3558525	Peak	0	+	3558211	3558525	1316095
1	3594759	3594829	Peak	0	+	3594759	3594829	1316095
1	3638460	3638501	Peak	0	+	3638460	3638501	1316095
1	3645415	3645491	Peak	0	+	3645415	3645491	1316095
1	3645498	3645571	Peak	0	+	3645498	3645571	1316095
1	3645579	3645591	Peak	0	+	3645579	3645591	1316095
1	3659471	3659544	Peak	0	+	3659471	3659544	1316095
1	3661022	3661302	Peak	0	+	3661022	3661302	1316095
1	3661351	3661411	Peak	0	+	3661351	3661411	1316095
1	3662021	3662111	Peak	0	+	3662021	3662111	1316095
1	3662121	3662203	Peak	0	+	3662121	3662203	1316095
1	3662691	3662909	Peak	0	+	3662691	3662909	1316095
1	3694120	3694151	Peak	0	+	3694120	3694151	1316095
1	3694611	3694691	Peak	0	+	3694611	3694691	1316095
1	3694695	3695271	Peak	0	+	3694695	3695271	1316095
1	3695771	3696021	Peak	0	+	3695771	3696021	1316095
1	3700972	3701056	Peak	0	+	3700972	3701056	1316095
1	3703811	3703902	Peak	0	+	3703811	3703902	1316095
1	3703919	3704001	Peak	0	+	3703919	3704001	1316095
1	3706701	3706714	Peak	0	+	3706701	3706714	1316095
1	3707850	3707891	Peak	0	+	3707850	3707891	1316095
1	3707908	3708151	Peak	0	+	3707908	3708151	1316095
1	3723909	3724055	Peak	0	+	3723909	3724055	1316095
1	3727381	3727445	Peak	0	+	3727381	3727445	1316095
1	3727456	3727588	Peak	0	+	3727456	3727588	1316095
1	3727608	3727676	Peak	0	+	3727608	3727676	1316095
1	3728097	3728153	Peak	0	+	3728097	3728153	1316095
1	3729383	3729484	Peak	0	+	3729383	3729484	1316095
1	3729509	3729557	Peak	0	+	3729509	3729557	1316095
1	3731141	3731205	Peak	0	+	3731141	3731205	1316095
1	3732189	3732202	Peak	0	+	3732189	3732202	1316095
1	3732293	3732398	Peak	0	+	3732293	3732398	1316095
1	3732830	3732858	Peak	0	+	3732830	3732858	1316095
1	3732891	3733286	Peak	0	+	3732891	3733286	1316095
1	3736150	3736208	Peak	0	+	3736150	3736208	1316095
1	3824091	3824364	Peak	0	+	3824091	3824364	1316095
1	3826030	3826065	Peak	0	+	3826030	3826065	1316095
1	3871859	3872151	Peak	0	+	3871859	3872151	1316095
1	3880330	3880648	Peak	0	+	3880330	3880648	1316095
1	3883000	3883011	Peak	0	+	3883000	3883011	1316095
1	3883015	3883321	Peak	0	+	3883015	3883321	1316095
1	3884177	3884291	Peak	0	+	3884177	3884291	1316095
1	3886086	3886139	Peak	0	+	3886086	3886139	1316095
1	3896019	3896141	Peak	0	+	3896019	3896141	1316095
1	4011777	4011945	Peak	0	+	4011777	4011945	1316095
1	4033981	4034168	Peak	0	+	4033981	4034168	1316095
1	4039631	4039773	Peak	0	+	4039631	4039773	1316095
1	4041371	4041481	Peak	0	+	4041371	4041481	1316095
1	4041576	4041621	Peak	0	+	4041576	4041621	1316095
1	4044649	4044661	Peak	0	+	4044649	4044661	1316095
1	4045648	4045808	Peak	0	+	4045648	4045808	1316095
1	4045821	4045832	Peak	0	+	4045821	4045832	1316095
1	4046091	4046305	Peak	0	+	4046091	4046305	1316095
1	4046319	4046413	Peak	0	+	4046319	4046413	1316095
1	4048978	4049031	Peak	0	+	4048978	4049031	1316095
1	4049123	4049224	Peak	0	+	4049123	4049224	1316095
1	4049235	4049401	Peak	0	+	4049235	4049401	1316095
1	4049680	4049721	Peak	0	+	4049680	4049721	1316095
1	4049921	4050008	Peak	0	+	4049921	4050008	1316095
1	4050095	4050161	Peak	0	+	4050095	4050161	1316095
1	4051431	4051446	Peak	0	+	4051431	4051446	1316095
1	4053728	4053792	Peak	0	+	4053728	4053792	1316095
1	4054133	4054301	Peak	0	+	4054133	4054301	1316095
1	4054394	4054562	Peak	0	+	4054394	4054562	1316095
1	4055985	4056042	Peak	0	+	4055985	4056042	1316095
1	4063351	4063541	Peak	0	+	4063351	4063541	1316095
1	4112564	4112724	Peak	0	+	4112564	4112724	1316095
1	4113027	4113225	Peak	0	+	4113027	4113225	1316095
1	4129939	4129951	Peak	0	+	4129939	4129951	1316095
1	4139411	4139462	Peak	0	+	4139411	4139462	1316095
1	4165301	4165316	Peak	0	+	4165301	4165316	1316095
1	4204162	4204318	Peak	0	+	4204162	4204318	1316095
1	4234281	4234405	Peak	0	+	4234281	4234405	1316095
1	4234580	4234605	Peak	0	+	4234580	4234605	1316095
1	4239126	4239153	Peak	0	+	4239126	4239153	1316095
1	4239739	4239772	Peak	0	+	4239739	4239772	1316095
1	4239871	4239965	Peak	0	+	4239871	4239965	1316095
1	4240030	4240125	Peak	0	+	4240030	4240125	1316095
1	4241361	4241562	Peak	0	+	4241361	4241562	1316095
1	4281861	4281962	Peak	0	+	4281861	4281962	1316095
1	4287153	4287201	Peak	0	+	4287153	4287201	1316095
1	4287261	4287334	Peak	0	+	4287261	4287334	1316095
1	4298866	4298936	Peak	0	+	4298866	4298936	1316095
1	4299370	4299420	Peak	0	+	4299370	4299420	1316095
1	4306796	4306854	Peak	0	+	4306796	4306854	1316095
1	4307352	4307611	Peak	0	+	4307352	4307611	1316095
1	4347610	4347877	Peak	0	+	4347610	4347877	1316095
1	4350462	4350502	Peak	0	+	4350462	4350502	1316095
1	4351949	4352069	Peak	0	+	4351949	4352069	1316095
1	4352081	4352160	Peak	0	+	4352081	4352160	1316095
1	4352206	4352221	Peak	0	+	4352206	4352221	1316095
1	4352463	4352511	Peak	0	+	4352463	4352511	1316095
1	4352620	4353111	Peak	0	+	4352620	4353111	1316095
1	4353121	4353221	Peak	0	+	4353121	4353221	1316095
1	4435461	4435539	Peak	0	+	4435461	4435539	1316095
1	4436226	4436311	Peak	0	+	4436226	4436311	1316095
1	4437941	4438011	Peak	0	+	4437941	4438011	1316095
1	4438017	4438124	Peak	0	+	4438017	4438124	1316095
1	4438780	4438916	Peak	0	+	4438780	4438916	1316095
1	4439029	4439211	Peak	0	+	4439029	4439211	1316095
1	4439219	4439253	Peak	0	+	4439219	4439253	1316095
1	4440741	4440862	Peak	0	+	4440741	4440862	1316095
1	4443291	4443441	Peak	0	+	4443291	4443441	1316095
1	4446326	4446394	Peak	0	+	4446326	4446394	1316095
1	4462809	4462862	Peak	0	+	4462809	4462862	1316095
1	4505001	4505324	Peak	0	+	4505001	4505324	1316095
1	4511199	4511227	Peak	0	+	4511199	4511227	1316095
1	4511326	4511341	Peak	0	+	4511326	4511341	1316095
1	4511397	4511532	Peak	0	+	4511397	4511532	1316095
1	4512581	4512594	Peak	0	+	4512581	4512594	1316095
1	4540439	4540651	Peak	0	+	4540439	4540651	1316095
1	4540861	4540980	Peak	0	+	4540861	4540980	1316095
1	4548611	4548801	Peak	0	+	4548611	4548801	1316095
1	4548831	4549016	Peak	0	+	4548831	4549016	1316095
1	4549198	4549272	Peak	0	+	4549198	4549272	1316095
1	4549381	4549411	Peak	0	+	4549381	4549411	1316095
1	4549464	4549536	Peak	0	+	4549464	4549536	1316095
1	4586360	4586670	Peak	0	+	4586360	4586670	1316095
1	4587058	4587093	Peak	0	+	4587058	4587093	1316095
1	4587193	4587221	Peak	0	+	4587193	4587221	1316095
1	4591941	4592041	Peak	0	+	4591941	4592041	1316095
1	4593287	4593361	Peak	0	+	4593287	4593361	1316095
1	4594331	4594678	Peak	0	+	4594331	4594678	1316095
1	4594914	4595085	Peak	0	+	4594914	4595085	1316095
1	4597001	4597097	Peak	0	+	4597001	4597097	1316095
1	4597179	4597216	Peak	0	+	4597179	4597216	1316095
1	4598131	4598342	Peak	0	+	4598131	4598342	1316095
1	4599287	4599365	Peak	0	+	4599287	4599365	1316095
1	4599691	4599706	Peak	0	+	4599691	4599706	1316095
1	4599730	4599751	Peak	0	+	4599730	4599751	1316095
1	4600391	4600461	Peak	0	+	4600391	4600461	1316095
1	4610333	4610481	Peak	0	+	4610333	4610481	1316095
1	4610551	4610564	Peak	0	+	4610551	4610564	1316095
1	4610566	4610637	Peak	0	+	4610566	4610637	1316095
1	4610646	4610661	Peak	0	+	4610646	4610661	1316095
1	4610957	4611241	Peak	0	+	4610957	4611241	1316095
1	4676396	4676434	Peak	0	+	4676396	4676434	1316095
1	4708675	4708751	Peak	0	+	4708675	4708751	1316095
1	4708841	4709171	Peak	0	+	4708841	4709171	1316095
1	4718865	4718919	Peak	0	+	4718865	4718919	1316095
1	4720212	4720429	Peak	0	+	4720212	4720429	1316095
1	4720505	4720661	Peak	0	+	4720505	4720661	1316095
1	4721730	4721744	Peak	0	+	4721730	4721744	1316095
1	4735260	4735351	Peak	0	+	4735260	4735351	1316095
1	4735356	4735581	Peak	0	+	4735356	4735581	1316095
1	4735601	4735683	Peak	0	+	4735601	4735683	1316095
1	4745837	4745914	Peak	0	+	4745837	4745914	1316095
1	4745938	4746121	Peak	0	+	4745938	4746121	1316095
1	4748261	4748312	Peak	0	+	4748261	4748312	1316095
1	4748459	4748521	Peak	0	+	4748459	4748521	1316095
1	4749231	4749411	Peak	0	+	4749231	4749411	1316095
1	4754470	4754648	Peak	0	+	4754470	4754648	1316095
1	4760521	4760924	Peak	0	+	4760521	4760924	1316095
1	4764298	4764341	Peak	0	+	4764298	4764341	1316095
1	4764367	4764388	Peak	0	+	4764367	4764388	1316095
1	4764393	4764421	Peak	0	+	4764393	4764421	1316095
1	4765013	4765134	Peak	0	+	4765013	4765134	1316095
1	4790536	4790551	Peak	0	+	4790536	4790551	1316095
1	4791282	4791321	Peak	0	+	4791282	4791321	1316095
1	4799218	4799241	Peak	0	+	4799218	4799241	1316095
1	4855311	4855322	Peak	0	+	4855311	4855322	1316095
1	4855324	4855381	Peak	0	+	4855324	4855381	1316095
1	4855388	4855521	Peak	0	+	4855388	4855521	1316095
1	4869973	4870071	Peak	0	+	4869973	4870071	1316095
1	4870961	4871117	Peak	0	+	4870961	4871117	1316095
1	4871193	4871553	Peak	0	+	4871193	4871553	1316095
1	4892419	4892651	Peak	0	+	4892419	4892651	1316095
1	4972170	4972198	Peak	0	+	4972170	4972198	1316095
1	4972725	4972871	Peak	0	+	4972725	4972871	1316095
1	4972981	4972992	Peak	0	+	4972981	4972992	1316095
1	4973109	4973271	Peak	0	+	4973109	4973271	1316095
1	4974781	4974951	Peak	0	+	4974781	4974951	1316095
1	4975057	4975228	Peak	0	+	4975057	4975228	1316095
1	4975258	4975401	Peak	0	+	4975258	4975401	1316095
1	4990914	4991151	Peak	0	+	4990914	4991151	1316095
1	4997008	4997234	Peak	0	+	4997008	4997234	1316095
1	5000244	5000295	Peak	0	+	5000244	5000295	1316095
1	5000339	5000471	Peak	0	+	5000339	5000471	1316095
1	5001785	5001831	Peak	0	+	5001785	5001831	1316095
1	5001976	5002125	Peak	0	+	5001976	5002125	1316095
1	5002371	5002461	Peak	0	+	5002371	5002461	1316095
1	5004719	5004731	Peak	0	+	5004719	5004731	1316095
1	5006499	5006511	Peak	0	+	5006499	5006511	1316095
1	5006570	5006581	Peak	0	+	5006570	5006581	1316095
1	5022789	5022801	Peak	0	+	5022789	5022801	1316095
1	5024511	5024661	Peak	0	+	5024511	5024661	1316095
1	5039092	5039272	Peak	0	+	5039092	5039272	1316095
1	5040541	5040564	Peak	0	+	5040541	5040564	1316095
1	5048846	5049071	Peak	0	+	5048846	5049071	1316095
1	5052721	5052867	Peak	0	+	5052721	5052867	1316095
1	5052886	5052980	Peak	0	+	5052886	5052980	1316095
1	5080697	5080712	Peak	0	+	5080697	5080712	1316095
1	5081110	5081270	Peak	0	+	5081110	5081270	1316095
1	5082723	5082911	Peak	0	+	5082723	5082911	1316095
1	5082931	5083017	Peak	0	+	5082931	5083017	1316095
1	5083109	5083121	Peak	0	+	5083109	5083121	1316095
1	5083331	5083420	Peak	0	+	5083331	5083420	1316095
1	5083433	5083661	Peak	0	+	5083433	5083661	1316095
1	5218201	5218328	Peak	0	+	5218201	5218328	1316095
1	5218361	5218434	Peak	0	+	5218361	5218434	1316095
1	5237941	5238142	Peak	0	+	5237941	5238142	1316095
1	5238159	5238171	Peak	0	+	5238159	5238171	1316095
1	5240885	5241061	Peak	0	+	5240885	5241061	1316095
1	5258291	5258431	Peak	0	+	5258291	5258431	1316095
1	5259151	5259481	Peak	0	+	5259151	5259481	1316095
1	5319383	5319649	Peak	0	+	5319383	5319649	1316095
1	5327531	5327615	Peak	0	+	5327531	5327615	1316095
1	5327929	5327945	Peak	0	+	5327929	5327945	1316095
1	5327950	5327971	Peak	0	+	5327950	5327971	1316095
1	5330331	5330491	Peak	0	+	5330331	5330491	1316095
1	5331265	5331336	Peak	0	+	5331265	5331336	1316095
1	5331350	5331361	Peak	0	+	5331350	5331361	1316095
1	5331379	5331431	Peak	0	+	5331379	5331431	1316095
1	5331511	5331557	Peak	0	+	5331511	5331557	1316095
1	5331731	5331741	Peak	0	+	5331731	5331741	1316095
1	5336181	5336251	Peak	0	+	5336181	5336251	1316095
1	5336482	5336775	Peak	0	+	5336482	5336775	1316095
1	5336959	5336980	Peak	0	+	5336959	5336980	1316095
1	5337209	5337222	Peak	0	+	5337209	5337222	1316095
1	5337249	5337281	Peak	0	+	5337249	5337281	1316095
1	5338631	5338716	Peak	0	+	5338631	5338716	1316095
1	5338771	5338841	Peak	0	+	5338771	5338841	1316095
1	5339512	5339798	Peak	0	+	5339512	5339798	1316095
1	5343321	5343501	Peak	0	+	5343321	5343501	1316095
1	5376171	5376334	Peak	0	+	5376171	5376334	1316095
1	5376336	5376512	Peak	0	+	5376336	5376512	1316095
1	5380221	5380491	Peak	0	+	5380221	5380491	1316095
1	5388954	5389025	Peak	0	+	5388954	5389025	1316095
1	5428256	5428411	Peak	0	+	5428256	5428411	1316095
1	5449530	5449613	Peak	0	+	5449530	5449613	1316095
1	5450221	5450362	Peak	0	+	5450221	5450362	1316095
1	5511136	5511171	Peak	0	+	5511136	5511171	1316095
1	5514091	5514141	Peak	0	+	5514091	5514141	1316095
1	5514191	5514285	Peak	0	+	5514191	5514285	1316095
1	5516741	5516971	Peak	0	+	5516741	5516971	1316095
1	5526160	5526174	Peak	0	+	5526160	5526174	1316095
1	5527700	5527761	Peak	0	+	5527700	5527761	1316095
1	5528644	5528685	Peak	0	+	5528644	5528685	1316095
1	5531834	5531909	Peak	0	+	5531834	5531909	1316095
1	5536431	5536511	Peak	0	+	5536431	5536511	1316095
1	5576175	5576251	Peak	0	+	5576175	5576251	1316095
1	5576298	5576448	Peak	0	+	5576298	5576448	1316095
1	5576777	5576841	Peak	0	+	5576777	5576841	1316095
1	5582457	5582706	Peak	0	+	5582457	5582706	1316095
1	5584061	5584151	Peak	0	+	5584061	5584151	1316095
1	5584183	5584333	Peak	0	+	5584183	5584333	1316095
1	5603541	5603615	Peak	0	+	5603541	5603615	1316095
1	5620919	5620998	Peak	0	+	5620919	5620998	1316095
1	5621847	5621901	Peak	0	+	5621847	5621901	1316095
1	5621978	5622021	Peak	0	+	5621978	5622021	1316095
1	5624090	5624162	Peak	0	+	5624090	5624162	1316095
1	5624345	5624417	Peak	0	+	5624345	5624417	1316095
1	5625130	5625296	Peak	0	+	5625130	5625296	1316095
1	5627734	5627895	Peak	0	+	5627734	5627895	1316095
1	5628073	5628146	Peak	0	+	5628073	5628146	1316095
1	5632718	5632875	Peak	0	+	5632718	5632875	1316095
1	5632881	5633014	Peak	0	+	5632881	5633014	1316095
1	5633051	5633158	Peak	0	+	5633051	5633158	1316095
1	5633218	5633232	Peak	0	+	5633218	5633232	1316095
1	5633240	5633401	Peak	0	+	5633240	5633401	1316095
1	5633499	5633624	Peak	0	+	5633499	5633624	1316095
1	5633653	5633781	Peak	0	+	5633653	5633781	1316095
1	5639211	5639304	Peak	0	+	5639211	5639304	1316095
1	5640001	5640063	Peak	0	+	5640001	5640063	1316095
1	5640661	5640762	Peak	0	+	5640661	5640762	1316095
1	5640878	5640892	Peak	0	+	5640878	5640892	1316095
1	5640981	5640996	Peak	0	+	5640981	5640996	1316095
1	5646647	5646721	Peak	0	+	5646647	5646721	1316095
1	5713171	5713251	Peak	0	+	5713171	5713251	1316095
1	5724461	5724526	Peak	0	+	5724461	5724526	1316095
1	5734355	5734556	Peak	0	+	5734355	5734556	1316095
1	5736611	5736684	Peak	0	+	5736611	5736684	1316095
1	5736698	5736748	Peak	0	+	5736698	5736748	1316095
1	5736771	5736861	Peak	0	+	5736771	5736861	1316095
1	5736891	5736964	Peak	0	+	5736891	5736964	1316095
1	5737911	5737984	Peak	0	+	5737911	5737984	1316095
1	5738290	5738439	Peak	0	+	5738290	5738439	1316095
1	5741178	5741228	Peak	0	+	5741178	5741228	1316095
1	5746527	5746724	Peak	0	+	5746527	5746724	1316095
1	5801179	5801254	Peak	0	+	5801179	5801254	1316095
1	5802640	5802712	Peak	0	+	5802640	5802712	1316095
1	5803355	5803441	Peak	0	+	5803355	5803441	1316095
1	5808720	5808794	Peak	0	+	5808720	5808794	1316095
1	5808797	5808911	Peak	0	+	5808797	5808911	1316095
1	5813256	5813311	Peak	0	+	5813256	5813311	1316095
1	5814080	5814172	Peak	0	+	5814080	5814172	1316095
1	5826558	5826770	Peak	0	+	5826558	5826770	1316095
1	5827210	5827357	Peak	0	+	5827210	5827357	1316095
1	5827381	5827394	Peak	0	+	5827381	5827394	1316095
1	5862333	5862685	Peak	0	+	5862333	5862685	1316095
1	5866981	5867171	Peak	0	+	5866981	5867171	1316095
1	5946169	5946484	Peak	0	+	5946169	5946484	1316095
1	5946561	5946576	Peak	0	+	5946561	5946576	1316095
1	5946728	5946781	Peak	0	+	5946728	5946781	1316095
1	5948393	5948499	Peak	0	+	5948393	5948499	1316095
1	6077652	6077691	Peak	0	+	6077652	6077691	1316095
1	6078441	6078661	Peak	0	+	6078441	6078661	1316095
1	6146848	6146946	Peak	0	+	6146848	6146946	1316095
1	6147541	6147661	Peak	0	+	6147541	6147661	1316095
1	6148581	6148797	Peak	0	+	6148581	6148797	1316095
1	6149821	6149894	Peak	0	+	6149821	6149894	1316095
1	6163995	6164110	Peak	0	+	6163995	6164110	1316095
1	6168806	6169111	Peak	0	+	6168806	6169111	1316095
1	6171852	6171911	Peak	0	+	6171852	6171911	1316095
1	6172051	6172129	Peak	0	+	6172051	6172129	1316095
1	6172766	6172881	Peak	0	+	6172766	6172881	1316095
1	6172906	6172941	Peak	0	+	6172906	6172941	1316095
1	6172994	6173067	Peak	0	+	6172994	6173067	1316095
1	6178503	6178551	Peak	0	+	6178503	6178551	1316095
1	6185709	6185766	Peak	0	+	6185709	6185766	1316095
1	6186440	6186511	Peak	0	+	6186440	6186511	1316095
1	6186781	6186930	Peak	0	+	6186781	6186930	1316095
1	6187648	6187662	Peak	0	+	6187648	6187662	1316095
1	6187709	6187729	Peak	0	+	6187709	6187729	1316095
1	6209776	6209863	Peak	0	+	6209776	6209863	1316095
1	6210856	6210921	Peak	0	+	6210856	6210921	1316095
1	6212001	6212081	Peak	0	+	6212001	6212081	1316095
1	6212103	6212181	Peak	0	+	6212103	6212181	1316095
1	6218331	6218489	Peak	0	+	6218331	6218489	1316095
1	6225106	6225201	Peak	0	+	6225106	6225201	1316095
1	6234980	6235005	Peak	0	+	6234980	6235005	1316095
1	6235045	6235191	Peak	0	+	6235045	6235191	1316095
1	6236171	6236269	Peak	0	+	6236171	6236269	1316095
1	6246201	6246351	Peak	0	+	6246201	6246351	1316095
1	6404026	6404091	Peak	0	+	6404026	6404091	1316095
1	6407032	6407052	Peak	0	+	6407032	6407052	1316095
1	6408632	6408813	Peak	0	+	6408632	6408813	1316095
1	6408875	6408911	Peak	0	+	6408875	6408911	1316095
1	6408931	6409110	Peak	0	+	6408931	6409110	1316095
1	6409149	6409181	Peak	0	+	6409149	6409181	1316095
1	6409327	6409371	Peak	0	+	6409327	6409371	1316095
1	6418798	6418903	Peak	0	+	6418798	6418903	1316095
1	6526481	6526740	Peak	0	+	6526481	6526740	1316095
1	6530483	6530554	Peak	0	+	6530483	6530554	1316095
1	6530706	6530721	Peak	0	+	6530706	6530721	1316095
1	6530869	6530892	Peak	0	+	6530869	6530892	1316095
1	6533047	6533115	Peak	0	+	6533047	6533115	1316095
1	6535727	6535946	Peak	0	+	6535727	6535946	1316095
1	6537121	6537221	Peak	0	+	6537121	6537221	1316095
1	6539941	6540006	Peak	0	+	6539941	6540006	1316095
1	6544248	6544451	Peak	0	+	6544248	6544451	1316095
1	6631621	6631776	Peak	0	+	6631621	6631776	1316095
1	6631866	6632284	Peak	0	+	6631866	6632284	1316095
1	6769465	6769492	Peak	0	+	6769465	6769492	1316095
1	6776110	6776121	Peak	0	+	6776110	6776121	1316095
1	6776338	6776374	Peak	0	+	6776338	6776374	1316095
1	6778341	6778429	Peak	0	+	6778341	6778429	1316095
1	6790471	6790771	Peak	0	+	6790471	6790771	1316095
1	6791029	6791214	Peak	0	+	6791029	6791214	1316095
1	6828115	6828132	Peak	0	+	6828115	6828132	1316095
1	6828168	6828221	Peak	0	+	6828168	6828221	1316095
1	6830397	6830811	Peak	0	+	6830397	6830811	1316095
1	6845443	6845588	Peak	0	+	6845443	6845588	1316095
1	6878629	6878641	Peak	0	+	6878629	6878641	1316095
1	6917930	6917944	Peak	0	+	6917930	6917944	1316095
1	6917995	6918133	Peak	0	+	6917995	6918133	1316095
1	6919320	6919355	Peak	0	+	6919320	6919355	1316095
1	6921401	6921412	Peak	0	+	6921401	6921412	1316095
1	6921473	6921533	Peak	0	+	6921473	6921533	1316095
1	6921551	6921565	Peak	0	+	6921551	6921565	1316095
1	7033945	7034122	Peak	0	+	7033945	7034122	1316095
1	7034168	7034182	Peak	0	+	7034168	7034182	1316095
1	7034202	7034357	Peak	0	+	7034202	7034357	1316095
1	7036147	7036191	Peak	0	+	7036147	7036191	1316095
1	7040157	7040216	Peak	0	+	7040157	7040216	1316095
1	7041861	7042112	Peak	0	+	7041861	7042112	1316095
1	7042310	7042491	Peak	0	+	7042310	7042491	1316095
1	7044691	7044801	Peak	0	+	7044691	7044801	1316095
1	7045598	7045641	Peak	0	+	7045598	7045641	1316095
1	7050373	7050634	Peak	0	+	7050373	7050634	1316095
1	7050797	7051011	Peak	0	+	7050797	7051011	1316095
1	7051811	7051862	Peak	0	+	7051811	7051862	1316095
1	7064256	7064373	Peak	0	+	7064256	7064373	1316095
1	7064481	7064781	Peak	0	+	7064481	7064781	1316095
1	7065348	7065362	Peak	0	+	7065348	7065362	1316095
1	7066009	7066196	Peak	0	+	7066009	7066196	1316095
1	7066219	7066297	Peak	0	+	7066219	7066297	1316095
1	7068991	7069071	Peak	0	+	7068991	7069071	1316095
1	7069165	7069242	Peak	0	+	7069165	7069242	1316095
1	7069299	7069317	Peak	0	+	7069299	7069317	1316095
1	7069636	7069693	Peak	0	+	7069636	7069693	1316095
1	7070064	7070117	Peak	0	+	7070064	7070117	1316095
1	7085562	7085787	Peak	0	+	7085562	7085787	1316095
1	7085875	7085936	Peak	0	+	7085875	7085936	1316095
1	7153354	7153558	Peak	0	+	7153354	7153558	1316095
1	7153606	7153671	Peak	0	+	7153606	7153671	1316095
1	7157651	7157722	Peak	0	+	7157651	7157722	1316095
1	7191924	7192241	Peak	0	+	7191924	7192241	1316095
1	7192291	7192308	Peak	0	+	7192291	7192308	1316095
1	7236731	7236801	Peak	0	+	7236731	7236801	1316095
1	7236878	7236904	Peak	0	+	7236878	7236904	1316095
1	7290501	7290573	Peak	0	+	7290501	7290573	1316095
1	7295521	7295781	Peak	0	+	7295521	7295781	1316095
1	7309408	7309585	Peak	0	+	7309408	7309585	1316095
1	7336412	7336470	Peak	0	+	7336412	7336470	1316095
1	7336491	7336551	Peak	0	+	7336491	7336551	1316095
1	7336552	7336761	Peak	0	+	7336552	7336761	1316095
1	7351069	7351121	Peak	0	+	7351069	7351121	1316095
1	7351969	7352051	Peak	0	+	7351969	7352051	1316095
1	7352864	7352953	Peak	0	+	7352864	7352953	1316095
1	7353083	7353209	Peak	0	+	7353083	7353209	1316095
1	7356712	7356783	Peak	0	+	7356712	7356783	1316095
1	7356787	7356812	Peak	0	+	7356787	7356812	1316095
1	7383262	7383282	Peak	0	+	7383262	7383282	1316095
1	7384399	7384442	Peak	0	+	7384399	7384442	1316095
1	7387320	7387465	Peak	0	+	7387320	7387465	1316095
1	7387790	7388015	Peak	0	+	7387790	7388015	1316095
1	7388811	7388881	Peak	0	+	7388811	7388881	1316095
1	7389633	7389681	Peak	0	+	7389633	7389681	1316095
1	7389793	7389971	Peak	0	+	7389793	7389971	1316095
1	7390008	7390152	Peak	0	+	7390008	7390152	1316095
1	7391576	7391805	Peak	0	+	7391576	7391805	1316095
1	7396410	7396438	Peak	0	+	7396410	7396438	1316095
1	7396549	7396701	Peak	0	+	7396549	7396701	1316095
1	7397531	7397608	Peak	0	+	7397531	7397608	1316095
1	7453571	7453761	Peak	0	+	7453571	7453761	1316095
1	7485522	7485654	Peak	0	+	7485522	7485654	1316095
1	7489642	7489705	Peak	0	+	7489642	7489705	1316095
1	7490020	7490098	Peak	0	+	7490020	7490098	1316095
1	7494549	7494776	Peak	0	+	7494549	7494776	1316095
1	7543901	7543981	Peak	0	+	7543901	7543981	1316095
1	7544169	7544192	Peak	0	+	7544169	7544192	1316095
1	7551161	7551315	Peak	0	+	7551161	7551315	1316095
1	7552126	7552300	Peak	0	+	7552126	7552300	1316095
1	7552310	7552371	Peak	0	+	7552310	7552371	1316095
1	7552743	7552771	Peak	0	+	7552743	7552771	1316095
1	7553629	7553650	Peak	0	+	7553629	7553650	1316095
1	7559821	7559901	Peak	0	+	7559821	7559901	1316095
1	7560991	7561037	Peak	0	+	7560991	7561037	1316095
1	7594453	7594658	Peak	0	+	7594453	7594658	1316095
1	7594866	7594901	Peak	0	+	7594866	7594901	1316095
1	7596011	7596083	Peak	0	+	7596011	7596083	1316095
1	7596611	7596680	Peak	0	+	7596611	7596680	1316095
1	7655241	7655473	Peak	0	+	7655241	7655473	1316095
1	7681519	7681552	Peak	0	+	7681519	7681552	1316095
1	7684701	7684744	Peak	0	+	7684701	7684744	1316095
1	7696113	7696354	Peak	0	+	7696113	7696354	1316095
1	7711841	7711971	Peak	0	+	7711841	7711971	1316095
1	7861240	7861311	Peak	0	+	7861240	7861311	1316095
1	7861341	7861431	Peak	0	+	7861341	7861431	1316095
1	7863391	7863531	Peak	0	+	7863391	7863531	1316095
1	7943865	7943911	Peak	0	+	7943865	7943911	1316095
1	7944501	7944761	Peak	0	+	7944501	7944761	1316095
1	7945268	7945426	Peak	0	+	7945268	7945426	1316095
1	7951680	7951753	Peak	0	+	7951680	7951753	1316095
1	7957607	7957632	Peak	0	+	7957607	7957632	1316095
1	7959653	7959781	Peak	0	+	7959653	7959781	1316095
1	7959891	7959981	Peak	0	+	7959891	7959981	1316095
1	7961113	7961367	Peak	0	+	7961113	7961367	1316095
1	7964620	7964781	Peak	0	+	7964620	7964781	1316095
1	7964921	7965051	Peak	0	+	7964921	7965051	1316095
1	7991101	7991147	Peak	0	+	7991101	7991147	1316095
1	7993418	7993603	Peak	0	+	7993418	7993603	1316095
1	8015009	8015060	Peak	0	+	8015009	8015060	1316095
1	8019867	8020022	Peak	0	+	8019867	8020022	1316095
1	8020811	8021071	Peak	0	+	8020811	8021071	1316095
1	8024685	8024713	Peak	0	+	8024685	8024713	1316095
1	8024800	8025001	Peak	0	+	8024800	8025001	1316095
1	8025094	8025111	Peak	0	+	8025094	8025111	1316095
1	8025131	8025221	Peak	0	+	8025131	8025221	1316095
1	8025247	8025441	Peak	0	+	8025247	8025441	1316095
1	8027011	8027458	Peak	0	+	8027011	8027458	1316095
1	8027489	8027546	Peak	0	+	8027489	8027546	1316095
1	8027601	8028072	Peak	0	+	8027601	8028072	1316095
1	8029815	8029871	Peak	0	+	8029815	8029871	1316095
1	8029904	8029974	Peak	0	+	8029904	8029974	1316095
1	8030154	8030421	Peak	0	+	8030154	8030421	1316095
1	8031091	8031264	Peak	0	+	8031091	8031264	1316095
1	8032341	8032544	Peak	0	+	8032341	8032544	1316095
1	8034565	8034841	Peak	0	+	8034565	8034841	1316095
1	8093541	8093564	Peak	0	+	8093541	8093564	1316095
1	8093576	8093701	Peak	0	+	8093576	8093701	1316095
1	8097175	8097371	Peak	0	+	8097175	8097371	1316095
1	8101491	8101573	Peak	0	+	8101491	8101573	1316095
1	8110558	8110613	Peak	0	+	8110558	8110613	1316095
1	8142831	8142988	Peak	0	+	8142831	8142988	1316095
1	8181651	8181781	Peak	0	+	8181651	8181781	1316095
1	8203119	8203179	Peak	0	+	8203119	8203179	1316095
1	8218768	8218852	Peak	0	+	8218768	8218852	1316095
1	8220201	8220262	Peak	0	+	8220201	8220262	1316095
1	8221941	8222141	Peak	0	+	8221941	8222141	1316095
1	8222808	8223121	Peak	0	+	8222808	8223121	1316095
1	8224331	8224421	Peak	0	+	8224331	8224421	1316095
1	8229398	8229531	Peak	0	+	8229398	8229531	1316095
1	8254523	8254712	Peak	0	+	8254523	8254712	1316095
1	8259763	8260033	Peak	0	+	8259763	8260033	1316095
1	8264701	8264781	Peak	0	+	8264701	8264781	1316095
1	8265053	8265116	Peak	0	+	8265053	8265116	1316095
1	8270416	8270433	Peak	0	+	8270416	8270433	1316095
1	8270481	8270681	Peak	0	+	8270481	8270681	1316095
1	8272531	8272606	Peak	0	+	8272531	8272606	1316095
1	8272621	8272632	Peak	0	+	8272621	8272632	1316095
1	8272731	8272746	Peak	0	+	8272731	8272746	1316095
1	8273268	8273422	Peak	0	+	8273268	8273422	1316095
1	8273812	8273833	Peak	0	+	8273812	8273833	1316095
1	8278545	8278633	Peak	0	+	8278545	8278633	1316095
1	8288641	8288860	Peak	0	+	8288641	8288860	1316095
1	8347201	8347213	Peak	0	+	8347201	8347213	1316095
1	8351501	8351581	Peak	0	+	8351501	8351581	1316095
1	8353321	8353421	Peak	0	+	8353321	8353421	1316095
1	8365235	8365272	Peak	0	+	8365235	8365272	1316095
1	8367841	8367916	Peak	0	+	8367841	8367916	1316095
1	8368400	8368411	Peak	0	+	8368400	8368411	1316095
1	8395947	8396003	Peak	0	+	8395947	8396003	1316095
1	8396119	8396147	Peak	0	+	8396119	8396147	1316095
1	8396901	8396914	Peak	0	+	8396901	8396914	1316095
1	8396927	8396952	Peak	0	+	8396927	8396952	1316095
1	8397018	8397051	Peak	0	+	8397018	8397051	1316095
1	8397262	8397282	Peak	0	+	8397262	8397282	1316095
1	8424910	8424956	Peak	0	+	8424910	8424956	1316095
1	8425453	8425481	Peak	0	+	8425453	8425481	1316095
1	8425670	8425721	Peak	0	+	8425670	8425721	1316095
1	8442777	8443010	Peak	0	+	8442777	8443010	1316095
1	8444131	8444279	Peak	0	+	8444131	8444279	1316095
1	8444299	8444312	Peak	0	+	8444299	8444312	1316095
1	8445059	8445183	Peak	0	+	8445059	8445183	1316095
1	8445196	8445301	Peak	0	+	8445196	8445301	1316095
1	8445362	8445401	Peak	0	+	8445362	8445401	1316095
1	8447338	8447452	Peak	0	+	8447338	8447452	1316095
1	8447638	8447659	Peak	0	+	8447638	8447659	1316095
1	8447801	8447824	Peak	0	+	8447801	8447824	1316095
1	8450412	8450684	Peak	0	+	8450412	8450684	1316095
1	8450689	8450761	Peak	0	+	8450689	8450761	1316095
1	8451675	8451731	Peak	0	+	8451675	8451731	1316095
1	8509921	8510096	Peak	0	+	8509921	8510096	1316095
1	8514984	8515251	Peak	0	+	8514984	8515251	1316095
1	8530941	8531041	Peak	0	+	8530941	8531041	1316095
1	8532772	8532811	Peak	0	+	8532772	8532811	1316095
1	8536769	8536923	Peak	0	+	8536769	8536923	1316095
1	8552530	8552541	Peak	0	+	8552530	8552541	1316095
1	8555025	8555054	Peak	0	+	8555025	8555054	1316095
1	8555977	8556183	Peak	0	+	8555977	8556183	1316095
1	8612001	8612287	Peak	0	+	8612001	8612287	1316095
1	8616973	8617041	Peak	0	+	8616973	8617041	1316095
1	8619931	8620291	Peak	0	+	8619931	8620291	1316095
1	8620399	8620474	Peak	0	+	8620399	8620474	1316095
1	8621351	8621636	Peak	0	+	8621351	8621636	1316095
1	8621666	8621761	Peak	0	+	8621666	8621761	1316095
1	8622269	8622319	Peak	0	+	8622269	8622319	1316095
1	8622333	8622452	Peak	0	+	8622333	8622452	1316095
1	8624920	8624931	Peak	0	+	8624920	8624931	1316095
1	8625538	8625825	Peak	0	+	8625538	8625825	1316095
1	8632988	8633012	Peak	0	+	8632988	8633012	1316095
1	8633025	8633121	Peak	0	+	8633025	8633121	1316095
1	8633133	8633181	Peak	0	+	8633133	8633181	1316095
1	8633217	8633281	Peak	0	+	8633217	8633281	1316095
1	8633339	8633512	Peak	0	+	8633339	8633512	1316095
1	8650341	8650650	Peak	0	+	8650341	8650650	1316095
1	8653861	8653932	Peak	0	+	8653861	8653932	1316095
1	8739215	8739272	Peak	0	+	8739215	8739272	1316095
1	8763373	8763401	Peak	0	+	8763373	8763401	1316095
1	8763728	8763876	Peak	0	+	8763728	8763876	1316095
1	8818850	8819019	Peak	0	+	8818850	8819019	1316095
1	8877241	8877311	Peak	0	+	8877241	8877311	1316095
1	8877331	8877431	Peak	0	+	8877331	8877431	1316095
1	8880391	8880490	Peak	0	+	8880391	8880490	1316095
1	8926590	8926601	Peak	0	+	8926590	8926601	1316095
1	8926620	8926714	Peak	0	+	8926620	8926714	1316095
1	8927720	8927748	Peak	0	+	8927720	8927748	1316095
1	8928097	8928632	Peak	0	+	8928097	8928632	1316095
1	8935177	8935321	Peak	0	+	8935177	8935321	1316095
1	8935770	8936059	Peak	0	+	8935770	8936059	1316095
1	8937535	8937587	Peak	0	+	8937535	8937587	1316095
1	8937616	8937686	Peak	0	+	8937616	8937686	1316095
1	8940013	8940041	Peak	0	+	8940013	8940041	1316095
1	8940069	8940261	Peak	0	+	8940069	8940261	1316095
1	8966966	8967003	Peak	0	+	8966966	8967003	1316095
1	8971714	8971941	Peak	0	+	8971714	8971941	1316095
1	8975171	8975322	Peak	0	+	8975171	8975322	1316095
1	8975339	8975645	Peak	0	+	8975339	8975645	1316095
1	8975727	8975846	Peak	0	+	8975727	8975846	1316095
1	8976101	8976136	Peak	0	+	8976101	8976136	1316095
1	9029650	9029748	Peak	0	+	9029650	9029748	1316095
1	9030461	9030531	Peak	0	+	9030461	9030531	1316095
1	9040051	9040333	Peak	0	+	9040051	9040333	1316095
1	9045031	9045229	Peak	0	+	9045031	9045229	1316095
1	9047971	9047992	Peak	0	+	9047971	9047992	1316095
1	9048311	9048371	Peak	0	+	9048311	9048371	1316095
1	9049480	9049666	Peak	0	+	9049480	9049666	1316095
1	9049736	9049794	Peak	0	+	9049736	9049794	1316095
1	9051501	9051727	Peak	0	+	9051501	9051727	1316095
1	9051751	9051764	Peak	0	+	9051751	9051764	1316095
1	9054820	9054866	Peak	0	+	9054820	9054866	1316095
1	9112399	9112481	Peak	0	+	9112399	9112481	1316095
1	9117069	9117092	Peak	0	+	9117069	9117092	1316095
1	9117234	9117261	Peak	0	+	9117234	9117261	1316095
1	9182834	9182991	Peak	0	+	9182834	9182991	1316095
1	9188229	9188309	Peak	0	+	9188229	9188309	1316095
1	9222117	9222191	Peak	0	+	9222117	9222191	1316095
1	9223629	9223911	Peak	0	+	9223629	9223911	1316095
1	9293488	9293931	Peak	0	+	9293488	9293931	1316095
1	9302056	9302287	Peak	0	+	9302056	9302287	1316095
1	9302371	9302420	Peak	0	+	9302371	9302420	1316095
1	9302731	9302816	Peak	0	+	9302731	9302816	1316095
1	9304441	9304572	Peak	0	+	9304441	9304572	1316095
1	9316438	9316521	Peak	0	+	9316438	9316521	1316095
1	9316591	9316824	Peak	0	+	9316591	9316824	1316095
1	9351491	9351542	Peak	0	+	9351491	9351542	1316095
1	9351575	9351956	Peak	0	+	9351575	9351956	1316095
1	9359968	9359982	Peak	0	+	9359968	9359982	1316095
1	9360001	9360099	Peak	0	+	9360001	9360099	1316095
1	9373127	9373479	Peak	0	+	9373127	9373479	1316095
1	9373484	9373550	Peak	0	+	9373484	9373550	1316095
1	9374041	9374235	Peak	0	+	9374041	9374235	1316095
1	9374281	9374393	Peak	0	+	9374281	9374393	1316095
1	9419090	9419425	Peak	0	+	9419090	9419425	1316095
1	9420564	9420621	Peak	0	+	9420564	9420621	1316095
1	9425022	9425095	Peak	0	+	9425022	9425095	1316095
1	9426521	9426681	Peak	0	+	9426521	9426681	1316095
1	9426730	9426749	Peak	0	+	9426730	9426749	1316095
1	9426821	9426901	Peak	0	+	9426821	9426901	1316095
1	9427117	9427147	Peak	0	+	9427117	9427147	1316095
1	9427159	9427171	Peak	0	+	9427159	9427171	1316095
1	9427813	9428081	Peak	0	+	9427813	9428081	1316095
1	9432075	9432111	Peak	0	+	9432075	9432111	1316095
1	9432321	9432656	Peak	0	+	9432321	9432656	1316095
1	9432721	9432823	Peak	0	+	9432721	9432823	1316095
1	9433563	9433651	Peak	0	+	9433563	9433651	1316095
1	9433755	9433812	Peak	0	+	9433755	9433812	1316095
1	9433894	9433957	Peak	0	+	9433894	9433957	1316095
1	9434018	9434127	Peak	0	+	9434018	9434127	1316095
1	9436237	9436496	Peak	0	+	9436237	9436496	1316095
1	9485754	9486072	Peak	0	+	9485754	9486072	1316095
1	9487072	9487111	Peak	0	+	9487072	9487111	1316095
1	9568374	9568420	Peak	0	+	9568374	9568420	1316095
1	9575351	9575385	Peak	0	+	9575351	9575385	1316095
1	9799951	9800191	Peak	0	+	9799951	9800191	1316095
1	9804931	9805042	Peak	0	+	9804931	9805042	1316095
1	9808221	9808431	Peak	0	+	9808221	9808431	1316095
1	9852920	9852988	Peak	0	+	9852920	9852988	1316095
1	9904033	9904155	Peak	0	+	9904033	9904155	1316095
1	9905576	9905630	Peak	0	+	9905576	9905630	1316095
1	9906742	9906971	Peak	0	+	9906742	9906971	1316095
1	9952970	9952991	Peak	0	+	9952970	9952991	1316095
1	9987393	9987531	Peak	0	+	9987393	9987531	1316095
1	10027711	10027731	Peak	0	+	10027711	10027731	1316095
1	10027923	10028024	Peak	0	+	10027923	10028024	1316095
1	10028029	10028052	Peak	0	+	10028029	10028052	1316095
1	10028611	10028661	Peak	0	+	10028611	10028661	1316095
1	10028826	10028868	Peak	0	+	10028826	10028868	1316095
1	10032525	10032666	Peak	0	+	10032525	10032666	1316095
1	10069491	10069571	Peak	0	+	10069491	10069571	1316095
1	10070389	10070411	Peak	0	+	10070389	10070411	1316095
1	10070511	10070853	Peak	0	+	10070511	10070853	1316095
1	10070907	10071038	Peak	0	+	10070907	10071038	1316095
1	10087096	10087151	Peak	0	+	10087096	10087151	1316095
1	10090190	10090291	Peak	0	+	10090190	10090291	1316095
1	10090966	10091101	Peak	0	+	10090966	10091101	1316095
1	10096330	10096521	Peak	0	+	10096330	10096521	1316095
1	10167003	10167441	Peak	0	+	10167003	10167441	1316095
1	10168120	10168361	Peak	0	+	10168120	10168361	1316095
1	10220511	10220660	Peak	0	+	10220511	10220660	1316095
1	10229880	10229901	Peak	0	+	10229880	10229901	1316095
1	10288571	10288761	Peak	0	+	10288571	10288761	1316095
1	10289266	10289301	Peak	0	+	10289266	10289301	1316095
1	10289361	10289551	Peak	0	+	10289361	10289551	1316095
1	10358650	10358708	Peak	0	+	10358650	10358708	1316095
1	10358719	10358731	Peak	0	+	10358719	10358731	1316095
1	10360261	10360481	Peak	0	+	10360261	10360481	1316095
1	10429361	10429431	Peak	0	+	10429361	10429431	1316095
1	10431447	10431497	Peak	0	+	10431447	10431497	1316095
1	10431571	10431671	Peak	0	+	10431571	10431671	1316095
1	10509760	10509779	Peak	0	+	10509760	10509779	1316095
1	10509790	10509804	Peak	0	+	10509790	10509804	1316095
1	10510561	10510611	Peak	0	+	10510561	10510611	1316095
1	10510639	10510701	Peak	0	+	10510639	10510701	1316095
1	10533234	10533322	Peak	0	+	10533234	10533322	1316095
1	10533350	10533437	Peak	0	+	10533350	10533437	1316095
1	10537531	10537616	Peak	0	+	10537531	10537616	1316095
1	10537621	10537802	Peak	0	+	10537621	10537802	1316095
1	10539221	10539234	Peak	0	+	10539221	10539234	1316095
1	10540051	10540203	Peak	0	+	10540051	10540203	1316095
1	10540693	10541041	Peak	0	+	10540693	10541041	1316095
1	10544648	10544754	Peak	0	+	10544648	10544754	1316095
1	10544773	10544831	Peak	0	+	10544773	10544831	1316095
1	10545000	10545059	Peak	0	+	10545000	10545059	1316095
1	10545131	10545165	Peak	0	+	10545131	10545165	1316095
1	10587528	10587572	Peak	0	+	10587528	10587572	1316095
1	10591704	10591874	Peak	0	+	10591704	10591874	1316095
1	10665121	10665201	Peak	0	+	10665121	10665201	1316095
1	10665330	10665420	Peak	0	+	10665330	10665420	1316095
1	10665566	10665581	Peak	0	+	10665566	10665581	1316095
1	10665595	10665881	Peak	0	+	10665595	10665881	1316095
1	10672541	10672677	Peak	0	+	10672541	10672677	1316095
1	10673410	10673496	Peak	0	+	10673410	10673496	1316095
1	10677531	10677648	Peak	0	+	10677531	10677648	1316095
1	10677688	10677712	Peak	0	+	10677688	10677712	1316095
1	10678041	10678101	Peak	0	+	10678041	10678101	1316095
1	10678431	10678634	Peak	0	+	10678431	10678634	1316095
1	10694340	10694451	Peak	0	+	10694340	10694451	1316095
1	10782001	10782056	Peak	0	+	10782001	10782056	1316095
1	10782268	10782307	Peak	0	+	10782268	10782307	1316095
1	10817691	10817761	Peak	0	+	10817691	10817761	1316095
1	10817791	10817826	Peak	0	+	10817791	10817826	1316095
1	10821701	10821732	Peak	0	+	10821701	10821732	1316095
1	10824630	10824663	Peak	0	+	10824630	10824663	1316095
1	10824685	10824702	Peak	0	+	10824685	10824702	1316095
1	10826641	10826711	Peak	0	+	10826641	10826711	1316095
1	10826881	10826971	Peak	0	+	10826881	10826971	1316095
1	10842641	10842681	Peak	0	+	10842641	10842681	1316095
1	10842927	10842977	Peak	0	+	10842927	10842977	1316095
1	10847686	10847901	Peak	0	+	10847686	10847901	1316095
1	10875238	10875277	Peak	0	+	10875238	10875277	1316095
1	10875311	10875816	Peak	0	+	10875311	10875816	1316095
1	10875841	10876035	Peak	0	+	10875841	10876035	1316095
1	10876753	10876887	Peak	0	+	10876753	10876887	1316095
1	10896391	10896426	Peak	0	+	10896391	10896426	1316095
1	10958827	10959031	Peak	0	+	10958827	10959031	1316095
1	10969498	10969554	Peak	0	+	10969498	10969554	1316095
1	10970662	10970723	Peak	0	+	10970662	10970723	1316095
1	10970748	10970813	Peak	0	+	10970748	10970813	1316095
1	10972775	10972801	Peak	0	+	10972775	10972801	1316095
1	10973991	10974381	Peak	0	+	10973991	10974381	1316095
1	10978231	10978481	Peak	0	+	10978231	10978481	1316095
1	10997331	10997630	Peak	0	+	10997331	10997630	1316095
1	10997801	10997868	Peak	0	+	10997801	10997868	1316095
1	11107757	11107991	Peak	0	+	11107757	11107991	1316095
1	11132000	11132074	Peak	0	+	11132000	11132074	1316095
1	11133361	11133437	Peak	0	+	11133361	11133437	1316095
1	11167319	11167331	Peak	0	+	11167319	11167331	1316095
1	11174830	11174975	Peak	0	+	11174830	11174975	1316095
1	11175509	11175882	Peak	0	+	11175509	11175882	1316095
1	11207241	11207289	Peak	0	+	11207241	11207289	1316095
1	11208951	11209008	Peak	0	+	11208951	11209008	1316095
1	11237013	11237061	Peak	0	+	11237013	11237061	1316095
1	11244898	11244934	Peak	0	+	11244898	11244934	1316095
1	11300409	11300421	Peak	0	+	11300409	11300421	1316095
1	11300429	11300464	Peak	0	+	11300429	11300464	1316095
1	11389668	11389785	Peak	0	+	11389668	11389785	1316095
1	11401282	11401471	Peak	0	+	11401282	11401471	1316095
1	11401534	11401691	Peak	0	+	11401534	11401691	1316095
1	11445661	11445871	Peak	0	+	11445661	11445871	1316095
1	11470230	11470311	Peak	0	+	11470230	11470311	1316095
1	11470390	11470457	Peak	0	+	11470390	11470457	1316095
1	11470924	11471013	Peak	0	+	11470924	11471013	1316095
1	11473731	11473761	Peak	0	+	11473731	11473761	1316095
1	11474901	11474977	Peak	0	+	11474901	11474977	1316095
1	11475642	11476110	Peak	0	+	11475642	11476110	1316095
1	11479745	11479911	Peak	0	+	11479745	11479911	1316095
1	11487399	11487420	Peak	0	+	11487399	11487420	1316095
1	11525440	11525451	Peak	0	+	11525440	11525451	1316095
1	11525500	11525536	Peak	0	+	11525500	11525536	1316095
1	11526790	11526978	Peak	0	+	11526790	11526978	1316095
1	11532442	11532580	Peak	0	+	11532442	11532580	1316095
1	11547657	11547761	Peak	0	+	11547657	11547761	1316095
1	11687711	11687979	Peak	0	+	11687711	11687979	1316095
1	11695678	11695747	Peak	0	+	11695678	11695747	1316095
1	11758831	11758920	Peak	0	+	11758831	11758920	1316095
1	11759060	11759207	Peak	0	+	11759060	11759207	1316095
1	11761038	11761104	Peak	0	+	11761038	11761104	1316095
1	11907329	11907638	Peak	0	+	11907329	11907638	1316095
1	11907765	11908071	Peak	0	+	11907765	11908071	1316095
1	11940628	11940649	Peak	0	+	11940628	11940649	1316095
1	11941991	11942065	Peak	0	+	11941991	11942065	1316095
1	11949718	11949831	Peak	0	+	11949718	11949831	1316095
1	11949893	11949982	Peak	0	+	11949893	11949982	1316095
1	11951173	11951204	Peak	0	+	11951173	11951204	1316095
1	11951901	11952001	Peak	0	+	11951901	11952001	1316095
1	11952122	11952182	Peak	0	+	11952122	11952182	1316095
1	11952351	11952711	Peak	0	+	11952351	11952711	1316095
1	11979717	11979943	Peak	0	+	11979717	11979943	1316095
1	11985249	11985267	Peak	0	+	11985249	11985267	1316095
1	11989471	11989540	Peak	0	+	11989471	11989540	1316095
1	11989750	11989960	Peak	0	+	11989750	11989960	1316095
1	11990040	11990231	Peak	0	+	11990040	11990231	1316095
1	12016771	12016841	Peak	0	+	12016771	12016841	1316095
1	12096357	12096426	Peak	0	+	12096357	12096426	1316095
1	12100348	12100419	Peak	0	+	12100348	12100419	1316095
1	12104506	12104552	Peak	0	+	12104506	12104552	1316095
1	12105854	12106003	Peak	0	+	12105854	12106003	1316095
1	12106018	12106044	Peak	0	+	12106018	12106044	1316095
1	12138071	12138341	Peak	0	+	12138071	12138341	1316095
1	12140391	12140454	Peak	0	+	12140391	12140454	1316095
1	12142161	12142276	Peak	0	+	12142161	12142276	1316095
1	12143317	12143691	Peak	0	+	12143317	12143691	1316095
1	12150486	12150533	Peak	0	+	12150486	12150533	1316095
1	12167490	12167794	Peak	0	+	12167490	12167794	1316095
1	12167809	12167837	Peak	0	+	12167809	12167837	1316095
1	12168241	12168324	Peak	0	+	12168241	12168324	1316095
1	12168477	12168550	Peak	0	+	12168477	12168550	1316095
1	12169351	12169393	Peak	0	+	12169351	12169393	1316095
1	12176123	12176174	Peak	0	+	12176123	12176174	1316095
1	12177620	12177670	Peak	0	+	12177620	12177670	1316095
1	12180468	12180536	Peak	0	+	12180468	12180536	1316095
1	12183161	12183253	Peak	0	+	12183161	12183253	1316095
1	12241136	12241207	Peak	0	+	12241136	12241207	1316095
1	12243191	12243221	Peak	0	+	12243191	12243221	1316095
1	12245413	12245474	Peak	0	+	12245413	12245474	1316095
1	12245531	12245543	Peak	0	+	12245531	12245543	1316095
1	12245579	12245591	Peak	0	+	12245579	12245591	1316095
1	12247631	12247879	Peak	0	+	12247631	12247879	1316095
1	12251076	12251126	Peak	0	+	12251076	12251126	1316095
1	12253050	12253312	Peak	0	+	12253050	12253312	1316095
1	12253322	12253385	Peak	0	+	12253322	12253385	1316095
1	12253478	12253737	Peak	0	+	12253478	12253737	1316095
1	12253811	12253921	Peak	0	+	12253811	12253921	1316095
1	12254131	12254211	Peak	0	+	12254131	12254211	1316095
1	12296201	12296412	Peak	0	+	12296201	12296412	1316095
1	12305397	12305451	Peak	0	+	12305397	12305451	1316095
1	12306250	12306379	Peak	0	+	12306250	12306379	1316095
1	12306453	12306641	Peak	0	+	12306453	12306641	1316095
1	12314625	12314899	Peak	0	+	12314625	12314899	1316095
1	12336024	12336095	Peak	0	+	12336024	12336095	1316095
1	12337651	12337735	Peak	0	+	12337651	12337735	1316095
1	12337920	12337965	Peak	0	+	12337920	12337965	1316095
1	12338011	12338291	Peak	0	+	12338011	12338291	1316095
1	12346707	12346878	Peak	0	+	12346707	12346878	1316095
1	12348230	12348493	Peak	0	+	12348230	12348493	1316095
1	12353571	12353746	Peak	0	+	12353571	12353746	1316095
1	12353801	12353902	Peak	0	+	12353801	12353902	1316095
1	12418106	12418344	Peak	0	+	12418106	12418344	1316095
1	12419081	12419161	Peak	0	+	12419081	12419161	1316095
1	12428861	12429081	Peak	0	+	12428861	12429081	1316095
1	12432523	12432555	Peak	0	+	12432523	12432555	1316095
1	12436149	12436302	Peak	0	+	12436149	12436302	1316095
1	12441181	12441198	Peak	0	+	12441181	12441198	1316095
1	12443896	12443970	Peak	0	+	12443896	12443970	1316095
1	12461919	12461944	Peak	0	+	12461919	12461944	1316095
1	12462061	12462093	Peak	0	+	12462061	12462093	1316095
1	12479527	12479651	Peak	0	+	12479527	12479651	1316095
1	12483961	12484011	Peak	0	+	12483961	12484011	1316095
1	12485884	12486134	Peak	0	+	12485884	12486134	1316095
1	12486818	12486996	Peak	0	+	12486818	12486996	1316095
1	12487505	12487583	Peak	0	+	12487505	12487583	1316095
1	12487608	12487686	Peak	0	+	12487608	12487686	1316095
1	12494865	12495600	Peak	0	+	12494865	12495600	1316095
1	12495889	12495987	Peak	0	+	12495889	12495987	1316095
1	12497531	12497620	Peak	0	+	12497531	12497620	1316095
1	12497740	12497831	Peak	0	+	12497740	12497831	1316095
1	12498175	12498213	Peak	0	+	12498175	12498213	1316095
1	12498541	12499011	Peak	0	+	12498541	12499011	1316095
1	12505771	12505782	Peak	0	+	12505771	12505782	1316095
1	12506380	12506415	Peak	0	+	12506380	12506415	1316095
1	12506529	12506541	Peak	0	+	12506529	12506541	1316095
1	12506568	12506587	Peak	0	+	12506568	12506587	1316095
1	12507495	12507875	Peak	0	+	12507495	12507875	1316095
1	12508371	12508419	Peak	0	+	12508371	12508419	1316095
1	12511219	12511244	Peak	0	+	12511219	12511244	1316095
1	12511591	12511681	Peak	0	+	12511591	12511681	1316095
1	12511861	12511882	Peak	0	+	12511861	12511882	1316095
1	12511958	12511984	Peak	0	+	12511958	12511984	1316095
1	12512017	12512032	Peak	0	+	12512017	12512032	1316095
1	12512171	12512225	Peak	0	+	12512171	12512225	1316095
1	12512611	12512626	Peak	0	+	12512611	12512626	1316095
1	12512679	12512769	Peak	0	+	12512679	12512769	1316095
1	12512792	12513128	Peak	0	+	12512792	12513128	1316095
1	12513483	12513539	Peak	0	+	12513483	12513539	1316095
1	12513561	12513741	Peak	0	+	12513561	12513741	1316095
1	12517917	12517991	Peak	0	+	12517917	12517991	1316095
1	12520597	12520741	Peak	0	+	12520597	12520741	1316095
1	12566929	12567250	Peak	0	+	12566929	12567250	1316095
1	12569715	12569751	Peak	0	+	12569715	12569751	1316095
1	12569769	12569910	Peak	0	+	12569769	12569910	1316095
1	12570221	12570421	Peak	0	+	12570221	12570421	1316095
1	12571093	12571166	Peak	0	+	12571093	12571166	1316095
1	12656491	12656602	Peak	0	+	12656491	12656602	1316095
1	12658627	12658682	Peak	0	+	12658627	12658682	1316095
1	12658699	12658821	Peak	0	+	12658699	12658821	1316095
1	12660563	12660644	Peak	0	+	12660563	12660644	1316095
1	12660727	12660861	Peak	0	+	12660727	12660861	1316095
1	12660864	12660960	Peak	0	+	12660864	12660960	1316095
1	12662216	12662446	Peak	0	+	12662216	12662446	1316095
1	12719461	12719529	Peak	0	+	12719461	12719529	1316095
1	12719740	12719816	Peak	0	+	12719740	12719816	1316095
1	12725031	12725111	Peak	0	+	12725031	12725111	1316095
1	12726039	12726071	Peak	0	+	12726039	12726071	1316095
1	12728517	12728650	Peak	0	+	12728517	12728650	1316095
1	12728681	12728772	Peak	0	+	12728681	12728772	1316095
1	12791262	12791301	Peak	0	+	12791262	12791301	1316095
1	12791521	12791611	Peak	0	+	12791521	12791611	1316095
1	12791691	12791771	Peak	0	+	12791691	12791771	1316095
1	12794679	12794739	Peak	0	+	12794679	12794739	1316095
1	12794999	12795012	Peak	0	+	12794999	12795012	1316095
1	12810645	12810701	Peak	0	+	12810645	12810701	1316095
1	12811805	12811832	Peak	0	+	12811805	12811832	1316095
1	12811851	12811921	Peak	0	+	12811851	12811921	1316095
1	12815391	12815531	Peak	0	+	12815391	12815531	1316095
1	12820591	12820881	Peak	0	+	12820591	12820881	1316095
1	12829910	12829964	Peak	0	+	12829910	12829964	1316095
1	12848485	12848696	Peak	0	+	12848485	12848696	1316095
1	12849100	12849167	Peak	0	+	12849100	12849167	1316095
1	12849419	12849432	Peak	0	+	12849419	12849432	1316095
1	12849600	12849731	Peak	0	+	12849600	12849731	1316095
1	12849741	12849823	Peak	0	+	12849741	12849823	1316095
1	12849860	12849874	Peak	0	+	12849860	12849874	1316095
1	12849877	12849892	Peak	0	+	12849877	12849892	1316095
1	12850531	12850946	Peak	0	+	12850531	12850946	1316095
1	12852131	12852472	Peak	0	+	12852131	12852472	1316095
1	12853040	12853207	Peak	0	+	12853040	12853207	1316095
1	12853281	12853351	Peak	0	+	12853281	12853351	1316095
1	12853401	12853489	Peak	0	+	12853401	12853489	1316095
1	12853540	12853611	Peak	0	+	12853540	12853611	1316095
1	12853641	12854201	Peak	0	+	12853641	12854201	1316095
1	12854235	12854271	Peak	0	+	12854235	12854271	1316095
1	12854468	12854524	Peak	0	+	12854468	12854524	1316095
1	12854551	12854566	Peak	0	+	12854551	12854566	1316095
1	12854605	12854633	Peak	0	+	12854605	12854633	1316095
1	12854644	12854679	Peak	0	+	12854644	12854679	1316095
1	12860761	12860902	Peak	0	+	12860761	12860902	1316095
1	12860934	12860993	Peak	0	+	12860934	12860993	1316095
1	12861193	12861361	Peak	0	+	12861193	12861361	1316095
1	12861370	12861827	Peak	0	+	12861370	12861827	1316095
1	12861859	12861872	Peak	0	+	12861859	12861872	1316095
1	12863161	12863449	Peak	0	+	12863161	12863449	1316095
1	12898830	12898991	Peak	0	+	12898830	12898991	1316095
1	12899461	12899496	Peak	0	+	12899461	12899496	1316095
1	12899799	12899847	Peak	0	+	12899799	12899847	1316095
1	12901370	12901421	Peak	0	+	12901370	12901421	1316095
1	12942097	12942313	Peak	0	+	12942097	12942313	1316095
1	12942328	12942352	Peak	0	+	12942328	12942352	1316095
1	12942398	12942417	Peak	0	+	12942398	12942417	1316095
1	12947929	12948081	Peak	0	+	12947929	12948081	1316095
1	12967131	12967146	Peak	0	+	12967131	12967146	1316095
1	12967879	12967896	Peak	0	+	12967879	12967896	1316095
1	12967908	12967933	Peak	0	+	12967908	12967933	1316095
1	12969361	12969588	Peak	0	+	12969361	12969588	1316095
1	12969589	12969708	Peak	0	+	12969589	12969708	1316095
1	12970051	12970391	Peak	0	+	12970051	12970391	1316095
1	12975231	12975382	Peak	0	+	12975231	12975382	1316095
1	12983473	12983500	Peak	0	+	12983473	12983500	1316095
1	12985501	12985518	Peak	0	+	12985501	12985518	1316095
1	12985519	12985667	Peak	0	+	12985519	12985667	1316095
1	13023381	13023483	Peak	0	+	13023381	13023483	1316095
1	13031701	13031711	Peak	0	+	13031701	13031711	1316095
1	13070211	13070323	Peak	0	+	13070211	13070323	1316095
1	13078031	13078046	Peak	0	+	13078031	13078046	1316095
1	13078108	13078163	Peak	0	+	13078108	13078163	1316095
1	13078167	13078251	Peak	0	+	13078167	13078251	1316095
1	13078611	13078695	Peak	0	+	13078611	13078695	1316095
1	13081081	13081211	Peak	0	+	13081081	13081211	1316095
1	13081346	13081403	Peak	0	+	13081346	13081403	1316095
1	13083309	13083571	Peak	0	+	13083309	13083571	1316095
1	13087228	13087301	Peak	0	+	13087228	13087301	1316095
1	13087317	13087359	Peak	0	+	13087317	13087359	1316095
1	13087373	13087591	Peak	0	+	13087373	13087591	1316095
1	13090642	13090806	Peak	0	+	13090642	13090806	1316095
1	13090848	13090959	Peak	0	+	13090848	13090959	1316095
1	13090961	13091043	Peak	0	+	13090961	13091043	1316095
1	13091751	13091816	Peak	0	+	13091751	13091816	1316095
1	13091817	13091840	Peak	0	+	13091817	13091840	1316095
1	13091884	13092021	Peak	0	+	13091884	13092021	1316095
1	13092607	13092628	Peak	0	+	13092607	13092628	1316095
1	13092737	13092788	Peak	0	+	13092737	13092788	1316095
1	13131918	13131968	Peak	0	+	13131918	13131968	1316095
1	13132341	13132424	Peak	0	+	13132341	13132424	1316095
1	13143448	13143462	Peak	0	+	13143448	13143462	1316095
1	13145271	13145351	Peak	0	+	13145271	13145351	1316095
1	13355971	13356037	Peak	0	+	13355971	13356037	1316095
1	13356071	13356161	Peak	0	+	13356071	13356161	1316095
1	13453096	13453131	Peak	0	+	13453096	13453131	1316095
1	13453741	13453805	Peak	0	+	13453741	13453805	1316095
1	13487926	13487978	Peak	0	+	13487926	13487978	1316095
1	13534611	13534709	Peak	0	+	13534611	13534709	1316095
1	13535005	13535131	Peak	0	+	13535005	13535131	1316095
1	13557765	13557862	Peak	0	+	13557765	13557862	1316095
1	13559951	13560031	Peak	0	+	13559951	13560031	1316095
1	13561329	13561342	Peak	0	+	13561329	13561342	1316095
1	13561358	13561435	Peak	0	+	13561358	13561435	1316095
1	13561461	13561580	Peak	0	+	13561461	13561580	1316095
1	13561587	13561656	Peak	0	+	13561587	13561656	1316095
1	13585382	13585539	Peak	0	+	13585382	13585539	1316095
1	13585711	13585807	Peak	0	+	13585711	13585807	1316095
1	13590881	13590904	Peak	0	+	13590881	13590904	1316095
1	13591495	13591571	Peak	0	+	13591495	13591571	1316095
1	13594137	13594232	Peak	0	+	13594137	13594232	1316095
1	13595919	13595982	Peak	0	+	13595919	13595982	1316095
1	13596210	13596496	Peak	0	+	13596210	13596496	1316095
1	13600536	13600586	Peak	0	+	13600536	13600586	1316095
1	13602601	13602665	Peak	0	+	13602601	13602665	1316095
1	13602862	13602897	Peak	0	+	13602862	13602897	1316095
1	13640274	13640345	Peak	0	+	13640274	13640345	1316095
1	13678101	13678116	Peak	0	+	13678101	13678116	1316095
1	13679117	13679189	Peak	0	+	13679117	13679189	1316095
1	13679191	13679435	Peak	0	+	13679191	13679435	1316095
1	13681820	13681831	Peak	0	+	13681820	13681831	1316095
1	13688097	13688501	Peak	0	+	13688097	13688501	1316095
1	13688506	13688575	Peak	0	+	13688506	13688575	1316095
1	13688722	13688907	Peak	0	+	13688722	13688907	1316095
1	13689066	13689105	Peak	0	+	13689066	13689105	1316095
1	13689232	13689526	Peak	0	+	13689232	13689526	1316095
1	13691741	13691756	Peak	0	+	13691741	13691756	1316095
1	13740839	13740915	Peak	0	+	13740839	13740915	1316095
1	13741161	13741431	Peak	0	+	13741161	13741431	1316095
1	13741435	13741481	Peak	0	+	13741435	13741481	1316095
1	13785944	13785995	Peak	0	+	13785944	13785995	1316095
1	13789268	13789282	Peak	0	+	13789268	13789282	1316095
1	13791251	13791327	Peak	0	+	13791251	13791327	1316095
1	13803927	13804297	Peak	0	+	13803927	13804297	1316095
1	13989743	13989811	Peak	0	+	13989743	13989811	1316095
1	13989855	13990126	Peak	0	+	13989855	13990126	1316095
1	13994497	13994621	Peak	0	+	13994497	13994621	1316095
1	13994671	13994745	Peak	0	+	13994671	13994745	1316095
1	13994805	13995160	Peak	0	+	13994805	13995160	1316095
1	14029739	14029789	Peak	0	+	14029739	14029789	1316095
1	14030001	14030031	Peak	0	+	14030001	14030031	1316095
1	14032241	14032397	Peak	0	+	14032241	14032397	1316095
1	14032406	14032478	Peak	0	+	14032406	14032478	1316095
1	14035801	14035871	Peak	0	+	14035801	14035871	1316095
1	14035873	14035901	Peak	0	+	14035873	14035901	1316095
1	14037826	14037865	Peak	0	+	14037826	14037865	1316095
1	14093501	14093572	Peak	0	+	14093501	14093572	1316095
1	14099820	14099834	Peak	0	+	14099820	14099834	1316095
1	14100431	14100511	Peak	0	+	14100431	14100511	1316095
1	14100567	14100621	Peak	0	+	14100567	14100621	1316095
1	14100697	14100854	Peak	0	+	14100697	14100854	1316095
1	14101048	14101143	Peak	0	+	14101048	14101143	1316095
1	14101341	14101400	Peak	0	+	14101341	14101400	1316095
1	14101413	14101661	Peak	0	+	14101413	14101661	1316095
1	14102561	14102615	Peak	0	+	14102561	14102615	1316095
1	14102919	14102931	Peak	0	+	14102919	14102931	1316095
1	14103267	14103326	Peak	0	+	14103267	14103326	1316095
1	14103364	14103700	Peak	0	+	14103364	14103700	1316095
1	14111782	14111817	Peak	0	+	14111782	14111817	1316095
1	14161439	14161596	Peak	0	+	14161439	14161596	1316095
1	14162668	14162691	Peak	0	+	14162668	14162691	1316095
1	14166251	14166308	Peak	0	+	14166251	14166308	1316095
1	14168686	14168811	Peak	0	+	14168686	14168811	1316095
1	14168818	14168879	Peak	0	+	14168818	14168879	1316095
1	14170320	14170359	Peak	0	+	14170320	14170359	1316095
1	14258227	14258521	Peak	0	+	14258227	14258521	1316095
1	14259061	14259481	Peak	0	+	14259061	14259481	1316095
1	14301731	14301761	Peak	0	+	14301731	14301761	1316095
1	14383393	14383422	Peak	0	+	14383393	14383422	1316095
1	14383808	14384081	Peak	0	+	14383808	14384081	1316095
1	14384111	14384461	Peak	0	+	14384111	14384461	1316095
1	14392350	14392364	Peak	0	+	14392350	14392364	1316095
1	14403709	14403732	Peak	0	+	14403709	14403732	1316095
1	14404501	14404591	Peak	0	+	14404501	14404591	1316095
1	14408430	14408835	Peak	0	+	14408430	14408835	1316095
1	14413151	14413233	Peak	0	+	14413151	14413233	1316095
1	14444560	14444595	Peak	0	+	14444560	14444595	1316095
1	14505679	14505694	Peak	0	+	14505679	14505694	1316095
1	14510561	14510700	Peak	0	+	14510561	14510700	1316095
1	14547571	14547719	Peak	0	+	14547571	14547719	1316095
1	14551131	14551201	Peak	0	+	14551131	14551201	1316095
1	14623817	14623881	Peak	0	+	14623817	14623881	1316095
1	14638859	14638916	Peak	0	+	14638859	14638916	1316095
1	14682821	14682913	Peak	0	+	14682821	14682913	1316095
1	14779117	14779145	Peak	0	+	14779117	14779145	1316095
1	14802491	14802588	Peak	0	+	14802491	14802588	1316095
1	14803623	14803771	Peak	0	+	14803623	14803771	1316095
1	14803949	14803961	Peak	0	+	14803949	14803961	1316095
1	14808550	14808578	Peak	0	+	14808550	14808578	1316095
1	14809941	14810131	Peak	0	+	14809941	14810131	1316095
1	14810869	14810962	Peak	0	+	14810869	14810962	1316095
1	14811131	14811212	Peak	0	+	14811131	14811212	1316095
1	14817232	14817460	Peak	0	+	14817232	14817460	1316095
1	14849964	14850231	Peak	0	+	14849964	14850231	1316095
1	14852731	14852803	Peak	0	+	14852731	14852803	1316095
1	14853411	14853511	Peak	0	+	14853411	14853511	1316095
1	14853605	14853676	Peak	0	+	14853605	14853676	1316095
1	14855159	14855194	Peak	0	+	14855159	14855194	1316095
1	14862441	14862631	Peak	0	+	14862441	14862631	1316095
1	14865739	14865869	Peak	0	+	14865739	14865869	1316095
1	14893943	14894142	Peak	0	+	14893943	14894142	1316095
1	14898726	14898740	Peak	0	+	14898726	14898740	1316095
1	14898750	14898948	Peak	0	+	14898750	14898948	1316095
1	14926904	14927017	Peak	0	+	14926904	14927017	1316095
1	14939891	14939971	Peak	0	+	14939891	14939971	1316095
1	14941211	14941305	Peak	0	+	14941211	14941305	1316095
1	14942749	14942762	Peak	0	+	14942749	14942762	1316095
1	14942801	14942907	Peak	0	+	14942801	14942907	1316095
1	14944636	14944671	Peak	0	+	14944636	14944671	1316095
1	14945051	14945251	Peak	0	+	14945051	14945251	1316095
1	14953820	14954003	Peak	0	+	14953820	14954003	1316095
1	14955107	14955122	Peak	0	+	14955107	14955122	1316095
1	14955271	14955317	Peak	0	+	14955271	14955317	1316095
1	14955597	14955672	Peak	0	+	14955597	14955672	1316095
1	14955708	14955761	Peak	0	+	14955708	14955761	1316095
1	14955809	14955952	Peak	0	+	14955809	14955952	1316095
1	14956457	14956491	Peak	0	+	14956457	14956491	1316095
1	14956601	14956876	Peak	0	+	14956601	14956876	1316095
1	14958988	14959505	Peak	0	+	14958988	14959505	1316095
1	14959543	14959791	Peak	0	+	14959543	14959791	1316095
1	14960792	14960951	Peak	0	+	14960792	14960951	1316095
1	15004226	15004335	Peak	0	+	15004226	15004335	1316095
1	15004341	15004473	Peak	0	+	15004341	15004473	1316095
1	15005361	15005553	Peak	0	+	15005361	15005553	1316095
1	15006859	15007060	Peak	0	+	15006859	15007060	1316095
1	15007541	15007664	Peak	0	+	15007541	15007664	1316095
1	15069209	15069221	Peak	0	+	15069209	15069221	1316095
1	15069259	15069287	Peak	0	+	15069259	15069287	1316095
1	15072771	15072868	Peak	0	+	15072771	15072868	1316095
1	15074390	15074411	Peak	0	+	15074390	15074411	1316095
1	15074428	15074573	Peak	0	+	15074428	15074573	1316095
1	15074577	15074761	Peak	0	+	15074577	15074761	1316095
1	15078119	15078132	Peak	0	+	15078119	15078132	1316095
1	15079261	15079381	Peak	0	+	15079261	15079381	1316095
1	15090308	15090345	Peak	0	+	15090308	15090345	1316095
1	15090504	15090543	Peak	0	+	15090504	15090543	1316095
1	15090580	15090597	Peak	0	+	15090580	15090597	1316095
1	15090613	15090950	Peak	0	+	15090613	15090950	1316095
1	15091131	15091146	Peak	0	+	15091131	15091146	1316095
1	15104621	15104695	Peak	0	+	15104621	15104695	1316095
1	15155281	15155461	Peak	0	+	15155281	15155461	1316095
1	15157181	15157254	Peak	0	+	15157181	15157254	1316095
1	15157402	15157734	Peak	0	+	15157402	15157734	1316095
1	15162638	15162785	Peak	0	+	15162638	15162785	1316095
1	15162849	15162861	Peak	0	+	15162849	15162861	1316095
1	15164496	15164510	Peak	0	+	15164496	15164510	1316095
1	15167943	15168240	Peak	0	+	15167943	15168240	1316095
1	15171541	15171618	Peak	0	+	15171541	15171618	1316095
1	15172921	15173081	Peak	0	+	15172921	15173081	1316095
1	15173101	15173153	Peak	0	+	15173101	15173153	1316095
1	15173491	15173512	Peak	0	+	15173491	15173512	1316095
1	15175653	15175731	Peak	0	+	15175653	15175731	1316095
1	15175760	15175771	Peak	0	+	15175760	15175771	1316095
1	15176990	15177009	Peak	0	+	15176990	15177009	1316095
1	15208138	15208221	Peak	0	+	15208138	15208221	1316095
1	15274370	15274381	Peak	0	+	15274370	15274381	1316095
1	15274820	15274891	Peak	0	+	15274820	15274891	1316095
1	15317591	15317661	Peak	0	+	15317591	15317661	1316095
1	15318257	15318427	Peak	0	+	15318257	15318427	1316095
1	15352423	15352811	Peak	0	+	15352423	15352811	1316095
1	15413580	15413619	Peak	0	+	15413580	15413619	1316095
1	15414408	15414422	Peak	0	+	15414408	15414422	1316095
1	15443561	15443641	Peak	0	+	15443561	15443641	1316095
1	15444781	15444995	Peak	0	+	15444781	15444995	1316095
1	15450631	15450701	Peak	0	+	15450631	15450701	1316095
1	15473119	15473152	Peak	0	+	15473119	15473152	1316095
1	15494681	15494694	Peak	0	+	15494681	15494694	1316095
1	15517033	15517054	Peak	0	+	15517033	15517054	1316095
1	15517620	15517644	Peak	0	+	15517620	15517644	1316095
1	15517683	15517952	Peak	0	+	15517683	15517952	1316095
1	15517992	15518291	Peak	0	+	15517992	15518291	1316095
1	15518461	15518531	Peak	0	+	15518461	15518531	1316095
1	15518760	15518852	Peak	0	+	15518760	15518852	1316095
1	15522631	15522816	Peak	0	+	15522631	15522816	1316095
1	15572277	15572431	Peak	0	+	15572277	15572431	1316095
1	15606003	15606039	Peak	0	+	15606003	15606039	1316095
1	15606092	15606266	Peak	0	+	15606092	15606266	1316095
1	15726552	15726692	Peak	0	+	15726552	15726692	1316095
1	15735641	15735653	Peak	0	+	15735641	15735653	1316095
1	15735661	15735760	Peak	0	+	15735661	15735760	1316095
1	15772978	15773047	Peak	0	+	15772978	15773047	1316095
1	15777493	15777674	Peak	0	+	15777493	15777674	1316095
1	15778199	15778274	Peak	0	+	15778199	15778274	1316095
1	15778420	15778545	Peak	0	+	15778420	15778545	1316095
1	15780735	15780782	Peak	0	+	15780735	15780782	1316095
1	15785048	15785062	Peak	0	+	15785048	15785062	1316095
1	15785137	15785171	Peak	0	+	15785137	15785171	1316095
1	15785199	15785361	Peak	0	+	15785199	15785361	1316095
1	15786486	15786651	Peak	0	+	15786486	15786651	1316095
1	15805197	15805354	Peak	0	+	15805197	15805354	1316095
1	15808487	15808777	Peak	0	+	15808487	15808777	1316095
1	15808801	15808833	Peak	0	+	15808801	15808833	1316095
1	15809621	15809887	Peak	0	+	15809621	15809887	1316095
1	15809889	15810004	Peak	0	+	15809889	15810004	1316095
1	15810011	15810204	Peak	0	+	15810011	15810204	1316095
1	15815470	15815582	Peak	0	+	15815470	15815582	1316095
1	15816150	15816178	Peak	0	+	15816150	15816178	1316095
1	15817391	15817719	Peak	0	+	15817391	15817719	1316095
1	15817727	15817782	Peak	0	+	15817727	15817782	1316095
1	15904789	15905101	Peak	0	+	15904789	15905101	1316095
1	15905968	15906041	Peak	0	+	15905968	15906041	1316095
1	15906069	15906087	Peak	0	+	15906069	15906087	1316095
1	15906118	15906224	Peak	0	+	15906118	15906224	1316095
1	15906320	15906483	Peak	0	+	15906320	15906483	1316095
1	15908211	15908263	Peak	0	+	15908211	15908263	1316095
1	15908754	15908772	Peak	0	+	15908754	15908772	1316095
1	15908975	15909059	Peak	0	+	15908975	15909059	1316095
1	15909070	15909081	Peak	0	+	15909070	15909081	1316095
1	15988885	15989097	Peak	0	+	15988885	15989097	1316095
1	15989249	15989284	Peak	0	+	15989249	15989284	1316095
1	15989290	15989307	Peak	0	+	15989290	15989307	1316095
1	15989641	15989668	Peak	0	+	15989641	15989668	1316095
1	15989671	15989732	Peak	0	+	15989671	15989732	1316095
1	15994679	15994714	Peak	0	+	15994679	15994714	1316095
1	15997588	15997884	Peak	0	+	15997588	15997884	1316095
1	15998774	15998844	Peak	0	+	15998774	15998844	1316095
1	15999061	15999147	Peak	0	+	15999061	15999147	1316095
1	16042491	16042571	Peak	0	+	16042491	16042571	1316095
1	16042596	16042674	Peak	0	+	16042596	16042674	1316095
1	16045259	16045272	Peak	0	+	16045259	16045272	1316095
1	16045520	16045591	Peak	0	+	16045520	16045591	1316095
1	16045599	16045611	Peak	0	+	16045599	16045611	1316095
1	16045857	16045913	Peak	0	+	16045857	16045913	1316095
1	16046008	16046058	Peak	0	+	16046008	16046058	1316095
1	16047380	16047485	Peak	0	+	16047380	16047485	1316095
1	16047500	16047650	Peak	0	+	16047500	16047650	1316095
1	16047950	16048001	Peak	0	+	16047950	16048001	1316095
1	16048060	16048171	Peak	0	+	16048060	16048171	1316095
1	16049891	16050063	Peak	0	+	16049891	16050063	1316095
1	16050166	16050201	Peak	0	+	16050166	16050201	1316095
1	16050445	16050473	Peak	0	+	16050445	16050473	1316095
1	16057641	16057721	Peak	0	+	16057641	16057721	1316095
1	16058280	16058294	Peak	0	+	16058280	16058294	1316095
1	16063181	16063211	Peak	0	+	16063181	16063211	1316095
1	16063345	16063415	Peak	0	+	16063345	16063415	1316095
1	16063452	16063564	Peak	0	+	16063452	16063564	1316095
1	16064109	16064132	Peak	0	+	16064109	16064132	1316095
1	16064726	16064787	Peak	0	+	16064726	16064787	1316095
1	16065900	16065928	Peak	0	+	16065900	16065928	1316095
1	16066451	16066666	Peak	0	+	16066451	16066666	1316095
1	16066881	16066904	Peak	0	+	16066881	16066904	1316095
1	16066958	16067199	Peak	0	+	16066958	16067199	1316095
1	16118862	16118901	Peak	0	+	16118862	16118901	1316095
1	16118959	16119117	Peak	0	+	16118959	16119117	1316095
1	16122427	16122494	Peak	0	+	16122427	16122494	1316095
1	16122511	16122543	Peak	0	+	16122511	16122543	1316095
1	16122711	16122794	Peak	0	+	16122711	16122794	1316095
1	16122833	16122861	Peak	0	+	16122833	16122861	1316095
1	16129685	16129741	Peak	0	+	16129685	16129741	1316095
1	16130689	16130701	Peak	0	+	16130689	16130701	1316095
1	16130735	16130792	Peak	0	+	16130735	16130792	1316095
1	16174731	16174801	Peak	0	+	16174731	16174801	1316095
1	16175510	16175538	Peak	0	+	16175510	16175538	1316095
1	16177901	16177983	Peak	0	+	16177901	16177983	1316095
1	16177993	16178291	Peak	0	+	16177993	16178291	1316095
1	16178389	16178412	Peak	0	+	16178389	16178412	1316095
1	16199531	16199603	Peak	0	+	16199531	16199603	1316095
1	16209480	16209491	Peak	0	+	16209480	16209491	1316095
1	16287620	16287648	Peak	0	+	16287620	16287648	1316095
1	16287770	16287781	Peak	0	+	16287770	16287781	1316095
1	16331681	16331824	Peak	0	+	16331681	16331824	1316095
1	16332639	16332691	Peak	0	+	16332639	16332691	1316095
1	16340428	16340701	Peak	0	+	16340428	16340701	1316095
1	16346651	16346805	Peak	0	+	16346651	16346805	1316095
1	16349898	16349931	Peak	0	+	16349898	16349931	1316095
1	16356061	16356136	Peak	0	+	16356061	16356136	1316095
1	16356177	16356302	Peak	0	+	16356177	16356302	1316095
1	16370047	16370102	Peak	0	+	16370047	16370102	1316095
1	16370271	16370345	Peak	0	+	16370271	16370345	1316095
1	16370677	16370722	Peak	0	+	16370677	16370722	1316095
1	16371866	16372010	Peak	0	+	16371866	16372010	1316095
1	16373175	16373271	Peak	0	+	16373175	16373271	1316095
1	16374051	16374179	Peak	0	+	16374051	16374179	1316095
1	16374181	16374377	Peak	0	+	16374181	16374377	1316095
1	16374381	16374431	Peak	0	+	16374381	16374431	1316095
1	16375531	16375549	Peak	0	+	16375531	16375549	1316095
1	16375611	16375624	Peak	0	+	16375611	16375624	1316095
1	16375722	16375761	Peak	0	+	16375722	16375761	1316095
1	16375807	16375890	Peak	0	+	16375807	16375890	1316095
1	16375908	16375991	Peak	0	+	16375908	16375991	1316095
1	16376016	16376092	Peak	0	+	16376016	16376092	1316095
1	16377491	16377596	Peak	0	+	16377491	16377596	1316095
1	16434820	16435086	Peak	0	+	16434820	16435086	1316095
1	16436019	16436193	Peak	0	+	16436019	16436193	1316095
1	16448569	16448589	Peak	0	+	16448569	16448589	1316095
1	16448590	16448641	Peak	0	+	16448590	16448641	1316095
1	16448644	16448741	Peak	0	+	16448644	16448741	1316095
1	16449483	16449531	Peak	0	+	16449483	16449531	1316095
1	16449749	16449783	Peak	0	+	16449749	16449783	1316095
1	16473011	16473075	Peak	0	+	16473011	16473075	1316095
1	16475261	16475451	Peak	0	+	16475261	16475451	1316095
1	16476178	16476219	Peak	0	+	16476178	16476219	1316095
1	16485139	16485364	Peak	0	+	16485139	16485364	1316095
1	16486571	16486641	Peak	0	+	16486571	16486641	1316095
1	16493411	16493633	Peak	0	+	16493411	16493633	1316095
1	16494001	16494012	Peak	0	+	16494001	16494012	1316095
1	16494022	16494092	Peak	0	+	16494022	16494092	1316095
1	16574029	16574241	Peak	0	+	16574029	16574241	1316095
1	16587398	16587568	Peak	0	+	16587398	16587568	1316095
1	16592381	16592760	Peak	0	+	16592381	16592760	1316095
1	16594511	16594711	Peak	0	+	16594511	16594711	1316095
1	16605759	16606004	Peak	0	+	16605759	16606004	1316095
1	16697939	16698142	Peak	0	+	16697939	16698142	1316095
1	16774372	16774455	Peak	0	+	16774372	16774455	1316095
1	16777386	16777433	Peak	0	+	16777386	16777433	1316095
1	16777815	16777865	Peak	0	+	16777815	16777865	1316095
1	16779469	16779688	Peak	0	+	16779469	16779688	1316095
1	16783231	16783284	Peak	0	+	16783231	16783284	1316095
1	16784247	16784272	Peak	0	+	16784247	16784272	1316095
1	16787836	16788081	Peak	0	+	16787836	16788081	1316095
1	16791558	16791597	Peak	0	+	16791558	16791597	1316095
1	16792681	16792761	Peak	0	+	16792681	16792761	1316095
1	16792790	16792861	Peak	0	+	16792790	16792861	1316095
1	16792896	16792941	Peak	0	+	16792896	16792941	1316095
1	16795060	16795080	Peak	0	+	16795060	16795080	1316095
1	16796371	16796451	Peak	0	+	16796371	16796451	1316095
1	16798360	16798380	Peak	0	+	16798360	16798380	1316095
1	16798410	16798470	Peak	0	+	16798410	16798470	1316095
1	16800898	16800971	Peak	0	+	16800898	16800971	1316095
1	16801985	16802014	Peak	0	+	16801985	16802014	1316095
1	16821691	16821704	Peak	0	+	16821691	16821704	1316095
1	16821766	16821813	Peak	0	+	16821766	16821813	1316095
1	16823173	16823196	Peak	0	+	16823173	16823196	1316095
1	16823257	16823501	Peak	0	+	16823257	16823501	1316095
1	16823581	16823778	Peak	0	+	16823581	16823778	1316095
1	16947640	16947651	Peak	0	+	16947640	16947651	1316095
1	16950081	16950104	Peak	0	+	16950081	16950104	1316095
1	17006724	17006791	Peak	0	+	17006724	17006791	1316095
1	17008343	17008454	Peak	0	+	17008343	17008454	1316095
1	17009500	17009571	Peak	0	+	17009500	17009571	1316095
1	17017772	17017811	Peak	0	+	17017772	17017811	1316095
1	17033579	17033613	Peak	0	+	17033579	17033613	1316095
1	17085571	17085777	Peak	0	+	17085571	17085777	1316095
1	17086451	17086571	Peak	0	+	17086451	17086571	1316095
1	17177893	17178089	Peak	0	+	17177893	17178089	1316095
1	17181817	17181991	Peak	0	+	17181817	17181991	1316095
1	17240241	17240424	Peak	0	+	17240241	17240424	1316095
1	17326121	17326201	Peak	0	+	17326121	17326201	1316095
1	17382271	17382403	Peak	0	+	17382271	17382403	1316095
1	17390759	17390811	Peak	0	+	17390759	17390811	1316095
1	17390874	17390927	Peak	0	+	17390874	17390927	1316095
1	17392467	17392482	Peak	0	+	17392467	17392482	1316095
1	17394520	17394545	Peak	0	+	17394520	17394545	1316095
1	17411584	17411746	Peak	0	+	17411584	17411746	1316095
1	17462831	17462937	Peak	0	+	17462831	17462937	1316095
1	17462953	17463077	Peak	0	+	17462953	17463077	1316095
1	17518651	17518664	Peak	0	+	17518651	17518664	1316095
1	17522561	17522573	Peak	0	+	17522561	17522573	1316095
1	17522581	17522598	Peak	0	+	17522581	17522598	1316095
1	17523269	17523298	Peak	0	+	17523269	17523298	1316095
1	17526525	17526821	Peak	0	+	17526525	17526821	1316095
1	17526826	17526923	Peak	0	+	17526826	17526923	1316095
1	17527198	17527352	Peak	0	+	17527198	17527352	1316095
1	17527606	17527941	Peak	0	+	17527606	17527941	1316095
1	17527945	17528050	Peak	0	+	17527945	17528050	1316095
1	17633591	17633661	Peak	0	+	17633591	17633661	1316095
1	17634371	17634451	Peak	0	+	17634371	17634451	1316095
1	17635141	17635164	Peak	0	+	17635141	17635164	1316095
1	17635166	17635180	Peak	0	+	17635166	17635180	1316095
1	17635288	17635492	Peak	0	+	17635288	17635492	1316095
1	17635501	17635573	Peak	0	+	17635501	17635573	1316095
1	17638981	17639051	Peak	0	+	17638981	17639051	1316095
1	17639138	17639224	Peak	0	+	17639138	17639224	1316095
1	17639241	17639328	Peak	0	+	17639241	17639328	1316095
1	17639331	17639427	Peak	0	+	17639331	17639427	1316095
1	17639751	17639836	Peak	0	+	17639751	17639836	1316095
1	17639962	17640053	Peak	0	+	17639962	17640053	1316095
1	17655746	17655806	Peak	0	+	17655746	17655806	1316095
1	17655862	17656083	Peak	0	+	17655862	17656083	1316095
1	17659587	17659641	Peak	0	+	17659587	17659641	1316095
1	17660011	17660022	Peak	0	+	17660011	17660022	1316095
1	17660025	17660171	Peak	0	+	17660025	17660171	1316095
1	17666441	17666508	Peak	0	+	17666441	17666508	1316095
1	17667303	17667741	Peak	0	+	17667303	17667741	1316095
1	17671787	17671866	Peak	0	+	17671787	17671866	1316095
1	17671867	17671881	Peak	0	+	17671867	17671881	1316095
1	17680553	17680629	Peak	0	+	17680553	17680629	1316095
1	17681740	17681891	Peak	0	+	17681740	17681891	1316095
1	17684209	17684229	Peak	0	+	17684209	17684229	1316095
1	17688583	17688639	Peak	0	+	17688583	17688639	1316095
1	17700753	17700874	Peak	0	+	17700753	17700874	1316095
1	17700877	17701017	Peak	0	+	17700877	17701017	1316095
1	17712629	17712671	Peak	0	+	17712629	17712671	1316095
1	17712751	17712841	Peak	0	+	17712751	17712841	1316095
1	17712971	17713315	Peak	0	+	17712971	17713315	1316095
1	17724200	17724355	Peak	0	+	17724200	17724355	1316095
1	17724408	17724639	Peak	0	+	17724408	17724639	1316095
1	17724641	17724729	Peak	0	+	17724641	17724729	1316095
1	17734075	17734263	Peak	0	+	17734075	17734263	1316095
1	17744817	17744965	Peak	0	+	17744817	17744965	1316095
1	17747896	17748071	Peak	0	+	17747896	17748071	1316095
1	17781651	17781721	Peak	0	+	17781651	17781721	1316095
1	17784483	17784581	Peak	0	+	17784483	17784581	1316095
1	17841547	17841567	Peak	0	+	17841547	17841567	1316095
1	17841595	17841611	Peak	0	+	17841595	17841611	1316095
1	17880433	17880462	Peak	0	+	17880433	17880462	1316095
1	17880601	17880752	Peak	0	+	17880601	17880752	1316095
1	17880757	17880799	Peak	0	+	17880757	17880799	1316095
1	17884596	17884821	Peak	0	+	17884596	17884821	1316095
1	17885832	17885911	Peak	0	+	17885832	17885911	1316095
1	17889901	17890024	Peak	0	+	17889901	17890024	1316095
1	17895701	17895736	Peak	0	+	17895701	17895736	1316095
1	17896016	17896053	Peak	0	+	17896016	17896053	1316095
1	17958105	17958386	Peak	0	+	17958105	17958386	1316095
1	17963751	17963821	Peak	0	+	17963751	17963821	1316095
1	17976101	17976171	Peak	0	+	17976101	17976171	1316095
1	17986459	17986521	Peak	0	+	17986459	17986521	1316095
1	18053378	18053392	Peak	0	+	18053378	18053392	1316095
1	18053481	18053549	Peak	0	+	18053481	18053549	1316095
1	18053659	18053671	Peak	0	+	18053659	18053671	1316095
1	18105760	18105806	Peak	0	+	18105760	18105806	1316095
1	18127897	18128011	Peak	0	+	18127897	18128011	1316095
1	18129521	18129622	Peak	0	+	18129521	18129622	1316095
1	18130730	18130794	Peak	0	+	18130730	18130794	1316095
1	18132850	18132941	Peak	0	+	18132850	18132941	1316095
1	18132980	18133017	Peak	0	+	18132980	18133017	1316095
1	18136171	18136251	Peak	0	+	18136171	18136251	1316095
1	18139611	18139681	Peak	0	+	18139611	18139681	1316095
1	18175248	18175317	Peak	0	+	18175248	18175317	1316095
1	18175345	18175492	Peak	0	+	18175345	18175492	1316095
1	18175729	18175819	Peak	0	+	18175729	18175819	1316095
1	18179824	18179861	Peak	0	+	18179824	18179861	1316095
1	18179939	18179951	Peak	0	+	18179939	18179951	1316095
1	18187908	18187980	Peak	0	+	18187908	18187980	1316095
1	18189478	18189501	Peak	0	+	18189478	18189501	1316095
1	18191449	18191517	Peak	0	+	18191449	18191517	1316095
1	18198612	18198825	Peak	0	+	18198612	18198825	1316095
1	18201237	18201252	Peak	0	+	18201237	18201252	1316095
1	18205979	18206151	Peak	0	+	18205979	18206151	1316095
1	18206461	18206661	Peak	0	+	18206461	18206661	1316095
1	18272900	18273100	Peak	0	+	18272900	18273100	1316095
1	18275440	18275460	Peak	0	+	18275440	18275460	1316095
1	18280401	18280480	Peak	0	+	18280401	18280480	1316095
1	18432171	18432311	Peak	0	+	18432171	18432311	1316095
1	18443671	18443742	Peak	0	+	18443671	18443742	1316095
1	18443980	18444053	Peak	0	+	18443980	18444053	1316095
1	18581765	18581852	Peak	0	+	18581765	18581852	1316095
1	18581878	18582086	Peak	0	+	18581878	18582086	1316095
1	18582666	18582872	Peak	0	+	18582666	18582872	1316095
1	18622888	18623063	Peak	0	+	18622888	18623063	1316095
1	18623719	18623804	Peak	0	+	18623719	18623804	1316095
1	18624740	18624759	Peak	0	+	18624740	18624759	1316095
1	18628373	18628431	Peak	0	+	18628373	18628431	1316095
1	18628536	18628670	Peak	0	+	18628536	18628670	1316095
1	18628828	18628842	Peak	0	+	18628828	18628842	1316095
1	18631489	18631707	Peak	0	+	18631489	18631707	1316095
1	18639331	18639346	Peak	0	+	18639331	18639346	1316095
1	18639471	18639541	Peak	0	+	18639471	18639541	1316095
1	18639916	18639991	Peak	0	+	18639916	18639991	1316095
1	18641305	18641381	Peak	0	+	18641305	18641381	1316095
1	18642933	18642997	Peak	0	+	18642933	18642997	1316095
1	18643031	18643173	Peak	0	+	18643031	18643173	1316095
1	18694791	18695069	Peak	0	+	18694791	18695069	1316095
1	18696210	18696224	Peak	0	+	18696210	18696224	1316095
1	18696318	18696332	Peak	0	+	18696318	18696332	1316095
1	18698921	18699074	Peak	0	+	18698921	18699074	1316095
1	18699075	18699091	Peak	0	+	18699075	18699091	1316095
1	18930001	18930122	Peak	0	+	18930001	18930122	1316095
1	18930211	18930291	Peak	0	+	18930211	18930291	1316095
1	18956831	18956883	Peak	0	+	18956831	18956883	1316095
1	18972487	18972603	Peak	0	+	18972487	18972603	1316095
1	18973390	18973453	Peak	0	+	18973390	18973453	1316095
1	18975331	18975436	Peak	0	+	18975331	18975436	1316095
1	18977971	18978031	Peak	0	+	18977971	18978031	1316095
1	18978140	18978167	Peak	0	+	18978140	18978167	1316095
1	18979141	18979291	Peak	0	+	18979141	18979291	1316095
1	18980085	18980127	Peak	0	+	18980085	18980127	1316095
1	18983441	18983511	Peak	0	+	18983441	18983511	1316095
1	18987029	18987113	Peak	0	+	18987029	18987113	1316095
1	18990750	18990857	Peak	0	+	18990750	18990857	1316095
1	18990861	18990975	Peak	0	+	18990861	18990975	1316095
1	18990980	18991135	Peak	0	+	18990980	18991135	1316095
1	18992037	18992101	Peak	0	+	18992037	18992101	1316095
1	19052919	19052999	Peak	0	+	19052919	19052999	1316095
1	19053220	19053401	Peak	0	+	19053220	19053401	1316095
1	19086541	19086621	Peak	0	+	19086541	19086621	1316095
1	19093341	19093383	Peak	0	+	19093341	19093383	1316095
1	19094130	19094149	Peak	0	+	19094130	19094149	1316095
1	19098527	19098587	Peak	0	+	19098527	19098587	1316095
1	19098601	19098691	Peak	0	+	19098601	19098691	1316095
1	19098823	19098996	Peak	0	+	19098823	19098996	1316095
1	19100421	19100541	Peak	0	+	19100421	19100541	1316095
1	19100906	19100963	Peak	0	+	19100906	19100963	1316095
1	19101385	19101463	Peak	0	+	19101385	19101463	1316095
1	19101573	19101663	Peak	0	+	19101573	19101663	1316095
1	19101667	19101771	Peak	0	+	19101667	19101771	1316095
1	19102021	19102511	Peak	0	+	19102021	19102511	1316095
1	19102647	19102889	Peak	0	+	19102647	19102889	1316095
1	19102891	19103056	Peak	0	+	19102891	19103056	1316095
1	19103200	19103335	Peak	0	+	19103200	19103335	1316095
1	19103923	19104242	Peak	0	+	19103923	19104242	1316095
1	19104384	19104453	Peak	0	+	19104384	19104453	1316095
1	19104459	19104474	Peak	0	+	19104459	19104474	1316095
1	19104475	19104549	Peak	0	+	19104475	19104549	1316095
1	19104581	19104594	Peak	0	+	19104581	19104594	1316095
1	19131144	19131221	Peak	0	+	19131144	19131221	1316095
1	19166501	19166611	Peak	0	+	19166501	19166611	1316095
1	19167281	19167543	Peak	0	+	19167281	19167543	1316095
1	19167651	19167811	Peak	0	+	19167651	19167811	1316095
1	19231825	19232135	Peak	0	+	19231825	19232135	1316095
1	19232290	19232310	Peak	0	+	19232290	19232310	1316095
1	19232323	19232399	Peak	0	+	19232323	19232399	1316095
1	19232981	19233062	Peak	0	+	19232981	19233062	1316095
1	19233287	19233560	Peak	0	+	19233287	19233560	1316095
1	19234274	19234462	Peak	0	+	19234274	19234462	1316095
1	19235053	19235369	Peak	0	+	19235053	19235369	1316095
1	19235397	19235491	Peak	0	+	19235397	19235491	1316095
1	19235514	19235584	Peak	0	+	19235514	19235584	1316095
1	19235589	19235601	Peak	0	+	19235589	19235601	1316095
1	19235617	19235649	Peak	0	+	19235617	19235649	1316095
1	19237161	19237214	Peak	0	+	19237161	19237214	1316095
1	19250097	19250371	Peak	0	+	19250097	19250371	1316095
1	19252004	19252288	Peak	0	+	19252004	19252288	1316095
1	19252298	19252312	Peak	0	+	19252298	19252312	1316095
1	19252448	19252497	Peak	0	+	19252448	19252497	1316095
1	19252546	19252652	Peak	0	+	19252546	19252652	1316095
1	19253421	19253501	Peak	0	+	19253421	19253501	1316095
1	19253531	19253604	Peak	0	+	19253531	19253604	1316095
1	19254392	19254591	Peak	0	+	19254392	19254591	1316095
1	19254621	19254710	Peak	0	+	19254621	19254710	1316095
1	19254711	19254975	Peak	0	+	19254711	19254975	1316095
1	19257350	19257723	Peak	0	+	19257350	19257723	1316095
1	19257724	19257742	Peak	0	+	19257724	19257742	1316095
1	19260391	19260490	Peak	0	+	19260391	19260490	1316095
1	19261555	19261614	Peak	0	+	19261555	19261614	1316095
1	19263691	19263981	Peak	0	+	19263691	19263981	1316095
1	19327777	19327941	Peak	0	+	19327777	19327941	1316095
1	19329202	19329223	Peak	0	+	19329202	19329223	1316095
1	19330078	19330221	Peak	0	+	19330078	19330221	1316095
1	19330231	19330311	Peak	0	+	19330231	19330311	1316095
1	19330401	19330471	Peak	0	+	19330401	19330471	1316095
1	19398407	19398423	Peak	0	+	19398407	19398423	1316095
1	19398735	19399029	Peak	0	+	19398735	19399029	1316095
1	19424373	19424513	Peak	0	+	19424373	19424513	1316095
1	19443553	19443768	Peak	0	+	19443553	19443768	1316095
1	19473511	19473772	Peak	0	+	19473511	19473772	1316095
1	19473938	19474059	Peak	0	+	19473938	19474059	1316095
1	19474631	19474723	Peak	0	+	19474631	19474723	1316095
1	19487079	19487105	Peak	0	+	19487079	19487105	1316095
1	19495933	19495965	Peak	0	+	19495933	19495965	1316095
1	19520810	19520918	Peak	0	+	19520810	19520918	1316095
1	19520921	19520993	Peak	0	+	19520921	19520993	1316095
1	19522561	19522602	Peak	0	+	19522561	19522602	1316095
1	19554112	19554221	Peak	0	+	19554112	19554221	1316095
1	19556443	19556611	Peak	0	+	19556443	19556611	1316095
1	19633617	19633632	Peak	0	+	19633617	19633632	1316095
1	19633749	19633772	Peak	0	+	19633749	19633772	1316095
1	19636291	19636546	Peak	0	+	19636291	19636546	1316095
1	19637930	19638001	Peak	0	+	19637930	19638001	1316095
1	19638948	19639221	Peak	0	+	19638948	19639221	1316095
1	19639925	19639973	Peak	0	+	19639925	19639973	1316095
1	19640206	19640232	Peak	0	+	19640206	19640232	1316095
1	19660901	19660981	Peak	0	+	19660901	19660981	1316095
1	19680093	19680135	Peak	0	+	19680093	19680135	1316095
1	19691951	19691966	Peak	0	+	19691951	19691966	1316095
1	19691977	19691998	Peak	0	+	19691977	19691998	1316095
1	19696371	19696455	Peak	0	+	19696371	19696455	1316095
1	19696457	19696541	Peak	0	+	19696457	19696541	1316095
1	19702468	19702605	Peak	0	+	19702468	19702605	1316095
1	19703378	19703624	Peak	0	+	19703378	19703624	1316095
1	19814066	19814136	Peak	0	+	19814066	19814136	1316095
1	19814509	19814530	Peak	0	+	19814509	19814530	1316095
1	19814556	19814681	Peak	0	+	19814556	19814681	1316095
1	19814739	19814764	Peak	0	+	19814739	19814764	1316095
1	19814791	19814833	Peak	0	+	19814791	19814833	1316095
1	19911073	19911101	Peak	0	+	19911073	19911101	1316095
1	19942079	19942251	Peak	0	+	19942079	19942251	1316095
1	19948321	19948611	Peak	0	+	19948321	19948611	1316095
1	19971361	19971371	Peak	0	+	19971361	19971371	1316095
1	19972501	19972581	Peak	0	+	19972501	19972581	1316095
1	19972661	19972761	Peak	0	+	19972661	19972761	1316095
1	19974860	19974903	Peak	0	+	19974860	19974903	1316095
1	19974907	19975209	Peak	0	+	19974907	19975209	1316095
1	19976927	19976947	Peak	0	+	19976927	19976947	1316095
1	19977159	19977171	Peak	0	+	19977159	19977171	1316095
1	19978371	19978428	Peak	0	+	19978371	19978428	1316095
1	19978824	19979171	Peak	0	+	19978824	19979171	1316095
1	19979476	19979511	Peak	0	+	19979476	19979511	1316095
1	19982938	19982973	Peak	0	+	19982938	19982973	1316095
1	19990341	19990518	Peak	0	+	19990341	19990518	1316095
1	19990852	19990891	Peak	0	+	19990852	19990891	1316095
1	20036921	20037031	Peak	0	+	20036921	20037031	1316095
1	20053610	20053667	Peak	0	+	20053610	20053667	1316095
1	20053890	20053901	Peak	0	+	20053890	20053901	1316095
1	20091778	20091827	Peak	0	+	20091778	20091827	1316095
1	20095470	20095611	Peak	0	+	20095470	20095611	1316095
1	20095651	20095665	Peak	0	+	20095651	20095665	1316095
1	20096685	20096808	Peak	0	+	20096685	20096808	1316095
1	20096831	20096846	Peak	0	+	20096831	20096846	1316095
1	20096873	20096900	Peak	0	+	20096873	20096900	1316095
1	20097500	20097514	Peak	0	+	20097500	20097514	1316095
1	20097546	20097614	Peak	0	+	20097546	20097614	1316095
1	20114782	20114817	Peak	0	+	20114782	20114817	1316095
1	20131891	20131958	Peak	0	+	20131891	20131958	1316095
1	20212267	20212362	Peak	0	+	20212267	20212362	1316095
1	20214130	20214194	Peak	0	+	20214130	20214194	1316095
1	20282581	20282645	Peak	0	+	20282581	20282645	1316095
1	20291911	20292102	Peak	0	+	20291911	20292102	1316095
1	20370118	20370132	Peak	0	+	20370118	20370132	1316095
1	20370139	20370151	Peak	0	+	20370139	20370151	1316095
1	20370211	20370321	Peak	0	+	20370211	20370321	1316095
1	20370322	20370471	Peak	0	+	20370322	20370471	1316095
1	20370721	20370791	Peak	0	+	20370721	20370791	1316095
1	20419771	20419853	Peak	0	+	20419771	20419853	1316095
1	20419915	20419988	Peak	0	+	20419915	20419988	1316095
1	20419991	20420040	Peak	0	+	20419991	20420040	1316095
1	20420907	20420989	Peak	0	+	20420907	20420989	1316095
1	20462909	20462960	Peak	0	+	20462909	20462960	1316095
1	20526700	20526894	Peak	0	+	20526700	20526894	1316095
1	20527711	20527818	Peak	0	+	20527711	20527818	1316095
1	20529202	20529296	Peak	0	+	20529202	20529296	1316095
1	20543901	20543982	Peak	0	+	20543901	20543982	1316095
1	20634820	20634855	Peak	0	+	20634820	20634855	1316095
1	20642451	20642777	Peak	0	+	20642451	20642777	1316095
1	20900716	20900751	Peak	0	+	20900716	20900751	1316095
1	20901375	20901558	Peak	0	+	20901375	20901558	1316095
1	20914971	20915446	Peak	0	+	20914971	20915446	1316095
1	20989120	20989406	Peak	0	+	20989120	20989406	1316095
1	20999055	20999181	Peak	0	+	20999055	20999181	1316095
1	20999378	20999392	Peak	0	+	20999378	20999392	1316095
1	21082721	21082877	Peak	0	+	21082721	21082877	1316095
1	21083134	21083210	Peak	0	+	21083134	21083210	1316095
1	21083351	21083381	Peak	0	+	21083351	21083381	1316095
1	21195736	21195813	Peak	0	+	21195736	21195813	1316095
1	21195821	21195895	Peak	0	+	21195821	21195895	1316095
1	21209589	21209601	Peak	0	+	21209589	21209601	1316095
1	21376634	21376757	Peak	0	+	21376634	21376757	1316095
1	21390691	21390745	Peak	0	+	21390691	21390745	1316095
1	21415081	21415301	Peak	0	+	21415081	21415301	1316095
1	21416103	21416216	Peak	0	+	21416103	21416216	1316095
1	21455911	21456071	Peak	0	+	21455911	21456071	1316095
1	21456082	21456153	Peak	0	+	21456082	21456153	1316095
1	21461027	21461042	Peak	0	+	21461027	21461042	1316095
1	21464469	21464741	Peak	0	+	21464469	21464741	1316095
1	21470637	21470901	Peak	0	+	21470637	21470901	1316095
1	21524538	21524572	Peak	0	+	21524538	21524572	1316095
1	21525131	21525141	Peak	0	+	21525131	21525141	1316095
1	21542905	21542951	Peak	0	+	21542905	21542951	1316095
1	21543421	21543543	Peak	0	+	21543421	21543543	1316095
1	21543750	21543761	Peak	0	+	21543750	21543761	1316095
1	21566460	21566535	Peak	0	+	21566460	21566535	1316095
1	21566895	21567203	Peak	0	+	21566895	21567203	1316095
1	21568457	21568488	Peak	0	+	21568457	21568488	1316095
1	21568611	21568831	Peak	0	+	21568611	21568831	1316095
1	21569061	21569149	Peak	0	+	21569061	21569149	1316095
1	21569693	21569861	Peak	0	+	21569693	21569861	1316095
1	21569891	21569971	Peak	0	+	21569891	21569971	1316095
1	21570021	21570108	Peak	0	+	21570021	21570108	1316095
1	21570566	21570758	Peak	0	+	21570566	21570758	1316095
1	21570829	21570846	Peak	0	+	21570829	21570846	1316095
1	21680101	21680311	Peak	0	+	21680101	21680311	1316095
1	21680432	21680489	Peak	0	+	21680432	21680489	1316095
1	21681983	21682065	Peak	0	+	21681983	21682065	1316095
1	21682098	21682154	Peak	0	+	21682098	21682154	1316095
1	21682747	21682767	Peak	0	+	21682747	21682767	1316095
1	21687321	21687404	Peak	0	+	21687321	21687404	1316095
1	21692628	21692667	Peak	0	+	21692628	21692667	1316095
1	21692687	21692747	Peak	0	+	21692687	21692747	1316095
1	21695872	21695988	Peak	0	+	21695872	21695988	1316095
1	21696000	21696068	Peak	0	+	21696000	21696068	1316095
1	21696071	21696168	Peak	0	+	21696071	21696168	1316095
1	21699401	21699481	Peak	0	+	21699401	21699481	1316095
1	21701413	21701461	Peak	0	+	21701413	21701461	1316095
1	21701501	21701771	Peak	0	+	21701501	21701771	1316095
1	21710429	21710477	Peak	0	+	21710429	21710477	1316095
1	21710906	21710963	Peak	0	+	21710906	21710963	1316095
1	21711230	21711241	Peak	0	+	21711230	21711241	1316095
1	21712461	21712474	Peak	0	+	21712461	21712474	1316095
1	21712613	21712736	Peak	0	+	21712613	21712736	1316095
1	21712739	21712845	Peak	0	+	21712739	21712845	1316095
1	21712847	21712971	Peak	0	+	21712847	21712971	1316095
1	21713011	21713081	Peak	0	+	21713011	21713081	1316095
1	21715531	21715592	Peak	0	+	21715531	21715592	1316095
1	21715751	21715922	Peak	0	+	21715751	21715922	1316095
1	21716751	21716874	Peak	0	+	21716751	21716874	1316095
1	21719227	21719411	Peak	0	+	21719227	21719411	1316095
1	21721141	21721242	Peak	0	+	21721141	21721242	1316095
1	21722185	21722280	Peak	0	+	21722185	21722280	1316095
1	21722349	21722420	Peak	0	+	21722349	21722420	1316095
1	21722448	21722524	Peak	0	+	21722448	21722524	1316095
1	21722571	21722631	Peak	0	+	21722571	21722631	1316095
1	21993444	21993521	Peak	0	+	21993444	21993521	1316095
1	22242597	22242612	Peak	0	+	22242597	22242612	1316095
1	22242650	22242671	Peak	0	+	22242650	22242671	1316095
1	22245570	22245789	Peak	0	+	22245570	22245789	1316095
1	22259986	22260124	Peak	0	+	22259986	22260124	1316095
1	22261378	22261602	Peak	0	+	22261378	22261602	1316095
1	22311481	22311771	Peak	0	+	22311481	22311771	1316095
1	22315581	22315671	Peak	0	+	22315581	22315671	1316095
1	22315672	22315779	Peak	0	+	22315672	22315779	1316095
1	22372892	22372951	Peak	0	+	22372892	22372951	1316095
1	22374930	22374992	Peak	0	+	22374930	22374992	1316095
1	22375026	22375097	Peak	0	+	22375026	22375097	1316095
1	22375210	22375231	Peak	0	+	22375210	22375231	1316095
1	22375553	22375630	Peak	0	+	22375553	22375630	1316095
1	22375631	22375721	Peak	0	+	22375631	22375721	1316095
1	22378333	22378365	Peak	0	+	22378333	22378365	1316095
1	22384249	22384261	Peak	0	+	22384249	22384261	1316095
1	22384378	22384511	Peak	0	+	22384378	22384511	1316095
1	22384730	22384751	Peak	0	+	22384730	22384751	1316095
1	22432200	22432271	Peak	0	+	22432200	22432271	1316095
1	22432905	22432972	Peak	0	+	22432905	22432972	1316095
1	22432991	22433085	Peak	0	+	22432991	22433085	1316095
1	22433089	22433292	Peak	0	+	22433089	22433292	1316095
1	22434291	22434334	Peak	0	+	22434291	22434334	1316095
1	22434435	22434716	Peak	0	+	22434435	22434716	1316095
1	22435696	22435710	Peak	0	+	22435696	22435710	1316095
1	22435781	22435931	Peak	0	+	22435781	22435931	1316095
1	22436251	22436336	Peak	0	+	22436251	22436336	1316095
1	22436461	22436551	Peak	0	+	22436461	22436551	1316095
1	22436605	22436632	Peak	0	+	22436605	22436632	1316095
1	22437031	22437123	Peak	0	+	22437031	22437123	1316095
1	22437255	22437442	Peak	0	+	22437255	22437442	1316095
1	22438681	22438791	Peak	0	+	22438681	22438791	1316095
1	22441917	22441953	Peak	0	+	22441917	22441953	1316095
1	22442005	22442082	Peak	0	+	22442005	22442082	1316095
1	22442173	22442196	Peak	0	+	22442173	22442196	1316095
1	22462609	22462704	Peak	0	+	22462609	22462704	1316095
1	22462705	22462726	Peak	0	+	22462705	22462726	1316095
1	22463035	22463234	Peak	0	+	22463035	22463234	1316095
1	22491186	22491299	Peak	0	+	22491186	22491299	1316095
1	22496414	22496583	Peak	0	+	22496414	22496583	1316095
1	22496590	22496821	Peak	0	+	22496590	22496821	1316095
1	22497521	22497552	Peak	0	+	22497521	22497552	1316095
1	22509346	22509578	Peak	0	+	22509346	22509578	1316095
1	22510569	22510582	Peak	0	+	22510569	22510582	1316095
1	22580636	22580650	Peak	0	+	22580636	22580650	1316095
1	22583728	22583945	Peak	0	+	22583728	22583945	1316095
1	22592961	22593035	Peak	0	+	22592961	22593035	1316095
1	22593684	22593724	Peak	0	+	22593684	22593724	1316095
1	22608901	22608956	Peak	0	+	22608901	22608956	1316095
1	22608957	22608971	Peak	0	+	22608957	22608971	1316095
1	22632510	22632590	Peak	0	+	22632510	22632590	1316095
1	22632799	22632812	Peak	0	+	22632799	22632812	1316095
1	22645019	22645039	Peak	0	+	22645019	22645039	1316095
1	22657269	22657617	Peak	0	+	22657269	22657617	1316095
1	22735041	22735260	Peak	0	+	22735041	22735260	1316095
1	22747536	22747781	Peak	0	+	22747536	22747781	1316095
1	22772245	22772381	Peak	0	+	22772245	22772381	1316095
1	22775812	22775861	Peak	0	+	22775812	22775861	1316095
1	22873603	22873656	Peak	0	+	22873603	22873656	1316095
1	22874510	22874584	Peak	0	+	22874510	22874584	1316095
1	22874812	22874833	Peak	0	+	22874812	22874833	1316095
1	22874877	22875223	Peak	0	+	22874877	22875223	1316095
1	22875309	22875412	Peak	0	+	22875309	22875412	1316095
1	22875643	22875731	Peak	0	+	22875643	22875731	1316095
1	22875839	22876004	Peak	0	+	22875839	22876004	1316095
1	22876011	22876071	Peak	0	+	22876011	22876071	1316095
1	22876767	22876792	Peak	0	+	22876767	22876792	1316095
1	22887483	22887801	Peak	0	+	22887483	22887801	1316095
1	22892401	22892501	Peak	0	+	22892401	22892501	1316095
1	22927661	22927684	Peak	0	+	22927661	22927684	1316095
1	22939534	22939890	Peak	0	+	22939534	22939890	1316095
1	22973681	22973704	Peak	0	+	22973681	22973704	1316095
1	22976231	22976303	Peak	0	+	22976231	22976303	1316095
1	22976341	22976395	Peak	0	+	22976341	22976395	1316095
1	22977804	22977861	Peak	0	+	22977804	22977861	1316095
1	22992811	22993121	Peak	0	+	22992811	22993121	1316095
1	23048097	23048185	Peak	0	+	23048097	23048185	1316095
1	23052841	23053121	Peak	0	+	23052841	23053121	1316095
1	23053801	23053816	Peak	0	+	23053801	23053816	1316095
1	23054561	23054618	Peak	0	+	23054561	23054618	1316095
1	23108070	23108141	Peak	0	+	23108070	23108141	1316095
1	23108284	23108441	Peak	0	+	23108284	23108441	1316095
1	23108443	23108490	Peak	0	+	23108443	23108490	1316095
1	23109350	23109586	Peak	0	+	23109350	23109586	1316095
1	23110861	23110962	Peak	0	+	23110861	23110962	1316095
1	23110979	23110991	Peak	0	+	23110979	23110991	1316095
1	23113663	23113731	Peak	0	+	23113663	23113731	1316095
1	23113779	23113816	Peak	0	+	23113779	23113816	1316095
1	23115066	23115126	Peak	0	+	23115066	23115126	1316095
1	23115417	23115487	Peak	0	+	23115417	23115487	1316095
1	23116821	23116880	Peak	0	+	23116821	23116880	1316095
1	23118549	23118817	Peak	0	+	23118549	23118817	1316095
1	23189411	23189446	Peak	0	+	23189411	23189446	1316095
1	23192790	23192811	Peak	0	+	23192790	23192811	1316095
1	23193331	23193460	Peak	0	+	23193331	23193460	1316095
[truncated: 100,076 more rows]
