# Supplementary material for: The native cistrome and sequence motif families of the maize ear
Source: PLoS Genet. 2021 Aug 12;17(8):e1009689. doi: 10.1371/journal.pgen.1009689 (PMC8360572; doi:10.1371/journal.pgen.1009689)
Supplement: S1 Zip File — Bed files of peak segments called by iSeg at a series of cutoffs; bc 1, 3, 5, 7, and 9. MOA-seq read- and quantile-normalized fragment coverage scores were used as the input. Included are the 5 BED files for B73v3, a readme (txt) file, and a summary statistics table (xlsx) captured from Table Browser for files on UCSC genome browser, genomaize, for each iSeg bigbed source file. (ZIP) [file pgen.1009689.s026.zip › fes_MOA_cov_B73v3_iSEGpeaksBC7.BED]

track name="tb_hub_31_MOA_ES_ABCD_Cov_iSEG_bc7.0_v180620" description="table browser query on hub_31_MOA_ES_ABCD_Cov_iSEG_bc7.0_v180620" visibility=3 url=
1	9743	9800	Peak	0	+	9743	9800	1316095
1	9820	9831	Peak	0	+	9820	9831	1316095
1	86821	86981	Peak	0	+	86821	86981	1316095
1	128038	128176	Peak	0	+	128038	128176	1316095
1	145577	145637	Peak	0	+	145577	145637	1316095
1	145687	145773	Peak	0	+	145687	145773	1316095
1	156093	156191	Peak	0	+	156093	156191	1316095
1	156268	156341	Peak	0	+	156268	156341	1316095
1	222282	222491	Peak	0	+	222282	222491	1316095
1	225951	226021	Peak	0	+	225951	226021	1316095
1	227745	227761	Peak	0	+	227745	227761	1316095
1	227801	227893	Peak	0	+	227801	227893	1316095
1	240596	240654	Peak	0	+	240596	240654	1316095
1	419401	419471	Peak	0	+	419401	419471	1316095
1	419971	420036	Peak	0	+	419971	420036	1316095
1	420421	420491	Peak	0	+	420421	420491	1316095
1	420493	420501	Peak	0	+	420493	420501	1316095
1	421304	421733	Peak	0	+	421304	421733	1316095
1	526815	526971	Peak	0	+	526815	526971	1316095
1	645505	645601	Peak	0	+	645505	645601	1316095
1	680531	680685	Peak	0	+	680531	680685	1316095
1	979727	979831	Peak	0	+	979727	979831	1316095
1	995010	995032	Peak	0	+	995010	995032	1316095
1	999286	999321	Peak	0	+	999286	999321	1316095
1	1004749	1004765	Peak	0	+	1004749	1004765	1316095
1	1004789	1004801	Peak	0	+	1004789	1004801	1316095
1	1004802	1004910	Peak	0	+	1004802	1004910	1316095
1	1004921	1005021	Peak	0	+	1004921	1005021	1316095
1	1040121	1040266	Peak	0	+	1040121	1040266	1316095
1	1201339	1201351	Peak	0	+	1201339	1201351	1316095
1	1201360	1201435	Peak	0	+	1201360	1201435	1316095
1	1566081	1566158	Peak	0	+	1566081	1566158	1316095
1	1566201	1566258	Peak	0	+	1566201	1566258	1316095
1	1662661	1662711	Peak	0	+	1662661	1662711	1316095
1	1662919	1662981	Peak	0	+	1662919	1662981	1316095
1	1663041	1663057	Peak	0	+	1663041	1663057	1316095
1	1664666	1664801	Peak	0	+	1664666	1664801	1316095
1	1684431	1684513	Peak	0	+	1684431	1684513	1316095
1	1684529	1684671	Peak	0	+	1684529	1684671	1316095
1	1755288	1755312	Peak	0	+	1755288	1755312	1316095
1	1761612	1761649	Peak	0	+	1761612	1761649	1316095
1	1787648	1787709	Peak	0	+	1787648	1787709	1316095
1	1788941	1789081	Peak	0	+	1788941	1789081	1316095
1	1789907	1789947	Peak	0	+	1789907	1789947	1316095
1	1858390	1858444	Peak	0	+	1858390	1858444	1316095
1	1858551	1858561	Peak	0	+	1858551	1858561	1316095
1	1877251	1877311	Peak	0	+	1877251	1877311	1316095
1	1879024	1879121	Peak	0	+	1879024	1879121	1316095
1	1879159	1879251	Peak	0	+	1879159	1879251	1316095
1	1953230	1953273	Peak	0	+	1953230	1953273	1316095
1	1967950	1968031	Peak	0	+	1967950	1968031	1316095
1	1968061	1968161	Peak	0	+	1968061	1968161	1316095
1	2035621	2035693	Peak	0	+	2035621	2035693	1316095
1	2035700	2035941	Peak	0	+	2035700	2035941	1316095
1	2035963	2036062	Peak	0	+	2035963	2036062	1316095
1	2044694	2044736	Peak	0	+	2044694	2044736	1316095
1	2044768	2044884	Peak	0	+	2044768	2044884	1316095
1	2102411	2102462	Peak	0	+	2102411	2102462	1316095
1	2166769	2166796	Peak	0	+	2166769	2166796	1316095
1	2210361	2210449	Peak	0	+	2210361	2210449	1316095
1	2219014	2219112	Peak	0	+	2219014	2219112	1316095
1	2328201	2328269	Peak	0	+	2328201	2328269	1316095
1	2425671	2425782	Peak	0	+	2425671	2425782	1316095
1	2425881	2425977	Peak	0	+	2425881	2425977	1316095
1	2464616	2464681	Peak	0	+	2464616	2464681	1316095
1	2542695	2542781	Peak	0	+	2542695	2542781	1316095
1	2655527	2655597	Peak	0	+	2655527	2655597	1316095
1	2683591	2683747	Peak	0	+	2683591	2683747	1316095
1	2683750	2683761	Peak	0	+	2683750	2683761	1316095
1	2706061	2706124	Peak	0	+	2706061	2706124	1316095
1	2739236	2739471	Peak	0	+	2739236	2739471	1316095
1	2750491	2750609	Peak	0	+	2750491	2750609	1316095
1	2781538	2781737	Peak	0	+	2781538	2781737	1316095
1	2785776	2785863	Peak	0	+	2785776	2785863	1316095
1	2787887	2787933	Peak	0	+	2787887	2787933	1316095
1	2788291	2788302	Peak	0	+	2788291	2788302	1316095
1	2790541	2790637	Peak	0	+	2790541	2790637	1316095
1	2801800	2801980	Peak	0	+	2801800	2801980	1316095
1	2839186	2839264	Peak	0	+	2839186	2839264	1316095
1	2839272	2839395	Peak	0	+	2839272	2839395	1316095
1	2841251	2841264	Peak	0	+	2841251	2841264	1316095
1	2856542	2856721	Peak	0	+	2856542	2856721	1316095
1	2894238	2894376	Peak	0	+	2894238	2894376	1316095
1	2895791	2895906	Peak	0	+	2895791	2895906	1316095
1	2929723	2929755	Peak	0	+	2929723	2929755	1316095
1	2929781	2929791	Peak	0	+	2929781	2929791	1316095
1	2929851	2929872	Peak	0	+	2929851	2929872	1316095
1	2929931	2930114	Peak	0	+	2929931	2930114	1316095
1	2949111	2949407	Peak	0	+	2949111	2949407	1316095
1	2993677	2993741	Peak	0	+	2993677	2993741	1316095
1	3002161	3002235	Peak	0	+	3002161	3002235	1316095
1	3022199	3022211	Peak	0	+	3022199	3022211	1316095
1	3022261	3022274	Peak	0	+	3022261	3022274	1316095
1	3022299	3022311	Peak	0	+	3022299	3022311	1316095
1	3022359	3022372	Peak	0	+	3022359	3022372	1316095
1	3022410	3022421	Peak	0	+	3022410	3022421	1316095
1	3036241	3036325	Peak	0	+	3036241	3036325	1316095
1	3036420	3036431	Peak	0	+	3036420	3036431	1316095
1	3036452	3036511	Peak	0	+	3036452	3036511	1316095
1	3044214	3044293	Peak	0	+	3044214	3044293	1316095
1	3069243	3069272	Peak	0	+	3069243	3069272	1316095
1	3075553	3075586	Peak	0	+	3075553	3075586	1316095
1	3075723	3075812	Peak	0	+	3075723	3075812	1316095
1	3075901	3075982	Peak	0	+	3075901	3075982	1316095
1	3076088	3076169	Peak	0	+	3076088	3076169	1316095
1	3090197	3090401	Peak	0	+	3090197	3090401	1316095
1	3122990	3123175	Peak	0	+	3122990	3123175	1316095
1	3129665	3129746	Peak	0	+	3129665	3129746	1316095
1	3132541	3132613	Peak	0	+	3132541	3132613	1316095
1	3168799	3168811	Peak	0	+	3168799	3168811	1316095
1	3168817	3168923	Peak	0	+	3168817	3168923	1316095
1	3171071	3171116	Peak	0	+	3171071	3171116	1316095
1	3171267	3171351	Peak	0	+	3171267	3171351	1316095
1	3190469	3190501	Peak	0	+	3190469	3190501	1316095
1	3193906	3193961	Peak	0	+	3193906	3193961	1316095
1	3265322	3265341	Peak	0	+	3265322	3265341	1316095
1	3272433	3272610	Peak	0	+	3272433	3272610	1316095
1	3349890	3349905	Peak	0	+	3349890	3349905	1316095
1	3351818	3351925	Peak	0	+	3351818	3351925	1316095
1	3351942	3352051	Peak	0	+	3351942	3352051	1316095
1	3355481	3355541	Peak	0	+	3355481	3355541	1316095
1	3356401	3356451	Peak	0	+	3356401	3356451	1316095
1	3363701	3363724	Peak	0	+	3363701	3363724	1316095
1	3363741	3363751	Peak	0	+	3363741	3363751	1316095
1	3402479	3402492	Peak	0	+	3402479	3402492	1316095
1	3402637	3402704	Peak	0	+	3402637	3402704	1316095
1	3402705	3402742	Peak	0	+	3402705	3402742	1316095
1	3432103	3432145	Peak	0	+	3432103	3432145	1316095
1	3440891	3440931	Peak	0	+	3440891	3440931	1316095
1	3445778	3445821	Peak	0	+	3445778	3445821	1316095
1	3445919	3445944	Peak	0	+	3445919	3445944	1316095
1	3468478	3468545	Peak	0	+	3468478	3468545	1316095
1	3541300	3541341	Peak	0	+	3541300	3541341	1316095
1	3558217	3558433	Peak	0	+	3558217	3558433	1316095
1	3558460	3558477	Peak	0	+	3558460	3558477	1316095
1	3645531	3645541	Peak	0	+	3645531	3645541	1316095
1	3661058	3661238	Peak	0	+	3661058	3661238	1316095
1	3662750	3662764	Peak	0	+	3662750	3662764	1316095
1	3662776	3662871	Peak	0	+	3662776	3662871	1316095
1	3694615	3694680	Peak	0	+	3694615	3694680	1316095
1	3694839	3694857	Peak	0	+	3694839	3694857	1316095
1	3694865	3694881	Peak	0	+	3694865	3694881	1316095
1	3695079	3695092	Peak	0	+	3695079	3695092	1316095
1	3695120	3695134	Peak	0	+	3695120	3695134	1316095
1	3695205	3695252	Peak	0	+	3695205	3695252	1316095
1	3695810	3695840	Peak	0	+	3695810	3695840	1316095
1	3695855	3695942	Peak	0	+	3695855	3695942	1316095
1	3695971	3695981	Peak	0	+	3695971	3695981	1316095
1	3723981	3723991	Peak	0	+	3723981	3723991	1316095
1	3732899	3732951	Peak	0	+	3732899	3732951	1316095
1	3733011	3733021	Peak	0	+	3733011	3733021	1316095
1	3733105	3733156	Peak	0	+	3733105	3733156	1316095
1	3824086	3824332	Peak	0	+	3824086	3824332	1316095
1	3871896	3872056	Peak	0	+	3871896	3872056	1316095
1	3872063	3872143	Peak	0	+	3872063	3872143	1316095
1	3880381	3880441	Peak	0	+	3880381	3880441	1316095
1	3880487	3880561	Peak	0	+	3880487	3880561	1316095
1	3880571	3880581	Peak	0	+	3880571	3880581	1316095
1	3883058	3883112	Peak	0	+	3883058	3883112	1316095
1	3883141	3883225	Peak	0	+	3883141	3883225	1316095
1	3883249	3883261	Peak	0	+	3883249	3883261	1316095
1	4011839	4011851	Peak	0	+	4011839	4011851	1316095
1	4011871	4011911	Peak	0	+	4011871	4011911	1316095
1	4034002	4034065	Peak	0	+	4034002	4034065	1316095
1	4046158	4046266	Peak	0	+	4046158	4046266	1316095
1	4063351	4063504	Peak	0	+	4063351	4063504	1316095
1	4113051	4113146	Peak	0	+	4113051	4113146	1316095
1	4204187	4204222	Peak	0	+	4204187	4204222	1316095
1	4234298	4234325	Peak	0	+	4234298	4234325	1316095
1	4240065	4240083	Peak	0	+	4240065	4240083	1316095
1	4240089	4240101	Peak	0	+	4240089	4240101	1316095
1	4307401	4307601	Peak	0	+	4307401	4307601	1316095
1	4347661	4347760	Peak	0	+	4347661	4347760	1316095
1	4352011	4352021	Peak	0	+	4352011	4352021	1316095
1	4352770	4352869	Peak	0	+	4352770	4352869	1316095
1	4353046	4353081	Peak	0	+	4353046	4353081	1316095
1	4353138	4353201	Peak	0	+	4353138	4353201	1316095
1	4438057	4438072	Peak	0	+	4438057	4438072	1316095
1	4439031	4439117	Peak	0	+	4439031	4439117	1316095
1	4440754	4440841	Peak	0	+	4440754	4440841	1316095
1	4443366	4443437	Peak	0	+	4443366	4443437	1316095
1	4505039	4505264	Peak	0	+	4505039	4505264	1316095
1	4511441	4511520	Peak	0	+	4511441	4511520	1316095
1	4540521	4540531	Peak	0	+	4540521	4540531	1316095
1	4540557	4540649	Peak	0	+	4540557	4540649	1316095
1	4548715	4548784	Peak	0	+	4548715	4548784	1316095
1	4548847	4548912	Peak	0	+	4548847	4548912	1316095
1	4549245	4549261	Peak	0	+	4549245	4549261	1316095
1	4586377	4586550	Peak	0	+	4586377	4586550	1316095
1	4591960	4591985	Peak	0	+	4591960	4591985	1316095
1	4591990	4592005	Peak	0	+	4591990	4592005	1316095
1	4594367	4594644	Peak	0	+	4594367	4594644	1316095
1	4598180	4598342	Peak	0	+	4598180	4598342	1316095
1	4600401	4600451	Peak	0	+	4600401	4600451	1316095
1	4611011	4611039	Peak	0	+	4611011	4611039	1316095
1	4611058	4611231	Peak	0	+	4611058	4611231	1316095
1	4708851	4708900	Peak	0	+	4708851	4708900	1316095
1	4709029	4709117	Peak	0	+	4709029	4709117	1316095
1	4720290	4720311	Peak	0	+	4720290	4720311	1316095
1	4720322	4720395	Peak	0	+	4720322	4720395	1316095
1	4720553	4720642	Peak	0	+	4720553	4720642	1316095
1	4735476	4735551	Peak	0	+	4735476	4735551	1316095
1	4746024	4746121	Peak	0	+	4746024	4746121	1316095
1	4749282	4749390	Peak	0	+	4749282	4749390	1316095
1	4754492	4754611	Peak	0	+	4754492	4754611	1316095
1	4760710	4760817	Peak	0	+	4760710	4760817	1316095
1	4760829	4760913	Peak	0	+	4760829	4760913	1316095
1	4855460	4855481	Peak	0	+	4855460	4855481	1316095
1	4870040	4870051	Peak	0	+	4870040	4870051	1316095
1	4871290	4871381	Peak	0	+	4871290	4871381	1316095
1	4871421	4871439	Peak	0	+	4871421	4871439	1316095
1	4892481	4892561	Peak	0	+	4892481	4892561	1316095
1	4973140	4973261	Peak	0	+	4973140	4973261	1316095
1	4974836	4974908	Peak	0	+	4974836	4974908	1316095
1	4975077	4975191	Peak	0	+	4975077	4975191	1316095
1	4991000	4991104	Peak	0	+	4991000	4991104	1316095
1	4997028	4997175	Peak	0	+	4997028	4997175	1316095
1	5000411	5000423	Peak	0	+	5000411	5000423	1316095
1	5002389	5002445	Peak	0	+	5002389	5002445	1316095
1	5024571	5024661	Peak	0	+	5024571	5024661	1316095
1	5048911	5049045	Peak	0	+	5048911	5049045	1316095
1	5052917	5052951	Peak	0	+	5052917	5052951	1316095
1	5082805	5082891	Peak	0	+	5082805	5082891	1316095
1	5083522	5083611	Peak	0	+	5083522	5083611	1316095
1	5218204	5218316	Peak	0	+	5218204	5218316	1316095
1	5258303	5258421	Peak	0	+	5258303	5258421	1316095
1	5259171	5259481	Peak	0	+	5259171	5259481	1316095
1	5319413	5319531	Peak	0	+	5319413	5319531	1316095
1	5330370	5330477	Peak	0	+	5330370	5330477	1316095
1	5336503	5336551	Peak	0	+	5336503	5336551	1316095
1	5336552	5336776	Peak	0	+	5336552	5336776	1316095
1	5338779	5338841	Peak	0	+	5338779	5338841	1316095
1	5339566	5339722	Peak	0	+	5339566	5339722	1316095
1	5343351	5343493	Peak	0	+	5343351	5343493	1316095
1	5376248	5376271	Peak	0	+	5376248	5376271	1316095
1	5376361	5376394	Peak	0	+	5376361	5376394	1316095
1	5376414	5376451	Peak	0	+	5376414	5376451	1316095
1	5380289	5380301	Peak	0	+	5380289	5380301	1316095
1	5380308	5380445	Peak	0	+	5380308	5380445	1316095
1	5428317	5428353	Peak	0	+	5428317	5428353	1316095
1	5514209	5514251	Peak	0	+	5514209	5514251	1316095
1	5516741	5516957	Peak	0	+	5516741	5516957	1316095
1	5536459	5536471	Peak	0	+	5536459	5536471	1316095
1	5576302	5576395	Peak	0	+	5576302	5576395	1316095
1	5582471	5582528	Peak	0	+	5582471	5582528	1316095
1	5582530	5582546	Peak	0	+	5582530	5582546	1316095
1	5582556	5582701	Peak	0	+	5582556	5582701	1316095
1	5620937	5620971	Peak	0	+	5620937	5620971	1316095
1	5625186	5625271	Peak	0	+	5625186	5625271	1316095
1	5627752	5627871	Peak	0	+	5627752	5627871	1316095
1	5633051	5633122	Peak	0	+	5633051	5633122	1316095
1	5633306	5633360	Peak	0	+	5633306	5633360	1316095
1	5633561	5633571	Peak	0	+	5633561	5633571	1316095
1	5633665	5633705	Peak	0	+	5633665	5633705	1316095
1	5640663	5640736	Peak	0	+	5640663	5640736	1316095
1	5734405	5734490	Peak	0	+	5734405	5734490	1316095
1	5736910	5736945	Peak	0	+	5736910	5736945	1316095
1	5738329	5738377	Peak	0	+	5738329	5738377	1316095
1	5746578	5746611	Peak	0	+	5746578	5746611	1316095
1	5746647	5746661	Peak	0	+	5746647	5746661	1316095
1	5826592	5826701	Peak	0	+	5826592	5826701	1316095
1	5827231	5827264	Peak	0	+	5827231	5827264	1316095
1	5862388	5862435	Peak	0	+	5862388	5862435	1316095
1	5862527	5862616	Peak	0	+	5862527	5862616	1316095
1	5866998	5867112	Peak	0	+	5866998	5867112	1316095
1	5946259	5946284	Peak	0	+	5946259	5946284	1316095
1	5946339	5946411	Peak	0	+	5946339	5946411	1316095
1	6078506	6078548	Peak	0	+	6078506	6078548	1316095
1	6078601	6078641	Peak	0	+	6078601	6078641	1316095
1	6147600	6147614	Peak	0	+	6147600	6147614	1316095
1	6148657	6148741	Peak	0	+	6148657	6148741	1316095
1	6168828	6169089	Peak	0	+	6168828	6169089	1316095
1	6172780	6172871	Peak	0	+	6172780	6172871	1316095
1	6218370	6218446	Peak	0	+	6218370	6218446	1316095
1	6225127	6225175	Peak	0	+	6225127	6225175	1316095
1	6236230	6236241	Peak	0	+	6236230	6236241	1316095
1	6246201	6246263	Peak	0	+	6246201	6246263	1316095
1	6246272	6246351	Peak	0	+	6246272	6246351	1316095
1	6544303	6544390	Peak	0	+	6544303	6544390	1316095
1	6631649	6631693	Peak	0	+	6631649	6631693	1316095
1	6631929	6632013	Peak	0	+	6631929	6632013	1316095
1	6632073	6632211	Peak	0	+	6632073	6632211	1316095
1	6790526	6790671	Peak	0	+	6790526	6790671	1316095
1	6830451	6830467	Peak	0	+	6830451	6830467	1316095
1	6830509	6830521	Peak	0	+	6830509	6830521	1316095
1	6830561	6830571	Peak	0	+	6830561	6830571	1316095
1	6830720	6830735	Peak	0	+	6830720	6830735	1316095
1	6830770	6830781	Peak	0	+	6830770	6830781	1316095
1	7033960	7033996	Peak	0	+	7033960	7033996	1316095
1	7034016	7034089	Peak	0	+	7034016	7034089	1316095
1	7034291	7034301	Peak	0	+	7034291	7034301	1316095
1	7041864	7041931	Peak	0	+	7041864	7041931	1316095
1	7041959	7042057	Peak	0	+	7041959	7042057	1316095
1	7042356	7042471	Peak	0	+	7042356	7042471	1316095
1	7044751	7044762	Peak	0	+	7044751	7044762	1316095
1	7050398	7050453	Peak	0	+	7050398	7050453	1316095
1	7050483	7050619	Peak	0	+	7050483	7050619	1316095
1	7050801	7050993	Peak	0	+	7050801	7050993	1316095
1	7064481	7064555	Peak	0	+	7064481	7064555	1316095
1	7064561	7064577	Peak	0	+	7064561	7064577	1316095
1	7066129	7066141	Peak	0	+	7066129	7066141	1316095
1	7069181	7069211	Peak	0	+	7069181	7069211	1316095
1	7085634	7085671	Peak	0	+	7085634	7085671	1316095
1	7085689	7085711	Peak	0	+	7085689	7085711	1316095
1	7153358	7153435	Peak	0	+	7153358	7153435	1316095
1	7192023	7192231	Peak	0	+	7192023	7192231	1316095
1	7295529	7295779	Peak	0	+	7295529	7295779	1316095
1	7309421	7309572	Peak	0	+	7309421	7309572	1316095
1	7336548	7336637	Peak	0	+	7336548	7336637	1316095
1	7352921	7352931	Peak	0	+	7352921	7352931	1316095
1	7353083	7353173	Peak	0	+	7353083	7353173	1316095
1	7387372	7387461	Peak	0	+	7387372	7387461	1316095
1	7387791	7387874	Peak	0	+	7387791	7387874	1316095
1	7391660	7391671	Peak	0	+	7391660	7391671	1316095
1	7391695	7391781	Peak	0	+	7391695	7391781	1316095
1	7396631	7396691	Peak	0	+	7396631	7396691	1316095
1	7397551	7397567	Peak	0	+	7397551	7397567	1316095
1	7453582	7453760	Peak	0	+	7453582	7453760	1316095
1	7494561	7494731	Peak	0	+	7494561	7494731	1316095
1	7551161	7551309	Peak	0	+	7551161	7551309	1316095
1	7594468	7594554	Peak	0	+	7594468	7594554	1316095
1	7655242	7655454	Peak	0	+	7655242	7655454	1316095
1	7696215	7696233	Peak	0	+	7696215	7696233	1316095
1	7861374	7861407	Peak	0	+	7861374	7861407	1316095
1	7863392	7863483	Peak	0	+	7863392	7863483	1316095
1	7944501	7944677	Peak	0	+	7944501	7944677	1316095
1	7961250	7961281	Peak	0	+	7961250	7961281	1316095
1	7964658	7964781	Peak	0	+	7964658	7964781	1316095
1	7964959	7965025	Peak	0	+	7964959	7965025	1316095
1	7993471	7993488	Peak	0	+	7993471	7993488	1316095
1	8020881	8021071	Peak	0	+	8020881	8021071	1316095
1	8024914	8024951	Peak	0	+	8024914	8024951	1316095
1	8025148	8025201	Peak	0	+	8025148	8025201	1316095
1	8025371	8025441	Peak	0	+	8025371	8025441	1316095
1	8027217	8027287	Peak	0	+	8027217	8027287	1316095
1	8027321	8027391	Peak	0	+	8027321	8027391	1316095
1	8027624	8027677	Peak	0	+	8027624	8027677	1316095
1	8027698	8027776	Peak	0	+	8027698	8027776	1316095
1	8027887	8028002	Peak	0	+	8027887	8028002	1316095
1	8030298	8030385	Peak	0	+	8030298	8030385	1316095
1	8031097	8031248	Peak	0	+	8031097	8031248	1316095
1	8032381	8032392	Peak	0	+	8032381	8032392	1316095
1	8034615	8034832	Peak	0	+	8034615	8034832	1316095
1	8097188	8097261	Peak	0	+	8097188	8097261	1316095
1	8097263	8097316	Peak	0	+	8097263	8097316	1316095
1	8142831	8142901	Peak	0	+	8142831	8142901	1316095
1	8181661	8181781	Peak	0	+	8181661	8181781	1316095
1	8221952	8222128	Peak	0	+	8221952	8222128	1316095
1	8222861	8222973	Peak	0	+	8222861	8222973	1316095
1	8222999	8223034	Peak	0	+	8222999	8223034	1316095
1	8224348	8224394	Peak	0	+	8224348	8224394	1316095
1	8254603	8254641	Peak	0	+	8254603	8254641	1316095
1	8259846	8260021	Peak	0	+	8259846	8260021	1316095
1	8270487	8270680	Peak	0	+	8270487	8270680	1316095
1	8288707	8288722	Peak	0	+	8288707	8288722	1316095
1	8351527	8351561	Peak	0	+	8351527	8351561	1316095
1	8367841	8367919	Peak	0	+	8367841	8367919	1316095
1	8442775	8442865	Peak	0	+	8442775	8442865	1316095
1	8445209	8445275	Peak	0	+	8445209	8445275	1316095
1	8450467	8450501	Peak	0	+	8450467	8450501	1316095
1	8450591	8450601	Peak	0	+	8450591	8450601	1316095
1	8450630	8450645	Peak	0	+	8450630	8450645	1316095
1	8450691	8450761	Peak	0	+	8450691	8450761	1316095
1	8509921	8510011	Peak	0	+	8509921	8510011	1316095
1	8510041	8510051	Peak	0	+	8510041	8510051	1316095
1	8515051	8515064	Peak	0	+	8515051	8515064	1316095
1	8515077	8515189	Peak	0	+	8515077	8515189	1316095
1	8536800	8536913	Peak	0	+	8536800	8536913	1316095
1	8556001	8556175	Peak	0	+	8556001	8556175	1316095
1	8612010	8612115	Peak	0	+	8612010	8612115	1316095
1	8612117	8612201	Peak	0	+	8612117	8612201	1316095
1	8619974	8620053	Peak	0	+	8619974	8620053	1316095
1	8621430	8621510	Peak	0	+	8621430	8621510	1316095
1	8621751	8621761	Peak	0	+	8621751	8621761	1316095
1	8622379	8622401	Peak	0	+	8622379	8622401	1316095
1	8625565	8625660	Peak	0	+	8625565	8625660	1316095
1	8625674	8625761	Peak	0	+	8625674	8625761	1316095
1	8650397	8650462	Peak	0	+	8650397	8650462	1316095
1	8650514	8650575	Peak	0	+	8650514	8650575	1316095
1	8653872	8653926	Peak	0	+	8653872	8653926	1316095
1	8763788	8763802	Peak	0	+	8763788	8763802	1316095
1	8818918	8819001	Peak	0	+	8818918	8819001	1316095
1	8877275	8877291	Peak	0	+	8877275	8877291	1316095
1	8877334	8877420	Peak	0	+	8877334	8877420	1316095
1	8880401	8880426	Peak	0	+	8880401	8880426	1316095
1	8928124	8928203	Peak	0	+	8928124	8928203	1316095
1	8928264	8928490	Peak	0	+	8928264	8928490	1316095
1	8928529	8928611	Peak	0	+	8928529	8928611	1316095
1	8935841	8936004	Peak	0	+	8935841	8936004	1316095
1	8940089	8940245	Peak	0	+	8940089	8940245	1316095
1	8971721	8971923	Peak	0	+	8971721	8971923	1316095
1	8975421	8975586	Peak	0	+	8975421	8975586	1316095
1	9029676	9029711	Peak	0	+	9029676	9029711	1316095
1	9040170	9040203	Peak	0	+	9040170	9040203	1316095
1	9045032	9045202	Peak	0	+	9045032	9045202	1316095
1	9051544	9051658	Peak	0	+	9051544	9051658	1316095
1	9112419	9112451	Peak	0	+	9112419	9112451	1316095
1	9182849	9182991	Peak	0	+	9182849	9182991	1316095
1	9223637	9223708	Peak	0	+	9223637	9223708	1316095
1	9223737	9223902	Peak	0	+	9223737	9223902	1316095
1	9293511	9293593	Peak	0	+	9293511	9293593	1316095
1	9293670	9293790	Peak	0	+	9293670	9293790	1316095
1	9293841	9293851	Peak	0	+	9293841	9293851	1316095
1	9302070	9302227	Peak	0	+	9302070	9302227	1316095
1	9316694	9316793	Peak	0	+	9316694	9316793	1316095
1	9351615	9351865	Peak	0	+	9351615	9351865	1316095
1	9360017	9360051	Peak	0	+	9360017	9360051	1316095
1	9373210	9373471	Peak	0	+	9373210	9373471	1316095
1	9374041	9374144	Peak	0	+	9374041	9374144	1316095
1	9374149	9374165	Peak	0	+	9374149	9374165	1316095
1	9374281	9374381	Peak	0	+	9374281	9374381	1316095
1	9419135	9419382	Peak	0	+	9419135	9419382	1316095
1	9426555	9426571	Peak	0	+	9426555	9426571	1316095
1	9426600	9426624	Peak	0	+	9426600	9426624	1316095
1	9426660	9426671	Peak	0	+	9426660	9426671	1316095
1	9426827	9426881	Peak	0	+	9426827	9426881	1316095
1	9427928	9428016	Peak	0	+	9427928	9428016	1316095
1	9432426	9432533	Peak	0	+	9432426	9432533	1316095
1	9432727	9432791	Peak	0	+	9432727	9432791	1316095
1	9433582	9433617	Peak	0	+	9433582	9433617	1316095
1	9436296	9436329	Peak	0	+	9436296	9436329	1316095
1	9436345	9436433	Peak	0	+	9436345	9436433	1316095
1	9485759	9486027	Peak	0	+	9485759	9486027	1316095
1	9800015	9800189	Peak	0	+	9800015	9800189	1316095
1	9804963	9804992	Peak	0	+	9804963	9804992	1316095
1	9808241	9808405	Peak	0	+	9808241	9808405	1316095
1	9904062	9904095	Peak	0	+	9904062	9904095	1316095
1	9906759	9906867	Peak	0	+	9906759	9906867	1316095
1	9906870	9906881	Peak	0	+	9906870	9906881	1316095
1	9906888	9906944	Peak	0	+	9906888	9906944	1316095
1	9987403	9987504	Peak	0	+	9987403	9987504	1316095
1	10069508	10069561	Peak	0	+	10069508	10069561	1316095
1	10070683	10070746	Peak	0	+	10070683	10070746	1316095
1	10090213	10090289	Peak	0	+	10090213	10090289	1316095
1	10091027	10091042	Peak	0	+	10091027	10091042	1316095
1	10096351	10096384	Peak	0	+	10096351	10096384	1316095
1	10096401	10096417	Peak	0	+	10096401	10096417	1316095
1	10096427	10096442	Peak	0	+	10096427	10096442	1316095
1	10167010	10167416	Peak	0	+	10167010	10167416	1316095
1	10168147	10168179	Peak	0	+	10168147	10168179	1316095
1	10168261	10168346	Peak	0	+	10168261	10168346	1316095
1	10220551	10220641	Peak	0	+	10220551	10220641	1316095
1	10288571	10288742	Peak	0	+	10288571	10288742	1316095
1	10289500	10289517	Peak	0	+	10289500	10289517	1316095
1	10360319	10360332	Peak	0	+	10360319	10360332	1316095
1	10360387	10360413	Peak	0	+	10360387	10360413	1316095
1	10360431	10360441	Peak	0	+	10360431	10360441	1316095
1	10431596	10431652	Peak	0	+	10431596	10431652	1316095
1	10537632	10537791	Peak	0	+	10537632	10537791	1316095
1	10540056	10540117	Peak	0	+	10540056	10540117	1316095
1	10540709	10540810	Peak	0	+	10540709	10540810	1316095
1	10540843	10540920	Peak	0	+	10540843	10540920	1316095
1	10540951	10540968	Peak	0	+	10540951	10540968	1316095
1	10591731	10591835	Peak	0	+	10591731	10591835	1316095
1	10665811	10665864	Peak	0	+	10665811	10665864	1316095
1	10678537	10678561	Peak	0	+	10678537	10678561	1316095
1	10694371	10694441	Peak	0	+	10694371	10694441	1316095
1	10847786	10847828	Peak	0	+	10847786	10847828	1316095
1	10875421	10875563	Peak	0	+	10875421	10875563	1316095
1	10875564	10875674	Peak	0	+	10875564	10875674	1316095
1	10875739	10875754	Peak	0	+	10875739	10875754	1316095
1	10875900	10875911	Peak	0	+	10875900	10875911	1316095
1	10876831	10876844	Peak	0	+	10876831	10876844	1316095
1	10958861	10958981	Peak	0	+	10958861	10958981	1316095
1	10974000	10974185	Peak	0	+	10974000	10974185	1316095
1	10974192	10974221	Peak	0	+	10974192	10974221	1316095
1	10978241	10978444	Peak	0	+	10978241	10978444	1316095
1	10997361	10997508	Peak	0	+	10997361	10997508	1316095
1	10997516	10997601	Peak	0	+	10997516	10997601	1316095
1	11107764	11107851	Peak	0	+	11107764	11107851	1316095
1	11107928	11107952	Peak	0	+	11107928	11107952	1316095
1	11174831	11174967	Peak	0	+	11174831	11174967	1316095
1	11175543	11175882	Peak	0	+	11175543	11175882	1316095
1	11389693	11389771	Peak	0	+	11389693	11389771	1316095
1	11401301	11401355	Peak	0	+	11401301	11401355	1316095
1	11401392	11401431	Peak	0	+	11401392	11401431	1316095
1	11401555	11401664	Peak	0	+	11401555	11401664	1316095
1	11445661	11445856	Peak	0	+	11445661	11445856	1316095
1	11475641	11476052	Peak	0	+	11475641	11476052	1316095
1	11479787	11479883	Peak	0	+	11479787	11479883	1316095
1	11526850	11526871	Peak	0	+	11526850	11526871	1316095
1	11532500	11532522	Peak	0	+	11532500	11532522	1316095
1	11687731	11687917	Peak	0	+	11687731	11687917	1316095
1	11759063	11759158	Peak	0	+	11759063	11759158	1316095
1	11907379	11907391	Peak	0	+	11907379	11907391	1316095
1	11907396	11907579	Peak	0	+	11907396	11907579	1316095
1	11949757	11949822	Peak	0	+	11949757	11949822	1316095
1	11951906	11951991	Peak	0	+	11951906	11951991	1316095
1	11952383	11952468	Peak	0	+	11952383	11952468	1316095
1	11952520	11952535	Peak	0	+	11952520	11952535	1316095
1	11952619	11952634	Peak	0	+	11952619	11952634	1316095
1	11952670	11952681	Peak	0	+	11952670	11952681	1316095
1	11989471	11989521	Peak	0	+	11989471	11989521	1316095
1	11989751	11989911	Peak	0	+	11989751	11989911	1316095
1	11990126	11990193	Peak	0	+	11990126	11990193	1316095
1	12138085	12138315	Peak	0	+	12138085	12138315	1316095
1	12143362	12143691	Peak	0	+	12143362	12143691	1316095
1	12167535	12167641	Peak	0	+	12167535	12167641	1316095
1	12167661	12167675	Peak	0	+	12167661	12167675	1316095
1	12247641	12247721	Peak	0	+	12247641	12247721	1316095
1	12247739	12247857	Peak	0	+	12247739	12247857	1316095
1	12253122	12253280	Peak	0	+	12253122	12253280	1316095
1	12253533	12253694	Peak	0	+	12253533	12253694	1316095
1	12296229	12296412	Peak	0	+	12296229	12296412	1316095
1	12314685	12314701	Peak	0	+	12314685	12314701	1316095
1	12338128	12338142	Peak	0	+	12338128	12338142	1316095
1	12338148	12338190	Peak	0	+	12338148	12338190	1316095
1	12346756	12346772	Peak	0	+	12346756	12346772	1316095
1	12346811	12346821	Peak	0	+	12346811	12346821	1316095
1	12348280	12348291	Peak	0	+	12348280	12348291	1316095
1	12353594	12353631	Peak	0	+	12353594	12353631	1316095
1	12353647	12353674	Peak	0	+	12353647	12353674	1316095
1	12353850	12353861	Peak	0	+	12353850	12353861	1316095
1	12418161	12418316	Peak	0	+	12418161	12418316	1316095
1	12428869	12429032	Peak	0	+	12428869	12429032	1316095
1	12436207	12436294	Peak	0	+	12436207	12436294	1316095
1	12485920	12486021	Peak	0	+	12485920	12486021	1316095
1	12486054	12486122	Peak	0	+	12486054	12486122	1316095
1	12486895	12486964	Peak	0	+	12486895	12486964	1316095
1	12487661	12487672	Peak	0	+	12487661	12487672	1316095
1	12494880	12494955	Peak	0	+	12494880	12494955	1316095
1	12495016	12495044	Peak	0	+	12495016	12495044	1316095
1	12495073	12495171	Peak	0	+	12495073	12495171	1316095
1	12495196	12495591	Peak	0	+	12495196	12495591	1316095
1	12495929	12495952	Peak	0	+	12495929	12495952	1316095
1	12497742	12497804	Peak	0	+	12497742	12497804	1316095
1	12498551	12498625	Peak	0	+	12498551	12498625	1316095
1	12498701	12498764	Peak	0	+	12498701	12498764	1316095
1	12498814	12499011	Peak	0	+	12498814	12499011	1316095
1	12507530	12507725	Peak	0	+	12507530	12507725	1316095
1	12507781	12507825	Peak	0	+	12507781	12507825	1316095
1	12512695	12512735	Peak	0	+	12512695	12512735	1316095
1	12512856	12513121	Peak	0	+	12512856	12513121	1316095
1	12513595	12513726	Peak	0	+	12513595	12513726	1316095
1	12566962	12566992	Peak	0	+	12566962	12566992	1316095
1	12567047	12567129	Peak	0	+	12567047	12567129	1316095
1	12569779	12569850	Peak	0	+	12569779	12569850	1316095
1	12570233	12570385	Peak	0	+	12570233	12570385	1316095
1	12656500	12656591	Peak	0	+	12656500	12656591	1316095
1	12662380	12662405	Peak	0	+	12662380	12662405	1316095
1	12791531	12791591	Peak	0	+	12791531	12791591	1316095
1	12820645	12820705	Peak	0	+	12820645	12820705	1316095
1	12820720	12820761	Peak	0	+	12820720	12820761	1316095
1	12820821	12820881	Peak	0	+	12820821	12820881	1316095
1	12848491	12848668	Peak	0	+	12848491	12848668	1316095
1	12849661	12849679	Peak	0	+	12849661	12849679	1316095
1	12849695	12849711	Peak	0	+	12849695	12849711	1316095
1	12850535	12850629	Peak	0	+	12850535	12850629	1316095
1	12850662	12850695	Peak	0	+	12850662	12850695	1316095
1	12850740	12850795	Peak	0	+	12850740	12850795	1316095
1	12850838	12850854	Peak	0	+	12850838	12850854	1316095
1	12852169	12852206	Peak	0	+	12852169	12852206	1316095
1	12852236	12852387	Peak	0	+	12852236	12852387	1316095
1	12853850	12853912	Peak	0	+	12853850	12853912	1316095
1	12853960	12854020	Peak	0	+	12853960	12854020	1316095
1	12854026	12854149	Peak	0	+	12854026	12854149	1316095
1	12860810	12860824	Peak	0	+	12860810	12860824	1316095
1	12861196	12861249	Peak	0	+	12861196	12861249	1316095
1	12861287	12861361	Peak	0	+	12861287	12861361	1316095
1	12861381	12861677	Peak	0	+	12861381	12861677	1316095
1	12861694	12861731	Peak	0	+	12861694	12861731	1316095
1	12863208	12863374	Peak	0	+	12863208	12863374	1316095
1	12898831	12898975	Peak	0	+	12898831	12898975	1316095
1	12947946	12948081	Peak	0	+	12947946	12948081	1316095
1	12969452	12969531	Peak	0	+	12969452	12969531	1316095
1	12969598	12969653	Peak	0	+	12969598	12969653	1316095
1	12970089	12970112	Peak	0	+	12970089	12970112	1316095
1	12970176	12970362	Peak	0	+	12970176	12970362	1316095
1	12975238	12975337	Peak	0	+	12975238	12975337	1316095
1	12985520	12985605	Peak	0	+	12985520	12985605	1316095
1	13078201	13078234	Peak	0	+	13078201	13078234	1316095
1	13083466	13083571	Peak	0	+	13083466	13083571	1316095
1	13087247	13087281	Peak	0	+	13087247	13087281	1316095
1	13087530	13087563	Peak	0	+	13087530	13087563	1316095
1	13090670	13090757	Peak	0	+	13090670	13090757	1316095
1	13090981	13090992	Peak	0	+	13090981	13090992	1316095
1	13091903	13092006	Peak	0	+	13091903	13092006	1316095
1	13534648	13534672	Peak	0	+	13534648	13534672	1316095
1	13535048	13535074	Peak	0	+	13535048	13535074	1316095
1	13559970	13560016	Peak	0	+	13559970	13560016	1316095
1	13585409	13585484	Peak	0	+	13585409	13585484	1316095
1	13594161	13594184	Peak	0	+	13594161	13594184	1316095
1	13596249	13596359	Peak	0	+	13596249	13596359	1316095
1	13679207	13679312	Peak	0	+	13679207	13679312	1316095
1	13679341	13679385	Peak	0	+	13679341	13679385	1316095
1	13688099	13688341	Peak	0	+	13688099	13688341	1316095
1	13688421	13688462	Peak	0	+	13688421	13688462	1316095
1	13741184	13741407	Peak	0	+	13741184	13741407	1316095
1	13803983	13804291	Peak	0	+	13803983	13804291	1316095
1	13989760	13989785	Peak	0	+	13989760	13989785	1316095
1	13989930	13989965	Peak	0	+	13989930	13989965	1316095
1	13990007	13990111	Peak	0	+	13990007	13990111	1316095
1	13994498	13994557	Peak	0	+	13994498	13994557	1316095
1	13994852	13994871	Peak	0	+	13994852	13994871	1316095
1	13994874	13994937	Peak	0	+	13994874	13994937	1316095
1	13994983	13995021	Peak	0	+	13994983	13995021	1316095
1	13995077	13995124	Peak	0	+	13995077	13995124	1316095
1	14035859	14035872	Peak	0	+	14035859	14035872	1316095
1	14093501	14093562	Peak	0	+	14093501	14093562	1316095
1	14100711	14100806	Peak	0	+	14100711	14100806	1316095
1	14101578	14101613	Peak	0	+	14101578	14101613	1316095
1	14103381	14103487	Peak	0	+	14103381	14103487	1316095
1	14103561	14103644	Peak	0	+	14103561	14103644	1316095
1	14161465	14161521	Peak	0	+	14161465	14161521	1316095
1	14168739	14168751	Peak	0	+	14168739	14168751	1316095
1	14168777	14168793	Peak	0	+	14168777	14168793	1316095
1	14168830	14168841	Peak	0	+	14168830	14168841	1316095
1	14258243	14258277	Peak	0	+	14258243	14258277	1316095
1	14258279	14258498	Peak	0	+	14258279	14258498	1316095
1	14259071	14259481	Peak	0	+	14259071	14259481	1316095
1	14383843	14383964	Peak	0	+	14383843	14383964	1316095
1	14383994	14384071	Peak	0	+	14383994	14384071	1316095
1	14384199	14384211	Peak	0	+	14384199	14384211	1316095
1	14384269	14384384	Peak	0	+	14384269	14384384	1316095
1	14404506	14404572	Peak	0	+	14404506	14404572	1316095
1	14408525	14408595	Peak	0	+	14408525	14408595	1316095
1	14408616	14408716	Peak	0	+	14408616	14408716	1316095
1	14408741	14408775	Peak	0	+	14408741	14408775	1316095
1	14408784	14408802	Peak	0	+	14408784	14408802	1316095
1	14510573	14510672	Peak	0	+	14510573	14510672	1316095
1	14547591	14547715	Peak	0	+	14547591	14547715	1316095
1	14802501	14802562	Peak	0	+	14802501	14802562	1316095
1	14803671	14803736	Peak	0	+	14803671	14803736	1316095
1	14809963	14810100	Peak	0	+	14809963	14810100	1316095
1	14817308	14817373	Peak	0	+	14817308	14817373	1316095
1	14850057	14850072	Peak	0	+	14850057	14850072	1316095
1	14850106	14850123	Peak	0	+	14850106	14850123	1316095
1	14850128	14850185	Peak	0	+	14850128	14850185	1316095
1	14850189	14850216	Peak	0	+	14850189	14850216	1316095
1	14853414	14853511	Peak	0	+	14853414	14853511	1316095
1	14862446	14862483	Peak	0	+	14862446	14862483	1316095
1	14862490	14862622	Peak	0	+	14862490	14862622	1316095
1	14898785	14898892	Peak	0	+	14898785	14898892	1316095
1	14926911	14926972	Peak	0	+	14926911	14926972	1316095
1	14939915	14939949	Peak	0	+	14939915	14939949	1316095
1	14942841	14942852	Peak	0	+	14942841	14942852	1316095
1	14945076	14945224	Peak	0	+	14945076	14945224	1316095
1	14953835	14953869	Peak	0	+	14953835	14953869	1316095
1	14953871	14953921	Peak	0	+	14953871	14953921	1316095
1	14955801	14955892	Peak	0	+	14955801	14955892	1316095
1	14956618	14956681	Peak	0	+	14956618	14956681	1316095
1	14956751	14956763	Peak	0	+	14956751	14956763	1316095
1	14956770	14956785	Peak	0	+	14956770	14956785	1316095
1	14959001	14959051	Peak	0	+	14959001	14959051	1316095
1	14959095	14959174	Peak	0	+	14959095	14959174	1316095
1	14959196	14959446	Peak	0	+	14959196	14959446	1316095
1	14959565	14959644	Peak	0	+	14959565	14959644	1316095
1	14959649	14959735	Peak	0	+	14959649	14959735	1316095
1	14960845	14960927	Peak	0	+	14960845	14960927	1316095
1	15004271	15004318	Peak	0	+	15004271	15004318	1316095
1	15004401	15004426	Peak	0	+	15004401	15004426	1316095
1	15005409	15005421	Peak	0	+	15005409	15005421	1316095
1	15005428	15005508	Peak	0	+	15005428	15005508	1316095
1	15006854	15007022	Peak	0	+	15006854	15007022	1316095
1	15074621	15074704	Peak	0	+	15074621	15074704	1316095
1	15090631	15090883	Peak	0	+	15090631	15090883	1316095
1	15155292	15155451	Peak	0	+	15155292	15155451	1316095
1	15157508	15157522	Peak	0	+	15157508	15157522	1316095
1	15157576	15157655	Peak	0	+	15157576	15157655	1316095
1	15168083	15168187	Peak	0	+	15168083	15168187	1316095
1	15172990	15173008	Peak	0	+	15172990	15173008	1316095
1	15173011	15173036	Peak	0	+	15173011	15173036	1316095
1	15208159	15208193	Peak	0	+	15208159	15208193	1316095
1	15318265	15318352	Peak	0	+	15318265	15318352	1316095
1	15352491	15352644	Peak	0	+	15352491	15352644	1316095
1	15352647	15352767	Peak	0	+	15352647	15352767	1316095
1	15443561	15443641	Peak	0	+	15443561	15443641	1316095
1	15444781	15444941	Peak	0	+	15444781	15444941	1316095
1	15450631	15450701	Peak	0	+	15450631	15450701	1316095
1	15517695	15517759	Peak	0	+	15517695	15517759	1316095
1	15518070	15518088	Peak	0	+	15518070	15518088	1316095
1	15518159	15518171	Peak	0	+	15518159	15518171	1316095
1	15518211	15518222	Peak	0	+	15518211	15518222	1316095
1	15518461	15518493	Peak	0	+	15518461	15518493	1316095
1	15518494	15518513	Peak	0	+	15518494	15518513	1316095
1	15522650	15522711	Peak	0	+	15522650	15522711	1316095
1	15522745	15522804	Peak	0	+	15522745	15522804	1316095
1	15572367	15572381	Peak	0	+	15572367	15572381	1316095
1	15726588	15726630	Peak	0	+	15726588	15726630	1316095
1	15735671	15735722	Peak	0	+	15735671	15735722	1316095
1	15777521	15777638	Peak	0	+	15777521	15777638	1316095
1	15785272	15785361	Peak	0	+	15785272	15785361	1316095
1	15786511	15786623	Peak	0	+	15786511	15786623	1316095
1	15805205	15805277	Peak	0	+	15805205	15805277	1316095
1	15808529	15808736	Peak	0	+	15808529	15808736	1316095
1	15809683	15809715	Peak	0	+	15809683	15809715	1316095
1	15809719	15809751	Peak	0	+	15809719	15809751	1316095
1	15809770	15809863	Peak	0	+	15809770	15809863	1316095
1	15809900	15809975	Peak	0	+	15809900	15809975	1316095
1	15810073	15810183	Peak	0	+	15810073	15810183	1316095
1	15817412	15817471	Peak	0	+	15817412	15817471	1316095
1	15817477	15817701	Peak	0	+	15817477	15817701	1316095
1	15904801	15904856	Peak	0	+	15904801	15904856	1316095
1	15904873	15904953	Peak	0	+	15904873	15904953	1316095
1	15905021	15905066	Peak	0	+	15905021	15905066	1316095
1	15906158	15906224	Peak	0	+	15906158	15906224	1316095
1	15906324	15906412	Peak	0	+	15906324	15906412	1316095
1	15988919	15989018	Peak	0	+	15988919	15989018	1316095
1	15989701	15989711	Peak	0	+	15989701	15989711	1316095
1	15997597	15997769	Peak	0	+	15997597	15997769	1316095
1	16042619	16042644	Peak	0	+	16042619	16042644	1316095
1	16047561	16047574	Peak	0	+	16047561	16047574	1316095
1	16048081	16048094	Peak	0	+	16048081	16048094	1316095
1	16066471	16066538	Peak	0	+	16066471	16066538	1316095
1	16066561	16066571	Peak	0	+	16066561	16066571	1316095
1	16067100	16067148	Peak	0	+	16067100	16067148	1316095
1	16178005	16178043	Peak	0	+	16178005	16178043	1316095
1	16178047	16178088	Peak	0	+	16178047	16178088	1316095
1	16178137	16178198	Peak	0	+	16178137	16178198	1316095
1	16331705	16331739	Peak	0	+	16331705	16331739	1316095
1	16331741	16331811	Peak	0	+	16331741	16331811	1316095
1	16340487	16340691	Peak	0	+	16340487	16340691	1316095
1	16356190	16356242	Peak	0	+	16356190	16356242	1316095
1	16374109	16374132	Peak	0	+	16374109	16374132	1316095
1	16374201	16374253	Peak	0	+	16374201	16374253	1316095
1	16375806	16375875	Peak	0	+	16375806	16375875	1316095
1	16436028	16436061	Peak	0	+	16436028	16436061	1316095
1	16436063	16436121	Peak	0	+	16436063	16436121	1316095
1	16436125	16436167	Peak	0	+	16436125	16436167	1316095
1	16448621	16448632	Peak	0	+	16448621	16448632	1316095
1	16475352	16475458	Peak	0	+	16475352	16475458	1316095
1	16485187	16485341	Peak	0	+	16485187	16485341	1316095
1	16493431	16493463	Peak	0	+	16493431	16493463	1316095
1	16493465	16493601	Peak	0	+	16493465	16493601	1316095
1	16574124	16574142	Peak	0	+	16574124	16574142	1316095
1	16587424	16587475	Peak	0	+	16587424	16587475	1316095
1	16592403	16592560	Peak	0	+	16592403	16592560	1316095
1	16592597	16592656	Peak	0	+	16592597	16592656	1316095
1	16594529	16594596	Peak	0	+	16594529	16594596	1316095
1	16605826	16605978	Peak	0	+	16605826	16605978	1316095
1	16697959	16698111	Peak	0	+	16697959	16698111	1316095
1	16779476	16779551	Peak	0	+	16779476	16779551	1316095
1	16787892	16787961	Peak	0	+	16787892	16787961	1316095
1	16823332	16823441	Peak	0	+	16823332	16823441	1316095
1	16823607	16823643	Peak	0	+	16823607	16823643	1316095
1	17009500	17009561	Peak	0	+	17009500	17009561	1316095
1	17085581	17085747	Peak	0	+	17085581	17085747	1316095
1	17178000	17178074	Peak	0	+	17178000	17178074	1316095
1	17181831	17181912	Peak	0	+	17181831	17181912	1316095
1	17181936	17181961	Peak	0	+	17181936	17181961	1316095
1	17240241	17240351	Peak	0	+	17240241	17240351	1316095
1	17382319	17382391	Peak	0	+	17382319	17382391	1316095
1	17411601	17411701	Peak	0	+	17411601	17411701	1316095
1	17463007	17463022	Peak	0	+	17463007	17463022	1316095
1	17526531	17526663	Peak	0	+	17526531	17526663	1316095
1	17526809	17526821	Peak	0	+	17526809	17526821	1316095
1	17527223	17527260	Peak	0	+	17527223	17527260	1316095
1	17527700	17527963	Peak	0	+	17527700	17527963	1316095
1	17634371	17634443	Peak	0	+	17634371	17634443	1316095
1	17635499	17635525	Peak	0	+	17635499	17635525	1316095
1	17638981	17639051	Peak	0	+	17638981	17639051	1316095
1	17639141	17639214	Peak	0	+	17639141	17639214	1316095
1	17639251	17639321	Peak	0	+	17639251	17639321	1316095
1	17639348	17639398	Peak	0	+	17639348	17639398	1316095
1	17639982	17640012	Peak	0	+	17639982	17640012	1316095
1	17655885	17655982	Peak	0	+	17655885	17655982	1316095
1	17660035	17660140	Peak	0	+	17660035	17660140	1316095
1	17667345	17667372	Peak	0	+	17667345	17667372	1316095
1	17667531	17667676	Peak	0	+	17667531	17667676	1316095
1	17681789	17681801	Peak	0	+	17681789	17681801	1316095
1	17700782	17700812	Peak	0	+	17700782	17700812	1316095
1	17712758	17712811	Peak	0	+	17712758	17712811	1316095
1	17712971	17713271	Peak	0	+	17712971	17713271	1316095
1	17724468	17724639	Peak	0	+	17724468	17724639	1316095
1	17734117	17734163	Peak	0	+	17734117	17734163	1316095
1	17734181	17734191	Peak	0	+	17734181	17734191	1316095
1	17744821	17744906	Peak	0	+	17744821	17744906	1316095
1	17744910	17744943	Peak	0	+	17744910	17744943	1316095
1	17747977	17748054	Peak	0	+	17747977	17748054	1316095
1	17784529	17784542	Peak	0	+	17784529	17784542	1316095
1	17880621	17880705	Peak	0	+	17880621	17880705	1316095
1	17884638	17884712	Peak	0	+	17884638	17884712	1316095
1	17884725	17884794	Peak	0	+	17884725	17884794	1316095
1	17889915	17890011	Peak	0	+	17889915	17890011	1316095
1	17958112	17958265	Peak	0	+	17958112	17958265	1316095
1	17958270	17958355	Peak	0	+	17958270	17958355	1316095
1	18132853	18132885	Peak	0	+	18132853	18132885	1316095
1	18132889	18132924	Peak	0	+	18132889	18132924	1316095
1	18136171	18136251	Peak	0	+	18136171	18136251	1316095
1	18198632	18198815	Peak	0	+	18198632	18198815	1316095
1	18206065	18206100	Peak	0	+	18206065	18206100	1316095
1	18272976	18273074	Peak	0	+	18272976	18273074	1316095
1	18280439	18280451	Peak	0	+	18280439	18280451	1316095
1	18581911	18581960	Peak	0	+	18581911	18581960	1316095
1	18581966	18582024	Peak	0	+	18581966	18582024	1316095
1	18582731	18582747	Peak	0	+	18582731	18582747	1316095
1	18582787	18582821	Peak	0	+	18582787	18582821	1316095
1	18622981	18622994	Peak	0	+	18622981	18622994	1316095
1	18628551	18628637	Peak	0	+	18628551	18628637	1316095
1	18631491	18631619	Peak	0	+	18631491	18631619	1316095
1	18631629	18631641	Peak	0	+	18631629	18631641	1316095
1	18643071	18643147	Peak	0	+	18643071	18643147	1316095
1	18694824	18694894	Peak	0	+	18694824	18694894	1316095
1	18694981	18695006	Peak	0	+	18694981	18695006	1316095
1	18698925	18699001	Peak	0	+	18698925	18699001	1316095
1	18930039	18930059	Peak	0	+	18930039	18930059	1316095
1	18930220	18930291	Peak	0	+	18930220	18930291	1316095
1	18979160	18979221	Peak	0	+	18979160	18979221	1316095
1	18979228	18979249	Peak	0	+	18979228	18979249	1316095
1	18990839	18990852	Peak	0	+	18990839	18990852	1316095
1	19053262	19053300	Peak	0	+	19053262	19053300	1316095
1	19086561	19086592	Peak	0	+	19086561	19086592	1316095
1	19098612	19098677	Peak	0	+	19098612	19098677	1316095
1	19098920	19098931	Peak	0	+	19098920	19098931	1316095
1	19101667	19101733	Peak	0	+	19101667	19101733	1316095
1	19102039	19102474	Peak	0	+	19102039	19102474	1316095
1	19102771	19102861	Peak	0	+	19102771	19102861	1316095
1	19102909	19102922	Peak	0	+	19102909	19102922	1316095
1	19104011	19104045	Peak	0	+	19104011	19104045	1316095
1	19104046	19104066	Peak	0	+	19104046	19104066	1316095
1	19104474	19104521	Peak	0	+	19104474	19104521	1316095
1	19166559	19166572	Peak	0	+	19166559	19166572	1316095
1	19167300	19167528	Peak	0	+	19167300	19167528	1316095
1	19167693	19167808	Peak	0	+	19167693	19167808	1316095
1	19231831	19231961	Peak	0	+	19231831	19231961	1316095
1	19231963	19232008	Peak	0	+	19231963	19232008	1316095
1	19233039	19233052	Peak	0	+	19233039	19233052	1316095
1	19233325	19233396	Peak	0	+	19233325	19233396	1316095
1	19233446	19233462	Peak	0	+	19233446	19233462	1316095
1	19235111	19235225	Peak	0	+	19235111	19235225	1316095
1	19235241	19235252	Peak	0	+	19235241	19235252	1316095
1	19250180	19250283	Peak	0	+	19250180	19250283	1316095
1	19250295	19250352	Peak	0	+	19250295	19250352	1316095
1	19252051	19252235	Peak	0	+	19252051	19252235	1316095
1	19254530	19254541	Peak	0	+	19254530	19254541	1316095
1	19254737	19254771	Peak	0	+	19254737	19254771	1316095
1	19254801	19254904	Peak	0	+	19254801	19254904	1316095
1	19257351	19257649	Peak	0	+	19257351	19257649	1316095
1	19260421	19260457	Peak	0	+	19260421	19260457	1316095
1	19263759	19263771	Peak	0	+	19263759	19263771	1316095
1	19263791	19263804	Peak	0	+	19263791	19263804	1316095
1	19263806	19263888	Peak	0	+	19263806	19263888	1316095
1	19330128	19330173	Peak	0	+	19330128	19330173	1316095
1	19330179	19330191	Peak	0	+	19330179	19330191	1316095
1	19330421	19330437	Peak	0	+	19330421	19330437	1316095
1	19398851	19398864	Peak	0	+	19398851	19398864	1316095
1	19398869	19398933	Peak	0	+	19398869	19398933	1316095
1	19398961	19398971	Peak	0	+	19398961	19398971	1316095
1	19424381	19424436	Peak	0	+	19424381	19424436	1316095
1	19443557	19443741	Peak	0	+	19443557	19443741	1316095
1	19473559	19473620	Peak	0	+	19473559	19473620	1316095
1	19474020	19474038	Peak	0	+	19474020	19474038	1316095
1	19554133	19554183	Peak	0	+	19554133	19554183	1316095
1	19636296	19636364	Peak	0	+	19636296	19636364	1316095
1	19636394	19636432	Peak	0	+	19636394	19636432	1316095
1	19637939	19637988	Peak	0	+	19637939	19637988	1316095
1	19638967	19639152	Peak	0	+	19638967	19639152	1316095
1	19639153	19639163	Peak	0	+	19639153	19639163	1316095
1	19660921	19660952	Peak	0	+	19660921	19660952	1316095
1	19696380	19696449	Peak	0	+	19696380	19696449	1316095
1	19696457	19696532	Peak	0	+	19696457	19696532	1316095
1	19702502	19702596	Peak	0	+	19702502	19702596	1316095
1	19703476	19703554	Peak	0	+	19703476	19703554	1316095
1	19814575	19814651	Peak	0	+	19814575	19814651	1316095
1	19942103	19942182	Peak	0	+	19942103	19942182	1316095
1	19942190	19942228	Peak	0	+	19942190	19942228	1316095
1	19948333	19948593	Peak	0	+	19948333	19948593	1316095
1	19972567	19972581	Peak	0	+	19972567	19972581	1316095
1	19974941	19974951	Peak	0	+	19974941	19974951	1316095
1	19978853	19979090	Peak	0	+	19978853	19979090	1316095
1	20036937	20037031	Peak	0	+	20036937	20037031	1316095
1	20212259	20212362	Peak	0	+	20212259	20212362	1316095
1	20370228	20370313	Peak	0	+	20370228	20370313	1316095
1	20370727	20370792	Peak	0	+	20370727	20370792	1316095
1	20526723	20526759	Peak	0	+	20526723	20526759	1316095
1	20526761	20526781	Peak	0	+	20526761	20526781	1316095
1	20527749	20527761	Peak	0	+	20527749	20527761	1316095
1	20642464	20642733	Peak	0	+	20642464	20642733	1316095
1	20901391	20901420	Peak	0	+	20901391	20901420	1316095
1	20901470	20901550	Peak	0	+	20901470	20901550	1316095
1	20915012	20915108	Peak	0	+	20915012	20915108	1316095
1	20915150	20915161	Peak	0	+	20915150	20915161	1316095
1	20915275	20915405	Peak	0	+	20915275	20915405	1316095
1	20989129	20989236	Peak	0	+	20989129	20989236	1316095
1	20989265	20989376	Peak	0	+	20989265	20989376	1316095
1	20999076	20999175	Peak	0	+	20999076	20999175	1316095
1	21082734	21082805	Peak	0	+	21082734	21082805	1316095
1	21195755	21195781	Peak	0	+	21195755	21195781	1316095
1	21376649	21376747	Peak	0	+	21376649	21376747	1316095
1	21415097	21415301	Peak	0	+	21415097	21415301	1316095
1	21455936	21456052	Peak	0	+	21455936	21456052	1316095
1	21464465	21464719	Peak	0	+	21464465	21464719	1316095
1	21470793	21470876	Peak	0	+	21470793	21470876	1316095
1	21566911	21567004	Peak	0	+	21566911	21567004	1316095
1	21567005	21567093	Peak	0	+	21567005	21567093	1316095
1	21567141	21567181	Peak	0	+	21567141	21567181	1316095
1	21568713	21568791	Peak	0	+	21568713	21568791	1316095
1	21569723	21569801	Peak	0	+	21569723	21569801	1316095
1	21569911	21569923	Peak	0	+	21569911	21569923	1316095
1	21696041	21696051	Peak	0	+	21696041	21696051	1316095
1	21701521	21701615	Peak	0	+	21701521	21701615	1316095
1	21701680	21701761	Peak	0	+	21701680	21701761	1316095
1	21712635	21712717	Peak	0	+	21712635	21712717	1316095
1	21712765	21712839	Peak	0	+	21712765	21712839	1316095
1	21712863	21712944	Peak	0	+	21712863	21712944	1316095
1	21713015	21713076	Peak	0	+	21713015	21713076	1316095
1	21715763	21715838	Peak	0	+	21715763	21715838	1316095
1	21715841	21715897	Peak	0	+	21715841	21715897	1316095
1	21719290	21719304	Peak	0	+	21719290	21719304	1316095
1	21719327	21719386	Peak	0	+	21719327	21719386	1316095
1	22245689	22245767	Peak	0	+	22245689	22245767	1316095
1	22260057	22260072	Peak	0	+	22260057	22260072	1316095
1	22261399	22261473	Peak	0	+	22261399	22261473	1316095
1	22311540	22311741	Peak	0	+	22311540	22311741	1316095
1	22315581	22315668	Peak	0	+	22315581	22315668	1316095
1	22384391	22384431	Peak	0	+	22384391	22384431	1316095
1	22384435	22384476	Peak	0	+	22384435	22384476	1316095
1	22432991	22433071	Peak	0	+	22432991	22433071	1316095
1	22433085	22433194	Peak	0	+	22433085	22433194	1316095
1	22433201	22433264	Peak	0	+	22433201	22433264	1316095
1	22434500	22434676	Peak	0	+	22434500	22434676	1316095
1	22435781	22435852	Peak	0	+	22435781	22435852	1316095
1	22436481	22436511	Peak	0	+	22436481	22436511	1316095
1	22436512	22436529	Peak	0	+	22436512	22436529	1316095
1	22437031	22437080	Peak	0	+	22437031	22437080	1316095
1	22437277	22437418	Peak	0	+	22437277	22437418	1316095
1	22438686	22438752	Peak	0	+	22438686	22438752	1316095
1	22496617	22496770	Peak	0	+	22496617	22496770	1316095
1	22509367	22509401	Peak	0	+	22509367	22509401	1316095
1	22509403	22509443	Peak	0	+	22509403	22509443	1316095
1	22509460	22509577	Peak	0	+	22509460	22509577	1316095
1	22583771	22583912	Peak	0	+	22583771	22583912	1316095
1	22657276	22657436	Peak	0	+	22657276	22657436	1316095
1	22735041	22735230	Peak	0	+	22735041	22735230	1316095
1	22747561	22747611	Peak	0	+	22747561	22747611	1316095
1	22747641	22747653	Peak	0	+	22747641	22747653	1316095
1	22747697	22747733	Peak	0	+	22747697	22747733	1316095
1	22772305	22772349	Peak	0	+	22772305	22772349	1316095
1	22874904	22874943	Peak	0	+	22874904	22874943	1316095
1	22875001	22875135	Peak	0	+	22875001	22875135	1316095
1	22875339	22875381	Peak	0	+	22875339	22875381	1316095
1	22875926	22875952	Peak	0	+	22875926	22875952	1316095
1	22887544	22887667	Peak	0	+	22887544	22887667	1316095
1	22887688	22887748	Peak	0	+	22887688	22887748	1316095
1	22892411	22892466	Peak	0	+	22892411	22892466	1316095
1	22939549	22939827	Peak	0	+	22939549	22939827	1316095
1	22992849	22992908	Peak	0	+	22992849	22992908	1316095
1	22992909	22993071	Peak	0	+	22992909	22993071	1316095
1	22993073	22993101	Peak	0	+	22993073	22993101	1316095
1	23052908	23053068	Peak	0	+	23052908	23053068	1316095
1	23108321	23108414	Peak	0	+	23108321	23108414	1316095
1	23109441	23109546	Peak	0	+	23109441	23109546	1316095
1	23118620	23118631	Peak	0	+	23118620	23118631	1316095
1	23193908	23193932	Peak	0	+	23193908	23193932	1316095
1	23200601	23200739	Peak	0	+	23200601	23200739	1316095
1	23200758	23200845	Peak	0	+	23200758	23200845	1316095
1	23215651	23215748	Peak	0	+	23215651	23215748	1316095
1	23223981	23224044	Peak	0	+	23223981	23224044	1316095
1	23231381	23231452	Peak	0	+	23231381	23231452	1316095
1	23231508	23231522	Peak	0	+	23231508	23231522	1316095
1	23233600	23233635	Peak	0	+	23233600	23233635	1316095
1	23233961	23234036	Peak	0	+	23233961	23234036	1316095
1	23234073	23234091	Peak	0	+	23234073	23234091	1316095
1	23240059	23240074	Peak	0	+	23240059	23240074	1316095
1	23240180	23240205	Peak	0	+	23240180	23240205	1316095
1	23241646	23241744	Peak	0	+	23241646	23241744	1316095
1	23242871	23242887	Peak	0	+	23242871	23242887	1316095
1	23249053	23249071	Peak	0	+	23249053	23249071	1316095
1	23249081	23249223	Peak	0	+	23249081	23249223	1316095
1	23414301	23414441	Peak	0	+	23414301	23414441	1316095
1	23424211	23424244	Peak	0	+	23424211	23424244	1316095
1	23427717	23427757	Peak	0	+	23427717	23427757	1316095
1	23427879	23427891	Peak	0	+	23427879	23427891	1316095
1	23559274	23559362	Peak	0	+	23559274	23559362	1316095
1	23566064	23566111	Peak	0	+	23566064	23566111	1316095
1	23566120	23566205	Peak	0	+	23566120	23566205	1316095
1	23578586	23578611	Peak	0	+	23578586	23578611	1316095
1	23578757	23578824	Peak	0	+	23578757	23578824	1316095
1	23579038	23579122	Peak	0	+	23579038	23579122	1316095
1	23603743	23603982	Peak	0	+	23603743	23603982	1316095
1	23708149	23708295	Peak	0	+	23708149	23708295	1316095
1	23726925	23726994	Peak	0	+	23726925	23726994	1316095
1	23797171	23797261	Peak	0	+	23797171	23797261	1316095
1	23922233	23922299	Peak	0	+	23922233	23922299	1316095
1	23924109	23924196	Peak	0	+	23924109	23924196	1316095
1	23924214	23924291	Peak	0	+	23924214	23924291	1316095
1	23924341	23924381	Peak	0	+	23924341	23924381	1316095
1	23961930	23962018	Peak	0	+	23961930	23962018	1316095
1	24047329	24047341	Peak	0	+	24047329	24047341	1316095
1	24049865	24049953	Peak	0	+	24049865	24049953	1316095
1	24053851	24053972	Peak	0	+	24053851	24053972	1316095
1	24053989	24054012	Peak	0	+	24053989	24054012	1316095
1	24195040	24195151	Peak	0	+	24195040	24195151	1316095
1	24197577	24197647	Peak	0	+	24197577	24197647	1316095
1	24197664	24197722	Peak	0	+	24197664	24197722	1316095
1	24206050	24206133	Peak	0	+	24206050	24206133	1316095
1	24206195	24206250	Peak	0	+	24206195	24206250	1316095
1	24206256	24206386	Peak	0	+	24206256	24206386	1316095
1	24211329	24211341	Peak	0	+	24211329	24211341	1316095
1	24213730	24213741	Peak	0	+	24213730	24213741	1316095
1	24226179	24226205	Peak	0	+	24226179	24226205	1316095
1	24227060	24227121	Peak	0	+	24227060	24227121	1316095
1	24228000	24228089	Peak	0	+	24228000	24228089	1316095
1	24228097	24228201	Peak	0	+	24228097	24228201	1316095
1	24230371	24230465	Peak	0	+	24230371	24230465	1316095
1	24238814	24238872	Peak	0	+	24238814	24238872	1316095
1	24295189	24295255	Peak	0	+	24295189	24295255	1316095
1	24299467	24299543	Peak	0	+	24299467	24299543	1316095
1	24299553	24299651	Peak	0	+	24299553	24299651	1316095
1	24305941	24305957	Peak	0	+	24305941	24305957	1316095
1	24306952	24307113	Peak	0	+	24306952	24307113	1316095
1	24307199	24307211	Peak	0	+	24307199	24307211	1316095
1	24307278	24307464	Peak	0	+	24307278	24307464	1316095
1	24402537	24402655	Peak	0	+	24402537	24402655	1316095
1	24402679	24402726	Peak	0	+	24402679	24402726	1316095
1	24410038	24410084	Peak	0	+	24410038	24410084	1316095
1	24410095	24410110	Peak	0	+	24410095	24410110	1316095
1	24410174	24410234	Peak	0	+	24410174	24410234	1316095
1	24600918	24600967	Peak	0	+	24600918	24600967	1316095
1	24671770	24671854	Peak	0	+	24671770	24671854	1316095
1	24672251	24672381	Peak	0	+	24672251	24672381	1316095
1	24733199	24733284	Peak	0	+	24733199	24733284	1316095
1	24741416	24741476	Peak	0	+	24741416	24741476	1316095
1	24743958	24744003	Peak	0	+	24743958	24744003	1316095
1	24777217	24777309	Peak	0	+	24777217	24777309	1316095
1	24784981	24785032	Peak	0	+	24784981	24785032	1316095
1	24785206	24785271	Peak	0	+	24785206	24785271	1316095
1	24785309	24785332	Peak	0	+	24785309	24785332	1316095
1	24792681	24792861	Peak	0	+	24792681	24792861	1316095
1	24792871	24793161	Peak	0	+	24792871	24793161	1316095
1	24795818	24795912	Peak	0	+	24795818	24795912	1316095
1	24797497	24797552	Peak	0	+	24797497	24797552	1316095
1	24811200	24811211	Peak	0	+	24811200	24811211	1316095
1	24930085	24930237	Peak	0	+	24930085	24930237	1316095
1	25098619	25098737	Peak	0	+	25098619	25098737	1316095
1	25148581	25148599	Peak	0	+	25148581	25148599	1316095
1	25170010	25170182	Peak	0	+	25170010	25170182	1316095
1	25186141	25186299	Peak	0	+	25186141	25186299	1316095
1	25186694	25186713	Peak	0	+	25186694	25186713	1316095
1	25186719	25186799	Peak	0	+	25186719	25186799	1316095
1	25284029	25284041	Peak	0	+	25284029	25284041	1316095
1	25373417	25373444	Peak	0	+	25373417	25373444	1316095
1	25377536	25377727	Peak	0	+	25377536	25377727	1316095
1	25378256	25378293	Peak	0	+	25378256	25378293	1316095
1	25386699	25386711	Peak	0	+	25386699	25386711	1316095
1	25386714	25386797	Peak	0	+	25386714	25386797	1316095
1	25388364	25388430	Peak	0	+	25388364	25388430	1316095
1	25395961	25396154	Peak	0	+	25395961	25396154	1316095
1	25408591	25408609	Peak	0	+	25408591	25408609	1316095
1	25421309	25421361	Peak	0	+	25421309	25421361	1316095
1	25438964	25439041	Peak	0	+	25438964	25439041	1316095
1	25453109	25453165	Peak	0	+	25453109	25453165	1316095
1	25620945	25621117	Peak	0	+	25620945	25621117	1316095
1	25630809	25630951	Peak	0	+	25630809	25630951	1316095
1	25635097	25635152	Peak	0	+	25635097	25635152	1316095
1	25640827	25640842	Peak	0	+	25640827	25640842	1316095
1	25711981	25711991	Peak	0	+	25711981	25711991	1316095
1	25742145	25742181	Peak	0	+	25742145	25742181	1316095
1	25814849	25814893	Peak	0	+	25814849	25814893	1316095
1	25814940	25814981	Peak	0	+	25814940	25814981	1316095
1	25815091	25815159	Peak	0	+	25815091	25815159	1316095
1	25815325	25815341	Peak	0	+	25815325	25815341	1316095
1	25818611	25818623	Peak	0	+	25818611	25818623	1316095
1	25889382	25889471	Peak	0	+	25889382	25889471	1316095
1	26037429	26037465	Peak	0	+	26037429	26037465	1316095
1	26037471	26037682	Peak	0	+	26037471	26037682	1316095
1	26198107	26198181	Peak	0	+	26198107	26198181	1316095
1	26204780	26204841	Peak	0	+	26204780	26204841	1316095
1	26339233	26339271	Peak	0	+	26339233	26339271	1316095
1	26439534	26439734	Peak	0	+	26439534	26439734	1316095
1	26445477	26445544	Peak	0	+	26445477	26445544	1316095
1	26445556	26445644	Peak	0	+	26445556	26445644	1316095
1	26682625	26682713	Peak	0	+	26682625	26682713	1316095
1	26682938	26682961	Peak	0	+	26682938	26682961	1316095
1	26684421	26684472	Peak	0	+	26684421	26684472	1316095
1	26697011	26697201	Peak	0	+	26697011	26697201	1316095
1	26818840	26818960	Peak	0	+	26818840	26818960	1316095
1	26828057	26828157	Peak	0	+	26828057	26828157	1316095
1	26829881	26829977	Peak	0	+	26829881	26829977	1316095
1	26880821	26880965	Peak	0	+	26880821	26880965	1316095
1	26880973	26881026	Peak	0	+	26880973	26881026	1316095
1	26881621	26881817	Peak	0	+	26881621	26881817	1316095
1	26914101	26914235	Peak	0	+	26914101	26914235	1316095
1	26914257	26914280	Peak	0	+	26914257	26914280	1316095
1	26914331	26914436	Peak	0	+	26914331	26914436	1316095
1	26914437	26914541	Peak	0	+	26914437	26914541	1316095
1	26915291	26915344	Peak	0	+	26915291	26915344	1316095
1	26915518	26915600	Peak	0	+	26915518	26915600	1316095
1	26917377	26917427	Peak	0	+	26917377	26917427	1316095
1	26949281	26949333	Peak	0	+	26949281	26949333	1316095
1	26950435	26950590	Peak	0	+	26950435	26950590	1316095
1	26951735	26951772	Peak	0	+	26951735	26951772	1316095
1	26951773	26951811	Peak	0	+	26951773	26951811	1316095
1	27071119	27071260	Peak	0	+	27071119	27071260	1316095
1	27089401	27089457	Peak	0	+	27089401	27089457	1316095
1	27089471	27089505	Peak	0	+	27089471	27089505	1316095
1	27103519	27103531	Peak	0	+	27103519	27103531	1316095
1	27109197	27109264	Peak	0	+	27109197	27109264	1316095
1	27109282	27109302	Peak	0	+	27109282	27109302	1316095
1	27111661	27111796	Peak	0	+	27111661	27111796	1316095
1	27112845	27112893	Peak	0	+	27112845	27112893	1316095
1	27116390	27116412	Peak	0	+	27116390	27116412	1316095
1	27118930	27119168	Peak	0	+	27118930	27119168	1316095
1	27123827	27124020	Peak	0	+	27123827	27124020	1316095
1	27128466	27128551	Peak	0	+	27128466	27128551	1316095
1	27138501	27138517	Peak	0	+	27138501	27138517	1316095
1	27138530	27138541	Peak	0	+	27138530	27138541	1316095
1	27138575	27138840	Peak	0	+	27138575	27138840	1316095
1	27138841	27138925	Peak	0	+	27138841	27138925	1316095
1	27141881	27141894	Peak	0	+	27141881	27141894	1316095
1	27145823	27145901	Peak	0	+	27145823	27145901	1316095
1	27145971	27146001	Peak	0	+	27145971	27146001	1316095
1	27176386	27176428	Peak	0	+	27176386	27176428	1316095
1	27184611	27184690	Peak	0	+	27184611	27184690	1316095
1	27184700	27184725	Peak	0	+	27184700	27184725	1316095
1	27379770	27379804	Peak	0	+	27379770	27379804	1316095
1	27385027	27385092	Peak	0	+	27385027	27385092	1316095
1	27407741	27407938	Peak	0	+	27407741	27407938	1316095
1	27501861	27501971	Peak	0	+	27501861	27501971	1316095
1	27524252	27524291	Peak	0	+	27524252	27524291	1316095
1	27552969	27553042	Peak	0	+	27552969	27553042	1316095
1	27555687	27555717	Peak	0	+	27555687	27555717	1316095
1	27625911	27625926	Peak	0	+	27625911	27625926	1316095
1	27626257	27626281	Peak	0	+	27626257	27626281	1316095
1	27626321	27626333	Peak	0	+	27626321	27626333	1316095
1	27626344	27626485	Peak	0	+	27626344	27626485	1316095
1	27626737	27626836	Peak	0	+	27626737	27626836	1316095
1	27626848	27626922	Peak	0	+	27626848	27626922	1316095
1	27628973	27629056	Peak	0	+	27628973	27629056	1316095
1	27631050	27631153	Peak	0	+	27631050	27631153	1316095
1	27631172	27631291	Peak	0	+	27631172	27631291	1316095
1	27632089	27632112	Peak	0	+	27632089	27632112	1316095
1	27632185	27632244	Peak	0	+	27632185	27632244	1316095
1	27632293	27632363	Peak	0	+	27632293	27632363	1316095
1	27632760	27632828	Peak	0	+	27632760	27632828	1316095
1	27632837	27632991	Peak	0	+	27632837	27632991	1316095
1	27649261	27649347	Peak	0	+	27649261	27649347	1316095
1	27649368	27649471	Peak	0	+	27649368	27649471	1316095
1	27649474	27649511	Peak	0	+	27649474	27649511	1316095
1	27779265	27779496	Peak	0	+	27779265	27779496	1316095
1	27798331	27798498	Peak	0	+	27798331	27798498	1316095
1	27804689	27804735	Peak	0	+	27804689	27804735	1316095
1	27859055	27859091	Peak	0	+	27859055	27859091	1316095
1	27895060	27895071	Peak	0	+	27895060	27895071	1316095
1	28079038	28079052	Peak	0	+	28079038	28079052	1316095
1	28294071	28294089	Peak	0	+	28294071	28294089	1316095
1	28376581	28376591	Peak	0	+	28376581	28376591	1316095
1	28376609	28376622	Peak	0	+	28376609	28376622	1316095
1	28376739	28376924	Peak	0	+	28376739	28376924	1316095
1	28417591	28417604	Peak	0	+	28417591	28417604	1316095
1	28417659	28417811	Peak	0	+	28417659	28417811	1316095
1	28450431	28450442	Peak	0	+	28450431	28450442	1316095
1	28450511	28450622	Peak	0	+	28450511	28450622	1316095
1	28450821	28450831	Peak	0	+	28450821	28450831	1316095
1	28451264	28451332	Peak	0	+	28451264	28451332	1316095
1	28453681	28453694	Peak	0	+	28453681	28453694	1316095
1	28459295	28459311	Peak	0	+	28459295	28459311	1316095
1	28459852	28459881	Peak	0	+	28459852	28459881	1316095
1	28461721	28461766	Peak	0	+	28461721	28461766	1316095
1	28461862	28461892	Peak	0	+	28461862	28461892	1316095
1	28473730	28473932	Peak	0	+	28473730	28473932	1316095
1	28522437	28522801	Peak	0	+	28522437	28522801	1316095
1	28522841	28522866	Peak	0	+	28522841	28522866	1316095
1	28597081	28597171	Peak	0	+	28597081	28597171	1316095
1	28611241	28611332	Peak	0	+	28611241	28611332	1316095
1	28613051	28613064	Peak	0	+	28613051	28613064	1316095
1	28686901	28687121	Peak	0	+	28686901	28687121	1316095
1	28687188	28687371	Peak	0	+	28687188	28687371	1316095
1	28687994	28688147	Peak	0	+	28687994	28688147	1316095
1	28756965	28757028	Peak	0	+	28756965	28757028	1316095
1	28794134	28794289	Peak	0	+	28794134	28794289	1316095
1	28862124	28862208	Peak	0	+	28862124	28862208	1316095
1	28926475	28926521	Peak	0	+	28926475	28926521	1316095
1	28926586	28926602	Peak	0	+	28926586	28926602	1316095
1	28955567	28955632	Peak	0	+	28955567	28955632	1316095
1	28961789	28961811	Peak	0	+	28961789	28961811	1316095
1	28965501	28965526	Peak	0	+	28965501	28965526	1316095
1	28967008	28967031	Peak	0	+	28967008	28967031	1316095
1	28977734	28977772	Peak	0	+	28977734	28977772	1316095
1	29035518	29035629	Peak	0	+	29035518	29035629	1316095
1	29158721	29158876	Peak	0	+	29158721	29158876	1316095
1	29175619	29175651	Peak	0	+	29175619	29175651	1316095
1	29175675	29175771	Peak	0	+	29175675	29175771	1316095
1	29176241	29176548	Peak	0	+	29176241	29176548	1316095
1	29196646	29196732	Peak	0	+	29196646	29196732	1316095
1	29196857	29197046	Peak	0	+	29196857	29197046	1316095
1	29197049	29197294	Peak	0	+	29197049	29197294	1316095
1	29200104	29200237	Peak	0	+	29200104	29200237	1316095
1	29200269	29200332	Peak	0	+	29200269	29200332	1316095
1	29242531	29242543	Peak	0	+	29242531	29242543	1316095
1	29255110	29255324	Peak	0	+	29255110	29255324	1316095
1	29260530	29260548	Peak	0	+	29260530	29260548	1316095
1	29260617	29260678	Peak	0	+	29260617	29260678	1316095
1	29392589	29392601	Peak	0	+	29392589	29392601	1316095
1	29400690	29400724	Peak	0	+	29400690	29400724	1316095
1	29406023	29406077	Peak	0	+	29406023	29406077	1316095
1	29406708	29406802	Peak	0	+	29406708	29406802	1316095
1	29520979	29521188	Peak	0	+	29520979	29521188	1316095
1	29521221	29521237	Peak	0	+	29521221	29521237	1316095
1	29521451	29521614	Peak	0	+	29521451	29521614	1316095
1	29541327	29541375	Peak	0	+	29541327	29541375	1316095
1	29542104	29542191	Peak	0	+	29542104	29542191	1316095
1	29542229	29542314	Peak	0	+	29542229	29542314	1316095
1	29544631	29544688	Peak	0	+	29544631	29544688	1316095
1	29551080	29551191	Peak	0	+	29551080	29551191	1316095
1	29552981	29552991	Peak	0	+	29552981	29552991	1316095
1	29614106	29614185	Peak	0	+	29614106	29614185	1316095
1	29653221	29653311	Peak	0	+	29653221	29653311	1316095
1	29679491	29679507	Peak	0	+	29679491	29679507	1316095
1	29682338	29682446	Peak	0	+	29682338	29682446	1316095
1	29741811	29741881	Peak	0	+	29741811	29741881	1316095
1	29741911	29742023	Peak	0	+	29741911	29742023	1316095
1	29742545	29742611	Peak	0	+	29742545	29742611	1316095
1	29759707	29759763	Peak	0	+	29759707	29759763	1316095
1	29787402	29787435	Peak	0	+	29787402	29787435	1316095
1	29940807	29940844	Peak	0	+	29940807	29940844	1316095
1	30045901	30045919	Peak	0	+	30045901	30045919	1316095
1	30217788	30217872	Peak	0	+	30217788	30217872	1316095
1	30258248	30258401	Peak	0	+	30258248	30258401	1316095
1	30261900	30261999	Peak	0	+	30261900	30261999	1316095
1	30262441	30262522	Peak	0	+	30262441	30262522	1316095
1	30262530	30262541	Peak	0	+	30262530	30262541	1316095
1	30262671	30262681	Peak	0	+	30262671	30262681	1316095
1	30265669	30265681	Peak	0	+	30265669	30265681	1316095
1	30280975	30281042	Peak	0	+	30280975	30281042	1316095
1	30282370	30282416	Peak	0	+	30282370	30282416	1316095
1	30282738	30282771	Peak	0	+	30282738	30282771	1316095
1	30284980	30284998	Peak	0	+	30284980	30284998	1316095
1	30285020	30285031	Peak	0	+	30285020	30285031	1316095
1	30285150	30285231	Peak	0	+	30285150	30285231	1316095
1	30285665	30285713	Peak	0	+	30285665	30285713	1316095
1	30285891	30285951	Peak	0	+	30285891	30285951	1316095
1	30287514	30287592	Peak	0	+	30287514	30287592	1316095
1	30288397	30288451	Peak	0	+	30288397	30288451	1316095
1	30294223	30294324	Peak	0	+	30294223	30294324	1316095
1	30299770	30299841	Peak	0	+	30299770	30299841	1316095
1	30302046	30302103	Peak	0	+	30302046	30302103	1316095
1	30350466	30350560	Peak	0	+	30350466	30350560	1316095
1	30350733	30350853	Peak	0	+	30350733	30350853	1316095
1	30350865	30350881	Peak	0	+	30350865	30350881	1316095
1	30350940	30350992	Peak	0	+	30350940	30350992	1316095
1	30351000	30351024	Peak	0	+	30351000	30351024	1316095
1	30351081	30351097	Peak	0	+	30351081	30351097	1316095
1	30379559	30379671	Peak	0	+	30379559	30379671	1316095
1	30540703	30540762	Peak	0	+	30540703	30540762	1316095
1	30542497	30542553	Peak	0	+	30542497	30542553	1316095
1	30542619	30542651	Peak	0	+	30542619	30542651	1316095
1	30614802	30614859	Peak	0	+	30614802	30614859	1316095
1	30624541	30624648	Peak	0	+	30624541	30624648	1316095
1	30630301	30630365	Peak	0	+	30630301	30630365	1316095
1	30630585	30630612	Peak	0	+	30630585	30630612	1316095
1	30688067	30688125	Peak	0	+	30688067	30688125	1316095
1	30756371	30756412	Peak	0	+	30756371	30756412	1316095
1	30766987	30767056	Peak	0	+	30766987	30767056	1316095
1	30795287	30795303	Peak	0	+	30795287	30795303	1316095
1	31069210	31069268	Peak	0	+	31069210	31069268	1316095
1	31069319	31069391	Peak	0	+	31069319	31069391	1316095
1	31079346	31079471	Peak	0	+	31079346	31079471	1316095
1	31210662	31210805	Peak	0	+	31210662	31210805	1316095
1	31248001	31248017	Peak	0	+	31248001	31248017	1316095
1	31377021	31377034	Peak	0	+	31377021	31377034	1316095
1	31743686	31743788	Peak	0	+	31743686	31743788	1316095
1	31743799	31743885	Peak	0	+	31743799	31743885	1316095
1	31749597	31749668	Peak	0	+	31749597	31749668	1316095
1	31752708	31752741	Peak	0	+	31752708	31752741	1316095
1	31752781	31752951	Peak	0	+	31752781	31752951	1316095
1	31753641	31753726	Peak	0	+	31753641	31753726	1316095
1	31770468	31770591	Peak	0	+	31770468	31770591	1316095
1	31770641	31770756	Peak	0	+	31770641	31770756	1316095
1	31773042	31773077	Peak	0	+	31773042	31773077	1316095
1	31773133	31773192	Peak	0	+	31773133	31773192	1316095
1	31775717	31775781	Peak	0	+	31775717	31775781	1316095
1	31776100	31776121	Peak	0	+	31776100	31776121	1316095
1	31776124	31776141	Peak	0	+	31776124	31776141	1316095
1	31778345	31778498	Peak	0	+	31778345	31778498	1316095
1	31778598	31778669	Peak	0	+	31778598	31778669	1316095
1	31862075	31862141	Peak	0	+	31862075	31862141	1316095
1	31862197	31862217	Peak	0	+	31862197	31862217	1316095
1	31875509	31875591	Peak	0	+	31875509	31875591	1316095
1	31981751	31981911	Peak	0	+	31981751	31981911	1316095
1	32025353	32025483	Peak	0	+	32025353	32025483	1316095
1	32026050	32026442	Peak	0	+	32026050	32026442	1316095
1	32026446	32026496	Peak	0	+	32026446	32026496	1316095
1	32055529	32055541	Peak	0	+	32055529	32055541	1316095
1	32055542	32055624	Peak	0	+	32055542	32055624	1316095
1	32060363	32060511	Peak	0	+	32060363	32060511	1316095
1	32082914	32083183	Peak	0	+	32082914	32083183	1316095
1	32083190	32083206	Peak	0	+	32083190	32083206	1316095
1	32083220	32083231	Peak	0	+	32083220	32083231	1316095
1	32085811	32085932	Peak	0	+	32085811	32085932	1316095
1	32086153	32086191	Peak	0	+	32086153	32086191	1316095
1	32086308	32086396	Peak	0	+	32086308	32086396	1316095
1	32086541	32086611	Peak	0	+	32086541	32086611	1316095
1	32086699	32086712	Peak	0	+	32086699	32086712	1316095
1	32086721	32086773	Peak	0	+	32086721	32086773	1316095
1	32093561	32093738	Peak	0	+	32093561	32093738	1316095
1	32157859	32157924	Peak	0	+	32157859	32157924	1316095
1	32172481	32172571	Peak	0	+	32172481	32172571	1316095
1	32208158	32208325	Peak	0	+	32208158	32208325	1316095
1	32233980	32233991	Peak	0	+	32233980	32233991	1316095
1	32256731	32256761	Peak	0	+	32256731	32256761	1316095
1	32326686	32326721	Peak	0	+	32326686	32326721	1316095
1	32380781	32380862	Peak	0	+	32380781	32380862	1316095
1	32529901	32530154	Peak	0	+	32529901	32530154	1316095
1	32532721	32532731	Peak	0	+	32532721	32532731	1316095
1	32544611	32544741	Peak	0	+	32544611	32544741	1316095
1	32587097	32587191	Peak	0	+	32587097	32587191	1316095
1	32587230	32587285	Peak	0	+	32587230	32587285	1316095
1	32608151	32608217	Peak	0	+	32608151	32608217	1316095
1	32608268	32608321	Peak	0	+	32608268	32608321	1316095
1	32655354	32655491	Peak	0	+	32655354	32655491	1316095
1	32656589	32656621	Peak	0	+	32656589	32656621	1316095
1	32666111	32666148	Peak	0	+	32666111	32666148	1316095
1	32764735	32764801	Peak	0	+	32764735	32764801	1316095
1	32765011	32765022	Peak	0	+	32765011	32765022	1316095
1	32769377	32769473	Peak	0	+	32769377	32769473	1316095
1	32840908	32840958	Peak	0	+	32840908	32840958	1316095
1	32841004	32841315	Peak	0	+	32841004	32841315	1316095
1	32843811	32843881	Peak	0	+	32843811	32843881	1316095
1	32843911	32843968	Peak	0	+	32843911	32843968	1316095
1	32843991	32844004	Peak	0	+	32843991	32844004	1316095
1	32844010	32844027	Peak	0	+	32844010	32844027	1316095
1	32844068	32844111	Peak	0	+	32844068	32844111	1316095
1	32844745	32844771	Peak	0	+	32844745	32844771	1316095
1	32846603	32846741	Peak	0	+	32846603	32846741	1316095
1	32875965	32876131	Peak	0	+	32875965	32876131	1316095
1	32877174	32877232	Peak	0	+	32877174	32877232	1316095
1	32877285	32877538	Peak	0	+	32877285	32877538	1316095
1	32989390	32989411	Peak	0	+	32989390	32989411	1316095
1	32989420	32989431	Peak	0	+	32989420	32989431	1316095
1	32995832	32995892	Peak	0	+	32995832	32995892	1316095
1	32998776	32998861	Peak	0	+	32998776	32998861	1316095
1	33004363	33004432	Peak	0	+	33004363	33004432	1316095
1	33115820	33115932	Peak	0	+	33115820	33115932	1316095
1	33115941	33115953	Peak	0	+	33115941	33115953	1316095
1	33116051	33116195	Peak	0	+	33116051	33116195	1316095
1	33125931	33125971	Peak	0	+	33125931	33125971	1316095
1	33126068	33126162	Peak	0	+	33126068	33126162	1316095
1	33126207	33126223	Peak	0	+	33126207	33126223	1316095
1	33126391	33126509	Peak	0	+	33126391	33126509	1316095
1	33126639	33126676	Peak	0	+	33126639	33126676	1316095
1	33130011	33130021	Peak	0	+	33130011	33130021	1316095
1	33164249	33164261	Peak	0	+	33164249	33164261	1316095
1	33164263	33164321	Peak	0	+	33164263	33164321	1316095
1	33271951	33271962	Peak	0	+	33271951	33271962	1316095
1	33274596	33274693	Peak	0	+	33274596	33274693	1316095
1	33274735	33274798	Peak	0	+	33274735	33274798	1316095
1	33277275	33277557	Peak	0	+	33277275	33277557	1316095
1	33294511	33294529	Peak	0	+	33294511	33294529	1316095
1	33294727	33294843	Peak	0	+	33294727	33294843	1316095
1	33322330	33322478	Peak	0	+	33322330	33322478	1316095
1	33325290	33325371	Peak	0	+	33325290	33325371	1316095
1	33359461	33359531	Peak	0	+	33359461	33359531	1316095
1	33414602	33414654	Peak	0	+	33414602	33414654	1316095
1	33414691	33414772	Peak	0	+	33414691	33414772	1316095
1	33422374	33422661	Peak	0	+	33422374	33422661	1316095
1	33454918	33454945	Peak	0	+	33454918	33454945	1316095
1	33463941	33464086	Peak	0	+	33463941	33464086	1316095
1	33479310	33479389	Peak	0	+	33479310	33479389	1316095
1	33479429	33479441	Peak	0	+	33479429	33479441	1316095
1	33479532	33479622	Peak	0	+	33479532	33479622	1316095
1	33633301	33633312	Peak	0	+	33633301	33633312	1316095
1	33633339	33633379	Peak	0	+	33633339	33633379	1316095
1	33633470	33633481	Peak	0	+	33633470	33633481	1316095
1	33676480	33676491	Peak	0	+	33676480	33676491	1316095
1	33677358	33677391	Peak	0	+	33677358	33677391	1316095
1	33677459	33677472	Peak	0	+	33677459	33677472	1316095
1	33686104	33686166	Peak	0	+	33686104	33686166	1316095
1	33722721	33722846	Peak	0	+	33722721	33722846	1316095
1	33725041	33725051	Peak	0	+	33725041	33725051	1316095
1	33828194	33828241	Peak	0	+	33828194	33828241	1316095
1	33828460	33828475	Peak	0	+	33828460	33828475	1316095
1	33835867	33835915	Peak	0	+	33835867	33835915	1316095
1	33836421	33836517	Peak	0	+	33836421	33836517	1316095
1	33836561	33836611	Peak	0	+	33836561	33836611	1316095
1	33883080	33883091	Peak	0	+	33883080	33883091	1316095
1	33883331	33883410	Peak	0	+	33883331	33883410	1316095
1	33895231	33895311	Peak	0	+	33895231	33895311	1316095
1	34118099	34118201	Peak	0	+	34118099	34118201	1316095
1	34164981	34165006	Peak	0	+	34164981	34165006	1316095
1	34165045	34165103	Peak	0	+	34165045	34165103	1316095
1	34209551	34209591	Peak	0	+	34209551	34209591	1316095
1	34210109	34210211	Peak	0	+	34210109	34210211	1316095
1	34210267	34210282	Peak	0	+	34210267	34210282	1316095
1	34257597	34257753	Peak	0	+	34257597	34257753	1316095
1	34316711	34316856	Peak	0	+	34316711	34316856	1316095
1	34390375	34390441	Peak	0	+	34390375	34390441	1316095
1	34402259	34402284	Peak	0	+	34402259	34402284	1316095
1	34404542	34404621	Peak	0	+	34404542	34404621	1316095
1	34532913	34532981	Peak	0	+	34532913	34532981	1316095
1	34533029	34533041	Peak	0	+	34533029	34533041	1316095
1	34533136	34533276	Peak	0	+	34533136	34533276	1316095
1	34533324	34533411	Peak	0	+	34533324	34533411	1316095
1	34587970	34588007	Peak	0	+	34587970	34588007	1316095
1	34588011	34588041	Peak	0	+	34588011	34588041	1316095
1	34658075	34658301	Peak	0	+	34658075	34658301	1316095
1	34668809	34668822	Peak	0	+	34668809	34668822	1316095
1	34669105	34669121	Peak	0	+	34669105	34669121	1316095
1	34830991	34831054	Peak	0	+	34830991	34831054	1316095
1	34899141	34899321	Peak	0	+	34899141	34899321	1316095
1	34950709	34950722	Peak	0	+	34950709	34950722	1316095
1	34950751	34950820	Peak	0	+	34950751	34950820	1316095
1	34954400	34954411	Peak	0	+	34954400	34954411	1316095
1	34960558	34960584	Peak	0	+	34960558	34960584	1316095
1	34972520	34972623	Peak	0	+	34972520	34972623	1316095
1	34975231	34975375	Peak	0	+	34975231	34975375	1316095
1	35059970	35060081	Peak	0	+	35059970	35060081	1316095
1	35187962	35188028	Peak	0	+	35187962	35188028	1316095
1	35214561	35214716	Peak	0	+	35214561	35214716	1316095
1	35214721	35214880	Peak	0	+	35214721	35214880	1316095
1	35216998	35217062	Peak	0	+	35216998	35217062	1316095
1	35217980	35217991	Peak	0	+	35217980	35217991	1316095
1	35218667	35218741	Peak	0	+	35218667	35218741	1316095
1	35218970	35219047	Peak	0	+	35218970	35219047	1316095
1	35221219	35221236	Peak	0	+	35221219	35221236	1316095
1	35221681	35221711	Peak	0	+	35221681	35221711	1316095
1	35221891	35221977	Peak	0	+	35221891	35221977	1316095
1	35241853	35242018	Peak	0	+	35241853	35242018	1316095
1	35243381	35243434	Peak	0	+	35243381	35243434	1316095
1	35243521	35243553	Peak	0	+	35243521	35243553	1316095
1	35255605	35255742	Peak	0	+	35255605	35255742	1316095
1	35335425	35335671	Peak	0	+	35335425	35335671	1316095
1	35336215	35336401	Peak	0	+	35336215	35336401	1316095
1	35470441	35470499	Peak	0	+	35470441	35470499	1316095
1	35505330	35505465	Peak	0	+	35505330	35505465	1316095
1	35546871	35546901	Peak	0	+	35546871	35546901	1316095
1	35573299	35573367	Peak	0	+	35573299	35573367	1316095
1	35573401	35573480	Peak	0	+	35573401	35573480	1316095
1	35600583	35600698	Peak	0	+	35600583	35600698	1316095
1	35600899	35600958	Peak	0	+	35600899	35600958	1316095
1	35738220	35738348	Peak	0	+	35738220	35738348	1316095
1	35763989	35764052	Peak	0	+	35763989	35764052	1316095
1	35766005	35766141	Peak	0	+	35766005	35766141	1316095
1	35808376	35808601	Peak	0	+	35808376	35808601	1316095
1	35809291	35809564	Peak	0	+	35809291	35809564	1316095
1	35815008	35815101	Peak	0	+	35815008	35815101	1316095
1	35836901	35836962	Peak	0	+	35836901	35836962	1316095
1	35941558	35941697	Peak	0	+	35941558	35941697	1316095
1	35990911	35990985	Peak	0	+	35990911	35990985	1316095
1	35992305	35992417	Peak	0	+	35992305	35992417	1316095
1	35997367	35997425	Peak	0	+	35997367	35997425	1316095
1	36088858	36088901	Peak	0	+	36088858	36088901	1316095
1	36165810	36165899	Peak	0	+	36165810	36165899	1316095
1	36165927	36165942	Peak	0	+	36165927	36165942	1316095
1	36165951	36166102	Peak	0	+	36165951	36166102	1316095
1	36228698	36228726	Peak	0	+	36228698	36228726	1316095
1	36228735	36228807	Peak	0	+	36228735	36228807	1316095
1	36352295	36352371	Peak	0	+	36352295	36352371	1316095
1	36501560	36501772	Peak	0	+	36501560	36501772	1316095
1	36901611	36901691	Peak	0	+	36901611	36901691	1316095
1	36918055	36918263	Peak	0	+	36918055	36918263	1316095
1	37085337	37085381	Peak	0	+	37085337	37085381	1316095
1	37111592	37111635	Peak	0	+	37111592	37111635	1316095
1	37133551	37133603	Peak	0	+	37133551	37133603	1316095
1	37138827	37138863	Peak	0	+	37138827	37138863	1316095
1	37140581	37140649	Peak	0	+	37140581	37140649	1316095
1	37141533	37141551	Peak	0	+	37141533	37141551	1316095
1	37141575	37141591	Peak	0	+	37141575	37141591	1316095
1	37141669	37141735	Peak	0	+	37141669	37141735	1316095
1	37141960	37141984	Peak	0	+	37141960	37141984	1316095
1	37318493	37318591	Peak	0	+	37318493	37318591	1316095
1	37412002	37412088	Peak	0	+	37412002	37412088	1316095
1	37476071	37476151	Peak	0	+	37476071	37476151	1316095
1	37556331	37556491	Peak	0	+	37556331	37556491	1316095
1	37670470	37670505	Peak	0	+	37670470	37670505	1316095
1	37670509	37670579	Peak	0	+	37670509	37670579	1316095
1	37715626	37715821	Peak	0	+	37715626	37715821	1316095
1	37719955	37719971	Peak	0	+	37719955	37719971	1316095
1	37725031	37725104	Peak	0	+	37725031	37725104	1316095
1	37846533	37846551	Peak	0	+	37846533	37846551	1316095
1	37929161	37929201	Peak	0	+	37929161	37929201	1316095
1	37947400	37947441	Peak	0	+	37947400	37947441	1316095
1	37950296	37950381	Peak	0	+	37950296	37950381	1316095
1	38002191	38002253	Peak	0	+	38002191	38002253	1316095
1	38134976	38135004	Peak	0	+	38134976	38135004	1316095
1	38135023	38135215	Peak	0	+	38135023	38135215	1316095
1	38191146	38191332	Peak	0	+	38191146	38191332	1316095
1	38193657	38193711	Peak	0	+	38193657	38193711	1316095
1	38209771	38209891	Peak	0	+	38209771	38209891	1316095
1	38271170	38271231	Peak	0	+	38271170	38271231	1316095
1	38315556	38315666	Peak	0	+	38315556	38315666	1316095
1	38315893	38315951	Peak	0	+	38315893	38315951	1316095
1	38320971	38321101	Peak	0	+	38320971	38321101	1316095
1	38328110	38328261	Peak	0	+	38328110	38328261	1316095
1	38328270	38328281	Peak	0	+	38328270	38328281	1316095
1	38328309	38328321	Peak	0	+	38328309	38328321	1316095
1	38448018	38448111	Peak	0	+	38448018	38448111	1316095
1	38540821	38540901	Peak	0	+	38540821	38540901	1316095
1	38555161	38555253	Peak	0	+	38555161	38555253	1316095
1	38621051	38621173	Peak	0	+	38621051	38621173	1316095
1	38621200	38621211	Peak	0	+	38621200	38621211	1316095
1	38621223	38621322	Peak	0	+	38621223	38621322	1316095
1	38730115	38730214	Peak	0	+	38730115	38730214	1316095
1	38746559	38746594	Peak	0	+	38746559	38746594	1316095
1	38746641	38746701	Peak	0	+	38746641	38746701	1316095
1	38851433	38851791	Peak	0	+	38851433	38851791	1316095
1	38855668	38855752	Peak	0	+	38855668	38855752	1316095
1	38858031	38858217	Peak	0	+	38858031	38858217	1316095
1	38873666	38873711	Peak	0	+	38873666	38873711	1316095
1	38874041	38874051	Peak	0	+	38874041	38874051	1316095
1	38884190	38884297	Peak	0	+	38884190	38884297	1316095
1	38884784	38884812	Peak	0	+	38884784	38884812	1316095
1	39018808	39019005	Peak	0	+	39018808	39019005	1316095
1	39019886	39019982	Peak	0	+	39019886	39019982	1316095
1	39020028	39020042	Peak	0	+	39020028	39020042	1316095
1	39020123	39020196	Peak	0	+	39020123	39020196	1316095
1	39047901	39047971	Peak	0	+	39047901	39047971	1316095
1	39071001	39071091	Peak	0	+	39071001	39071091	1316095
1	39077671	39077991	Peak	0	+	39077671	39077991	1316095
1	39117410	39117421	Peak	0	+	39117410	39117421	1316095
1	39117440	39117481	Peak	0	+	39117440	39117481	1316095
1	39142204	39142326	Peak	0	+	39142204	39142326	1316095
1	39146141	39146152	Peak	0	+	39146141	39146152	1316095
1	39146402	39146432	Peak	0	+	39146402	39146432	1316095
1	39146480	39146505	Peak	0	+	39146480	39146505	1316095
1	39146519	39146651	Peak	0	+	39146519	39146651	1316095
1	39146730	39146741	Peak	0	+	39146730	39146741	1316095
1	39148759	39148791	Peak	0	+	39148759	39148791	1316095
1	39148830	39148841	Peak	0	+	39148830	39148841	1316095
1	39224028	39224079	Peak	0	+	39224028	39224079	1316095
1	39245962	39246061	Peak	0	+	39245962	39246061	1316095
1	39249189	39249211	Peak	0	+	39249189	39249211	1316095
1	39414647	39414781	Peak	0	+	39414647	39414781	1316095
1	39736437	39736551	Peak	0	+	39736437	39736551	1316095
1	39748011	39748096	Peak	0	+	39748011	39748096	1316095
1	39807089	39807147	Peak	0	+	39807089	39807147	1316095
1	39852580	39852757	Peak	0	+	39852580	39852757	1316095
1	39895354	39895456	Peak	0	+	39895354	39895456	1316095
1	39907015	39907097	Peak	0	+	39907015	39907097	1316095
1	39907890	39907901	Peak	0	+	39907890	39907901	1316095
1	39908369	39908382	Peak	0	+	39908369	39908382	1316095
1	39908407	39908432	Peak	0	+	39908407	39908432	1316095
1	39909784	39909841	Peak	0	+	39909784	39909841	1316095
1	39919699	39919711	Peak	0	+	39919699	39919711	1316095
1	39929681	39929866	Peak	0	+	39929681	39929866	1316095
1	39934555	39934571	Peak	0	+	39934555	39934571	1316095
1	39934576	39934687	Peak	0	+	39934576	39934687	1316095
1	39934709	39934730	Peak	0	+	39934709	39934730	1316095
1	40045219	40045288	Peak	0	+	40045219	40045288	1316095
1	40045320	40045404	Peak	0	+	40045320	40045404	1316095
1	40056461	40056472	Peak	0	+	40056461	40056472	1316095
1	40056485	40056501	Peak	0	+	40056485	40056501	1316095
1	40057366	40057441	Peak	0	+	40057366	40057441	1316095
1	40057456	40057651	Peak	0	+	40057456	40057651	1316095
1	40057653	40057721	Peak	0	+	40057653	40057721	1316095
1	40059067	40059162	Peak	0	+	40059067	40059162	1316095
1	40062613	40062707	Peak	0	+	40062613	40062707	1316095
1	40096368	40096454	Peak	0	+	40096368	40096454	1316095
1	40098497	40098511	Peak	0	+	40098497	40098511	1316095
1	40099211	40099261	Peak	0	+	40099211	40099261	1316095
1	40099307	40099441	Peak	0	+	40099307	40099441	1316095
1	40147521	40147588	Peak	0	+	40147521	40147588	1316095
1	40147849	40147871	Peak	0	+	40147849	40147871	1316095
1	40147881	40147891	Peak	0	+	40147881	40147891	1316095
1	40147898	40147975	Peak	0	+	40147898	40147975	1316095
1	40184137	40184164	Peak	0	+	40184137	40184164	1316095
1	40184168	40184182	Peak	0	+	40184168	40184182	1316095
1	40200191	40200261	Peak	0	+	40200191	40200261	1316095
1	40226564	40226637	Peak	0	+	40226564	40226637	1316095
1	40226671	40226736	Peak	0	+	40226671	40226736	1316095
1	40231701	40231719	Peak	0	+	40231701	40231719	1316095
1	40248931	40249005	Peak	0	+	40248931	40249005	1316095
1	40402441	40402471	Peak	0	+	40402441	40402471	1316095
1	40411204	40411478	Peak	0	+	40411204	40411478	1316095
1	40413745	40413761	Peak	0	+	40413745	40413761	1316095
1	40419619	40419707	Peak	0	+	40419619	40419707	1316095
1	40429260	40429271	Peak	0	+	40429260	40429271	1316095
1	40429321	40429332	Peak	0	+	40429321	40429332	1316095
1	40429830	40429863	Peak	0	+	40429830	40429863	1316095
1	40440973	40441027	Peak	0	+	40440973	40441027	1316095
1	40441057	40441101	Peak	0	+	40441057	40441101	1316095
1	40441103	40441200	Peak	0	+	40441103	40441200	1316095
1	40441951	40441981	Peak	0	+	40441951	40441981	1316095
1	40516166	40516222	Peak	0	+	40516166	40516222	1316095
1	40564602	40564849	Peak	0	+	40564602	40564849	1316095
1	40575600	40575695	Peak	0	+	40575600	40575695	1316095
1	40576896	40576988	Peak	0	+	40576896	40576988	1316095
1	40577041	40577057	Peak	0	+	40577041	40577057	1316095
1	40634527	40634571	Peak	0	+	40634527	40634571	1316095
1	40729210	40729225	Peak	0	+	40729210	40729225	1316095
1	40733221	40733303	Peak	0	+	40733221	40733303	1316095
1	40775586	40775625	Peak	0	+	40775586	40775625	1316095
1	40775650	40775661	Peak	0	+	40775650	40775661	1316095
1	40775867	40775883	Peak	0	+	40775867	40775883	1316095
1	40776907	40776990	Peak	0	+	40776907	40776990	1316095
1	40811478	40811554	Peak	0	+	40811478	40811554	1316095
1	40812361	40812411	Peak	0	+	40812361	40812411	1316095
1	40887193	40887231	Peak	0	+	40887193	40887231	1316095
1	40887621	40887677	Peak	0	+	40887621	40887677	1316095
1	40902231	40902298	Peak	0	+	40902231	40902298	1316095
1	40922180	40922195	Peak	0	+	40922180	40922195	1316095
1	40922210	40922263	Peak	0	+	40922210	40922263	1316095
1	40941141	40941174	Peak	0	+	40941141	40941174	1316095
1	41018804	41019184	Peak	0	+	41018804	41019184	1316095
1	41019841	41020041	Peak	0	+	41019841	41020041	1316095
1	41111314	41111461	Peak	0	+	41111314	41111461	1316095
1	41224221	41224367	Peak	0	+	41224221	41224367	1316095
1	41243391	41243576	Peak	0	+	41243391	41243576	1316095
1	41284520	41284531	Peak	0	+	41284520	41284531	1316095
1	41284579	41284656	Peak	0	+	41284579	41284656	1316095
1	41379343	41379600	Peak	0	+	41379343	41379600	1316095
1	41430751	41430839	Peak	0	+	41430751	41430839	1316095
1	41451937	41452071	Peak	0	+	41451937	41452071	1316095
1	41485508	41485581	Peak	0	+	41485508	41485581	1316095
1	41544174	41544258	Peak	0	+	41544174	41544258	1316095
1	41767165	41767331	Peak	0	+	41767165	41767331	1316095
1	41868450	41868461	Peak	0	+	41868450	41868461	1316095
1	41971033	41971132	Peak	0	+	41971033	41971132	1316095
1	42025741	42025852	Peak	0	+	42025741	42025852	1316095
1	42168982	42169044	Peak	0	+	42168982	42169044	1316095
1	42169061	42169086	Peak	0	+	42169061	42169086	1316095
1	42169088	42169111	Peak	0	+	42169088	42169111	1316095
1	42174133	42174201	Peak	0	+	42174133	42174201	1316095
1	42197763	42197958	Peak	0	+	42197763	42197958	1316095
1	42477269	42477281	Peak	0	+	42477269	42477281	1316095
1	42482489	42482656	Peak	0	+	42482489	42482656	1316095
1	42482907	42482921	Peak	0	+	42482907	42482921	1316095
1	42492071	42492160	Peak	0	+	42492071	42492160	1316095
1	42496182	42496263	Peak	0	+	42496182	42496263	1316095
1	42498256	42498468	Peak	0	+	42498256	42498468	1316095
1	42518972	42519207	Peak	0	+	42518972	42519207	1316095
1	42813081	42813322	Peak	0	+	42813081	42813322	1316095
1	42814680	42814691	Peak	0	+	42814680	42814691	1316095
1	42814707	42814842	Peak	0	+	42814707	42814842	1316095
1	42857210	42857241	Peak	0	+	42857210	42857241	1316095
1	42858851	42858862	Peak	0	+	42858851	42858862	1316095
1	42858868	42858971	Peak	0	+	42858868	42858971	1316095
1	42873131	42873302	Peak	0	+	42873131	42873302	1316095
1	42909797	42909812	Peak	0	+	42909797	42909812	1316095
1	42931291	42931302	Peak	0	+	42931291	42931302	1316095
1	42931309	42931332	Peak	0	+	42931309	42931332	1316095
1	43084040	43084119	Peak	0	+	43084040	43084119	1316095
1	43084618	43084855	Peak	0	+	43084618	43084855	1316095
1	43093851	43093955	Peak	0	+	43093851	43093955	1316095
1	43093981	43094068	Peak	0	+	43093981	43094068	1316095
1	43116864	43116948	Peak	0	+	43116864	43116948	1316095
1	43125001	43125065	Peak	0	+	43125001	43125065	1316095
1	43127040	43127062	Peak	0	+	43127040	43127062	1316095
1	43137720	43137900	Peak	0	+	43137720	43137900	1316095
1	43241141	43241181	Peak	0	+	43241141	43241181	1316095
1	43348361	43348544	Peak	0	+	43348361	43348544	1316095
1	43348557	43348621	Peak	0	+	43348557	43348621	1316095
1	43426163	43426247	Peak	0	+	43426163	43426247	1316095
1	43497791	43497801	Peak	0	+	43497791	43497801	1316095
1	43509821	43509928	Peak	0	+	43509821	43509928	1316095
1	43509947	43510032	Peak	0	+	43509947	43510032	1316095
1	43673981	43673997	Peak	0	+	43673981	43673997	1316095
1	43675437	43675626	Peak	0	+	43675437	43675626	1316095
1	43675650	43675747	Peak	0	+	43675650	43675747	1316095
1	43681441	43681473	Peak	0	+	43681441	43681473	1316095
1	43681482	43681594	Peak	0	+	43681482	43681594	1316095
1	43681600	43681632	Peak	0	+	43681600	43681632	1316095
1	43682779	43682796	Peak	0	+	43682779	43682796	1316095
1	43682815	43682941	Peak	0	+	43682815	43682941	1316095
1	43754851	43754948	Peak	0	+	43754851	43754948	1316095
1	43754954	43755065	Peak	0	+	43754954	43755065	1316095
1	43765341	43765462	Peak	0	+	43765341	43765462	1316095
1	43769389	43769401	Peak	0	+	43769389	43769401	1316095
1	43772099	43772197	Peak	0	+	43772099	43772197	1316095
1	43980708	43980892	Peak	0	+	43980708	43980892	1316095
1	44167600	44167627	Peak	0	+	44167600	44167627	1316095
1	44176081	44176097	Peak	0	+	44176081	44176097	1316095
1	44176111	44176373	Peak	0	+	44176111	44176373	1316095
1	44183811	44183880	Peak	0	+	44183811	44183880	1316095
1	44184009	44184046	Peak	0	+	44184009	44184046	1316095
1	44197807	44197901	Peak	0	+	44197807	44197901	1316095
1	44198130	44198220	Peak	0	+	44198130	44198220	1316095
1	44198225	44198311	Peak	0	+	44198225	44198311	1316095
1	44327520	44327535	Peak	0	+	44327520	44327535	1316095
1	44329000	44329141	Peak	0	+	44329000	44329141	1316095
1	44331075	44331422	Peak	0	+	44331075	44331422	1316095
1	44348831	44348911	Peak	0	+	44348831	44348911	1316095
1	44371978	44372067	Peak	0	+	44371978	44372067	1316095
1	44535887	44535907	Peak	0	+	44535887	44535907	1316095
1	44535919	44535971	Peak	0	+	44535919	44535971	1316095
1	44808508	44808565	Peak	0	+	44808508	44808565	1316095
1	44808606	44808645	Peak	0	+	44808606	44808645	1316095
1	44844559	44844787	Peak	0	+	44844559	44844787	1316095
1	44874430	44874445	Peak	0	+	44874430	44874445	1316095
1	44874447	44874463	Peak	0	+	44874447	44874463	1316095
1	44961122	44961284	Peak	0	+	44961122	44961284	1316095
1	45007791	45007804	Peak	0	+	45007791	45007804	1316095
1	45007838	45007864	Peak	0	+	45007838	45007864	1316095
1	45007900	45007981	Peak	0	+	45007900	45007981	1316095
1	45010237	45010281	Peak	0	+	45010237	45010281	1316095
1	45054079	45054091	Peak	0	+	45054079	45054091	1316095
1	45066443	45066602	Peak	0	+	45066443	45066602	1316095
1	45066606	45066651	Peak	0	+	45066606	45066651	1316095
1	45103331	45103401	Peak	0	+	45103331	45103401	1316095
1	45122975	45123075	Peak	0	+	45122975	45123075	1316095
1	45210059	45210173	Peak	0	+	45210059	45210173	1316095
1	45281036	45281198	Peak	0	+	45281036	45281198	1316095
1	45281971	45282011	Peak	0	+	45281971	45282011	1316095
1	45282114	45282132	Peak	0	+	45282114	45282132	1316095
1	45368854	45368941	Peak	0	+	45368854	45368941	1316095
1	45369009	45369021	Peak	0	+	45369009	45369021	1316095
1	45404528	45404750	Peak	0	+	45404528	45404750	1316095
1	45406765	45406816	Peak	0	+	45406765	45406816	1316095
1	45407166	45407331	Peak	0	+	45407166	45407331	1316095
1	45446011	45446023	Peak	0	+	45446011	45446023	1316095
1	45446025	45446132	Peak	0	+	45446025	45446132	1316095
1	45446467	45446585	Peak	0	+	45446467	45446585	1316095
1	45509614	45509742	Peak	0	+	45509614	45509742	1316095
1	45521319	45521401	Peak	0	+	45521319	45521401	1316095
1	45554199	45554361	Peak	0	+	45554199	45554361	1316095
1	45555900	45555958	Peak	0	+	45555900	45555958	1316095
1	45641461	45641501	Peak	0	+	45641461	45641501	1316095
1	45641569	45641587	Peak	0	+	45641569	45641587	1316095
1	45745979	45745991	Peak	0	+	45745979	45745991	1316095
1	45751071	45751241	Peak	0	+	45751071	45751241	1316095
1	45751307	45751321	Peak	0	+	45751307	45751321	1316095
1	45789311	45789391	Peak	0	+	45789311	45789391	1316095
1	45909840	45909897	Peak	0	+	45909840	45909897	1316095
1	45924901	45924971	Peak	0	+	45924901	45924971	1316095
1	45928070	45928151	Peak	0	+	45928070	45928151	1316095
1	45928170	45928340	Peak	0	+	45928170	45928340	1316095
1	45931149	45931208	Peak	0	+	45931149	45931208	1316095
1	45932198	45932254	Peak	0	+	45932198	45932254	1316095
1	45933026	45933282	Peak	0	+	45933026	45933282	1316095
1	45936434	45936492	Peak	0	+	45936434	45936492	1316095
1	45936625	45936731	Peak	0	+	45936625	45936731	1316095
1	45950978	45951055	Peak	0	+	45950978	45951055	1316095
1	45954634	45954787	Peak	0	+	45954634	45954787	1316095
1	46066830	46066897	Peak	0	+	46066830	46066897	1316095
1	46130935	46131177	Peak	0	+	46130935	46131177	1316095
1	46131180	46131191	Peak	0	+	46131180	46131191	1316095
1	46143421	46143521	Peak	0	+	46143421	46143521	1316095
1	46235028	46235119	Peak	0	+	46235028	46235119	1316095
1	46236340	46236364	Peak	0	+	46236340	46236364	1316095
1	46237110	46237143	Peak	0	+	46237110	46237143	1316095
1	46238027	46238107	Peak	0	+	46238027	46238107	1316095
1	46243065	46243081	Peak	0	+	46243065	46243081	1316095
1	46300121	46300298	Peak	0	+	46300121	46300298	1316095
1	46410081	46410275	Peak	0	+	46410081	46410275	1316095
1	46410301	46410341	Peak	0	+	46410301	46410341	1316095
1	46415926	46415973	Peak	0	+	46415926	46415973	1316095
1	46418791	46418922	Peak	0	+	46418791	46418922	1316095
1	46423131	46423194	Peak	0	+	46423131	46423194	1316095
1	46547500	46547511	Peak	0	+	46547500	46547511	1316095
1	46625656	46625724	Peak	0	+	46625656	46625724	1316095
1	46631627	46631642	Peak	0	+	46631627	46631642	1316095
1	46632028	46632149	Peak	0	+	46632028	46632149	1316095
1	46683500	46683562	Peak	0	+	46683500	46683562	1316095
1	46694065	46694280	Peak	0	+	46694065	46694280	1316095
1	46742519	46742571	Peak	0	+	46742519	46742571	1316095
1	46742601	46742691	Peak	0	+	46742601	46742691	1316095
1	46742766	46742836	Peak	0	+	46742766	46742836	1316095
1	46852537	46852718	Peak	0	+	46852537	46852718	1316095
1	46857016	46857252	Peak	0	+	46857016	46857252	1316095
1	46869897	46869912	Peak	0	+	46869897	46869912	1316095
1	46869929	46869941	Peak	0	+	46869929	46869941	1316095
1	46869970	46870081	Peak	0	+	46869970	46870081	1316095
1	46870541	46870572	Peak	0	+	46870541	46870572	1316095
1	46928221	46928282	Peak	0	+	46928221	46928282	1316095
1	46928289	46928381	Peak	0	+	46928289	46928381	1316095
1	46937241	46937299	Peak	0	+	46937241	46937299	1316095
1	47142731	47142916	Peak	0	+	47142731	47142916	1316095
1	47295011	47295111	Peak	0	+	47295011	47295111	1316095
1	47331089	47331125	Peak	0	+	47331089	47331125	1316095
1	47331140	47331155	Peak	0	+	47331140	47331155	1316095
1	47331221	47331283	Peak	0	+	47331221	47331283	1316095
1	47331291	47331441	Peak	0	+	47331291	47331441	1316095
1	47394875	47394961	Peak	0	+	47394875	47394961	1316095
1	47459110	47459281	Peak	0	+	47459110	47459281	1316095
1	47461307	47461383	Peak	0	+	47461307	47461383	1316095
1	47461915	47462024	Peak	0	+	47461915	47462024	1316095
1	47475857	47476075	Peak	0	+	47475857	47476075	1316095
1	47479137	47479211	Peak	0	+	47479137	47479211	1316095
1	47508511	47508593	Peak	0	+	47508511	47508593	1316095
1	47508610	47508701	Peak	0	+	47508610	47508701	1316095
1	47508934	47508971	Peak	0	+	47508934	47508971	1316095
1	47509018	47509081	Peak	0	+	47509018	47509081	1316095
1	47513570	47513705	Peak	0	+	47513570	47513705	1316095
1	47513718	47513800	Peak	0	+	47513718	47513800	1316095
1	47709769	47709892	Peak	0	+	47709769	47709892	1316095
1	47784876	47785032	Peak	0	+	47784876	47785032	1316095
1	47805913	47806061	Peak	0	+	47805913	47806061	1316095
1	47814811	47814907	Peak	0	+	47814811	47814907	1316095
1	47814929	47814952	Peak	0	+	47814929	47814952	1316095
1	47832266	47832322	Peak	0	+	47832266	47832322	1316095
1	47903284	47903354	Peak	0	+	47903284	47903354	1316095
1	47911770	47911797	Peak	0	+	47911770	47911797	1316095
1	47911858	47911934	Peak	0	+	47911858	47911934	1316095
1	47993397	47993461	Peak	0	+	47993397	47993461	1316095
1	47993557	47993572	Peak	0	+	47993557	47993572	1316095
1	48523542	48523674	Peak	0	+	48523542	48523674	1316095
1	48531424	48531517	Peak	0	+	48531424	48531517	1316095
1	48531561	48531626	Peak	0	+	48531561	48531626	1316095
1	48540658	48540739	Peak	0	+	48540658	48540739	1316095
1	48543481	48543491	Peak	0	+	48543481	48543491	1316095
1	48543561	48543615	Peak	0	+	48543561	48543615	1316095
1	48545771	48545803	Peak	0	+	48545771	48545803	1316095
1	48549039	48549171	Peak	0	+	48549039	48549171	1316095
1	48549213	48549231	Peak	0	+	48549213	48549231	1316095
1	48552431	48552506	Peak	0	+	48552431	48552506	1316095
1	48552700	48552711	Peak	0	+	48552700	48552711	1316095
1	48552746	48552911	Peak	0	+	48552746	48552911	1316095
1	48553011	48553021	Peak	0	+	48553011	48553021	1316095
1	48553991	48554077	Peak	0	+	48553991	48554077	1316095
1	48637922	48637991	Peak	0	+	48637922	48637991	1316095
1	48638002	48638112	Peak	0	+	48638002	48638112	1316095
1	48638119	48638134	Peak	0	+	48638119	48638134	1316095
1	48638139	48638151	Peak	0	+	48638139	48638151	1316095
1	48638241	48638321	Peak	0	+	48638241	48638321	1316095
1	48645071	48645084	Peak	0	+	48645071	48645084	1316095
1	48645105	48645123	Peak	0	+	48645105	48645123	1316095
1	48649089	48649104	Peak	0	+	48649089	48649104	1316095
1	48649431	48649471	Peak	0	+	48649431	48649471	1316095
1	48652936	48652961	Peak	0	+	48652936	48652961	1316095
1	48652965	48653037	Peak	0	+	48652965	48653037	1316095
1	48654271	48654374	Peak	0	+	48654271	48654374	1316095
1	48654440	48654521	Peak	0	+	48654440	48654521	1316095
1	48657255	48657369	Peak	0	+	48657255	48657369	1316095
1	48677901	48677911	Peak	0	+	48677901	48677911	1316095
1	48763941	48763964	Peak	0	+	48763941	48763964	1316095
1	48764023	48764090	Peak	0	+	48764023	48764090	1316095
1	48918817	48918859	Peak	0	+	48918817	48918859	1316095
1	48996529	48996552	Peak	0	+	48996529	48996552	1316095
1	49126909	49127010	Peak	0	+	49126909	49127010	1316095
1	49189186	49189273	Peak	0	+	49189186	49189273	1316095
1	49193081	49193133	Peak	0	+	49193081	49193133	1316095
1	49193151	49193167	Peak	0	+	49193151	49193167	1316095
1	49213251	49213322	Peak	0	+	49213251	49213322	1316095
1	49213332	49213381	Peak	0	+	49213332	49213381	1316095
1	49261621	49261705	Peak	0	+	49261621	49261705	1316095
1	49262250	49262667	Peak	0	+	49262250	49262667	1316095
1	49362574	49362636	Peak	0	+	49362574	49362636	1316095
1	49362671	49362741	Peak	0	+	49362671	49362741	1316095
1	49388738	49388791	Peak	0	+	49388738	49388791	1316095
1	49388861	49388918	Peak	0	+	49388861	49388918	1316095
1	49389220	49389301	Peak	0	+	49389220	49389301	1316095
1	49413107	49413245	Peak	0	+	49413107	49413245	1316095
1	49611721	49611761	Peak	0	+	49611721	49611761	1316095
1	49619515	49619551	Peak	0	+	49619515	49619551	1316095
1	49656942	49656981	Peak	0	+	49656942	49656981	1316095
1	49657019	49657103	Peak	0	+	49657019	49657103	1316095
1	49657118	49657247	Peak	0	+	49657118	49657247	1316095
1	49719811	49719952	Peak	0	+	49719811	49719952	1316095
1	49810731	49810832	Peak	0	+	49810731	49810832	1316095
1	49816668	49816735	Peak	0	+	49816668	49816735	1316095
1	49974564	49974631	Peak	0	+	49974564	49974631	1316095
1	49974651	49974731	Peak	0	+	49974651	49974731	1316095
1	49974742	49974881	Peak	0	+	49974742	49974881	1316095
1	50103780	50103791	Peak	0	+	50103780	50103791	1316095
1	50103836	50103946	Peak	0	+	50103836	50103946	1316095
1	50436978	50437061	Peak	0	+	50436978	50437061	1316095
1	50437067	50437255	Peak	0	+	50437067	50437255	1316095
1	50625958	50626121	Peak	0	+	50625958	50626121	1316095
1	50627724	50627742	Peak	0	+	50627724	50627742	1316095
1	50629269	50629299	Peak	0	+	50629269	50629299	1316095
1	50643809	50643822	Peak	0	+	50643809	50643822	1316095
1	50649291	50649367	Peak	0	+	50649291	50649367	1316095
1	50650950	50651032	Peak	0	+	50650950	50651032	1316095
1	50676727	50676801	Peak	0	+	50676727	50676801	1316095
1	50676809	50676821	Peak	0	+	50676809	50676821	1316095
1	50856440	50856451	Peak	0	+	50856440	50856451	1316095
1	50860789	50860881	Peak	0	+	50860789	50860881	1316095
1	50863556	50863623	Peak	0	+	50863556	50863623	1316095
1	50949727	50949743	Peak	0	+	50949727	50949743	1316095
1	50949745	50949761	Peak	0	+	50949745	50949761	1316095
1	50950300	50950311	Peak	0	+	50950300	50950311	1316095
1	50955371	50955382	Peak	0	+	50955371	50955382	1316095
1	50956550	50956602	Peak	0	+	50956550	50956602	1316095
1	51007050	51007064	Peak	0	+	51007050	51007064	1316095
1	51011261	51011381	Peak	0	+	51011261	51011381	1316095
1	51011397	51011412	Peak	0	+	51011397	51011412	1316095
1	51018635	51018724	Peak	0	+	51018635	51018724	1316095
1	51046661	51046754	Peak	0	+	51046661	51046754	1316095
1	51154551	51154563	Peak	0	+	51154551	51154563	1316095
1	51154597	51154653	Peak	0	+	51154597	51154653	1316095
1	51167481	51167492	Peak	0	+	51167481	51167492	1316095
1	51167509	51167561	Peak	0	+	51167509	51167561	1316095
1	51168405	51168521	Peak	0	+	51168405	51168521	1316095
1	51168544	51168584	Peak	0	+	51168544	51168584	1316095
1	51168611	51168627	Peak	0	+	51168611	51168627	1316095
1	51282949	51283085	Peak	0	+	51282949	51283085	1316095
1	51290073	51290274	Peak	0	+	51290073	51290274	1316095
1	51322575	51322675	Peak	0	+	51322575	51322675	1316095
1	51326641	51326654	Peak	0	+	51326641	51326654	1316095
1	51326714	51326781	Peak	0	+	51326714	51326781	1316095
1	51397810	51397821	Peak	0	+	51397810	51397821	1316095
1	51440346	51440541	Peak	0	+	51440346	51440541	1316095
1	51440545	51440668	Peak	0	+	51440545	51440668	1316095
1	51458921	51458931	Peak	0	+	51458921	51458931	1316095
1	51459041	51459051	Peak	0	+	51459041	51459051	1316095
1	51459087	51459152	Peak	0	+	51459087	51459152	1316095
1	51459173	51459261	Peak	0	+	51459173	51459261	1316095
1	51466072	51466157	Peak	0	+	51466072	51466157	1316095
1	51466189	51466231	Peak	0	+	51466189	51466231	1316095
1	51570591	51570735	Peak	0	+	51570591	51570735	1316095
1	51570745	51570783	Peak	0	+	51570745	51570783	1316095
1	51571443	51571530	Peak	0	+	51571443	51571530	1316095
1	51758801	51758888	Peak	0	+	51758801	51758888	1316095
1	51848777	51848944	Peak	0	+	51848777	51848944	1316095
1	51849270	51849281	Peak	0	+	51849270	51849281	1316095
1	51849287	51849312	Peak	0	+	51849287	51849312	1316095
1	51918255	51918364	Peak	0	+	51918255	51918364	1316095
1	51918365	51918381	Peak	0	+	51918365	51918381	1316095
1	51918401	51918456	Peak	0	+	51918401	51918456	1316095
1	52072764	52072841	Peak	0	+	52072764	52072841	1316095
1	52072901	52072926	Peak	0	+	52072901	52072926	1316095
1	52072948	52073028	Peak	0	+	52072948	52073028	1316095
1	52087171	52087187	Peak	0	+	52087171	52087187	1316095
1	52087207	52087223	Peak	0	+	52087207	52087223	1316095
1	52087279	52087493	Peak	0	+	52087279	52087493	1316095
1	52087973	52088023	Peak	0	+	52087973	52088023	1316095
1	52088029	52088041	Peak	0	+	52088029	52088041	1316095
1	52088101	52088191	Peak	0	+	52088101	52088191	1316095
1	52088219	52088266	Peak	0	+	52088219	52088266	1316095
1	52089980	52089991	Peak	0	+	52089980	52089991	1316095
1	52090067	52090124	Peak	0	+	52090067	52090124	1316095
1	52091204	52091373	Peak	0	+	52091204	52091373	1316095
1	52091376	52091411	Peak	0	+	52091376	52091411	1316095
1	52091758	52091908	Peak	0	+	52091758	52091908	1316095
1	52092041	52092121	Peak	0	+	52092041	52092121	1316095
1	52153261	52153319	Peak	0	+	52153261	52153319	1316095
1	52153322	52153401	Peak	0	+	52153322	52153401	1316095
1	52153409	52153491	Peak	0	+	52153409	52153491	1316095
1	52155561	52155685	Peak	0	+	52155561	52155685	1316095
1	52157831	52157858	Peak	0	+	52157831	52157858	1316095
1	52159710	52159920	Peak	0	+	52159710	52159920	1316095
1	52196235	52196304	Peak	0	+	52196235	52196304	1316095
1	52391386	52391531	Peak	0	+	52391386	52391531	1316095
1	52391541	52391617	Peak	0	+	52391541	52391617	1316095
1	52397515	52397621	Peak	0	+	52397515	52397621	1316095
1	52397641	52397686	Peak	0	+	52397641	52397686	1316095
1	52454950	52455157	Peak	0	+	52454950	52455157	1316095
1	52465377	52465392	Peak	0	+	52465377	52465392	1316095
1	52465429	52465511	Peak	0	+	52465429	52465511	1316095
1	52539754	52539988	Peak	0	+	52539754	52539988	1316095
1	52561350	52561408	Peak	0	+	52561350	52561408	1316095
1	52564351	52564363	Peak	0	+	52564351	52564363	1316095
1	52565893	52565965	Peak	0	+	52565893	52565965	1316095
1	52565981	52566092	Peak	0	+	52565981	52566092	1316095
1	52566231	52566364	Peak	0	+	52566231	52566364	1316095
1	52600698	52600791	Peak	0	+	52600698	52600791	1316095
1	52604291	52604355	Peak	0	+	52604291	52604355	1316095
1	52622194	52622252	Peak	0	+	52622194	52622252	1316095
1	52622280	52622291	Peak	0	+	52622280	52622291	1316095
1	52622317	52622412	Peak	0	+	52622317	52622412	1316095
1	52623511	52623521	Peak	0	+	52623511	52623521	1316095
1	52623828	52623847	Peak	0	+	52623828	52623847	1316095
1	52629590	52629655	Peak	0	+	52629590	52629655	1316095
1	52640871	52640967	Peak	0	+	52640871	52640967	1316095
1	52759127	52759141	Peak	0	+	52759127	52759141	1316095
1	52766888	52766950	Peak	0	+	52766888	52766950	1316095
1	52772921	52772961	Peak	0	+	52772921	52772961	1316095
1	52773002	52773141	Peak	0	+	52773002	52773141	1316095
1	52807710	52807821	Peak	0	+	52807710	52807821	1316095
1	52879791	52879903	Peak	0	+	52879791	52879903	1316095
1	52918790	52918887	Peak	0	+	52918790	52918887	1316095
1	52920529	52920611	Peak	0	+	52920529	52920611	1316095
1	52922741	52922834	Peak	0	+	52922741	52922834	1316095
1	52922871	52922884	Peak	0	+	52922871	52922884	1316095
1	53005917	53005932	Peak	0	+	53005917	53005932	1316095
1	53005939	53005951	Peak	0	+	53005939	53005951	1316095
1	53072701	53072764	Peak	0	+	53072701	53072764	1316095
1	53176119	53176221	Peak	0	+	53176119	53176221	1316095
1	53256480	53256740	Peak	0	+	53256480	53256740	1316095
1	53256751	53256761	Peak	0	+	53256751	53256761	1316095
1	53270055	53270212	Peak	0	+	53270055	53270212	1316095
1	53270227	53270331	Peak	0	+	53270227	53270331	1316095
1	53270360	53270521	Peak	0	+	53270360	53270521	1316095
1	53343681	53343842	Peak	0	+	53343681	53343842	1316095
1	53410088	53410229	Peak	0	+	53410088	53410229	1316095
1	53410251	53410262	Peak	0	+	53410251	53410262	1316095
1	53410320	53410338	Peak	0	+	53410320	53410338	1316095
1	53421221	53421302	Peak	0	+	53421221	53421302	1316095
1	53465969	53466009	Peak	0	+	53465969	53466009	1316095
1	53500471	53500501	Peak	0	+	53500471	53500501	1316095
1	53500509	53500635	Peak	0	+	53500509	53500635	1316095
1	53618247	53618285	Peak	0	+	53618247	53618285	1316095
1	53618292	53618321	Peak	0	+	53618292	53618321	1316095
1	53618441	53618464	Peak	0	+	53618441	53618464	1316095
1	53620580	53620755	Peak	0	+	53620580	53620755	1316095
1	53620797	53620884	Peak	0	+	53620797	53620884	1316095
1	53621029	53621119	Peak	0	+	53621029	53621119	1316095
1	53621229	53621242	Peak	0	+	53621229	53621242	1316095
1	53627861	53628028	Peak	0	+	53627861	53628028	1316095
1	53628042	53628110	Peak	0	+	53628042	53628110	1316095
1	53647550	53647565	Peak	0	+	53647550	53647565	1316095
1	53647579	53647591	Peak	0	+	53647579	53647591	1316095
1	53820091	53820131	Peak	0	+	53820091	53820131	1316095
1	53820251	53820301	Peak	0	+	53820251	53820301	1316095
1	53820332	53820404	Peak	0	+	53820332	53820404	1316095
1	53853711	53853869	Peak	0	+	53853711	53853869	1316095
1	53947966	53948031	Peak	0	+	53947966	53948031	1316095
1	54048639	54048825	Peak	0	+	54048639	54048825	1316095
1	54122181	54122232	Peak	0	+	54122181	54122232	1316095
1	54122360	54122435	Peak	0	+	54122360	54122435	1316095
1	54122520	54122601	Peak	0	+	54122520	54122601	1316095
1	54125905	54125983	Peak	0	+	54125905	54125983	1316095
1	54126201	54126584	Peak	0	+	54126201	54126584	1316095
1	54126603	54126741	Peak	0	+	54126603	54126741	1316095
1	54126887	54126907	Peak	0	+	54126887	54126907	1316095
1	54126987	54127011	Peak	0	+	54126987	54127011	1316095
1	54127190	54127362	Peak	0	+	54127190	54127362	1316095
1	54127372	54127409	Peak	0	+	54127372	54127409	1316095
1	54127419	54127431	Peak	0	+	54127419	54127431	1316095
1	54127691	54127701	Peak	0	+	54127691	54127701	1316095
1	54128091	54128261	Peak	0	+	54128091	54128261	1316095
1	54128279	54128336	Peak	0	+	54128279	54128336	1316095
1	54128460	54128531	Peak	0	+	54128460	54128531	1316095
1	54128541	54128630	Peak	0	+	54128541	54128630	1316095
1	54131893	54131911	Peak	0	+	54131893	54131911	1316095
1	54131934	54132055	Peak	0	+	54131934	54132055	1316095
1	54181718	54181773	Peak	0	+	54181718	54181773	1316095
1	54181924	54182021	Peak	0	+	54181924	54182021	1316095
1	54182857	54182912	Peak	0	+	54182857	54182912	1316095
[truncated: 47,188 more rows]
