# Supplementary material for: The native cistrome and sequence motif families of the maize ear
Source: PLoS Genet. 2021 Aug 12;17(8):e1009689. doi: 10.1371/journal.pgen.1009689 (PMC8360572; doi:10.1371/journal.pgen.1009689)
Supplement: S1 Zip File — Bed files of peak segments called by iSeg at a series of cutoffs; bc 1, 3, 5, 7, and 9. MOA-seq read- and quantile-normalized fragment coverage scores were used as the input. Included are the 5 BED files for B73v3, a readme (txt) file, and a summary statistics table (xlsx) captured from Table Browser for files on UCSC genome browser, genomaize, for each iSeg bigbed source file. (ZIP) [file pgen.1009689.s026.zip › fes_MOA_cov_B73v3_iSEGpeaksBC9.BED]

track name="tb_hub_31_MOA_ES_ABCD_Cov_iSEG_bc9.0_v180620" description="table browser query on hub_31_MOA_ES_ABCD_Cov_iSEG_bc9.0_v180620" visibility=3 url=
1	86821	86891	Peak	0	+	86821	86891	1316095
1	128055	128141	Peak	0	+	128055	128141	1316095
1	145682	145736	Peak	0	+	145682	145736	1316095
1	156121	156136	Peak	0	+	156121	156136	1316095
1	222342	222461	Peak	0	+	222342	222461	1316095
1	227809	227871	Peak	0	+	227809	227871	1316095
1	419401	419471	Peak	0	+	419401	419471	1316095
1	419975	420021	Peak	0	+	419975	420021	1316095
1	420421	420491	Peak	0	+	420421	420491	1316095
1	421319	421407	Peak	0	+	421319	421407	1316095
1	421420	421431	Peak	0	+	421420	421431	1316095
1	421477	421498	Peak	0	+	421477	421498	1316095
1	421507	421591	Peak	0	+	421507	421591	1316095
1	421599	421711	Peak	0	+	421599	421711	1316095
1	526863	526971	Peak	0	+	526863	526971	1316095
1	680540	680622	Peak	0	+	680540	680622	1316095
1	979771	979816	Peak	0	+	979771	979816	1316095
1	1004949	1004973	Peak	0	+	1004949	1004973	1316095
1	1040207	1040250	Peak	0	+	1040207	1040250	1316095
1	1684439	1684501	Peak	0	+	1684439	1684501	1316095
1	1684610	1684621	Peak	0	+	1684610	1684621	1316095
1	1787689	1787701	Peak	0	+	1787689	1787701	1316095
1	1788951	1788994	Peak	0	+	1788951	1788994	1316095
1	1879049	1879068	Peak	0	+	1879049	1879068	1316095
1	1879171	1879251	Peak	0	+	1879171	1879251	1316095
1	1968073	1968161	Peak	0	+	1968073	1968161	1316095
1	2035718	2035771	Peak	0	+	2035718	2035771	1316095
1	2035981	2036036	Peak	0	+	2035981	2036036	1316095
1	2044792	2044834	Peak	0	+	2044792	2044834	1316095
1	2210361	2210441	Peak	0	+	2210361	2210441	1316095
1	2219041	2219101	Peak	0	+	2219041	2219101	1316095
1	2425690	2425727	Peak	0	+	2425690	2425727	1316095
1	2425899	2425960	Peak	0	+	2425899	2425960	1316095
1	2542745	2542772	Peak	0	+	2542745	2542772	1316095
1	2683597	2683653	Peak	0	+	2683597	2683653	1316095
1	2739242	2739331	Peak	0	+	2739242	2739331	1316095
1	2739334	2739385	Peak	0	+	2739334	2739385	1316095
1	2750511	2750593	Peak	0	+	2750511	2750593	1316095
1	2781556	2781648	Peak	0	+	2781556	2781648	1316095
1	2781649	2781697	Peak	0	+	2781649	2781697	1316095
1	2785784	2785860	Peak	0	+	2785784	2785860	1316095
1	2790540	2790601	Peak	0	+	2790540	2790601	1316095
1	2801941	2801961	Peak	0	+	2801941	2801961	1316095
1	2839300	2839376	Peak	0	+	2839300	2839376	1316095
1	2856571	2856696	Peak	0	+	2856571	2856696	1316095
1	2894278	2894348	Peak	0	+	2894278	2894348	1316095
1	2895814	2895867	Peak	0	+	2895814	2895867	1316095
1	2929957	2929980	Peak	0	+	2929957	2929980	1316095
1	2930035	2930089	Peak	0	+	2930035	2930089	1316095
1	2949141	2949151	Peak	0	+	2949141	2949151	1316095
1	2949208	2949354	Peak	0	+	2949208	2949354	1316095
1	2993681	2993741	Peak	0	+	2993681	2993741	1316095
1	3075752	3075806	Peak	0	+	3075752	3075806	1316095
1	3076121	3076132	Peak	0	+	3076121	3076132	1316095
1	3076151	3076161	Peak	0	+	3076151	3076161	1316095
1	3090217	3090383	Peak	0	+	3090217	3090383	1316095
1	3123019	3123039	Peak	0	+	3123019	3123039	1316095
1	3123040	3123061	Peak	0	+	3123040	3123061	1316095
1	3123081	3123091	Peak	0	+	3123081	3123091	1316095
1	3123095	3123166	Peak	0	+	3123095	3123166	1316095
1	3168841	3168867	Peak	0	+	3168841	3168867	1316095
1	3272459	3272534	Peak	0	+	3272459	3272534	1316095
1	3351841	3351851	Peak	0	+	3351841	3351851	1316095
1	3351981	3352051	Peak	0	+	3351981	3352051	1316095
1	3355510	3355521	Peak	0	+	3355510	3355521	1316095
1	3432121	3432132	Peak	0	+	3432121	3432132	1316095
1	3558301	3558352	Peak	0	+	3558301	3558352	1316095
1	3558365	3558392	Peak	0	+	3558365	3558392	1316095
1	3661121	3661131	Peak	0	+	3661121	3661131	1316095
1	3661136	3661207	Peak	0	+	3661136	3661207	1316095
1	3695911	3695921	Peak	0	+	3695911	3695921	1316095
1	3824104	3824165	Peak	0	+	3824104	3824165	1316095
1	3824189	3824254	Peak	0	+	3824189	3824254	1316095
1	3824280	3824298	Peak	0	+	3824280	3824298	1316095
1	3871907	3872016	Peak	0	+	3871907	3872016	1316095
1	4046224	4046245	Peak	0	+	4046224	4046245	1316095
1	4063382	4063411	Peak	0	+	4063382	4063411	1316095
1	4063417	4063496	Peak	0	+	4063417	4063496	1316095
1	4113091	4113101	Peak	0	+	4113091	4113101	1316095
1	4307511	4307561	Peak	0	+	4307511	4307561	1316095
1	4352781	4352851	Peak	0	+	4352781	4352851	1316095
1	4439076	4439101	Peak	0	+	4439076	4439101	1316095
1	4440784	4440816	Peak	0	+	4440784	4440816	1316095
1	4505058	4505128	Peak	0	+	4505058	4505128	1316095
1	4505161	4505178	Peak	0	+	4505161	4505178	1316095
1	4505181	4505230	Peak	0	+	4505181	4505230	1316095
1	4586469	4586534	Peak	0	+	4586469	4586534	1316095
1	4594450	4594521	Peak	0	+	4594450	4594521	1316095
1	4598211	4598221	Peak	0	+	4598211	4598221	1316095
1	4598248	4598271	Peak	0	+	4598248	4598271	1316095
1	4611079	4611157	Peak	0	+	4611079	4611157	1316095
1	4611161	4611212	Peak	0	+	4611161	4611212	1316095
1	4720569	4720614	Peak	0	+	4720569	4720614	1316095
1	4735501	4735511	Peak	0	+	4735501	4735511	1316095
1	4749299	4749381	Peak	0	+	4749299	4749381	1316095
1	4754501	4754586	Peak	0	+	4754501	4754586	1316095
1	4760741	4760751	Peak	0	+	4760741	4760751	1316095
1	4871301	4871370	Peak	0	+	4871301	4871370	1316095
1	4973191	4973201	Peak	0	+	4973191	4973201	1316095
1	4975096	4975151	Peak	0	+	4975096	4975151	1316095
1	4991011	4991075	Peak	0	+	4991011	4991075	1316095
1	4997091	4997116	Peak	0	+	4997091	4997116	1316095
1	4997117	4997140	Peak	0	+	4997117	4997140	1316095
1	5024589	5024661	Peak	0	+	5024589	5024661	1316095
1	5048944	5049033	Peak	0	+	5048944	5049033	1316095
1	5082841	5082854	Peak	0	+	5082841	5082854	1316095
1	5083581	5083591	Peak	0	+	5083581	5083591	1316095
1	5218256	5218271	Peak	0	+	5218256	5218271	1316095
1	5218277	5218292	Peak	0	+	5218277	5218292	1316095
1	5258337	5258416	Peak	0	+	5258337	5258416	1316095
1	5259196	5259211	Peak	0	+	5259196	5259211	1316095
1	5259258	5259371	Peak	0	+	5259258	5259371	1316095
1	5259405	5259461	Peak	0	+	5259405	5259461	1316095
1	5319441	5319454	Peak	0	+	5319441	5319454	1316095
1	5330421	5330431	Peak	0	+	5330421	5330431	1316095
1	5336661	5336671	Peak	0	+	5336661	5336671	1316095
1	5336680	5336760	Peak	0	+	5336680	5336760	1316095
1	5339631	5339650	Peak	0	+	5339631	5339650	1316095
1	5339651	5339662	Peak	0	+	5339651	5339662	1316095
1	5339670	5339681	Peak	0	+	5339670	5339681	1316095
1	5343385	5343420	Peak	0	+	5343385	5343420	1316095
1	5343421	5343452	Peak	0	+	5343421	5343452	1316095
1	5380337	5380433	Peak	0	+	5380337	5380433	1316095
1	5428339	5428351	Peak	0	+	5428339	5428351	1316095
1	5516752	5516911	Peak	0	+	5516752	5516911	1316095
1	5576346	5576361	Peak	0	+	5576346	5576361	1316095
1	5582569	5582684	Peak	0	+	5582569	5582684	1316095
1	5625207	5625260	Peak	0	+	5625207	5625260	1316095
1	5826610	5826624	Peak	0	+	5826610	5826624	1316095
1	5826637	5826682	Peak	0	+	5826637	5826682	1316095
1	5866996	5867086	Peak	0	+	5866996	5867086	1316095
1	6148661	6148724	Peak	0	+	6148661	6148724	1316095
1	6168838	6168906	Peak	0	+	6168838	6168906	1316095
1	6168916	6168988	Peak	0	+	6168916	6168988	1316095
1	6168990	6169001	Peak	0	+	6168990	6169001	1316095
1	6172810	6172826	Peak	0	+	6172810	6172826	1316095
1	6246222	6246251	Peak	0	+	6246222	6246251	1316095
1	6246296	6246334	Peak	0	+	6246296	6246334	1316095
1	6544339	6544351	Peak	0	+	6544339	6544351	1316095
1	6632126	6632146	Peak	0	+	6632126	6632146	1316095
1	6790551	6790619	Peak	0	+	6790551	6790619	1316095
1	7041981	7042046	Peak	0	+	7041981	7042046	1316095
1	7050491	7050577	Peak	0	+	7050491	7050577	1316095
1	7050821	7050861	Peak	0	+	7050821	7050861	1316095
1	7050871	7050882	Peak	0	+	7050871	7050882	1316095
1	7050903	7050941	Peak	0	+	7050903	7050941	1316095
1	7192076	7192151	Peak	0	+	7192076	7192151	1316095
1	7295549	7295616	Peak	0	+	7295549	7295616	1316095
1	7295649	7295672	Peak	0	+	7295649	7295672	1316095
1	7295731	7295742	Peak	0	+	7295731	7295742	1316095
1	7336569	7336631	Peak	0	+	7336569	7336631	1316095
1	7353113	7353151	Peak	0	+	7353113	7353151	1316095
1	7391709	7391772	Peak	0	+	7391709	7391772	1316095
1	7453591	7453696	Peak	0	+	7453591	7453696	1316095
1	7494659	7494684	Peak	0	+	7494659	7494684	1316095
1	7551180	7551281	Peak	0	+	7551180	7551281	1316095
1	7594510	7594521	Peak	0	+	7594510	7594521	1316095
1	7655249	7655331	Peak	0	+	7655249	7655331	1316095
1	7655334	7655405	Peak	0	+	7655334	7655405	1316095
1	7655411	7655421	Peak	0	+	7655411	7655421	1316095
1	7863410	7863461	Peak	0	+	7863410	7863461	1316095
1	7944517	7944582	Peak	0	+	7944517	7944582	1316095
1	7964680	7964691	Peak	0	+	7964680	7964691	1316095
1	7964700	7964711	Peak	0	+	7964700	7964711	1316095
1	7964721	7964744	Peak	0	+	7964721	7964744	1316095
1	7964977	7964992	Peak	0	+	7964977	7964992	1316095
1	8020907	8020933	Peak	0	+	8020907	8020933	1316095
1	8025371	8025438	Peak	0	+	8025371	8025438	1316095
1	8027959	8027982	Peak	0	+	8027959	8027982	1316095
1	8030309	8030334	Peak	0	+	8030309	8030334	1316095
1	8030337	8030371	Peak	0	+	8030337	8030371	1316095
1	8031110	8031162	Peak	0	+	8031110	8031162	1316095
1	8031163	8031186	Peak	0	+	8031163	8031186	1316095
1	8034631	8034683	Peak	0	+	8034631	8034683	1316095
1	8034700	8034724	Peak	0	+	8034700	8034724	1316095
1	8034725	8034748	Peak	0	+	8034725	8034748	1316095
1	8142834	8142882	Peak	0	+	8142834	8142882	1316095
1	8181661	8181781	Peak	0	+	8181661	8181781	1316095
1	8221961	8222012	Peak	0	+	8221961	8222012	1316095
1	8222071	8222097	Peak	0	+	8222071	8222097	1316095
1	8222951	8222961	Peak	0	+	8222951	8222961	1316095
1	8254631	8254641	Peak	0	+	8254631	8254641	1316095
1	8259870	8260002	Peak	0	+	8259870	8260002	1316095
1	8270495	8270541	Peak	0	+	8270495	8270541	1316095
1	8270601	8270652	Peak	0	+	8270601	8270652	1316095
1	8367891	8367901	Peak	0	+	8367891	8367901	1316095
1	8442791	8442804	Peak	0	+	8442791	8442804	1316095
1	8509941	8509967	Peak	0	+	8509941	8509967	1316095
1	8509968	8509992	Peak	0	+	8509968	8509992	1316095
1	8515130	8515141	Peak	0	+	8515130	8515141	1316095
1	8515147	8515172	Peak	0	+	8515147	8515172	1316095
1	8536850	8536876	Peak	0	+	8536850	8536876	1316095
1	8556097	8556132	Peak	0	+	8556097	8556132	1316095
1	8612049	8612091	Peak	0	+	8612049	8612091	1316095
1	8612143	8612160	Peak	0	+	8612143	8612160	1316095
1	8621460	8621478	Peak	0	+	8621460	8621478	1316095
1	8818937	8818986	Peak	0	+	8818937	8818986	1316095
1	8928275	8928313	Peak	0	+	8928275	8928313	1316095
1	8928341	8928450	Peak	0	+	8928341	8928450	1316095
1	8928451	8928477	Peak	0	+	8928451	8928477	1316095
1	8928526	8928611	Peak	0	+	8928526	8928611	1316095
1	8935847	8935941	Peak	0	+	8935847	8935941	1316095
1	8940131	8940141	Peak	0	+	8940131	8940141	1316095
1	8940165	8940183	Peak	0	+	8940165	8940183	1316095
1	8971730	8971815	Peak	0	+	8971730	8971815	1316095
1	8971826	8971891	Peak	0	+	8971826	8971891	1316095
1	8975455	8975499	Peak	0	+	8975455	8975499	1316095
1	9045073	9045090	Peak	0	+	9045073	9045090	1316095
1	9045107	9045183	Peak	0	+	9045107	9045183	1316095
1	9051587	9051602	Peak	0	+	9051587	9051602	1316095
1	9182881	9182901	Peak	0	+	9182881	9182901	1316095
1	9182915	9182964	Peak	0	+	9182915	9182964	1316095
1	9223820	9223831	Peak	0	+	9223820	9223831	1316095
1	9293510	9293578	Peak	0	+	9293510	9293578	1316095
1	9293710	9293741	Peak	0	+	9293710	9293741	1316095
1	9302101	9302181	Peak	0	+	9302101	9302181	1316095
1	9351631	9351688	Peak	0	+	9351631	9351688	1316095
1	9351711	9351724	Peak	0	+	9351711	9351724	1316095
1	9351778	9351851	Peak	0	+	9351778	9351851	1316095
1	9373238	9373453	Peak	0	+	9373238	9373453	1316095
1	9374059	9374121	Peak	0	+	9374059	9374121	1316095
1	9374293	9374358	Peak	0	+	9374293	9374358	1316095
1	9419160	9419171	Peak	0	+	9419160	9419171	1316095
1	9419225	9419272	Peak	0	+	9419225	9419272	1316095
1	9427951	9427971	Peak	0	+	9427951	9427971	1316095
1	9432500	9432511	Peak	0	+	9432500	9432511	1316095
1	9485781	9485802	Peak	0	+	9485781	9485802	1316095
1	9485803	9485904	Peak	0	+	9485803	9485904	1316095
1	9485931	9485982	Peak	0	+	9485931	9485982	1316095
1	9800041	9800061	Peak	0	+	9800041	9800061	1316095
1	9800119	9800173	Peak	0	+	9800119	9800173	1316095
1	9808300	9808311	Peak	0	+	9808300	9808311	1316095
1	9808328	9808404	Peak	0	+	9808328	9808404	1316095
1	9906787	9906850	Peak	0	+	9906787	9906850	1316095
1	9987447	9987472	Peak	0	+	9987447	9987472	1316095
1	10167011	10167081	Peak	0	+	10167011	10167081	1316095
1	10167091	10167386	Peak	0	+	10167091	10167386	1316095
1	10168271	10168342	Peak	0	+	10168271	10168342	1316095
1	10220591	10220601	Peak	0	+	10220591	10220601	1316095
1	10288580	10288647	Peak	0	+	10288580	10288647	1316095
1	10288691	10288702	Peak	0	+	10288691	10288702	1316095
1	10537649	10537702	Peak	0	+	10537649	10537702	1316095
1	10540750	10540764	Peak	0	+	10540750	10540764	1316095
1	10540878	10540911	Peak	0	+	10540878	10540911	1316095
1	10591741	10591801	Peak	0	+	10591741	10591801	1316095
1	10875529	10875541	Peak	0	+	10875529	10875541	1316095
1	10875596	10875617	Peak	0	+	10875596	10875617	1316095
1	10974076	10974148	Peak	0	+	10974076	10974148	1316095
1	10978256	10978308	Peak	0	+	10978256	10978308	1316095
1	10978319	10978431	Peak	0	+	10978319	10978431	1316095
1	11174846	11174929	Peak	0	+	11174846	11174929	1316095
1	11175661	11175881	Peak	0	+	11175661	11175881	1316095
1	11445681	11445839	Peak	0	+	11445681	11445839	1316095
1	11475671	11475681	Peak	0	+	11475671	11475681	1316095
1	11475691	11475932	Peak	0	+	11475691	11475932	1316095
1	11475971	11476027	Peak	0	+	11475971	11476027	1316095
1	11479851	11479861	Peak	0	+	11479851	11479861	1316095
1	11687741	11687804	Peak	0	+	11687741	11687804	1316095
1	11759089	11759112	Peak	0	+	11759089	11759112	1316095
1	11907494	11907541	Peak	0	+	11907494	11907541	1316095
1	11951917	11951972	Peak	0	+	11951917	11951972	1316095
1	11989756	11989847	Peak	0	+	11989756	11989847	1316095
1	12138141	12138151	Peak	0	+	12138141	12138151	1316095
1	12138221	12138231	Peak	0	+	12138221	12138231	1316095
1	12143371	12143446	Peak	0	+	12143371	12143446	1316095
1	12143500	12143599	Peak	0	+	12143500	12143599	1316095
1	12143600	12143611	Peak	0	+	12143600	12143611	1316095
1	12143625	12143678	Peak	0	+	12143625	12143678	1316095
1	12167561	12167624	Peak	0	+	12167561	12167624	1316095
1	12247739	12247794	Peak	0	+	12247739	12247794	1316095
1	12247797	12247821	Peak	0	+	12247797	12247821	1316095
1	12253624	12253651	Peak	0	+	12253624	12253651	1316095
1	12253654	12253675	Peak	0	+	12253654	12253675	1316095
1	12296231	12296342	Peak	0	+	12296231	12296342	1316095
1	12296349	12296381	Peak	0	+	12296349	12296381	1316095
1	12296401	12296411	Peak	0	+	12296401	12296411	1316095
1	12418191	12418202	Peak	0	+	12418191	12418202	1316095
1	12418235	12418301	Peak	0	+	12418235	12418301	1316095
1	12428929	12428941	Peak	0	+	12428929	12428941	1316095
1	12436251	12436261	Peak	0	+	12436251	12436261	1316095
1	12485939	12486019	Peak	0	+	12485939	12486019	1316095
1	12495098	12495156	Peak	0	+	12495098	12495156	1316095
1	12495219	12495452	Peak	0	+	12495219	12495452	1316095
1	12495498	12495552	Peak	0	+	12495498	12495552	1316095
1	12498834	12498884	Peak	0	+	12498834	12498884	1316095
1	12498901	12498911	Peak	0	+	12498901	12498911	1316095
1	12498920	12498992	Peak	0	+	12498920	12498992	1316095
1	12513009	12513024	Peak	0	+	12513009	12513024	1316095
1	12513036	12513096	Peak	0	+	12513036	12513096	1316095
1	12513628	12513707	Peak	0	+	12513628	12513707	1316095
1	12570246	12570302	Peak	0	+	12570246	12570302	1316095
1	12570331	12570341	Peak	0	+	12570331	12570341	1316095
1	12656532	12656551	Peak	0	+	12656532	12656551	1316095
1	12848510	12848642	Peak	0	+	12848510	12848642	1316095
1	12850547	12850618	Peak	0	+	12850547	12850618	1316095
1	12852249	12852275	Peak	0	+	12852249	12852275	1316095
1	12852296	12852311	Peak	0	+	12852296	12852311	1316095
1	12852330	12852344	Peak	0	+	12852330	12852344	1316095
1	12854051	12854061	Peak	0	+	12854051	12854061	1316095
1	12854068	12854091	Peak	0	+	12854068	12854091	1316095
1	12861330	12861341	Peak	0	+	12861330	12861341	1316095
1	12861421	12861431	Peak	0	+	12861421	12861431	1316095
1	12861460	12861525	Peak	0	+	12861460	12861525	1316095
1	12861568	12861605	Peak	0	+	12861568	12861605	1316095
1	12861620	12861631	Peak	0	+	12861620	12861631	1316095
1	12863241	12863251	Peak	0	+	12863241	12863251	1316095
1	12898840	12898871	Peak	0	+	12898840	12898871	1316095
1	12898939	12898952	Peak	0	+	12898939	12898952	1316095
1	12947971	12948066	Peak	0	+	12947971	12948066	1316095
1	12970251	12970265	Peak	0	+	12970251	12970265	1316095
1	12970278	12970311	Peak	0	+	12970278	12970311	1316095
1	12975260	12975303	Peak	0	+	12975260	12975303	1316095
1	13083501	13083551	Peak	0	+	13083501	13083551	1316095
1	13090672	13090742	Peak	0	+	13090672	13090742	1316095
1	13585431	13585451	Peak	0	+	13585431	13585451	1316095
1	13679232	13679262	Peak	0	+	13679232	13679262	1316095
1	13688129	13688153	Peak	0	+	13688129	13688153	1316095
1	13688173	13688194	Peak	0	+	13688173	13688194	1316095
1	13688201	13688313	Peak	0	+	13688201	13688313	1316095
1	13741321	13741345	Peak	0	+	13741321	13741345	1316095
1	13804001	13804073	Peak	0	+	13804001	13804073	1316095
1	13804082	13804113	Peak	0	+	13804082	13804113	1316095
1	13804128	13804142	Peak	0	+	13804128	13804142	1316095
1	13804151	13804271	Peak	0	+	13804151	13804271	1316095
1	14103400	14103452	Peak	0	+	14103400	14103452	1316095
1	14103585	14103636	Peak	0	+	14103585	14103636	1316095
1	14258286	14258482	Peak	0	+	14258286	14258482	1316095
1	14259090	14259213	Peak	0	+	14259090	14259213	1316095
1	14259300	14259311	Peak	0	+	14259300	14259311	1316095
1	14259321	14259386	Peak	0	+	14259321	14259386	1316095
1	14259399	14259461	Peak	0	+	14259399	14259461	1316095
1	14383862	14383948	Peak	0	+	14383862	14383948	1316095
1	14384004	14384043	Peak	0	+	14384004	14384043	1316095
1	14384288	14384364	Peak	0	+	14384288	14384364	1316095
1	14408531	14408541	Peak	0	+	14408531	14408541	1316095
1	14408645	14408713	Peak	0	+	14408645	14408713	1316095
1	14547649	14547662	Peak	0	+	14547649	14547662	1316095
1	14809993	14810045	Peak	0	+	14809993	14810045	1316095
1	14810049	14810061	Peak	0	+	14810049	14810061	1316095
1	14850161	14850171	Peak	0	+	14850161	14850171	1316095
1	14853429	14853484	Peak	0	+	14853429	14853484	1316095
1	14862486	14862599	Peak	0	+	14862486	14862599	1316095
1	14898806	14898841	Peak	0	+	14898806	14898841	1316095
1	14945090	14945191	Peak	0	+	14945090	14945191	1316095
1	14955840	14955855	Peak	0	+	14955840	14955855	1316095
1	14959104	14959151	Peak	0	+	14959104	14959151	1316095
1	14959230	14959312	Peak	0	+	14959230	14959312	1316095
1	14959573	14959641	Peak	0	+	14959573	14959641	1316095
1	14960858	14960903	Peak	0	+	14960858	14960903	1316095
1	15005471	15005481	Peak	0	+	15005471	15005481	1316095
1	15006885	15006913	Peak	0	+	15006885	15006913	1316095
1	15006950	15006981	Peak	0	+	15006950	15006981	1316095
1	15006991	15007001	Peak	0	+	15006991	15007001	1316095
1	15090631	15090691	Peak	0	+	15090631	15090691	1316095
1	15090734	15090781	Peak	0	+	15090734	15090781	1316095
1	15090811	15090837	Peak	0	+	15090811	15090837	1316095
1	15155381	15155453	Peak	0	+	15155381	15155453	1316095
1	15318288	15318347	Peak	0	+	15318288	15318347	1316095
1	15352530	15352576	Peak	0	+	15352530	15352576	1316095
1	15352681	15352743	Peak	0	+	15352681	15352743	1316095
1	15443561	15443631	Peak	0	+	15443561	15443631	1316095
1	15444788	15444941	Peak	0	+	15444788	15444941	1316095
1	15450631	15450700	Peak	0	+	15450631	15450700	1316095
1	15522761	15522774	Peak	0	+	15522761	15522774	1316095
1	15777571	15777591	Peak	0	+	15777571	15777591	1316095
1	15785298	15785352	Peak	0	+	15785298	15785352	1316095
1	15786551	15786592	Peak	0	+	15786551	15786592	1316095
1	15808541	15808551	Peak	0	+	15808541	15808551	1316095
1	15808560	15808677	Peak	0	+	15808560	15808677	1316095
1	15809794	15809841	Peak	0	+	15809794	15809841	1316095
1	15809951	15809961	Peak	0	+	15809951	15809961	1316095
1	15810111	15810149	Peak	0	+	15810111	15810149	1316095
1	15817521	15817531	Peak	0	+	15817521	15817531	1316095
1	15817563	15817598	Peak	0	+	15817563	15817598	1316095
1	15817601	15817701	Peak	0	+	15817601	15817701	1316095
1	15906348	15906411	Peak	0	+	15906348	15906411	1316095
1	15988951	15988962	Peak	0	+	15988951	15988962	1316095
1	15997650	15997661	Peak	0	+	15997650	15997661	1316095
1	15997681	15997761	Peak	0	+	15997681	15997761	1316095
1	16331751	16331762	Peak	0	+	16331751	16331762	1316095
1	16340531	16340641	Peak	0	+	16340531	16340641	1316095
1	16436089	16436106	Peak	0	+	16436089	16436106	1316095
1	16475380	16475436	Peak	0	+	16475380	16475436	1316095
1	16485183	16485336	Peak	0	+	16485183	16485336	1316095
1	16493481	16493504	Peak	0	+	16493481	16493504	1316095
1	16493521	16493571	Peak	0	+	16493521	16493571	1316095
1	16592440	16592451	Peak	0	+	16592440	16592451	1316095
1	16592481	16592491	Peak	0	+	16592481	16592491	1316095
1	16592609	16592622	Peak	0	+	16592609	16592622	1316095
1	16605863	16605927	Peak	0	+	16605863	16605927	1316095
1	16697987	16698086	Peak	0	+	16697987	16698086	1316095
1	16823361	16823423	Peak	0	+	16823361	16823423	1316095
1	17085590	17085652	Peak	0	+	17085590	17085652	1316095
1	17085711	17085721	Peak	0	+	17085711	17085721	1316095
1	17240241	17240318	Peak	0	+	17240241	17240318	1316095
1	17411640	17411661	Peak	0	+	17411640	17411661	1316095
1	17526561	17526621	Peak	0	+	17526561	17526621	1316095
1	17527710	17527732	Peak	0	+	17527710	17527732	1316095
1	17527741	17527823	Peak	0	+	17527741	17527823	1316095
1	17527842	17527921	Peak	0	+	17527842	17527921	1316095
1	17634371	17634439	Peak	0	+	17634371	17634439	1316095
1	17638990	17639041	Peak	0	+	17638990	17639041	1316095
1	17639151	17639161	Peak	0	+	17639151	17639161	1316095
1	17639251	17639313	Peak	0	+	17639251	17639313	1316095
1	17660069	17660088	Peak	0	+	17660069	17660088	1316095
1	17667606	17667621	Peak	0	+	17667606	17667621	1316095
1	17712986	17713240	Peak	0	+	17712986	17713240	1316095
1	17724531	17724608	Peak	0	+	17724531	17724608	1316095
1	17724611	17724621	Peak	0	+	17724611	17724621	1316095
1	17747991	17748041	Peak	0	+	17747991	17748041	1316095
1	17880637	17880661	Peak	0	+	17880637	17880661	1316095
1	17889918	17889982	Peak	0	+	17889918	17889982	1316095
1	17958148	17958243	Peak	0	+	17958148	17958243	1316095
1	18136180	18136242	Peak	0	+	18136180	18136242	1316095
1	18198667	18198790	Peak	0	+	18198667	18198790	1316095
1	18273021	18273031	Peak	0	+	18273021	18273031	1316095
1	18631516	18631568	Peak	0	+	18631516	18631568	1316095
1	18643074	18643137	Peak	0	+	18643074	18643137	1316095
1	18698931	18699001	Peak	0	+	18698931	18699001	1316095
1	18930232	18930286	Peak	0	+	18930232	18930286	1316095
1	19102148	19102199	Peak	0	+	19102148	19102199	1316095
1	19102241	19102402	Peak	0	+	19102241	19102402	1316095
1	19102787	19102858	Peak	0	+	19102787	19102858	1316095
1	19167393	19167494	Peak	0	+	19167393	19167494	1316095
1	19167746	19167781	Peak	0	+	19167746	19167781	1316095
1	19231832	19231925	Peak	0	+	19231832	19231925	1316095
1	19231941	19231951	Peak	0	+	19231941	19231951	1316095
1	19235140	19235196	Peak	0	+	19235140	19235196	1316095
1	19250185	19250272	Peak	0	+	19250185	19250272	1316095
1	19252059	19252133	Peak	0	+	19252059	19252133	1316095
1	19257413	19257621	Peak	0	+	19257413	19257621	1316095
1	19263818	19263851	Peak	0	+	19263818	19263851	1316095
1	19263856	19263871	Peak	0	+	19263856	19263871	1316095
1	19443578	19443654	Peak	0	+	19443578	19443654	1316095
1	19443671	19443737	Peak	0	+	19443671	19443737	1316095
1	19639031	19639082	Peak	0	+	19639031	19639082	1316095
1	19639104	19639128	Peak	0	+	19639104	19639128	1316095
1	19639140	19639151	Peak	0	+	19639140	19639151	1316095
1	19696491	19696512	Peak	0	+	19696491	19696512	1316095
1	19702521	19702531	Peak	0	+	19702521	19702531	1316095
1	19702537	19702561	Peak	0	+	19702537	19702561	1316095
1	19814610	19814621	Peak	0	+	19814610	19814621	1316095
1	19942131	19942142	Peak	0	+	19942131	19942142	1316095
1	19948336	19948583	Peak	0	+	19948336	19948583	1316095
1	19978881	19978891	Peak	0	+	19978881	19978891	1316095
1	19978954	19979081	Peak	0	+	19978954	19979081	1316095
1	20036961	20036993	Peak	0	+	20036961	20036993	1316095
1	20212278	20212351	Peak	0	+	20212278	20212351	1316095
1	20370269	20370282	Peak	0	+	20370269	20370282	1316095
1	20642481	20642491	Peak	0	+	20642481	20642491	1316095
1	20642516	20642541	Peak	0	+	20642516	20642541	1316095
1	20642580	20642708	Peak	0	+	20642580	20642708	1316095
1	20901500	20901511	Peak	0	+	20901500	20901511	1316095
1	20915061	20915071	Peak	0	+	20915061	20915071	1316095
1	20915299	20915352	Peak	0	+	20915299	20915352	1316095
1	20989156	20989221	Peak	0	+	20989156	20989221	1316095
1	20989281	20989294	Peak	0	+	20989281	20989294	1316095
1	20989319	20989341	Peak	0	+	20989319	20989341	1316095
1	20999101	20999138	Peak	0	+	20999101	20999138	1316095
1	21376651	21376723	Peak	0	+	21376651	21376723	1316095
1	21415107	21415293	Peak	0	+	21415107	21415293	1316095
1	21455969	21456041	Peak	0	+	21455969	21456041	1316095
1	21464510	21464521	Peak	0	+	21464510	21464521	1316095
1	21464584	21464606	Peak	0	+	21464584	21464606	1316095
1	21464653	21464711	Peak	0	+	21464653	21464711	1316095
1	21566960	21566971	Peak	0	+	21566960	21566971	1316095
1	21567019	21567034	Peak	0	+	21567019	21567034	1316095
1	21568719	21568771	Peak	0	+	21568719	21568771	1316095
1	21701529	21701571	Peak	0	+	21701529	21701571	1316095
1	22245692	22245734	Peak	0	+	22245692	22245734	1316095
1	22311550	22311601	Peak	0	+	22311550	22311601	1316095
1	22311609	22311622	Peak	0	+	22311609	22311622	1316095
1	22311627	22311721	Peak	0	+	22311627	22311721	1316095
1	22433000	22433071	Peak	0	+	22433000	22433071	1316095
1	22433110	22433161	Peak	0	+	22433110	22433161	1316095
1	22433230	22433261	Peak	0	+	22433230	22433261	1316095
1	22434506	22434595	Peak	0	+	22434506	22434595	1316095
1	22434631	22434642	Peak	0	+	22434631	22434642	1316095
1	22435785	22435832	Peak	0	+	22435785	22435832	1316095
1	22437278	22437391	Peak	0	+	22437278	22437391	1316095
1	22496631	22496762	Peak	0	+	22496631	22496762	1316095
1	22509477	22509557	Peak	0	+	22509477	22509557	1316095
1	22583800	22583861	Peak	0	+	22583800	22583861	1316095
1	22657316	22657404	Peak	0	+	22657316	22657404	1316095
1	22735053	22735176	Peak	0	+	22735053	22735176	1316095
1	22875007	22875092	Peak	0	+	22875007	22875092	1316095
1	22875371	22875381	Peak	0	+	22875371	22875381	1316095
1	22939645	22939696	Peak	0	+	22939645	22939696	1316095
1	22939730	22939801	Peak	0	+	22939730	22939801	1316095
1	22992908	22992927	Peak	0	+	22992908	22992927	1316095
1	23052921	23053013	Peak	0	+	23052921	23053013	1316095
1	23108328	23108390	Peak	0	+	23108328	23108390	1316095
1	23200608	23200690	Peak	0	+	23200608	23200690	1316095
1	23215671	23215721	Peak	0	+	23215671	23215721	1316095
1	23241670	23241736	Peak	0	+	23241670	23241736	1316095
1	23249181	23249196	Peak	0	+	23249181	23249196	1316095
1	23414316	23414441	Peak	0	+	23414316	23414441	1316095
1	23566161	23566172	Peak	0	+	23566161	23566172	1316095
1	23579049	23579109	Peak	0	+	23579049	23579109	1316095
1	23603751	23603841	Peak	0	+	23603751	23603841	1316095
1	23603936	23603961	Peak	0	+	23603936	23603961	1316095
1	23708150	23708241	Peak	0	+	23708150	23708241	1316095
1	23797171	23797251	Peak	0	+	23797171	23797251	1316095
1	23924232	23924275	Peak	0	+	23924232	23924275	1316095
1	24049911	24049921	Peak	0	+	24049911	24049921	1316095
1	24195077	24195092	Peak	0	+	24195077	24195092	1316095
1	24206091	24206101	Peak	0	+	24206091	24206101	1316095
1	24206301	24206331	Peak	0	+	24206301	24206331	1316095
1	24228121	24228182	Peak	0	+	24228121	24228182	1316095
1	24230391	24230442	Peak	0	+	24230391	24230442	1316095
1	24238860	24238871	Peak	0	+	24238860	24238871	1316095
1	24299479	24299532	Peak	0	+	24299479	24299532	1316095
1	24299571	24299639	Peak	0	+	24299571	24299639	1316095
1	24307021	24307091	Peak	0	+	24307021	24307091	1316095
1	24307298	24307341	Peak	0	+	24307298	24307341	1316095
1	24307377	24307439	Peak	0	+	24307377	24307439	1316095
1	24402555	24402630	Peak	0	+	24402555	24402630	1316095
1	24672251	24672381	Peak	0	+	24672251	24672381	1316095
1	24733203	24733268	Peak	0	+	24733203	24733268	1316095
1	24777223	24777301	Peak	0	+	24777223	24777301	1316095
1	24792681	24792861	Peak	0	+	24792681	24792861	1316095
1	24792871	24793161	Peak	0	+	24792871	24793161	1316095
1	24795837	24795905	Peak	0	+	24795837	24795905	1316095
1	24930090	24930152	Peak	0	+	24930090	24930152	1316095
1	24930160	24930230	Peak	0	+	24930160	24930230	1316095
1	25098637	25098679	Peak	0	+	25098637	25098679	1316095
1	25098691	25098701	Peak	0	+	25098691	25098701	1316095
1	25170021	25170061	Peak	0	+	25170021	25170061	1316095
1	25170121	25170171	Peak	0	+	25170121	25170171	1316095
1	25186158	25186221	Peak	0	+	25186158	25186221	1316095
1	25186231	25186244	Peak	0	+	25186231	25186244	1316095
1	25186271	25186281	Peak	0	+	25186271	25186281	1316095
1	25386731	25386781	Peak	0	+	25386731	25386781	1316095
1	25395968	25396051	Peak	0	+	25395968	25396051	1316095
1	25396079	25396141	Peak	0	+	25396079	25396141	1316095
1	25421340	25421351	Peak	0	+	25421340	25421351	1316095
1	25620942	25621025	Peak	0	+	25620942	25621025	1316095
1	25621030	25621094	Peak	0	+	25621030	25621094	1316095
1	25630821	25630939	Peak	0	+	25630821	25630939	1316095
1	25889416	25889451	Peak	0	+	25889416	25889451	1316095
1	26037454	26037671	Peak	0	+	26037454	26037671	1316095
1	26439562	26439584	Peak	0	+	26439562	26439584	1316095
1	26439630	26439703	Peak	0	+	26439630	26439703	1316095
1	26445552	26445624	Peak	0	+	26445552	26445624	1316095
1	26697058	26697187	Peak	0	+	26697058	26697187	1316095
1	26818847	26818925	Peak	0	+	26818847	26818925	1316095
1	26828131	26828141	Peak	0	+	26828131	26828141	1316095
1	26829895	26829955	Peak	0	+	26829895	26829955	1316095
1	26880828	26880941	Peak	0	+	26880828	26880941	1316095
1	26881642	26881711	Peak	0	+	26881642	26881711	1316095
1	26881717	26881802	Peak	0	+	26881717	26881802	1316095
1	26914110	26914224	Peak	0	+	26914110	26914224	1316095
1	26914351	26914425	Peak	0	+	26914351	26914425	1316095
1	26914471	26914542	Peak	0	+	26914471	26914542	1316095
1	26915573	26915592	Peak	0	+	26915573	26915592	1316095
1	26950467	26950481	Peak	0	+	26950467	26950481	1316095
1	26950509	26950522	Peak	0	+	26950509	26950522	1316095
1	27071143	27071229	Peak	0	+	27071143	27071229	1316095
1	27111700	27111783	Peak	0	+	27111700	27111783	1316095
1	27118950	27118961	Peak	0	+	27118950	27118961	1316095
1	27118971	27118981	Peak	0	+	27118971	27118981	1316095
1	27119059	27119116	Peak	0	+	27119059	27119116	1316095
1	27123836	27123888	Peak	0	+	27123836	27123888	1316095
1	27123928	27124007	Peak	0	+	27123928	27124007	1316095
1	27128472	27128531	Peak	0	+	27128472	27128531	1316095
1	27138604	27138665	Peak	0	+	27138604	27138665	1316095
1	27138680	27138816	Peak	0	+	27138680	27138816	1316095
1	27184636	27184661	Peak	0	+	27184636	27184661	1316095
1	27385035	27385081	Peak	0	+	27385035	27385081	1316095
1	27407762	27407802	Peak	0	+	27407762	27407802	1316095
1	27407850	27407932	Peak	0	+	27407850	27407932	1316095
1	27501861	27501961	Peak	0	+	27501861	27501961	1316095
1	27552971	27553021	Peak	0	+	27552971	27553021	1316095
1	27626749	27626834	Peak	0	+	27626749	27626834	1316095
1	27631059	27631121	Peak	0	+	27631059	27631121	1316095
1	27631217	27631252	Peak	0	+	27631217	27631252	1316095
1	27632864	27632911	Peak	0	+	27632864	27632911	1316095
1	27632920	27632961	Peak	0	+	27632920	27632961	1316095
1	27632971	27632981	Peak	0	+	27632971	27632981	1316095
1	27649310	27649321	Peak	0	+	27649310	27649321	1316095
1	27649401	27649443	Peak	0	+	27649401	27649443	1316095
1	27779284	27779372	Peak	0	+	27779284	27779372	1316095
1	27798348	27798441	Peak	0	+	27798348	27798441	1316095
1	28376786	28376858	Peak	0	+	28376786	28376858	1316095
1	28417697	28417811	Peak	0	+	28417697	28417811	1316095
1	28450531	28450581	Peak	0	+	28450531	28450581	1316095
1	28473759	28473906	Peak	0	+	28473759	28473906	1316095
1	28522481	28522585	Peak	0	+	28522481	28522585	1316095
1	28522640	28522659	Peak	0	+	28522640	28522659	1316095
1	28522714	28522789	Peak	0	+	28522714	28522789	1316095
1	28597114	28597131	Peak	0	+	28597114	28597131	1316095
1	28611261	28611303	Peak	0	+	28611261	28611303	1316095
1	28686922	28687091	Peak	0	+	28686922	28687091	1316095
1	28687241	28687251	Peak	0	+	28687241	28687251	1316095
1	28687266	28687361	Peak	0	+	28687266	28687361	1316095
1	28688064	28688128	Peak	0	+	28688064	28688128	1316095
1	28794191	28794262	Peak	0	+	28794191	28794262	1316095
1	29035541	29035554	Peak	0	+	29035541	29035554	1316095
1	29158756	29158867	Peak	0	+	29158756	29158867	1316095
1	29176255	29176315	Peak	0	+	29176255	29176315	1316095
1	29176384	29176451	Peak	0	+	29176384	29176451	1316095
1	29176480	29176539	Peak	0	+	29176480	29176539	1316095
1	29196945	29197032	Peak	0	+	29196945	29197032	1316095
1	29197062	29197145	Peak	0	+	29197062	29197145	1316095
1	29197188	29197213	Peak	0	+	29197188	29197213	1316095
1	29197226	29197277	Peak	0	+	29197226	29197277	1316095
1	29200151	29200163	Peak	0	+	29200151	29200163	1316095
1	29200179	29200191	Peak	0	+	29200179	29200191	1316095
1	29255124	29255216	Peak	0	+	29255124	29255216	1316095
1	29255234	29255296	Peak	0	+	29255234	29255296	1316095
1	29521040	29521164	Peak	0	+	29521040	29521164	1316095
1	29521481	29521571	Peak	0	+	29521481	29521571	1316095
1	29542120	29542187	Peak	0	+	29542120	29542187	1316095
1	29551141	29551151	Peak	0	+	29551141	29551151	1316095
1	29653241	29653272	Peak	0	+	29653241	29653272	1316095
1	29682371	29682391	Peak	0	+	29682371	29682391	1316095
1	29741961	29741971	Peak	0	+	29741961	29741971	1316095
1	30217808	30217841	Peak	0	+	30217808	30217841	1316095
1	30258261	30258343	Peak	0	+	30258261	30258343	1316095
1	30262459	30262481	Peak	0	+	30262459	30262481	1316095
1	30294261	30294309	Peak	0	+	30294261	30294309	1316095
1	30299801	30299827	Peak	0	+	30299801	30299827	1316095
1	30350488	30350531	Peak	0	+	30350488	30350531	1316095
1	30350741	30350805	Peak	0	+	30350741	30350805	1316095
1	30350971	30350981	Peak	0	+	30350971	30350981	1316095
1	30379575	30379671	Peak	0	+	30379575	30379671	1316095
1	30624544	30624633	Peak	0	+	30624544	30624633	1316095
1	30630301	30630311	Peak	0	+	30630301	30630311	1316095
1	30630321	30630331	Peak	0	+	30630321	30630331	1316095
1	31079371	31079453	Peak	0	+	31079371	31079453	1316095
1	31210710	31210721	Peak	0	+	31210710	31210721	1316095
1	31210731	31210791	Peak	0	+	31210731	31210791	1316095
1	31743705	31743767	Peak	0	+	31743705	31743767	1316095
1	31743830	31743841	Peak	0	+	31743830	31743841	1316095
1	31752901	31752915	Peak	0	+	31752901	31752915	1316095
1	31770686	31770702	Peak	0	+	31770686	31770702	1316095
1	31778350	31778411	Peak	0	+	31778350	31778411	1316095
1	31778421	31778446	Peak	0	+	31778421	31778446	1316095
1	31875540	31875571	Peak	0	+	31875540	31875571	1316095
1	32026096	32026112	Peak	0	+	32026096	32026112	1316095
1	32026178	32026197	Peak	0	+	32026178	32026197	1316095
1	32026198	32026271	Peak	0	+	32026198	32026271	1316095
1	32026311	32026324	Peak	0	+	32026311	32026324	1316095
1	32026326	32026392	Peak	0	+	32026326	32026392	1316095
1	32060416	32060507	Peak	0	+	32060416	32060507	1316095
1	32082941	32083079	Peak	0	+	32082941	32083079	1316095
1	32083121	32083131	Peak	0	+	32083121	32083131	1316095
1	32085869	32085888	Peak	0	+	32085869	32085888	1316095
1	32086344	32086383	Peak	0	+	32086344	32086383	1316095
1	32172500	32172542	Peak	0	+	32172500	32172542	1316095
1	32208191	32208202	Peak	0	+	32208191	32208202	1316095
1	32208223	32208308	Peak	0	+	32208223	32208308	1316095
1	32380804	32380841	Peak	0	+	32380804	32380841	1316095
1	32529907	32530041	Peak	0	+	32529907	32530041	1316095
1	32530062	32530102	Peak	0	+	32530062	32530102	1316095
1	32544700	32544724	Peak	0	+	32544700	32544724	1316095
1	32587120	32587131	Peak	0	+	32587120	32587131	1316095
1	32655368	32655478	Peak	0	+	32655368	32655478	1316095
1	32769416	32769432	Peak	0	+	32769416	32769432	1316095
1	32841017	32841161	Peak	0	+	32841017	32841161	1316095
1	32841180	32841255	Peak	0	+	32841180	32841255	1316095
1	32846675	32846741	Peak	0	+	32846675	32846741	1316095
1	32876000	32876031	Peak	0	+	32876000	32876031	1316095
1	32877311	32877324	Peak	0	+	32877311	32877324	1316095
1	32877429	32877442	Peak	0	+	32877429	32877442	1316095
1	33004371	33004417	Peak	0	+	33004371	33004417	1316095
1	33115861	33115872	Peak	0	+	33115861	33115872	1316095
1	33116101	33116152	Peak	0	+	33116101	33116152	1316095
1	33126101	33126116	Peak	0	+	33126101	33126116	1316095
1	33126447	33126462	Peak	0	+	33126447	33126462	1316095
1	33274633	33274682	Peak	0	+	33274633	33274682	1316095
1	33277292	33277361	Peak	0	+	33277292	33277361	1316095
1	33277392	33277541	Peak	0	+	33277392	33277541	1316095
1	33294774	33294821	Peak	0	+	33294774	33294821	1316095
1	33322401	33322412	Peak	0	+	33322401	33322412	1316095
1	33325358	33325371	Peak	0	+	33325358	33325371	1316095
1	33359466	33359522	Peak	0	+	33359466	33359522	1316095
1	33414701	33414757	Peak	0	+	33414701	33414757	1316095
1	33422393	33422451	Peak	0	+	33422393	33422451	1316095
1	33422511	33422564	Peak	0	+	33422511	33422564	1316095
1	33422566	33422641	Peak	0	+	33422566	33422641	1316095
1	33463957	33464057	Peak	0	+	33463957	33464057	1316095
1	33479325	33479373	Peak	0	+	33479325	33479373	1316095
1	33722734	33722813	Peak	0	+	33722734	33722813	1316095
1	33836461	33836491	Peak	0	+	33836461	33836491	1316095
1	33895271	33895291	Peak	0	+	33895271	33895291	1316095
1	34118119	34118134	Peak	0	+	34118119	34118134	1316095
1	34118136	34118183	Peak	0	+	34118136	34118183	1316095
1	34210130	34210197	Peak	0	+	34210130	34210197	1316095
1	34257670	34257741	Peak	0	+	34257670	34257741	1316095
1	34316714	34316779	Peak	0	+	34316714	34316779	1316095
1	34316794	34316811	Peak	0	+	34316794	34316811	1316095
1	34404560	34404609	Peak	0	+	34404560	34404609	1316095
1	34532919	34532980	Peak	0	+	34532919	34532980	1316095
1	34533189	34533221	Peak	0	+	34533189	34533221	1316095
1	34533227	34533261	Peak	0	+	34533227	34533261	1316095
1	34658110	34658241	Peak	0	+	34658110	34658241	1316095
1	34899244	34899271	Peak	0	+	34899244	34899271	1316095
1	34899274	34899291	Peak	0	+	34899274	34899291	1316095
1	34975292	34975341	Peak	0	+	34975292	34975341	1316095
1	35060004	35060071	Peak	0	+	35060004	35060071	1316095
1	35214627	35214699	Peak	0	+	35214627	35214699	1316095
1	35214741	35214797	Peak	0	+	35214741	35214797	1316095
1	35218671	35218731	Peak	0	+	35218671	35218731	1316095
1	35218999	35219016	Peak	0	+	35218999	35219016	1316095
1	35221915	35221964	Peak	0	+	35221915	35221964	1316095
1	35241925	35241983	Peak	0	+	35241925	35241983	1316095
1	35255631	35255742	Peak	0	+	35255631	35255742	1316095
1	35335451	35335461	Peak	0	+	35335451	35335461	1316095
1	35335471	35335578	Peak	0	+	35335471	35335578	1316095
1	35335597	35335671	Peak	0	+	35335597	35335671	1316095
1	35336233	35336389	Peak	0	+	35336233	35336389	1316095
1	35505395	35505442	Peak	0	+	35505395	35505442	1316095
1	35573431	35573445	Peak	0	+	35573431	35573445	1316095
1	35600599	35600651	Peak	0	+	35600599	35600651	1316095
1	35738256	35738318	Peak	0	+	35738256	35738318	1316095
1	35766035	35766072	Peak	0	+	35766035	35766072	1316095
1	35766084	35766111	Peak	0	+	35766084	35766111	1316095
1	35766116	35766131	Peak	0	+	35766116	35766131	1316095
1	35808381	35808597	Peak	0	+	35808381	35808597	1316095
1	35809301	35809552	Peak	0	+	35809301	35809552	1316095
1	35941621	35941631	Peak	0	+	35941621	35941631	1316095
1	35992330	35992381	Peak	0	+	35992330	35992381	1316095
1	36165830	36165873	Peak	0	+	36165830	36165873	1316095
1	36165954	36166038	Peak	0	+	36165954	36166038	1316095
1	36166039	36166051	Peak	0	+	36166039	36166051	1316095
1	36918069	36918179	Peak	0	+	36918069	36918179	1316095
1	36918219	36918231	Peak	0	+	36918219	36918231	1316095
1	37318501	37318556	Peak	0	+	37318501	37318556	1316095
1	37318571	37318581	Peak	0	+	37318571	37318581	1316095
1	37476087	37476149	Peak	0	+	37476087	37476149	1316095
1	37556364	37556491	Peak	0	+	37556364	37556491	1316095
1	37715651	37715721	Peak	0	+	37715651	37715721	1316095
1	37715751	37715781	Peak	0	+	37715751	37715781	1316095
1	37725040	37725079	Peak	0	+	37725040	37725079	1316095
1	37950331	37950361	Peak	0	+	37950331	37950361	1316095
1	38135046	38135123	Peak	0	+	38135046	38135123	1316095
1	38135161	38135174	Peak	0	+	38135161	38135174	1316095
1	38191195	38191311	Peak	0	+	38191195	38191311	1316095
1	38209801	38209885	Peak	0	+	38209801	38209885	1316095
1	38271170	38271231	Peak	0	+	38271170	38271231	1316095
1	38315571	38315636	Peak	0	+	38315571	38315636	1316095
1	38328126	38328201	Peak	0	+	38328126	38328201	1316095
1	38328209	38328232	Peak	0	+	38328209	38328232	1316095
1	38540841	38540891	Peak	0	+	38540841	38540891	1316095
1	38621091	38621108	Peak	0	+	38621091	38621108	1316095
1	38621251	38621311	Peak	0	+	38621251	38621311	1316095
1	38730138	38730160	Peak	0	+	38730138	38730160	1316095
1	38730167	38730201	Peak	0	+	38730167	38730201	1316095
1	38851461	38851658	Peak	0	+	38851461	38851658	1316095
1	38851662	38851681	Peak	0	+	38851662	38851681	1316095
1	38851700	38851724	Peak	0	+	38851700	38851724	1316095
1	38851741	38851751	Peak	0	+	38851741	38851751	1316095
1	38858088	38858101	Peak	0	+	38858088	38858101	1316095
1	38858131	38858148	Peak	0	+	38858131	38858148	1316095
1	39018911	39018921	Peak	0	+	39018911	39018921	1316095
1	39019896	39019954	Peak	0	+	39019896	39019954	1316095
1	39047919	39047952	Peak	0	+	39047919	39047952	1316095
1	39071008	39071091	Peak	0	+	39071008	39071091	1316095
1	39077724	39077970	Peak	0	+	39077724	39077970	1316095
1	39142223	39142278	Peak	0	+	39142223	39142278	1316095
1	39245967	39246051	Peak	0	+	39245967	39246051	1316095
1	39414653	39414761	Peak	0	+	39414653	39414761	1316095
1	39736495	39736512	Peak	0	+	39736495	39736512	1316095
1	39748024	39748064	Peak	0	+	39748024	39748064	1316095
1	39852601	39852644	Peak	0	+	39852601	39852644	1316095
1	39852706	39852723	Peak	0	+	39852706	39852723	1316095
1	39895371	39895435	Peak	0	+	39895371	39895435	1316095
1	39907021	39907091	Peak	0	+	39907021	39907091	1316095
1	39929771	39929831	Peak	0	+	39929771	39929831	1316095
1	39934610	39934622	Peak	0	+	39934610	39934622	1316095
1	39934631	39934661	Peak	0	+	39934631	39934661	1316095
1	40057481	40057524	Peak	0	+	40057481	40057524	1316095
1	40099350	40099364	Peak	0	+	40099350	40099364	1316095
1	40099421	40099431	Peak	0	+	40099421	40099431	1316095
1	40147935	40147951	Peak	0	+	40147935	40147951	1316095
1	40200191	40200261	Peak	0	+	40200191	40200261	1316095
1	40226581	40226631	Peak	0	+	40226581	40226631	1316095
1	40411240	40411257	Peak	0	+	40411240	40411257	1316095
1	40411318	40411340	Peak	0	+	40411318	40411340	1316095
1	40411361	40411371	Peak	0	+	40411361	40411371	1316095
1	40411413	40411436	Peak	0	+	40411413	40411436	1316095
1	40411437	40411452	Peak	0	+	40411437	40411452	1316095
1	40419635	40419681	Peak	0	+	40419635	40419681	1316095
1	40441122	40441196	Peak	0	+	40441122	40441196	1316095
1	40564621	40564712	Peak	0	+	40564621	40564712	1316095
1	40564721	40564731	Peak	0	+	40564721	40564731	1316095
1	40564748	40564835	Peak	0	+	40564748	40564835	1316095
1	40575641	40575661	Peak	0	+	40575641	40575661	1316095
1	40576930	40576961	Peak	0	+	40576930	40576961	1316095
1	40733241	40733271	Peak	0	+	40733241	40733271	1316095
1	41018829	41019145	Peak	0	+	41018829	41019145	1316095
1	41019954	41020041	Peak	0	+	41019954	41020041	1316095
1	41111334	41111421	Peak	0	+	41111334	41111421	1316095
1	41224268	41224282	Peak	0	+	41224268	41224282	1316095
1	41224288	41224349	Peak	0	+	41224288	41224349	1316095
1	41243411	41243461	Peak	0	+	41243411	41243461	1316095
1	41243492	41243567	Peak	0	+	41243492	41243567	1316095
1	41379351	41379417	Peak	0	+	41379351	41379417	1316095
1	41379490	41379556	Peak	0	+	41379490	41379556	1316095
1	41451961	41452021	Peak	0	+	41451961	41452021	1316095
1	41544201	41544211	Peak	0	+	41544201	41544211	1316095
1	41767177	41767327	Peak	0	+	41767177	41767327	1316095
1	42169011	42169021	Peak	0	+	42169011	42169021	1316095
1	42174139	42174165	Peak	0	+	42174139	42174165	1316095
1	42197774	42197806	Peak	0	+	42197774	42197806	1316095
1	42197851	42197861	Peak	0	+	42197851	42197861	1316095
1	42197867	42197923	Peak	0	+	42197867	42197923	1316095
1	42482535	42482637	Peak	0	+	42482535	42482637	1316095
1	42492091	42492121	Peak	0	+	42492091	42492121	1316095
1	42498269	42498321	Peak	0	+	42498269	42498321	1316095
1	42498351	42498430	Peak	0	+	42498351	42498430	1316095
1	42518992	42519150	Peak	0	+	42518992	42519150	1316095
1	42813121	42813301	Peak	0	+	42813121	42813301	1316095
1	42814719	42814801	Peak	0	+	42814719	42814801	1316095
1	42858879	42858916	Peak	0	+	42858879	42858916	1316095
1	42873151	42873281	Peak	0	+	42873151	42873281	1316095
1	43084071	43084081	Peak	0	+	43084071	43084081	1316095
1	43084662	43084754	Peak	0	+	43084662	43084754	1316095
1	43084771	43084782	Peak	0	+	43084771	43084782	1316095
1	43093859	43093941	Peak	0	+	43093859	43093941	1316095
1	43116891	43116910	Peak	0	+	43116891	43116910	1316095
1	43137775	43137863	Peak	0	+	43137775	43137863	1316095
1	43348385	43348461	Peak	0	+	43348385	43348461	1316095
1	43348501	43348511	Peak	0	+	43348501	43348511	1316095
1	43509853	43509894	Peak	0	+	43509853	43509894	1316095
1	43509901	43509911	Peak	0	+	43509901	43509911	1316095
1	43675491	43675501	Peak	0	+	43675491	43675501	1316095
1	43675556	43675621	Peak	0	+	43675556	43675621	1316095
1	43681501	43681514	Peak	0	+	43681501	43681514	1316095
1	43681551	43681561	Peak	0	+	43681551	43681561	1316095
1	43682848	43682918	Peak	0	+	43682848	43682918	1316095
1	43754873	43754931	Peak	0	+	43754873	43754931	1316095
1	43754960	43755041	Peak	0	+	43754960	43755041	1316095
1	43765368	43765421	Peak	0	+	43765368	43765421	1316095
1	43772112	43772172	Peak	0	+	43772112	43772172	1316095
1	43980764	43980866	Peak	0	+	43980764	43980866	1316095
1	44176193	44176305	Peak	0	+	44176193	44176305	1316095
1	44176316	44176341	Peak	0	+	44176316	44176341	1316095
1	44198191	44198201	Peak	0	+	44198191	44198201	1316095
1	44329010	44329061	Peak	0	+	44329010	44329061	1316095
1	44331128	44331141	Peak	0	+	44331128	44331141	1316095
1	44331187	44331326	Peak	0	+	44331187	44331326	1316095
1	44331342	44331371	Peak	0	+	44331342	44331371	1316095
1	44371988	44372013	Peak	0	+	44371988	44372013	1316095
1	44844584	44844775	Peak	0	+	44844584	44844775	1316095
1	44961219	44961264	Peak	0	+	44961219	44961264	1316095
1	45007941	45007971	Peak	0	+	45007941	45007971	1316095
1	45066459	45066546	Peak	0	+	45066459	45066546	1316095
1	45103331	45103401	Peak	0	+	45103331	45103401	1316095
1	45122991	45123004	Peak	0	+	45122991	45123004	1316095
1	45123011	45123041	Peak	0	+	45123011	45123041	1316095
1	45210089	45210142	Peak	0	+	45210089	45210142	1316095
1	45281061	45281114	Peak	0	+	45281061	45281114	1316095
1	45368888	45368912	Peak	0	+	45368888	45368912	1316095
1	45404557	45404613	Peak	0	+	45404557	45404613	1316095
1	45404687	45404706	Peak	0	+	45404687	45404706	1316095
1	45407191	45407241	Peak	0	+	45407191	45407241	1316095
1	45407247	45407324	Peak	0	+	45407247	45407324	1316095
1	45446061	45446071	Peak	0	+	45446061	45446071	1316095
1	45446080	45446099	Peak	0	+	45446080	45446099	1316095
1	45446471	45446561	Peak	0	+	45446471	45446561	1316095
1	45509645	45509701	Peak	0	+	45509645	45509701	1316095
1	45521341	45521351	Peak	0	+	45521341	45521351	1316095
1	45554211	45554221	Peak	0	+	45554211	45554221	1316095
1	45554261	45554281	Peak	0	+	45554261	45554281	1316095
1	45554313	45554331	Peak	0	+	45554313	45554331	1316095
1	45751088	45751141	Peak	0	+	45751088	45751141	1316095
1	45751149	45751168	Peak	0	+	45751149	45751168	1316095
1	45751171	45751239	Peak	0	+	45751171	45751239	1316095
1	45789311	45789372	Peak	0	+	45789311	45789372	1316095
1	45924901	45924961	Peak	0	+	45924901	45924961	1316095
1	45928260	45928311	Peak	0	+	45928260	45928311	1316095
1	45933091	45933153	Peak	0	+	45933091	45933153	1316095
1	45933161	45933171	Peak	0	+	45933161	45933171	1316095
1	45936647	45936719	Peak	0	+	45936647	45936719	1316095
1	45950988	45951041	Peak	0	+	45950988	45951041	1316095
1	45954670	45954764	Peak	0	+	45954670	45954764	1316095
1	46130970	46131011	Peak	0	+	46130970	46131011	1316095
1	46131046	46131133	Peak	0	+	46131046	46131133	1316095
1	46143461	46143497	Peak	0	+	46143461	46143497	1316095
1	46235048	46235108	Peak	0	+	46235048	46235108	1316095
1	46237131	46237141	Peak	0	+	46237131	46237141	1316095
1	46300141	46300191	Peak	0	+	46300141	46300191	1316095
1	46300211	46300231	Peak	0	+	46300211	46300231	1316095
1	46410127	46410169	Peak	0	+	46410127	46410169	1316095
1	46410188	46410201	Peak	0	+	46410188	46410201	1316095
1	46418821	46418901	Peak	0	+	46418821	46418901	1316095
1	46625691	46625711	Peak	0	+	46625691	46625711	1316095
1	46632052	46632122	Peak	0	+	46632052	46632122	1316095
1	46694180	46694264	Peak	0	+	46694180	46694264	1316095
1	46742627	46742670	Peak	0	+	46742627	46742670	1316095
1	46852548	46852670	Peak	0	+	46852548	46852670	1316095
1	46857032	46857126	Peak	0	+	46857032	46857126	1316095
1	46857178	46857239	Peak	0	+	46857178	46857239	1316095
1	46869978	46870075	Peak	0	+	46869978	46870075	1316095
1	46928248	46928261	Peak	0	+	46928248	46928261	1316095
1	46928307	46928374	Peak	0	+	46928307	46928374	1316095
1	47142745	47142831	Peak	0	+	47142745	47142831	1316095
1	47142837	47142901	Peak	0	+	47142837	47142901	1316095
1	47295033	47295097	Peak	0	+	47295033	47295097	1316095
1	47331291	47331381	Peak	0	+	47331291	47331381	1316095
1	47331389	47331402	Peak	0	+	47331389	47331402	1316095
1	47394891	47394941	Peak	0	+	47394891	47394941	1316095
1	47459140	47459154	Peak	0	+	47459140	47459154	1316095
1	47459161	47459214	Peak	0	+	47459161	47459214	1316095
1	47461340	47461365	Peak	0	+	47461340	47461365	1316095
1	47475871	47475941	Peak	0	+	47475871	47475941	1316095
1	47475946	47475963	Peak	0	+	47475946	47475963	1316095
1	47475971	47476056	Peak	0	+	47475971	47476056	1316095
1	47479156	47479192	Peak	0	+	47479156	47479192	1316095
1	47508551	47508571	Peak	0	+	47508551	47508571	1316095
1	47513599	47513681	Peak	0	+	47513599	47513681	1316095
1	47709826	47709861	Peak	0	+	47709826	47709861	1316095
1	47784894	47785014	Peak	0	+	47784894	47785014	1316095
1	47805928	47806047	Peak	0	+	47805928	47806047	1316095
1	47814821	47814891	Peak	0	+	47814821	47814891	1316095
1	48523565	48523641	Peak	0	+	48523565	48523641	1316095
1	48531440	48531501	Peak	0	+	48531440	48531501	1316095
1	48540673	48540721	Peak	0	+	48540673	48540721	1316095
1	48638031	48638072	Peak	0	+	48638031	48638072	1316095
1	48654271	48654344	Peak	0	+	48654271	48654344	1316095
1	48657287	48657341	Peak	0	+	48657287	48657341	1316095
1	49189208	49189242	Peak	0	+	49189208	49189242	1316095
1	49261634	49261691	Peak	0	+	49261634	49261691	1316095
1	49262311	49262656	Peak	0	+	49262311	49262656	1316095
1	49362701	49362711	Peak	0	+	49362701	49362711	1316095
1	49389241	49389258	Peak	0	+	49389241	49389258	1316095
1	49389270	49389281	Peak	0	+	49389270	49389281	1316095
1	49413116	49413181	Peak	0	+	49413116	49413181	1316095
1	49657056	49657081	Peak	0	+	49657056	49657081	1316095
1	49657121	49657204	Peak	0	+	49657121	49657204	1316095
1	49719841	49719914	Peak	0	+	49719841	49719914	1316095
1	49810785	49810802	Peak	0	+	49810785	49810802	1316095
1	49974667	49974722	Peak	0	+	49974667	49974722	1316095
1	50103870	50103901	Peak	0	+	50103870	50103901	1316095
1	50437030	50437041	Peak	0	+	50437030	50437041	1316095
1	50437099	50437174	Peak	0	+	50437099	50437174	1316095
1	50437182	50437231	Peak	0	+	50437182	50437231	1316095
1	50626033	50626101	Peak	0	+	50626033	50626101	1316095
1	50650980	50651011	Peak	0	+	50650980	50651011	1316095
1	50860817	50860832	Peak	0	+	50860817	50860832	1316095
1	51011276	51011361	Peak	0	+	51011276	51011361	1316095
1	51018670	51018706	Peak	0	+	51018670	51018706	1316095
1	51046680	51046722	Peak	0	+	51046680	51046722	1316095
1	51168550	51168561	Peak	0	+	51168550	51168561	1316095
1	51282961	51282974	Peak	0	+	51282961	51282974	1316095
1	51282978	51283027	Peak	0	+	51282978	51283027	1316095
1	51322616	51322641	Peak	0	+	51322616	51322641	1316095
1	51440386	51440427	Peak	0	+	51440386	51440427	1316095
1	51440589	51440646	Peak	0	+	51440589	51440646	1316095
1	51459191	51459249	Peak	0	+	51459191	51459249	1316095
1	51570630	51570716	Peak	0	+	51570630	51570716	1316095
1	51570761	51570771	Peak	0	+	51570761	51570771	1316095
1	51571461	51571512	Peak	0	+	51571461	51571512	1316095
1	51758826	51758853	Peak	0	+	51758826	51758853	1316095
1	51848831	51848841	Peak	0	+	51848831	51848841	1316095
1	51848870	51848884	Peak	0	+	51848870	51848884	1316095
1	52072961	52072974	Peak	0	+	52072961	52072974	1316095
1	52087311	52087371	Peak	0	+	52087311	52087371	1316095
1	52087421	52087434	Peak	0	+	52087421	52087434	1316095
1	52087438	52087451	Peak	0	+	52087438	52087451	1316095
1	52091225	52091311	Peak	0	+	52091225	52091311	1316095
1	52091781	52091835	Peak	0	+	52091781	52091835	1316095
1	52092051	52092116	Peak	0	+	52092051	52092116	1316095
1	52155578	52155651	Peak	0	+	52155578	52155651	1316095
1	52159739	52159897	Peak	0	+	52159739	52159897	1316095
1	52391431	52391451	Peak	0	+	52391431	52391451	1316095
1	52391561	52391576	Peak	0	+	52391561	52391576	1316095
1	52397539	52397611	Peak	0	+	52397539	52397611	1316095
1	52455000	52455011	Peak	0	+	52455000	52455011	1316095
1	52455017	52455102	Peak	0	+	52455017	52455102	1316095
1	52539789	52539811	Peak	0	+	52539789	52539811	1316095
1	52539885	52539935	Peak	0	+	52539885	52539935	1316095
1	52565988	52566059	Peak	0	+	52565988	52566059	1316095
1	52566244	52566312	Peak	0	+	52566244	52566312	1316095
1	52622331	52622412	Peak	0	+	52622331	52622412	1316095
1	52640871	52640951	Peak	0	+	52640871	52640951	1316095
1	52773041	52773072	Peak	0	+	52773041	52773072	1316095
1	52773077	52773092	Peak	0	+	52773077	52773092	1316095
1	52773110	52773121	Peak	0	+	52773110	52773121	1316095
1	52807770	52807781	Peak	0	+	52807770	52807781	1316095
1	52879811	52879899	Peak	0	+	52879811	52879899	1316095
1	52918801	52918858	Peak	0	+	52918801	52918858	1316095
1	52922740	52922826	Peak	0	+	52922740	52922826	1316095
1	53176131	53176210	Peak	0	+	53176131	53176210	1316095
1	53256562	53256630	Peak	0	+	53256562	53256630	1316095
1	53256661	53256723	Peak	0	+	53256661	53256723	1316095
1	53270105	53270178	Peak	0	+	53270105	53270178	1316095
1	53270249	53270261	Peak	0	+	53270249	53270261	1316095
1	53270270	53270291	Peak	0	+	53270270	53270291	1316095
1	53270439	53270516	Peak	0	+	53270439	53270516	1316095
1	53343697	53343752	Peak	0	+	53343697	53343752	1316095
1	53410140	53410159	Peak	0	+	53410140	53410159	1316095
1	53620678	53620741	Peak	0	+	53620678	53620741	1316095
1	53620821	53620831	Peak	0	+	53620821	53620831	1316095
1	53627896	53627921	Peak	0	+	53627896	53627921	1316095
1	53853731	53853804	Peak	0	+	53853731	53853804	1316095
1	54048661	54048671	Peak	0	+	54048661	54048671	1316095
1	54048730	54048821	Peak	0	+	54048730	54048821	1316095
1	54126210	54126361	Peak	0	+	54126210	54126361	1316095
1	54126386	54126455	Peak	0	+	54126386	54126455	1316095
1	54126486	54126561	Peak	0	+	54126486	54126561	1316095
1	54126631	54126661	Peak	0	+	54126631	54126661	1316095
1	54127257	54127347	Peak	0	+	54127257	54127347	1316095
1	54128119	54128161	Peak	0	+	54128119	54128161	1316095
1	54128179	54128241	Peak	0	+	54128179	54128241	1316095
1	54128604	54128621	Peak	0	+	54128604	54128621	1316095
1	54181956	54181991	Peak	0	+	54181956	54181991	1316095
1	54182006	54182021	Peak	0	+	54182006	54182021	1316095
1	54187881	54187892	Peak	0	+	54187881	54187892	1316095
1	54259611	54259721	Peak	0	+	54259611	54259721	1316095
1	54280492	54280575	Peak	0	+	54280492	54280575	1316095
1	54313706	54313823	Peak	0	+	54313706	54313823	1316095
1	54932967	54932993	Peak	0	+	54932967	54932993	1316095
1	55076351	55076365	Peak	0	+	55076351	55076365	1316095
1	55290188	55290281	Peak	0	+	55290188	55290281	1316095
1	55379584	55379650	Peak	0	+	55379584	55379650	1316095
1	55379681	55379761	Peak	0	+	55379681	55379761	1316095
1	55470600	55470611	Peak	0	+	55470600	55470611	1316095
1	55470651	55470661	Peak	0	+	55470651	55470661	1316095
1	55576791	55576867	Peak	0	+	55576791	55576867	1316095
1	55762560	55762571	Peak	0	+	55762560	55762571	1316095
1	55762596	55762671	Peak	0	+	55762596	55762671	1316095
1	55933620	55933634	Peak	0	+	55933620	55933634	1316095
1	55993044	55993062	Peak	0	+	55993044	55993062	1316095
1	56073111	56073132	Peak	0	+	56073111	56073132	1316095
1	56079489	56079546	Peak	0	+	56079489	56079546	1316095
1	56079674	56079741	Peak	0	+	56079674	56079741	1316095
1	56079764	56079833	Peak	0	+	56079764	56079833	1316095
1	56081098	56081112	Peak	0	+	56081098	56081112	1316095
1	56081211	56081221	Peak	0	+	56081211	56081221	1316095
1	56160201	56160211	Peak	0	+	56160201	56160211	1316095
1	56160212	56160371	Peak	0	+	56160212	56160371	1316095
1	56165001	56165011	Peak	0	+	56165001	56165011	1316095
1	56217881	56217891	Peak	0	+	56217881	56217891	1316095
1	56217932	56217984	Peak	0	+	56217932	56217984	1316095
1	56228201	56228251	Peak	0	+	56228201	56228251	1316095
1	56354267	56354291	Peak	0	+	56354267	56354291	1316095
1	56356050	56356081	Peak	0	+	56356050	56356081	1316095
1	56401271	56401361	Peak	0	+	56401271	56401361	1316095
1	56401374	56401481	Peak	0	+	56401374	56401481	1316095
1	56441460	56441512	Peak	0	+	56441460	56441512	1316095
1	56448141	56448151	Peak	0	+	56448141	56448151	1316095
1	56560139	56560184	Peak	0	+	56560139	56560184	1316095
1	56560199	56560212	Peak	0	+	56560199	56560212	1316095
1	56570041	56570082	Peak	0	+	56570041	56570082	1316095
1	56570871	56570982	Peak	0	+	56570871	56570982	1316095
1	56637241	56637261	Peak	0	+	56637241	56637261	1316095
1	56732862	56732911	Peak	0	+	56732862	56732911	1316095
1	56748393	56748466	Peak	0	+	56748393	56748466	1316095
1	56748477	56748492	Peak	0	+	56748477	56748492	1316095
1	56875541	56875665	Peak	0	+	56875541	56875665	1316095
1	56877117	56877195	Peak	0	+	56877117	56877195	1316095
1	56886656	56886742	Peak	0	+	56886656	56886742	1316095
1	56893089	56893113	Peak	0	+	56893089	56893113	1316095
1	56893180	56893251	Peak	0	+	56893180	56893251	1316095
1	57104851	57104861	Peak	0	+	57104851	57104861	1316095
1	57104875	57105014	Peak	0	+	57104875	57105014	1316095
1	57300539	57300551	Peak	0	+	57300539	57300551	1316095
1	57300598	57300641	Peak	0	+	57300598	57300641	1316095
1	57301641	57301722	Peak	0	+	57301641	57301722	1316095
1	57564200	57564252	Peak	0	+	57564200	57564252	1316095
1	57564262	57564282	Peak	0	+	57564262	57564282	1316095
1	57941391	57941731	Peak	0	+	57941391	57941731	1316095
1	57943460	57943531	Peak	0	+	57943460	57943531	1316095
1	57943560	57943588	Peak	0	+	57943560	57943588	1316095
1	58061753	58061853	Peak	0	+	58061753	58061853	1316095
1	58305939	58305981	Peak	0	+	58305939	58305981	1316095
1	58449198	58449273	Peak	0	+	58449198	58449273	1316095
1	58450111	58450131	Peak	0	+	58450111	58450131	1316095
1	58476561	58476623	Peak	0	+	58476561	58476623	1316095
1	58476656	58476712	Peak	0	+	58476656	58476712	1316095
1	58580218	58580231	Peak	0	+	58580218	58580231	1316095
1	58743541	58743551	Peak	0	+	58743541	58743551	1316095
1	59063021	59063097	Peak	0	+	59063021	59063097	1316095
1	59464056	59464124	Peak	0	+	59464056	59464124	1316095
1	59464145	59464188	Peak	0	+	59464145	59464188	1316095
1	59510729	59510839	Peak	0	+	59510729	59510839	1316095
1	59593525	59593621	Peak	0	+	59593525	59593621	1316095
1	59676841	59676911	Peak	0	+	59676841	59676911	1316095
1	59676918	59677001	Peak	0	+	59676918	59677001	1316095
1	59867017	59867108	Peak	0	+	59867017	59867108	1316095
1	59868326	59868416	Peak	0	+	59868326	59868416	1316095
1	60165396	60165483	Peak	0	+	60165396	60165483	1316095
1	60397494	60397512	Peak	0	+	60397494	60397512	1316095
1	60397523	60397542	Peak	0	+	60397523	60397542	1316095
1	60397571	60397602	Peak	0	+	60397571	60397602	1316095
1	60758371	60758384	Peak	0	+	60758371	60758384	1316095
1	60758410	60758442	Peak	0	+	60758410	60758442	1316095
1	60803061	60803071	Peak	0	+	60803061	60803071	1316095
1	60837885	60837941	Peak	0	+	60837885	60837941	1316095
1	60837951	60837961	Peak	0	+	60837951	60837961	1316095
1	61450419	61450490	Peak	0	+	61450419	61450490	1316095
1	61457281	61457345	Peak	0	+	61457281	61457345	1316095
1	61457379	61457401	Peak	0	+	61457379	61457401	1316095
1	61625920	61625931	Peak	0	+	61625920	61625931	1316095
1	61714530	61714551	Peak	0	+	61714530	61714551	1316095
1	61910441	61910558	Peak	0	+	61910441	61910558	1316095
1	62336301	62336311	Peak	0	+	62336301	62336311	1316095
1	62336326	62336343	Peak	0	+	62336326	62336343	1316095
1	62336351	62336361	Peak	0	+	62336351	62336361	1316095
1	62347451	62347511	Peak	0	+	62347451	62347511	1316095
1	62455621	62455707	Peak	0	+	62455621	62455707	1316095
1	62462579	62462598	Peak	0	+	62462579	62462598	1316095
1	62533592	62533667	Peak	0	+	62533592	62533667	1316095
1	62679801	62679861	Peak	0	+	62679801	62679861	1316095
1	62713240	62713301	Peak	0	+	62713240	62713301	1316095
1	62890901	62891016	Peak	0	+	62890901	62891016	1316095
1	62891022	62891062	Peak	0	+	62891022	62891062	1316095
1	63044689	63044721	Peak	0	+	63044689	63044721	1316095
1	63160717	63160797	Peak	0	+	63160717	63160797	1316095
1	63214398	63214452	Peak	0	+	63214398	63214452	1316095
1	63356511	63356522	Peak	0	+	63356511	63356522	1316095
1	63356530	63356541	Peak	0	+	63356530	63356541	1316095
1	63501355	63501421	Peak	0	+	63501355	63501421	1316095
1	63542149	63542181	Peak	0	+	63542149	63542181	1316095
1	63576858	63576921	Peak	0	+	63576858	63576921	1316095
1	63894861	63894871	Peak	0	+	63894861	63894871	1316095
1	63937869	63937923	Peak	0	+	63937869	63937923	1316095
1	64199861	64200011	Peak	0	+	64199861	64200011	1316095
1	64404541	64404592	Peak	0	+	64404541	64404592	1316095
1	64420702	64420732	Peak	0	+	64420702	64420732	1316095
1	64420834	64420915	Peak	0	+	64420834	64420915	1316095
1	64486311	64486390	Peak	0	+	64486311	64486390	1316095
1	64651844	64651861	Peak	0	+	64651844	64651861	1316095
1	65093841	65093892	Peak	0	+	65093841	65093892	1316095
1	65093905	65093922	Peak	0	+	65093905	65093922	1316095
1	65093971	65093981	Peak	0	+	65093971	65093981	1316095
1	65231943	65232023	Peak	0	+	65231943	65232023	1316095
1	65346944	65346991	Peak	0	+	65346944	65346991	1316095
1	65355861	65355871	Peak	0	+	65355861	65355871	1316095
1	65495509	65495641	Peak	0	+	65495509	65495641	1316095
1	65495701	65495791	Peak	0	+	65495701	65495791	1316095
1	65495901	65496011	Peak	0	+	65495901	65496011	1316095
1	65597458	65597512	Peak	0	+	65597458	65597512	1316095
1	66032481	66032551	Peak	0	+	66032481	66032551	1316095
1	66517180	66517241	Peak	0	+	66517180	66517241	1316095
1	66677051	66677070	Peak	0	+	66677051	66677070	1316095
1	66801231	66801241	Peak	0	+	66801231	66801241	1316095
1	66958347	66958426	Peak	0	+	66958347	66958426	1316095
1	67060089	67060139	Peak	0	+	67060089	67060139	1316095
1	67419121	67419141	Peak	0	+	67419121	67419141	1316095
1	67419497	67419581	Peak	0	+	67419497	67419581	1316095
1	67446300	67446382	Peak	0	+	67446300	67446382	1316095
1	67471328	67471362	Peak	0	+	67471328	67471362	1316095
1	67471423	67471508	Peak	0	+	67471423	67471508	1316095
1	67539721	67539731	Peak	0	+	67539721	67539731	1316095
1	67651625	67651691	Peak	0	+	67651625	67651691	1316095
1	67652653	67652681	Peak	0	+	67652653	67652681	1316095
1	68115010	68115090	Peak	0	+	68115010	68115090	1316095
1	68210018	68210091	Peak	0	+	68210018	68210091	1316095
1	68403133	68403204	Peak	0	+	68403133	68403204	1316095
1	68447757	68447792	Peak	0	+	68447757	68447792	1316095
1	68554015	68554075	Peak	0	+	68554015	68554075	1316095
1	68554130	68554193	Peak	0	+	68554130	68554193	1316095
1	68572838	68572895	Peak	0	+	68572838	68572895	1316095
1	68933458	68933471	Peak	0	+	68933458	68933471	1316095
1	68935841	68935911	Peak	0	+	68935841	68935911	1316095
1	69012486	69012658	Peak	0	+	69012486	69012658	1316095
1	69012699	69012714	Peak	0	+	69012699	69012714	1316095
1	69029129	69029142	Peak	0	+	69029129	69029142	1316095
1	69295591	69295621	Peak	0	+	69295591	69295621	1316095
1	69297199	69297214	Peak	0	+	69297199	69297214	1316095
1	69561554	69561616	Peak	0	+	69561554	69561616	1316095
1	69683978	69684047	Peak	0	+	69683978	69684047	1316095
1	69723411	69723491	Peak	0	+	69723411	69723491	1316095
1	69845673	69845809	Peak	0	+	69845673	69845809	1316095
1	69847611	69847641	Peak	0	+	69847611	69847641	1316095
1	69873541	69873581	Peak	0	+	69873541	69873581	1316095
1	69888251	69888281	Peak	0	+	69888251	69888281	1316095
1	69891987	69892121	Peak	0	+	69891987	69892121	1316095
1	69940306	69940369	Peak	0	+	69940306	69940369	1316095
1	70063891	70063901	Peak	0	+	70063891	70063901	1316095
1	70577381	70577393	Peak	0	+	70577381	70577393	1316095
1	70734642	70734672	Peak	0	+	70734642	70734672	1316095
1	70734970	70735003	Peak	0	+	70734970	70735003	1316095
1	70735014	70735112	Peak	0	+	70735014	70735112	1316095
1	70776001	70776061	Peak	0	+	70776001	70776061	1316095
1	70776821	70776893	Peak	0	+	70776821	70776893	1316095
1	71075709	71075811	Peak	0	+	71075709	71075811	1316095
1	71145390	71145404	Peak	0	+	71145390	71145404	1316095
1	71216310	71216361	Peak	0	+	71216310	71216361	1316095
1	71344711	71344721	Peak	0	+	71344711	71344721	1316095
1	71344725	71344799	Peak	0	+	71344725	71344799	1316095
1	71344858	71344881	Peak	0	+	71344858	71344881	1316095
1	71541216	71541318	Peak	0	+	71541216	71541318	1316095
1	71803420	71803437	Peak	0	+	71803420	71803437	1316095
1	72022561	72022592	Peak	0	+	72022561	72022592	1316095
1	72361491	72361502	Peak	0	+	72361491	72361502	1316095
1	72361525	72361542	Peak	0	+	72361525	72361542	1316095
1	72491591	72491681	Peak	0	+	72491591	72491681	1316095
1	72807471	72807482	Peak	0	+	72807471	72807482	1316095
1	72813898	72813961	Peak	0	+	72813898	72813961	1316095
1	73125660	73125721	Peak	0	+	73125660	73125721	1316095
1	73390900	73390911	Peak	0	+	73390900	73390911	1316095
1	73517088	73517161	Peak	0	+	73517088	73517161	1316095
1	73650220	73650341	Peak	0	+	73650220	73650341	1316095
1	73979309	73979331	Peak	0	+	73979309	73979331	1316095
1	73979391	73979493	Peak	0	+	73979391	73979493	1316095
1	74004072	74004093	Peak	0	+	74004072	74004093	1316095
1	74056481	74056541	Peak	0	+	74056481	74056541	1316095
1	74221641	74221776	Peak	0	+	74221641	74221776	1316095
1	74488791	74488801	Peak	0	+	74488791	74488801	1316095
1	74488816	74488851	Peak	0	+	74488816	74488851	1316095
1	74627230	74627241	Peak	0	+	74627230	74627241	1316095
1	74627297	74627312	Peak	0	+	74627297	74627312	1316095
1	75139268	75139331	Peak	0	+	75139268	75139331	1316095
1	75150317	75150382	Peak	0	+	75150317	75150382	1316095
1	75434181	75434234	Peak	0	+	75434181	75434234	1316095
1	75434241	75434334	Peak	0	+	75434241	75434334	1316095
1	75519061	75519074	Peak	0	+	75519061	75519074	1316095
1	75519075	75519143	Peak	0	+	75519075	75519143	1316095
1	75634241	75634261	Peak	0	+	75634241	75634261	1316095
1	75640401	75640411	Peak	0	+	75640401	75640411	1316095
1	75658074	75658131	Peak	0	+	75658074	75658131	1316095
1	75700620	75700631	Peak	0	+	75700620	75700631	1316095
1	75782391	75782471	Peak	0	+	75782391	75782471	1316095
1	75941100	75941166	Peak	0	+	75941100	75941166	1316095
1	75941168	75941268	Peak	0	+	75941168	75941268	1316095
1	76119520	76119531	Peak	0	+	76119520	76119531	1316095
1	76506695	76506719	Peak	0	+	76506695	76506719	1316095
1	76623860	76623902	Peak	0	+	76623860	76623902	1316095
1	76686131	76686311	Peak	0	+	76686131	76686311	1316095
1	76741410	76741472	Peak	0	+	76741410	76741472	1316095
1	76904210	76904339	Peak	0	+	76904210	76904339	1316095
1	77044090	77044123	Peak	0	+	77044090	77044123	1316095
1	77142249	77142301	Peak	0	+	77142249	77142301	1316095
1	77142439	77142456	Peak	0	+	77142439	77142456	1316095
1	77142462	77142506	Peak	0	+	77142462	77142506	1316095
1	77142521	77142531	Peak	0	+	77142521	77142531	1316095
1	77142541	77142656	Peak	0	+	77142541	77142656	1316095
1	77150861	77150872	Peak	0	+	77150861	77150872	1316095
1	77220985	77221085	Peak	0	+	77220985	77221085	1316095
1	77221097	77221288	Peak	0	+	77221097	77221288	1316095
1	77221306	77221386	Peak	0	+	77221306	77221386	1316095
1	77221991	77222070	Peak	0	+	77221991	77222070	1316095
1	77357685	77357742	Peak	0	+	77357685	77357742	1316095
1	77415216	77415249	Peak	0	+	77415216	77415249	1316095
1	77809439	77809482	Peak	0	+	77809439	77809482	1316095
1	78655921	78655981	Peak	0	+	78655921	78655981	1316095
1	78997151	78997211	Peak	0	+	78997151	78997211	1316095
1	79075719	79075761	Peak	0	+	79075719	79075761	1316095
1	79221960	79222063	Peak	0	+	79221960	79222063	1316095
1	79222092	79222467	Peak	0	+	79222092	79222467	1316095
1	79223175	79223270	Peak	0	+	79223175	79223270	1316095
1	79335519	79335577	Peak	0	+	79335519	79335577	1316095
1	79740139	79740214	Peak	0	+	79740139	79740214	1316095
1	80200049	80200062	Peak	0	+	80200049	80200062	1316095
1	80443089	80443149	Peak	0	+	80443089	80443149	1316095
1	80443163	80443182	Peak	0	+	80443163	80443182	1316095
1	80510031	80510231	Peak	0	+	80510031	80510231	1316095
1	80520944	80521006	Peak	0	+	80520944	80521006	1316095
1	80668519	80668607	Peak	0	+	80668519	80668607	1316095
1	80872611	80872781	Peak	0	+	80872611	80872781	1316095
1	80927447	80927541	Peak	0	+	80927447	80927541	1316095
1	81117911	81117931	Peak	0	+	81117911	81117931	1316095
1	81221321	81221334	Peak	0	+	81221321	81221334	1316095
1	81221351	81221361	Peak	0	+	81221351	81221361	1316095
1	81221381	81221391	Peak	0	+	81221381	81221391	1316095
1	81221406	81221445	Peak	0	+	81221406	81221445	1316095
1	81589647	81589673	Peak	0	+	81589647	81589673	1316095
1	81797072	81797141	Peak	0	+	81797072	81797141	1316095
1	81797188	81797212	Peak	0	+	81797188	81797212	1316095
1	82175829	82175974	Peak	0	+	82175829	82175974	1316095
1	82176010	82176041	Peak	0	+	82176010	82176041	1316095
1	82195560	82195643	Peak	0	+	82195560	82195643	1316095
1	82387301	82387367	Peak	0	+	82387301	82387367	1316095
1	82584611	82584687	Peak	0	+	82584611	82584687	1316095
1	82592228	82592321	Peak	0	+	82592228	82592321	1316095
1	82611771	82611811	Peak	0	+	82611771	82611811	1316095
1	82612760	82613139	Peak	0	+	82612760	82613139	1316095
1	82754541	82754758	Peak	0	+	82754541	82754758	1316095
1	83013731	83013741	Peak	0	+	83013731	83013741	1316095
1	83019275	83019336	Peak	0	+	83019275	83019336	1316095
1	83019373	83019401	Peak	0	+	83019373	83019401	1316095
1	83113014	83113101	Peak	0	+	83113014	83113101	1316095
1	83113231	83113244	Peak	0	+	83113231	83113244	1316095
1	83113277	83113332	Peak	0	+	83113277	83113332	1316095
1	83290421	83290751	Peak	0	+	83290421	83290751	1316095
1	83533585	83533611	Peak	0	+	83533585	83533611	1316095
1	83533617	83533641	Peak	0	+	83533617	83533641	1316095
1	83550331	83550571	Peak	0	+	83550331	83550571	1316095
1	83889924	83889993	Peak	0	+	83889924	83889993	1316095
1	84395400	84395411	Peak	0	+	84395400	84395411	1316095
1	84423045	84423104	Peak	0	+	84423045	84423104	1316095
1	84527541	84527627	Peak	0	+	84527541	84527627	1316095
1	84544529	84544591	Peak	0	+	84544529	84544591	1316095
1	84578711	84578777	Peak	0	+	84578711	84578777	1316095
1	84613371	84613439	Peak	0	+	84613371	84613439	1316095
1	84613478	84613554	Peak	0	+	84613478	84613554	1316095
1	84613604	84613641	Peak	0	+	84613604	84613641	1316095
1	84613649	84613671	Peak	0	+	84613649	84613671	1316095
1	84684938	84684952	Peak	0	+	84684938	84684952	1316095
1	84774941	84775005	Peak	0	+	84774941	84775005	1316095
1	84934481	84934501	Peak	0	+	84934481	84934501	1316095
1	84934529	84934591	Peak	0	+	84934529	84934591	1316095
1	85042681	85042723	Peak	0	+	85042681	85042723	1316095
1	85043230	85043321	Peak	0	+	85043230	85043321	1316095
1	85048051	85048130	Peak	0	+	85048051	85048130	1316095
1	85064123	85064142	Peak	0	+	85064123	85064142	1316095
1	85331141	85331458	Peak	0	+	85331141	85331458	1316095
1	85331481	85331567	Peak	0	+	85331481	85331567	1316095
1	85531434	85531481	Peak	0	+	85531434	85531481	1316095
1	85785256	85785323	Peak	0	+	85785256	85785323	1316095
1	85813883	85814024	Peak	0	+	85813883	85814024	1316095
1	85814027	85814288	Peak	0	+	85814027	85814288	1316095
1	85814870	85815021	Peak	0	+	85814870	85815021	1316095
1	85815034	85815051	Peak	0	+	85815034	85815051	1316095
1	85855461	85855511	Peak	0	+	85855461	85855511	1316095
1	85908361	85908371	Peak	0	+	85908361	85908371	1316095
1	86168009	86168071	Peak	0	+	86168009	86168071	1316095
1	86595200	86595261	Peak	0	+	86595200	86595261	1316095
1	86623328	86623371	Peak	0	+	86623328	86623371	1316095
1	86623398	86623431	Peak	0	+	86623398	86623431	1316095
1	86623449	86623581	Peak	0	+	86623449	86623581	1316095
1	86623620	86623631	Peak	0	+	86623620	86623631	1316095
1	86664141	86664151	Peak	0	+	86664141	86664151	1316095
1	86848030	86848041	Peak	0	+	86848030	86848041	1316095
1	86859101	86859162	Peak	0	+	86859101	86859162	1316095
1	87165597	87165681	Peak	0	+	87165597	87165681	1316095
1	87165690	87165762	Peak	0	+	87165690	87165762	1316095
1	87887716	87887781	Peak	0	+	87887716	87887781	1316095
1	87887839	87887852	Peak	0	+	87887839	87887852	1316095
1	87887870	87887881	Peak	0	+	87887870	87887881	1316095
1	87992307	87992476	Peak	0	+	87992307	87992476	1316095
1	88002294	88002352	Peak	0	+	88002294	88002352	1316095
1	88106218	88106261	Peak	0	+	88106218	88106261	1316095
1	88228217	88228259	Peak	0	+	88228217	88228259	1316095
1	88228261	88228336	Peak	0	+	88228261	88228336	1316095
1	88333326	88333401	Peak	0	+	88333326	88333401	1316095
1	88333431	88333441	Peak	0	+	88333431	88333441	1316095
1	88333501	88333511	Peak	0	+	88333501	88333511	1316095
1	88491015	88491058	Peak	0	+	88491015	88491058	1316095
1	88491111	88491194	Peak	0	+	88491111	88491194	1316095
1	88539181	88539192	Peak	0	+	88539181	88539192	1316095
1	88539267	88539321	Peak	0	+	88539267	88539321	1316095
1	88539441	88539451	Peak	0	+	88539441	88539451	1316095
1	88742566	88742931	Peak	0	+	88742566	88742931	1316095
1	88908777	88908913	Peak	0	+	88908777	88908913	1316095
1	89236421	89236553	Peak	0	+	89236421	89236553	1316095
1	89245516	89245601	Peak	0	+	89245516	89245601	1316095
1	89255221	89255231	Peak	0	+	89255221	89255231	1316095
1	89255253	89255343	Peak	0	+	89255253	89255343	1316095
1	89392451	89392551	Peak	0	+	89392451	89392551	1316095
1	89392552	89392581	Peak	0	+	89392552	89392581	1316095
1	89448161	89448242	Peak	0	+	89448161	89448242	1316095
1	89622471	89622529	Peak	0	+	89622471	89622529	1316095
1	89622551	89622571	Peak	0	+	89622551	89622571	1316095
1	89622573	89622591	Peak	0	+	89622573	89622591	1316095
1	89622593	89622648	Peak	0	+	89622593	89622648	1316095
1	89880359	89880501	Peak	0	+	89880359	89880501	1316095
1	90067140	90067151	Peak	0	+	90067140	90067151	1316095
1	90566250	90566323	Peak	0	+	90566250	90566323	1316095
1	90625211	90625268	Peak	0	+	90625211	90625268	1316095
1	90625431	90625499	Peak	0	+	90625431	90625499	1316095
1	90655822	90655885	Peak	0	+	90655822	90655885	1316095
1	90802361	90802595	Peak	0	+	90802361	90802595	1316095
1	90917505	90917522	Peak	0	+	90917505	90917522	1316095
1	90945639	90945803	Peak	0	+	90945639	90945803	1316095
1	90945811	90945904	Peak	0	+	90945811	90945904	1316095
1	90964562	90964623	Peak	0	+	90964562	90964623	1316095
1	91200061	91200201	Peak	0	+	91200061	91200201	1316095
1	91368961	91368994	Peak	0	+	91368961	91368994	1316095
1	91371327	91371342	Peak	0	+	91371327	91371342	1316095
1	91371447	91371484	Peak	0	+	91371447	91371484	1316095
1	91776999	91777053	Peak	0	+	91776999	91777053	1316095
1	92028301	92028352	Peak	0	+	92028301	92028352	1316095
1	92028611	92028651	Peak	0	+	92028611	92028651	1316095
1	92030081	92030096	Peak	0	+	92030081	92030096	1316095
1	92312072	92312161	Peak	0	+	92312072	92312161	1316095
1	92722051	92722061	Peak	0	+	92722051	92722061	1316095
1	92824431	92824450	Peak	0	+	92824431	92824450	1316095
1	92884470	92884481	Peak	0	+	92884470	92884481	1316095
1	92884497	92884521	Peak	0	+	92884497	92884521	1316095
1	92884522	92884581	Peak	0	+	92884522	92884581	1316095
1	92885402	92885561	Peak	0	+	92885402	92885561	1316095
1	93080161	93080171	Peak	0	+	93080161	93080171	1316095
1	93081931	93082002	Peak	0	+	93081931	93082002	1316095
1	93084851	93084861	Peak	0	+	93084851	93084861	1316095
1	93084866	93084891	Peak	0	+	93084866	93084891	1316095
1	93084948	93085001	Peak	0	+	93084948	93085001	1316095
1	93337504	93337571	Peak	0	+	93337504	93337571	1316095
1	93337649	93337662	Peak	0	+	93337649	93337662	1316095
1	93500131	93500144	Peak	0	+	93500131	93500144	1316095
1	93500200	93500271	Peak	0	+	93500200	93500271	1316095
1	93735769	93735961	Peak	0	+	93735769	93735961	1316095
1	93735976	93736090	Peak	0	+	93735976	93736090	1316095
1	93738880	93739033	Peak	0	+	93738880	93739033	1316095
1	93739047	93739062	Peak	0	+	93739047	93739062	1316095
1	93743611	93743731	Peak	0	+	93743611	93743731	1316095
1	93805901	93805981	Peak	0	+	93805901	93805981	1316095
1	93842901	93842916	Peak	0	+	93842901	93842916	1316095
1	93842921	93842941	Peak	0	+	93842921	93842941	1316095
1	93843005	93843115	Peak	0	+	93843005	93843115	1316095
1	93843116	93843181	Peak	0	+	93843116	93843181	1316095
1	93843387	93843411	Peak	0	+	93843387	93843411	1316095
1	93920259	93920271	Peak	0	+	93920259	93920271	1316095
1	93971075	93971260	Peak	0	+	93971075	93971260	1316095
1	93971851	93971861	Peak	0	+	93971851	93971861	1316095
1	93971880	93972007	Peak	0	+	93971880	93972007	1316095
1	93972010	93972193	Peak	0	+	93972010	93972193	1316095
1	94023949	94024032	Peak	0	+	94023949	94024032	1316095
1	94024810	94024881	Peak	0	+	94024810	94024881	1316095
1	94276217	94276286	Peak	0	+	94276217	94276286	1316095
1	94372291	94372311	Peak	0	+	94372291	94372311	1316095
1	94375921	94376003	Peak	0	+	94375921	94376003	1316095
1	94458041	94458113	Peak	0	+	94458041	94458113	1316095
1	94458995	94459041	Peak	0	+	94458995	94459041	1316095
1	94459341	94459476	Peak	0	+	94459341	94459476	1316095
1	94691020	94691034	Peak	0	+	94691020	94691034	1316095
1	94825266	94825344	Peak	0	+	94825266	94825344	1316095
1	94825413	94825481	Peak	0	+	94825413	94825481	1316095
1	94901262	94901421	Peak	0	+	94901262	94901421	1316095
1	95201687	95201751	Peak	0	+	95201687	95201751	1316095
1	95239136	95239152	Peak	0	+	95239136	95239152	1316095
1	95312269	95312413	Peak	0	+	95312269	95312413	1316095
1	95493628	95493642	Peak	0	+	95493628	95493642	1316095
1	95493691	95493701	Peak	0	+	95493691	95493701	1316095
1	95494170	95494181	Peak	0	+	95494170	95494181	1316095
1	95668780	95668796	Peak	0	+	95668780	95668796	1316095
1	95866341	95866371	Peak	0	+	95866341	95866371	1316095
1	95866411	95866421	Peak	0	+	95866411	95866421	1316095
1	95866451	95866521	Peak	0	+	95866451	95866521	1316095
1	95866528	95866541	Peak	0	+	95866528	95866541	1316095
1	95866549	95866611	Peak	0	+	95866549	95866611	1316095
1	95900583	95900757	Peak	0	+	95900583	95900757	1316095
1	96081111	96081131	Peak	0	+	96081111	96081131	1316095
1	96081321	96081391	Peak	0	+	96081321	96081391	1316095
1	96123096	96123199	Peak	0	+	96123096	96123199	1316095
1	96123251	96123295	Peak	0	+	96123251	96123295	1316095
1	96337890	96338020	Peak	0	+	96337890	96338020	1316095
1	96697291	96697326	Peak	0	+	96697291	96697326	1316095
1	96848070	96848121	Peak	0	+	96848070	96848121	1316095
1	97517876	97517951	Peak	0	+	97517876	97517951	1316095
1	97677180	97677259	Peak	0	+	97677180	97677259	1316095
1	98360420	98360481	Peak	0	+	98360420	98360481	1316095
1	98365836	98366040	Peak	0	+	98365836	98366040	1316095
1	98366041	98366089	Peak	0	+	98366041	98366089	1316095
1	98366091	98366101	Peak	0	+	98366091	98366101	1316095
1	98428816	98428861	Peak	0	+	98428816	98428861	1316095
1	98433478	98433501	Peak	0	+	98433478	98433501	1316095
1	98863229	98863241	Peak	0	+	98863229	98863241	1316095
1	98863301	98863311	Peak	0	+	98863301	98863311	1316095
1	99137320	99137393	Peak	0	+	99137320	99137393	1316095
1	99548081	99548133	Peak	0	+	99548081	99548133	1316095
1	99709153	99709225	Peak	0	+	99709153	99709225	1316095
1	99709321	99709363	Peak	0	+	99709321	99709363	1316095
1	99709431	99709494	Peak	0	+	99709431	99709494	1316095
1	99852851	99852932	Peak	0	+	99852851	99852932	1316095
1	100235321	100235332	Peak	0	+	100235321	100235332	1316095
1	100235371	100235381	Peak	0	+	100235371	100235381	1316095
1	100381294	100381349	Peak	0	+	100381294	100381349	1316095
1	100469468	100469585	Peak	0	+	100469468	100469585	1316095
1	100469656	100469681	Peak	0	+	100469656	100469681	1316095
1	100469732	100469842	Peak	0	+	100469732	100469842	1316095
1	101275409	101275629	Peak	0	+	101275409	101275629	1316095
1	101316561	101316627	Peak	0	+	101316561	101316627	1316095
1	101317286	101317462	Peak	0	+	101317286	101317462	1316095
1	101651917	101651932	Peak	0	+	101651917	101651932	1316095
1	101652676	101652731	Peak	0	+	101652676	101652731	1316095
1	101841199	101841327	Peak	0	+	101841199	101841327	1316095
1	102179830	102179923	Peak	0	+	102179830	102179923	1316095
1	102179930	102179991	Peak	0	+	102179930	102179991	1316095
1	102179996	102180106	Peak	0	+	102179996	102180106	1316095
1	102180864	102180948	Peak	0	+	102180864	102180948	1316095
1	102187749	102187841	Peak	0	+	102187749	102187841	1316095
1	102187937	102187991	Peak	0	+	102187937	102187991	1316095
1	102188545	102188641	Peak	0	+	102188545	102188641	1316095
1	102188671	102188801	Peak	0	+	102188671	102188801	1316095
1	102393601	102393612	Peak	0	+	102393601	102393612	1316095
1	102393639	102393794	Peak	0	+	102393639	102393794	1316095
1	102394261	102394357	Peak	0	+	102394261	102394357	1316095
1	102394399	102394623	Peak	0	+	102394399	102394623	1316095
1	102852341	102852485	Peak	0	+	102852341	102852485	1316095
1	102853452	102853551	Peak	0	+	102853452	102853551	1316095
1	102875293	102875401	Peak	0	+	102875293	102875401	1316095
1	102875409	102875531	Peak	0	+	102875409	102875531	1316095
1	102875542	102875631	Peak	0	+	102875542	102875631	1316095
1	102938471	102938491	Peak	0	+	102938471	102938491	1316095
1	102951802	102951822	Peak	0	+	102951802	102951822	1316095
1	103403261	103403311	Peak	0	+	103403261	103403311	1316095
1	103623300	103623351	Peak	0	+	103623300	103623351	1316095
1	103623891	103623906	Peak	0	+	103623891	103623906	1316095
1	103623911	103623921	Peak	0	+	103623911	103623921	1316095
1	104687663	104687682	Peak	0	+	104687663	104687682	1316095
1	104822066	104822123	Peak	0	+	104822066	104822123	1316095
1	105403662	105403768	Peak	0	+	105403662	105403768	1316095
1	105824321	105824334	Peak	0	+	105824321	105824334	1316095
1	105824341	105824351	Peak	0	+	105824341	105824351	1316095
1	105824451	105824492	Peak	0	+	105824451	105824492	1316095
1	106052696	106052761	Peak	0	+	106052696	106052761	1316095
1	106052840	106052851	Peak	0	+	106052840	106052851	1316095
1	106053631	106053644	Peak	0	+	106053631	106053644	1316095
1	106086591	106086601	Peak	0	+	106086591	106086601	1316095
1	106086606	106086671	Peak	0	+	106086606	106086671	1316095
1	106135576	106135662	Peak	0	+	106135576	106135662	1316095
1	106135688	106135788	Peak	0	+	106135688	106135788	1316095
1	106136401	106136411	Peak	0	+	106136401	106136411	1316095
1	106136571	106136581	Peak	0	+	106136571	106136581	1316095
1	106140301	106140321	Peak	0	+	106140301	106140321	1316095
1	106175421	106175451	Peak	0	+	106175421	106175451	1316095
1	106459478	106459523	Peak	0	+	106459478	106459523	1316095
1	106459537	106459618	Peak	0	+	106459537	106459618	1316095
1	106462789	106462821	Peak	0	+	106462789	106462821	1316095
1	106503563	106503611	Peak	0	+	106503563	106503611	1316095
1	106506645	106506724	Peak	0	+	106506645	106506724	1316095
1	106851001	106851071	Peak	0	+	106851001	106851071	1316095
1	107272150	107272161	Peak	0	+	107272150	107272161	1316095
1	107272955	107273032	Peak	0	+	107272955	107273032	1316095
1	107273050	107273061	Peak	0	+	107273050	107273061	1316095
1	107273071	107273081	Peak	0	+	107273071	107273081	1316095
1	107273199	107273218	Peak	0	+	107273199	107273218	1316095
1	107294321	107294432	Peak	0	+	107294321	107294432	1316095
1	107464429	107464514	Peak	0	+	107464429	107464514	1316095
1	107718690	107718708	Peak	0	+	107718690	107718708	1316095
1	107719652	107719739	Peak	0	+	107719652	107719739	1316095
1	107719757	107719801	Peak	0	+	107719757	107719801	1316095
1	107901551	107901619	Peak	0	+	107901551	107901619	1316095
1	107960401	107960521	Peak	0	+	107960401	107960521	1316095
1	108274308	108274353	Peak	0	+	108274308	108274353	1316095
1	108322251	108322271	Peak	0	+	108322251	108322271	1316095
1	108322407	108322495	Peak	0	+	108322407	108322495	1316095
1	108322551	108322605	Peak	0	+	108322551	108322605	1316095
1	108712971	108713021	Peak	0	+	108712971	108713021	1316095
1	108713773	108713817	Peak	0	+	108713773	108713817	1316095
1	108713838	108713857	Peak	0	+	108713838	108713857	1316095
1	108812548	108812617	Peak	0	+	108812548	108812617	1316095
1	108813971	108814047	Peak	0	+	108813971	108814047	1316095
1	108814090	108814101	Peak	0	+	108814090	108814101	1316095
1	108814122	108814211	Peak	0	+	108814122	108814211	1316095
1	109394521	109394551	Peak	0	+	109394521	109394551	1316095
1	109943495	109943574	Peak	0	+	109943495	109943574	1316095
1	110094269	110094293	Peak	0	+	110094269	110094293	1316095
1	110094315	110094408	Peak	0	+	110094315	110094408	1316095
1	110644660	110644762	Peak	0	+	110644660	110644762	1316095
1	110683304	110683332	Peak	0	+	110683304	110683332	1316095
1	110683341	110683456	Peak	0	+	110683341	110683456	1316095
1	110788114	110788131	Peak	0	+	110788114	110788131	1316095
1	111208771	111208788	Peak	0	+	111208771	111208788	1316095
1	112156091	112156101	Peak	0	+	112156091	112156101	1316095
1	112156169	112156232	Peak	0	+	112156169	112156232	1316095
1	112276071	112276191	Peak	0	+	112276071	112276191	1316095
1	112451750	112451764	Peak	0	+	112451750	112451764	1316095
1	112451821	112452102	Peak	0	+	112451821	112452102	1316095
1	112619751	112619805	Peak	0	+	112619751	112619805	1316095
1	112741842	112741911	Peak	0	+	112741842	112741911	1316095
1	112741951	112742013	Peak	0	+	112741951	112742013	1316095
1	112794641	112794675	Peak	0	+	112794641	112794675	1316095
1	112814301	112814378	Peak	0	+	112814301	112814378	1316095
1	113011883	113011911	Peak	0	+	113011883	113011911	1316095
1	113588256	113588372	Peak	0	+	113588256	113588372	1316095
1	113588387	113588548	Peak	0	+	113588387	113588548	1316095
1	113588968	113589039	Peak	0	+	113588968	113589039	1316095
1	113655830	113655933	Peak	0	+	113655830	113655933	1316095
1	113656056	113656165	Peak	0	+	113656056	113656165	1316095
1	113657070	113657143	Peak	0	+	113657070	113657143	1316095
1	113684102	113684271	Peak	0	+	113684102	113684271	1316095
1	113684301	113684387	Peak	0	+	113684301	113684387	1316095
1	113898611	113898621	Peak	0	+	113898611	113898621	1316095
1	114465060	114465122	Peak	0	+	114465060	114465122	1316095
1	114532829	114532861	Peak	0	+	114532829	114532861	1316095
1	114533520	114533551	Peak	0	+	114533520	114533551	1316095
1	114533556	114533761	Peak	0	+	114533556	114533761	1316095
1	114533762	114533990	Peak	0	+	114533762	114533990	1316095
1	115129344	115129411	Peak	0	+	115129344	115129411	1316095
1	115129469	115129481	Peak	0	+	115129469	115129481	1316095
1	115130621	115130709	Peak	0	+	115130621	115130709	1316095
1	115189691	115189703	Peak	0	+	115189691	115189703	1316095
1	115189711	115189754	Peak	0	+	115189711	115189754	1316095
1	115210877	115211191	Peak	0	+	115210877	115211191	1316095
1	115320331	115320386	Peak	0	+	115320331	115320386	1316095
1	115320511	115320531	Peak	0	+	115320511	115320531	1316095
1	115499421	115499461	Peak	0	+	115499421	115499461	1316095
1	115531161	115531191	Peak	0	+	115531161	115531191	1316095
1	115795511	115795600	Peak	0	+	115795511	115795600	1316095
1	115795631	115795641	Peak	0	+	115795631	115795641	1316095
1	115795659	115795741	Peak	0	+	115795659	115795741	1316095
1	116022521	116022591	Peak	0	+	116022521	116022591	1316095
1	116022614	116022678	Peak	0	+	116022614	116022678	1316095
1	116130417	116130534	Peak	0	+	116130417	116130534	1316095
1	116273870	116273882	Peak	0	+	116273870	116273882	1316095
1	116273889	116273907	Peak	0	+	116273889	116273907	1316095
1	116274801	116274811	Peak	0	+	116274801	116274811	1316095
1	116274819	116274831	Peak	0	+	116274819	116274831	1316095
1	116274840	116274854	Peak	0	+	116274840	116274854	1316095
1	116274861	116275044	Peak	0	+	116274861	116275044	1316095
1	116275047	116275081	Peak	0	+	116275047	116275081	1316095
1	116963992	116964091	Peak	0	+	116963992	116964091	1316095
1	117438537	117438664	Peak	0	+	117438537	117438664	1316095
1	117610200	117610214	Peak	0	+	117610200	117610214	1316095
1	117610241	117610251	Peak	0	+	117610241	117610251	1316095
1	117610258	117610331	Peak	0	+	117610258	117610331	1316095
1	117709321	117709371	Peak	0	+	117709321	117709371	1316095
1	118018838	118018901	Peak	0	+	118018838	118018901	1316095
1	118018941	118019020	Peak	0	+	118018941	118019020	1316095
1	118019753	118019840	Peak	0	+	118019753	118019840	1316095
1	118170749	118170803	Peak	0	+	118170749	118170803	1316095
1	118888861	118888871	Peak	0	+	118888861	118888871	1316095
1	119005480	119005497	Peak	0	+	119005480	119005497	1316095
1	119150710	119150774	Peak	0	+	119150710	119150774	1316095
1	119220298	119220368	Peak	0	+	119220298	119220368	1316095
1	119221571	119221611	Peak	0	+	119221571	119221611	1316095
1	119223051	119223142	Peak	0	+	119223051	119223142	1316095
1	119385201	119385262	Peak	0	+	119385201	119385262	1316095
1	119661052	119661071	Peak	0	+	119661052	119661071	1316095
1	119662411	119662421	Peak	0	+	119662411	119662421	1316095
1	119662471	119662541	Peak	0	+	119662471	119662541	1316095
1	119662610	119662631	Peak	0	+	119662610	119662631	1316095
1	119663879	119663971	Peak	0	+	119663879	119663971	1316095
1	119676111	119676167	Peak	0	+	119676111	119676167	1316095
1	120052600	120052695	Peak	0	+	120052600	120052695	1316095
1	120052719	120052769	Peak	0	+	120052719	120052769	1316095
1	120104350	120104361	Peak	0	+	120104350	120104361	1316095
1	120105480	120105491	Peak	0	+	120105480	120105491	1316095
1	120105541	120105571	Peak	0	+	120105541	120105571	1316095
1	120152706	120152786	Peak	0	+	120152706	120152786	1316095
1	121624694	121624761	Peak	0	+	121624694	121624761	1316095
1	121666391	121666411	Peak	0	+	121666391	121666411	1316095
1	121982281	121982423	Peak	0	+	121982281	121982423	1316095
1	121982591	121982601	Peak	0	+	121982591	121982601	1316095
1	122045991	122046001	Peak	0	+	122045991	122046001	1316095
1	122046011	122046021	Peak	0	+	122046011	122046021	1316095
1	122046029	122046072	Peak	0	+	122046029	122046072	1316095
1	123751677	123751699	Peak	0	+	123751677	123751699	1316095
1	124133880	124133899	Peak	0	+	124133880	124133899	1316095
1	124698998	124699041	Peak	0	+	124698998	124699041	1316095
1	124824341	124824381	Peak	0	+	124824341	124824381	1316095
1	125087758	125087833	Peak	0	+	125087758	125087833	1316095
1	125224131	125224223	Peak	0	+	125224131	125224223	1316095
1	125224241	125224311	Peak	0	+	125224241	125224311	1316095
1	125225067	125225089	Peak	0	+	125225067	125225089	1316095
1	125403221	125403291	Peak	0	+	125403221	125403291	1316095
1	126662930	126662998	Peak	0	+	126662930	126662998	1316095
1	127113461	127113485	Peak	0	+	127113461	127113485	1316095
1	128499669	128499681	Peak	0	+	128499669	128499681	1316095
1	128676436	128676537	Peak	0	+	128676436	128676537	1316095
1	129238147	129238211	Peak	0	+	129238147	129238211	1316095
1	129238217	129238311	Peak	0	+	129238217	129238311	1316095
1	131341671	131341741	Peak	0	+	131341671	131341741	1316095
1	132056161	132056181	Peak	0	+	132056161	132056181	1316095
1	132817341	132817440	Peak	0	+	132817341	132817440	1316095
1	135102741	135102841	Peak	0	+	135102741	135102841	1316095
1	135102868	135102881	Peak	0	+	135102868	135102881	1316095
1	135102992	135103021	Peak	0	+	135102992	135103021	1316095
1	135103040	135103081	Peak	0	+	135103040	135103081	1316095
1	135106569	135106632	Peak	0	+	135106569	135106632	1316095
1	135488911	135488983	Peak	0	+	135488911	135488983	1316095
1	135489039	135489051	Peak	0	+	135489039	135489051	1316095
1	135489901	135489972	Peak	0	+	135489901	135489972	1316095
1	137821869	137822101	Peak	0	+	137821869	137822101	1316095
1	137934504	137934867	Peak	0	+	137934504	137934867	1316095
1	137935469	137935548	Peak	0	+	137935469	137935548	1316095
1	138144986	138145044	Peak	0	+	138144986	138145044	1316095
1	138623471	138623507	Peak	0	+	138623471	138623507	1316095
1	138623529	138623547	Peak	0	+	138623529	138623547	1316095
1	138657816	138657891	Peak	0	+	138657816	138657891	1316095
1	138923687	138923739	Peak	0	+	138923687	138923739	1316095
1	138962418	138962511	Peak	0	+	138962418	138962511	1316095
1	139435481	139435491	Peak	0	+	139435481	139435491	1316095
1	139963261	139963299	Peak	0	+	139963261	139963299	1316095
1	140045320	140045499	Peak	0	+	140045320	140045499	1316095
1	140271371	140271381	Peak	0	+	140271371	140271381	1316095
1	141048160	141048171	Peak	0	+	141048160	141048171	1316095
1	141201881	141201900	Peak	0	+	141201881	141201900	1316095
1	141201905	141201931	Peak	0	+	141201905	141201931	1316095
1	141272801	141272851	Peak	0	+	141272801	141272851	1316095
1	141293996	141294059	Peak	0	+	141293996	141294059	1316095
1	141946193	141946261	Peak	0	+	141946193	141946261	1316095
1	143594918	143595041	Peak	0	+	143594918	143595041	1316095
1	143634111	143634195	Peak	0	+	143634111	143634195	1316095
1	143964621	143964641	Peak	0	+	143964621	143964641	1316095
1	143964691	143964786	Peak	0	+	143964691	143964786	1316095
1	143965491	143965571	Peak	0	+	143965491	143965571	1316095
1	144243101	144243112	Peak	0	+	144243101	144243112	1316095
1	144265740	144265951	Peak	0	+	144265740	144265951	1316095
1	144265971	144266033	Peak	0	+	144265971	144266033	1316095
1	144266589	144266611	Peak	0	+	144266589	144266611	1316095
1	144266651	144266721	Peak	0	+	144266651	144266721	1316095
1	144326341	144326433	Peak	0	+	144326341	144326433	1316095
1	144397831	144397911	Peak	0	+	144397831	144397911	1316095
1	144397931	144398041	Peak	0	+	144397931	144398041	1316095
1	144398091	144398161	Peak	0	+	144398091	144398161	1316095
1	144757317	144757371	Peak	0	+	144757317	144757371	1316095
1	144758288	144758345	Peak	0	+	144758288	144758345	1316095
1	145426886	145426984	Peak	0	+	145426886	145426984	1316095
1	145783136	145783211	Peak	0	+	145783136	145783211	1316095
1	145827659	145827725	Peak	0	+	145827659	145827725	1316095
1	145974837	145974876	Peak	0	+	145974837	145974876	1316095
1	146038773	146038861	Peak	0	+	146038773	146038861	1316095
1	146038911	146038921	Peak	0	+	146038911	146038921	1316095
1	146039851	146039906	Peak	0	+	146039851	146039906	1316095
1	146039911	146040010	Peak	0	+	146039911	146040010	1316095
1	146040017	146040071	Peak	0	+	146040017	146040071	1316095
1	146169781	146169811	Peak	0	+	146169781	146169811	1316095
1	146519271	146519281	Peak	0	+	146519271	146519281	1316095
1	146707674	146707767	Peak	0	+	146707674	146707767	1316095
1	146707775	146707850	Peak	0	+	146707775	146707850	1316095
1	146708445	146708515	Peak	0	+	146708445	146708515	1316095
1	146708540	146708590	Peak	0	+	146708540	146708590	1316095
1	146764434	146764495	Peak	0	+	146764434	146764495	1316095
1	146834109	146834171	Peak	0	+	146834109	146834171	1316095
1	146904813	146904885	Peak	0	+	146904813	146904885	1316095
1	147093678	147093757	Peak	0	+	147093678	147093757	1316095
1	147093767	147093830	Peak	0	+	147093767	147093830	1316095
1	147169731	147169811	Peak	0	+	147169731	147169811	1316095
1	147170559	147170572	Peak	0	+	147170559	147170572	1316095
1	147170641	147170651	Peak	0	+	147170641	147170651	1316095
1	147170654	147170764	Peak	0	+	147170654	147170764	1316095
1	147170791	147170805	Peak	0	+	147170791	147170805	1316095
1	147364898	147364952	Peak	0	+	147364898	147364952	1316095
1	147565464	147565651	Peak	0	+	147565464	147565651	1316095
1	147565684	147565708	Peak	0	+	147565684	147565708	1316095
1	147565709	147565728	Peak	0	+	147565709	147565728	1316095
1	147565771	147565781	Peak	0	+	147565771	147565781	1316095
1	147566709	147566771	Peak	0	+	147566709	147566771	1316095
1	147736431	147736450	Peak	0	+	147736431	147736450	1316095
1	147813881	147814021	Peak	0	+	147813881	147814021	1316095
1	147832891	147833140	Peak	0	+	147832891	147833140	1316095
1	147833233	147833354	Peak	0	+	147833233	147833354	1316095
1	147990661	147990676	Peak	0	+	147990661	147990676	1316095
1	148183570	148183711	Peak	0	+	148183570	148183711	1316095
1	148238038	148238092	Peak	0	+	148238038	148238092	1316095
1	148238771	148238791	Peak	0	+	148238771	148238791	1316095
1	148238891	148238901	Peak	0	+	148238891	148238901	1316095
1	148238961	148239021	Peak	0	+	148238961	148239021	1316095
1	148239055	148239116	Peak	0	+	148239055	148239116	1316095
1	148239201	148239351	Peak	0	+	148239201	148239351	1316095
1	148433648	148433703	Peak	0	+	148433648	148433703	1316095
1	148433740	148433798	Peak	0	+	148433740	148433798	1316095
1	148569911	148569999	Peak	0	+	148569911	148569999	1316095
1	148570001	148570011	Peak	0	+	148570001	148570011	1316095
1	148570780	148570795	Peak	0	+	148570780	148570795	1316095
1	148570951	148570961	Peak	0	+	148570951	148570961	1316095
1	148583911	148583921	Peak	0	+	148583911	148583921	1316095
1	148583927	148583977	Peak	0	+	148583927	148583977	1316095
1	148637111	148637181	Peak	0	+	148637111	148637181	1316095
1	148743868	148743881	Peak	0	+	148743868	148743881	1316095
1	148743907	148743971	Peak	0	+	148743907	148743971	1316095
1	148872040	148872092	Peak	0	+	148872040	148872092	1316095
1	148872141	148872211	Peak	0	+	148872141	148872211	1316095
1	148872265	148872331	Peak	0	+	148872265	148872331	1316095
1	148872371	148872435	Peak	0	+	148872371	148872435	1316095
1	148922523	148922691	Peak	0	+	148922523	148922691	1316095
1	148923640	148923733	Peak	0	+	148923640	148923733	1316095
1	149128560	149128601	Peak	0	+	149128560	149128601	1316095
1	149330771	149330796	Peak	0	+	149330771	149330796	1316095
1	149595661	149595712	Peak	0	+	149595661	149595712	1316095
1	149595718	149595791	Peak	0	+	149595718	149595791	1316095
1	149605071	149605300	Peak	0	+	149605071	149605300	1316095
1	149605351	149605362	Peak	0	+	149605351	149605362	1316095
1	149605411	149605499	Peak	0	+	149605411	149605499	1316095
1	149606051	149606061	Peak	0	+	149606051	149606061	1316095
1	149606200	149606251	Peak	0	+	149606200	149606251	1316095
1	149968258	149968346	Peak	0	+	149968258	149968346	1316095
1	150046952	150046976	Peak	0	+	150046952	150046976	1316095
1	150046981	150046991	Peak	0	+	150046981	150046991	1316095
1	150113920	150113931	Peak	0	+	150113920	150113931	1316095
1	150185285	150185341	Peak	0	+	150185285	150185341	1316095
1	150187810	150187911	Peak	0	+	150187810	150187911	1316095
1	150197836	150197907	Peak	0	+	150197836	150197907	1316095
1	150303248	150303291	Peak	0	+	150303248	150303291	1316095
1	150303339	150303425	Peak	0	+	150303339	150303425	1316095
1	150496221	150496278	Peak	0	+	150496221	150496278	1316095
1	150720552	150720615	Peak	0	+	150720552	150720615	1316095
1	150720661	150720671	Peak	0	+	150720661	150720671	1316095
1	150721621	150721631	Peak	0	+	150721621	150721631	1316095
1	150721781	150721791	Peak	0	+	150721781	150721791	1316095
1	150799537	150799677	Peak	0	+	150799537	150799677	1316095
1	150947151	150947321	Peak	0	+	150947151	150947321	1316095
1	150947911	150948251	Peak	0	+	150947911	150948251	1316095
1	151365681	151365691	Peak	0	+	151365681	151365691	1316095
1	151365695	151365818	Peak	0	+	151365695	151365818	1316095
1	151365826	151365899	Peak	0	+	151365826	151365899	1316095
1	151380205	151380267	Peak	0	+	151380205	151380267	1316095
1	151380289	151380577	Peak	0	+	151380289	151380577	1316095
1	151381491	151381501	Peak	0	+	151381491	151381501	1316095
1	151475641	151475704	Peak	0	+	151475641	151475704	1316095
1	151475706	151475794	Peak	0	+	151475706	151475794	1316095
1	151475824	151475968	Peak	0	+	151475824	151475968	1316095
1	151685621	151685651	Peak	0	+	151685621	151685651	1316095
1	151685653	151685901	Peak	0	+	151685653	151685901	1316095
1	151685922	151686012	Peak	0	+	151685922	151686012	1316095
1	151733961	151734021	Peak	0	+	151733961	151734021	1316095
1	151750096	151750121	Peak	0	+	151750096	151750121	1316095
1	152132897	152132961	Peak	0	+	152132897	152132961	1316095
1	152175399	152175484	Peak	0	+	152175399	152175484	1316095
1	152177107	152177186	Peak	0	+	152177107	152177186	1316095
1	152183941	152184171	Peak	0	+	152183941	152184171	1316095
1	152185147	152185191	Peak	0	+	152185147	152185191	1316095
1	152304701	152304843	Peak	0	+	152304701	152304843	1316095
1	152304898	152304911	Peak	0	+	152304898	152304911	1316095
1	152390945	152391016	Peak	0	+	152390945	152391016	1316095
1	152957021	152957221	Peak	0	+	152957021	152957221	1316095
1	152958031	152958121	Peak	0	+	152958031	152958121	1316095
1	153214019	153214101	Peak	0	+	153214019	153214101	1316095
1	153214147	153214242	Peak	0	+	153214147	153214242	1316095
1	153215104	153215128	Peak	0	+	153215104	153215128	1316095
1	153215168	153215311	Peak	0	+	153215168	153215311	1316095
1	153575474	153575551	Peak	0	+	153575474	153575551	1316095
1	153576211	153576221	Peak	0	+	153576211	153576221	1316095
1	153576250	153576261	Peak	0	+	153576250	153576261	1316095
1	153626837	153626897	Peak	0	+	153626837	153626897	1316095
1	153711241	153711607	Peak	0	+	153711241	153711607	1316095
1	153711609	153711661	Peak	0	+	153711609	153711661	1316095
1	153716718	153716734	Peak	0	+	153716718	153716734	1316095
1	153754330	153754415	Peak	0	+	153754330	153754415	1316095
1	153754421	153754431	Peak	0	+	153754421	153754431	1316095
1	153754449	153754462	Peak	0	+	153754449	153754462	1316095
1	154092521	154092540	Peak	0	+	154092521	154092540	1316095
1	154154341	154154461	Peak	0	+	154154341	154154461	1316095
1	154154585	154154649	Peak	0	+	154154585	154154649	1316095
1	154173671	154173741	Peak	0	+	154173671	154173741	1316095
1	154521981	154521991	Peak	0	+	154521981	154521991	1316095
1	154616366	154616389	Peak	0	+	154616366	154616389	1316095
1	154778751	154778821	Peak	0	+	154778751	154778821	1316095
1	154778853	154778881	Peak	0	+	154778853	154778881	1316095
1	154930341	154930401	Peak	0	+	154930341	154930401	1316095
1	154967744	154967821	Peak	0	+	154967744	154967821	1316095
1	154967839	154967901	Peak	0	+	154967839	154967901	1316095
1	154971123	154971151	Peak	0	+	154971123	154971151	1316095
1	154972187	154972231	Peak	0	+	154972187	154972231	1316095
1	154972268	154972311	Peak	0	+	154972268	154972311	1316095
1	154973398	154973457	Peak	0	+	154973398	154973457	1316095
1	155019466	155019483	Peak	0	+	155019466	155019483	1316095
1	155019495	155019513	Peak	0	+	155019495	155019513	1316095
1	155212788	155212802	Peak	0	+	155212788	155212802	1316095
1	155212824	155212929	Peak	0	+	155212824	155212929	1316095
1	155296536	155296587	Peak	0	+	155296536	155296587	1316095
1	155427181	155427191	Peak	0	+	155427181	155427191	1316095
1	155650161	155650171	Peak	0	+	155650161	155650171	1316095
1	155690450	155690465	Peak	0	+	155690450	155690465	1316095
1	155690466	155690481	Peak	0	+	155690466	155690481	1316095
1	155690549	155690631	Peak	0	+	155690549	155690631	1316095
1	155949894	155950062	Peak	0	+	155949894	155950062	1316095
1	156017661	156017741	Peak	0	+	156017661	156017741	1316095
1	156018501	156018843	Peak	0	+	156018501	156018843	1316095
1	156063720	156063731	Peak	0	+	156063720	156063731	1316095
1	156064506	156064782	Peak	0	+	156064506	156064782	1316095
1	156236309	156236361	Peak	0	+	156236309	156236361	1316095
1	156400319	156400421	Peak	0	+	156400319	156400421	1316095
1	156400431	156400491	Peak	0	+	156400431	156400491	1316095
1	156889390	156889401	Peak	0	+	156889390	156889401	1316095
1	156889430	156889464	Peak	0	+	156889430	156889464	1316095
1	157070031	157070045	Peak	0	+	157070031	157070045	1316095
1	157070065	157070091	Peak	0	+	157070065	157070091	1316095
1	157070155	157070241	Peak	0	+	157070155	157070241	1316095
1	157239183	157239341	Peak	0	+	157239183	157239341	1316095
1	157352429	157352509	Peak	0	+	157352429	157352509	1316095
1	157544329	157544347	Peak	0	+	157544329	157544347	1316095
1	157544490	157544568	Peak	0	+	157544490	157544568	1316095
1	157704608	157704761	Peak	0	+	157704608	157704761	1316095
1	157704768	157704856	Peak	0	+	157704768	157704856	1316095
1	157705564	157705671	Peak	0	+	157705564	157705671	1316095
1	157864742	157864791	Peak	0	+	157864742	157864791	1316095
1	157884201	157884273	Peak	0	+	157884201	157884273	1316095
1	157884276	157884343	Peak	0	+	157884276	157884343	1316095
1	157923172	157923201	Peak	0	+	157923172	157923201	1316095
1	158026491	158026501	Peak	0	+	158026491	158026501	1316095
1	158026751	158026792	Peak	0	+	158026751	158026792	1316095
1	158204701	158204711	Peak	0	+	158204701	158204711	1316095
1	158341181	158341231	Peak	0	+	158341181	158341231	1316095
1	158507124	158507161	Peak	0	+	158507124	158507161	1316095
1	158507188	158507304	Peak	0	+	158507188	158507304	1316095
1	158649891	158649906	Peak	0	+	158649891	158649906	1316095
1	158649920	158649935	Peak	0	+	158649920	158649935	1316095
1	159399718	159399781	Peak	0	+	159399718	159399781	1316095
1	159399789	159399812	Peak	0	+	159399789	159399812	1316095
1	159399851	159399861	Peak	0	+	159399851	159399861	1316095
1	159399921	159399934	Peak	0	+	159399921	159399934	1316095
1	159400567	159400646	Peak	0	+	159400567	159400646	1316095
1	159400681	159400761	Peak	0	+	159400681	159400761	1316095
1	159400775	159400931	Peak	0	+	159400775	159400931	1316095
1	160067625	160067712	Peak	0	+	160067625	160067712	1316095
1	160067821	160067886	Peak	0	+	160067821	160067886	1316095
1	160117952	160118008	Peak	0	+	160117952	160118008	1316095
1	160135361	160135491	Peak	0	+	160135361	160135491	1316095
1	160136211	160136221	Peak	0	+	160136211	160136221	1316095
1	160139961	160139981	Peak	0	+	160139961	160139981	1316095
1	160140051	160140061	Peak	0	+	160140051	160140061	1316095
1	160238869	160238971	Peak	0	+	160238869	160238971	1316095
1	160238984	160239001	Peak	0	+	160238984	160239001	1316095
1	160239871	160239884	Peak	0	+	160239871	160239884	1316095
1	160239921	160239931	Peak	0	+	160239921	160239931	1316095
1	160268611	160268639	Peak	0	+	160268611	160268639	1316095
1	160268679	160268751	Peak	0	+	160268679	160268751	1316095
1	160270560	160270581	Peak	0	+	160270560	160270581	1316095
1	160326962	160327006	Peak	0	+	160326962	160327006	1316095
1	160327057	160327083	Peak	0	+	160327057	160327083	1316095
1	160329261	160329271	Peak	0	+	160329261	160329271	1316095
1	160588070	160588167	Peak	0	+	160588070	160588167	1316095
1	160588887	160588981	Peak	0	+	160588887	160588981	1316095
1	160724500	160724511	Peak	0	+	160724500	160724511	1316095
1	160724519	160724541	Peak	0	+	160724519	160724541	1316095
1	160724559	160724613	Peak	0	+	160724559	160724613	1316095
1	160724624	160724682	Peak	0	+	160724624	160724682	1316095
1	160824509	160824600	Peak	0	+	160824509	160824600	1316095
1	160870333	160870408	Peak	0	+	160870333	160870408	1316095
1	160872046	160872097	Peak	0	+	160872046	160872097	1316095
1	160874841	160874851	Peak	0	+	160874841	160874851	1316095
1	160905361	160905371	Peak	0	+	160905361	160905371	1316095
1	160907301	160907396	Peak	0	+	160907301	160907396	1316095
1	160907476	160907491	Peak	0	+	160907476	160907491	1316095
1	161012259	161012291	Peak	0	+	161012259	161012291	1316095
1	161041037	161041062	Peak	0	+	161041037	161041062	1316095
1	161041068	161041111	Peak	0	+	161041068	161041111	1316095
1	161053535	161053600	Peak	0	+	161053535	161053600	1316095
1	161105108	161105419	Peak	0	+	161105108	161105419	1316095
1	161106180	161106300	Peak	0	+	161106180	161106300	1316095
1	161126079	161126166	Peak	0	+	161126079	161126166	1316095
1	161242637	161242721	Peak	0	+	161242637	161242721	1316095
1	161242874	161242942	Peak	0	+	161242874	161242942	1316095
1	161318480	161318561	Peak	0	+	161318480	161318561	1316095
1	161355269	161355381	Peak	0	+	161355269	161355381	1316095
1	161355400	161355554	Peak	0	+	161355400	161355554	1316095
1	161356361	161356402	Peak	0	+	161356361	161356402	1316095
1	161423960	161424029	Peak	0	+	161423960	161424029	1316095
1	161424097	161424171	Peak	0	+	161424097	161424171	1316095
1	161471689	161471741	Peak	0	+	161471689	161471741	1316095
1	161513602	161513621	Peak	0	+	161513602	161513621	1316095
1	161514421	161514491	Peak	0	+	161514421	161514491	1316095
1	161514534	161514721	Peak	0	+	161514534	161514721	1316095
1	161634201	161634261	Peak	0	+	161634201	161634261	1316095
1	161724952	161725065	Peak	0	+	161724952	161725065	1316095
1	161833350	161833361	Peak	0	+	161833350	161833361	1316095
1	161906969	161907222	Peak	0	+	161906969	161907222	1316095
1	161925483	161925509	Peak	0	+	161925483	161925509	1316095
1	162083641	162083801	Peak	0	+	162083641	162083801	1316095
1	162083883	162083975	Peak	0	+	162083883	162083975	1316095
1	162365421	162365677	Peak	0	+	162365421	162365677	1316095
1	162365691	162365774	Peak	0	+	162365691	162365774	1316095
1	162366411	162366531	Peak	0	+	162366411	162366531	1316095
1	162423638	162423652	Peak	0	+	162423638	162423652	1316095
1	162517876	162517957	Peak	0	+	162517876	162517957	1316095
1	162600740	162600751	Peak	0	+	162600740	162600751	1316095
1	162602100	162602111	Peak	0	+	162602100	162602111	1316095
1	162626810	162626908	Peak	0	+	162626810	162626908	1316095
1	162739611	162739792	Peak	0	+	162739611	162739792	1316095
1	162739809	162739936	Peak	0	+	162739809	162739936	1316095
1	163451161	163451197	Peak	0	+	163451161	163451197	1316095
1	163451281	163451291	Peak	0	+	163451281	163451291	1316095
1	163601216	163601283	Peak	0	+	163601216	163601283	1316095
1	163601321	163601471	Peak	0	+	163601321	163601471	1316095
1	163602069	163602391	Peak	0	+	163602069	163602391	1316095
1	163851680	163851741	Peak	0	+	163851680	163851741	1316095
1	164103021	164103041	Peak	0	+	164103021	164103041	1316095
1	164288210	164288251	Peak	0	+	164288210	164288251	1316095
1	164416064	164416083	Peak	0	+	164416064	164416083	1316095
1	164426970	164427001	Peak	0	+	164426970	164427001	1316095
1	164513147	164513231	Peak	0	+	164513147	164513231	1316095
1	164525920	164525980	Peak	0	+	164525920	164525980	1316095
1	164942689	164942731	Peak	0	+	164942689	164942731	1316095
1	164961271	164961351	Peak	0	+	164961271	164961351	1316095
1	164966710	164966725	Peak	0	+	164966710	164966725	1316095
1	164966749	164966794	Peak	0	+	164966749	164966794	1316095
1	165085098	165085112	Peak	0	+	165085098	165085112	1316095
1	165106724	165106771	Peak	0	+	165106724	165106771	1316095
1	165427708	165427810	Peak	0	+	165427708	165427810	1316095
1	165440567	165440631	Peak	0	+	165440567	165440631	1316095
1	165778189	165778291	Peak	0	+	165778189	165778291	1316095
1	165959303	165959331	Peak	0	+	165959303	165959331	1316095
1	166076326	166076391	Peak	0	+	166076326	166076391	1316095
1	166333949	166334031	Peak	0	+	166333949	166334031	1316095
1	166424101	166424152	Peak	0	+	166424101	166424152	1316095
1	166424879	166425020	Peak	0	+	166424879	166425020	1316095
1	166784979	166784991	Peak	0	+	166784979	166784991	1316095
1	166819186	166819304	Peak	0	+	166819186	166819304	1316095
1	166819321	166819331	Peak	0	+	166819321	166819331	1316095
1	166819339	166819351	Peak	0	+	166819339	166819351	1316095
1	166819390	166819401	Peak	0	+	166819390	166819401	1316095
1	166826077	166826149	Peak	0	+	166826077	166826149	1316095
1	166826160	166826211	Peak	0	+	166826160	166826211	1316095
1	166828731	166828742	Peak	0	+	166828731	166828742	1316095
1	166828752	166828795	Peak	0	+	166828752	166828795	1316095
1	166855195	166855221	Peak	0	+	166855195	166855221	1316095
1	166937871	166938001	Peak	0	+	166937871	166938001	1316095
1	166938008	166938021	Peak	0	+	166938008	166938021	1316095
1	166941641	166941711	Peak	0	+	166941641	166941711	1316095
1	166942608	166942632	Peak	0	+	166942608	166942632	1316095
1	166943076	166943165	Peak	0	+	166943076	166943165	1316095
1	166946815	166946923	Peak	0	+	166946815	166946923	1316095
1	166981533	166981650	Peak	0	+	166981533	166981650	1316095
1	167047841	167047851	Peak	0	+	167047841	167047851	1316095
1	167047861	167047921	Peak	0	+	167047861	167047921	1316095
1	167082178	167082582	Peak	0	+	167082178	167082582	1316095
1	167083445	167083511	Peak	0	+	167083445	167083511	1316095
1	167083651	167083687	Peak	0	+	167083651	167083687	1316095
1	167346253	167346311	Peak	0	+	167346253	167346311	1316095
1	167346317	167346374	Peak	0	+	167346317	167346374	1316095
1	167493593	167493821	Peak	0	+	167493593	167493821	1316095
1	167493845	167494031	Peak	0	+	167493845	167494031	1316095
1	167539209	167539287	Peak	0	+	167539209	167539287	1316095
1	167540099	167540131	Peak	0	+	167540099	167540131	1316095
1	167847879	167847944	Peak	0	+	167847879	167847944	1316095
1	167883088	167883121	Peak	0	+	167883088	167883121	1316095
1	167883259	167883351	Peak	0	+	167883259	167883351	1316095
1	167917649	167917672	Peak	0	+	167917649	167917672	1316095
1	168090670	168090788	Peak	0	+	168090670	168090788	1316095
1	168331034	168331100	Peak	0	+	168331034	168331100	1316095
[truncated: 24,292 more rows]
