# Supplementary material for: The native cistrome and sequence motif families of the maize ear
Source: PLoS Genet. 2021 Aug 12;17(8):e1009689. doi: 10.1371/journal.pgen.1009689 (PMC8360572; doi:10.1371/journal.pgen.1009689)
Supplement: S1 Zip File — Bed files of peak segments called by iSeg at a series of cutoffs; bc 1, 3, 5, 7, and 9. MOA-seq read- and quantile-normalized fragment coverage scores were used as the input. Included are the 5 BED files for B73v3, a readme (txt) file, and a summary statistics table (xlsx) captured from Table Browser for files on UCSC genome browser, genomaize, for each iSeg bigbed source file. (ZIP) [file pgen.1009689.s026.zip › iSegTableStats_Cov_Frenters_FES_B73v3MOA.xlsx]

## Sheet: Sheet1
MOA COVERAGE
hub_31_MOA_ES_ABCD_Cov_iSEG_bc1.0_v180620 (hub_31_MOA_ES_ABCD_Cov_iSEG_bc1.0_v180620) Summary Statistics					hub_31_MOA_ES_ABCD_Cov_iSEG_bc3.0_v180620 (hub_31_MOA_ES_ABCD_Cov_iSEG_bc3.0_v180620) Summary Statistics					hub_31_MOA_ES_ABCD_Cov_iSEG_bc5.0_v180620 (hub_31_MOA_ES_ABCD_Cov_iSEG_bc5.0_v180620) Summary Statistics					hub_31_MOA_ES_ABCD_Cov_iSEG_bc7.0_v180620 (hub_31_MOA_ES_ABCD_Cov_iSEG_bc7.0_v180620) Summary Statistics					hub_31_MOA_ES_ABCD_Cov_iSEG_bc9.0_v180620 (hub_31_MOA_ES_ABCD_Cov_iSEG_bc9.0_v180620) Summary Statistics
	item count	3036563				item count	663747				item count	102075				item count	49187				item count	26291
	item bases	445,969,127 (21.57%)				item bases	57,346,798 (2.77%)				item bases	11,434,118 (0.55%)				item bases	4,197,350 (0.20%)				item bases	1,568,143 (0.08%)
	item total	445,969,127 (21.57%)				item total	57,346,798 (2.77%)				item total	11,434,118 (0.55%)				item total	4,197,350 (0.20%)				item total	1,568,143 (0.08%)
	smallest item	2				smallest item	4				smallest item	4				smallest item	4				smallest item	8
	average item	147				average item	86				average item	112				average item	85				average item	60
	biggest item	5812				biggest item	2020				biggest item	1357				biggest item	812				biggest item	500
Region and Timing Statistics					Region and Timing Statistics					Region and Timing Statistics					Region and Timing Statistics					Region and Timing Statistics
	region	genome				region	genome				region	genome				region	genome				region	genome
	bases in region	2067864162				bases in region	2067864162				bases in region	2067864162				bases in region	2067864162				bases in region	2067864162
	bases in gaps	0				bases in gaps	0				bases in gaps	0				bases in gaps	0				bases in gaps	0
	load time	3.08				load time	0.73				load time	0.17				load time	0.12				load time	0.09
	calculation time	0.3				calculation time	0.18				calculation time	0.15				calculation time	0.15				calculation time	0.15
	free memory time	0				free memory time	0				free memory time	0				free memory time	0				free memory time	0
	filter	off				filter	off				filter	off				filter	off				filter	off
	intersection	off				intersection	off				intersection	off				intersection	off				intersection	off
MOA FRENTERS COVERAGE
hub_31_MOA_ES_ABCD_Frenter_iSEG_bc1.0_v180620 (hub_31_MOA_ES_ABCD_Frenter_iSEG_bc1.0_v180620) Summary Statistics					hub_31_MOA_ES_ABCD_Frenter_iSEG_bc3.0_v180620 (hub_31_MOA_ES_ABCD_Frenter_iSEG_bc3.0_v180620) Summary Statistics					hub_31_MOA_ES_ABCD_Frenter_iSEG_bc5.0_v180620 (hub_31_MOA_ES_ABCD_Frenter_iSEG_bc5.0_v180620) Summary Statistics					hub_31_MOA_ES_ABCD_Frenter_iSEG_bc7.0_v180620 (hub_31_MOA_ES_ABCD_Frenter_iSEG_bc7.0_v180620) Summary Statistics					hub_31_MOA_ES_ABCD_Frenter_iSEG_bc9.0_v180620 (hub_31_MOA_ES_ABCD_Frenter_iSEG_bc9.0_v180620) Summary Statistics
	item count	5909544				item count	1398576				item count	381134				item count	143009				item count	64842
	item bases	295,279,497 (14.28%)				item bases	44,100,266 (2.13%)				item bases	10,190,033 (0.49%)				item bases	3,478,764 (0.17%)				item bases	1,432,796 (0.07%)
	item total	295,279,497 (14.28%)				item total	44,100,266 (2.13%)				item total	10,190,033 (0.49%)				item total	3,478,764 (0.17%)				item total	1,432,796 (0.07%)
	smallest item	1				smallest item	1				smallest item	1				smallest item	1				smallest item	1
	average item	50				average item	32				average item	27				average item	24				average item	22
	biggest item	955				biggest item	570				biggest item	425				biggest item	305				biggest item	215
Region and Timing Statistics					Region and Timing Statistics					Region and Timing Statistics					Region and Timing Statistics					Region and Timing Statistics
	region	genome				region	genome				region	genome				region	genome				region	genome
	bases in region	2067864162				bases in region	2067864162				bases in region	2067864162				bases in region	2067864162				bases in region	2067864162
	bases in gaps	0				bases in gaps	0				bases in gaps	0				bases in gaps	0				bases in gaps	0
	load time	6.24				load time	1.45				load time	0.45				load time	0.21				load time	0.13
	calculation time	0.4				calculation time	0.21				calculation time	0.16				calculation time	0.15				calculation time	0.15
	free memory time	0				free memory time	0				free memory time	0				free memory time	0				free memory time	0
	filter	off				filter	off				filter	off				filter	off				filter	off
	intersection	off				intersection	off				intersection	off				intersection	off				intersection	off
