# Supplementary material for: The native cistrome and sequence motif families of the maize ear
Source: PLoS Genet. 2021 Aug 12;17(8):e1009689. doi: 10.1371/journal.pgen.1009689 (PMC8360572; doi:10.1371/journal.pgen.1009689)
Supplement: S1 Zip File — Bed files of peak segments called by iSeg at a series of cutoffs; bc 1, 3, 5, 7, and 9. MOA-seq read- and quantile-normalized fragment coverage scores were used as the input. Included are the 5 BED files for B73v3, a readme (txt) file, and a summary statistics table (xlsx) captured from Table Browser for files on UCSC genome browser, genomaize, for each iSeg bigbed source file. (ZIP) [file pgen.1009689.s026.zip › readme_iSegBCseriesBEDfiles.txt]

Zip file contains BED files of peak calls made by iSeg as specified stringency (BC value).
The 5 files are peak regions exceeding the BC value of 1, 3, 5, 7,or 9.
Source data and processing pipelines described in Savadel et al., 2020, HW Bass lab at FSU.
File structure is BED format as converted by Table Browser tools in UCSC browser, genomiaze, Sep 2020.
Long filename examples and naming key for file batches in this or other zip files:
MOA_ES_ABCD_Cov_iSEG_bc5.0_v180620.BED
fes_MOA_cov_B73v3_iSEGpeaksBC5.BED
MOA_ES_ABCD_Frenter_iSEG_bc7.0_v180620
fes_MOA_frenters_B73v3_iSEGpeaksBC7.BED
fes = FSU earshoot
ES = earshoot
MOA = small fragment, light MNase digest
Frenter = fragment center, in this case sliding window avg (see Savadel et al. for methods)
ABCD = pool of all earshoot libraries from Savadel et al.
v180626 = version datestamp
iSEG_bc5.0 = iSeg peak calls at biological cutoff 5 (called bc5.0 or BC5).
