# Supplementary material for: The native cistrome and sequence motif families of the maize ear
Source: PLoS Genet. 2021 Aug 12;17(8):e1009689. doi: 10.1371/journal.pgen.1009689 (PMC8360572; doi:10.1371/journal.pgen.1009689)
Supplement: S2 Zip File — Bed files of peak segments called by iSeg at a series of cutoffs; bc 1, 3, 5, 7, and 9. MFs (sliding window capturing fragment midpoint clusters) scores were used as the input. Included are the 5 BED files for B73v3, a readme (txt) file, and a summary statistics table (xlsx) captured from Table Browser for files on UCSC genome browser, genomaize, for each iSeg bigbed source file. (ZIP) [file pgen.1009689.s027.zip › fes_MOA_frenters_B73v3_iSEGpeaksBC3.BED]

track name="MOA_ES_ABCD_Frenter_iSEG_bc3.0_v180620" description="table browser query on hub_31_MOA_ES_ABCD_Frenter_iSEG_bc3.0_v180620" visibility=3 url=
1	689	719	Peak	0	+	689	719	1316095
1	835	873	Peak	0	+	835	873	1316095
1	928	953	Peak	0	+	928	953	1316095
1	1169	1184	Peak	0	+	1169	1184	1316095
1	1393	1417	Peak	0	+	1393	1417	1316095
1	1608	1628	Peak	0	+	1608	1628	1316095
1	1668	1688	Peak	0	+	1668	1688	1316095
1	2288	2319	Peak	0	+	2288	2319	1316095
1	3382	3403	Peak	0	+	3382	3403	1316095
1	3498	3533	Peak	0	+	3498	3533	1316095
1	3678	3694	Peak	0	+	3678	3694	1316095
1	3777	3827	Peak	0	+	3777	3827	1316095
1	4168	4193	Peak	0	+	4168	4193	1316095
1	4243	4273	Peak	0	+	4243	4273	1316095
1	4528	4552	Peak	0	+	4528	4552	1316095
1	5069	5097	Peak	0	+	5069	5097	1316095
1	5228	5253	Peak	0	+	5228	5253	1316095
1	6481	6513	Peak	0	+	6481	6513	1316095
1	6608	6633	Peak	0	+	6608	6633	1316095
1	8171	8183	Peak	0	+	8171	8183	1316095
1	8338	8363	Peak	0	+	8338	8363	1316095
1	9688	9728	Peak	0	+	9688	9728	1316095
1	9748	9884	Peak	0	+	9748	9884	1316095
1	10258	10302	Peak	0	+	10258	10302	1316095
1	10323	10348	Peak	0	+	10323	10348	1316095
1	10393	10448	Peak	0	+	10393	10448	1316095
1	10558	10580	Peak	0	+	10558	10580	1316095
1	11178	11228	Peak	0	+	11178	11228	1316095
1	13912	13933	Peak	0	+	13912	13933	1316095
1	36418	36438	Peak	0	+	36418	36438	1316095
1	36683	36718	Peak	0	+	36683	36718	1316095
1	36795	36820	Peak	0	+	36795	36820	1316095
1	36978	37018	Peak	0	+	36978	37018	1316095
1	37073	37100	Peak	0	+	37073	37100	1316095
1	37133	37168	Peak	0	+	37133	37168	1316095
1	37223	37248	Peak	0	+	37223	37248	1316095
1	44211	44223	Peak	0	+	44211	44223	1316095
1	44378	44398	Peak	0	+	44378	44398	1316095
1	46308	46328	Peak	0	+	46308	46328	1316095
1	46852	46868	Peak	0	+	46852	46868	1316095
1	47857	47878	Peak	0	+	47857	47878	1316095
1	47943	47959	Peak	0	+	47943	47959	1316095
1	48008	48023	Peak	0	+	48008	48023	1316095
1	48253	48278	Peak	0	+	48253	48278	1316095
1	48533	48549	Peak	0	+	48533	48549	1316095
1	48863	48888	Peak	0	+	48863	48888	1316095
1	49249	49303	Peak	0	+	49249	49303	1316095
1	49338	49373	Peak	0	+	49338	49373	1316095
1	49418	49458	Peak	0	+	49418	49458	1316095
1	49603	49623	Peak	0	+	49603	49623	1316095
1	49798	49823	Peak	0	+	49798	49823	1316095
1	49863	49883	Peak	0	+	49863	49883	1316095
1	57396	57408	Peak	0	+	57396	57408	1316095
1	61773	61793	Peak	0	+	61773	61793	1316095
1	61876	61893	Peak	0	+	61876	61893	1316095
1	62038	62053	Peak	0	+	62038	62053	1316095
1	62564	62588	Peak	0	+	62564	62588	1316095
1	63723	63753	Peak	0	+	63723	63753	1316095
1	63941	63968	Peak	0	+	63941	63968	1316095
1	64096	64118	Peak	0	+	64096	64118	1316095
1	64227	64253	Peak	0	+	64227	64253	1316095
1	64462	64483	Peak	0	+	64462	64483	1316095
1	64678	64698	Peak	0	+	64678	64698	1316095
1	64863	64893	Peak	0	+	64863	64893	1316095
1	64937	64958	Peak	0	+	64937	64958	1316095
1	64998	65023	Peak	0	+	64998	65023	1316095
1	65058	65083	Peak	0	+	65058	65083	1316095
1	65362	65388	Peak	0	+	65362	65388	1316095
1	65464	65485	Peak	0	+	65464	65485	1316095
1	65530	65550	Peak	0	+	65530	65550	1316095
1	72442	72453	Peak	0	+	72442	72453	1316095
1	72559	72591	Peak	0	+	72559	72591	1316095
1	72809	72838	Peak	0	+	72809	72838	1316095
1	74046	74058	Peak	0	+	74046	74058	1316095
1	75453	75478	Peak	0	+	75453	75478	1316095
1	75533	75573	Peak	0	+	75533	75573	1316095
1	75838	75873	Peak	0	+	75838	75873	1316095
1	75926	75938	Peak	0	+	75926	75938	1316095
1	76748	76772	Peak	0	+	76748	76772	1316095
1	82349	82363	Peak	0	+	82349	82363	1316095
1	83353	83373	Peak	0	+	83353	83373	1316095
1	83793	83813	Peak	0	+	83793	83813	1316095
1	84292	84316	Peak	0	+	84292	84316	1316095
1	84426	84438	Peak	0	+	84426	84438	1316095
1	84758	84778	Peak	0	+	84758	84778	1316095
1	84888	84933	Peak	0	+	84888	84933	1316095
1	85161	85173	Peak	0	+	85161	85173	1316095
1	85343	85368	Peak	0	+	85343	85368	1316095
1	85843	85893	Peak	0	+	85843	85893	1316095
1	85918	85938	Peak	0	+	85918	85938	1316095
1	86003	86028	Peak	0	+	86003	86028	1316095
1	86793	86873	Peak	0	+	86793	86873	1316095
1	86893	86960	Peak	0	+	86893	86960	1316095
1	87993	88043	Peak	0	+	87993	88043	1316095
1	88227	88252	Peak	0	+	88227	88252	1316095
1	88298	88318	Peak	0	+	88298	88318	1316095
1	88353	88373	Peak	0	+	88353	88373	1316095
1	88435	88473	Peak	0	+	88435	88473	1316095
1	88513	88528	Peak	0	+	88513	88528	1316095
1	88592	88611	Peak	0	+	88592	88611	1316095
1	88668	88693	Peak	0	+	88668	88693	1316095
1	88778	88806	Peak	0	+	88778	88806	1316095
1	88903	88958	Peak	0	+	88903	88958	1316095
1	90136	90148	Peak	0	+	90136	90148	1316095
1	91843	91863	Peak	0	+	91843	91863	1316095
1	92409	92438	Peak	0	+	92409	92438	1316095
1	92731	92769	Peak	0	+	92731	92769	1316095
1	92868	92892	Peak	0	+	92868	92892	1316095
1	93018	93048	Peak	0	+	93018	93048	1316095
1	93088	93113	Peak	0	+	93088	93113	1316095
1	93233	93245	Peak	0	+	93233	93245	1316095
1	93663	93693	Peak	0	+	93663	93693	1316095
1	94398	94428	Peak	0	+	94398	94428	1316095
1	98528	98552	Peak	0	+	98528	98552	1316095
1	109353	109378	Peak	0	+	109353	109378	1316095
1	109898	109928	Peak	0	+	109898	109928	1316095
1	109972	109983	Peak	0	+	109972	109983	1316095
1	110013	110048	Peak	0	+	110013	110048	1316095
1	110123	110143	Peak	0	+	110123	110143	1316095
1	110213	110243	Peak	0	+	110213	110243	1316095
1	110343	110363	Peak	0	+	110343	110363	1316095
1	111038	111093	Peak	0	+	111038	111093	1316095
1	111118	111170	Peak	0	+	111118	111170	1316095
1	127450	127472	Peak	0	+	127450	127472	1316095
1	127503	127523	Peak	0	+	127503	127523	1316095
1	127553	127578	Peak	0	+	127553	127578	1316095
1	127819	127837	Peak	0	+	127819	127837	1316095
1	128011	128077	Peak	0	+	128011	128077	1316095
1	128078	128173	Peak	0	+	128078	128173	1316095
1	128450	128469	Peak	0	+	128450	128469	1316095
1	128573	128593	Peak	0	+	128573	128593	1316095
1	129647	129663	Peak	0	+	129647	129663	1316095
1	129708	129743	Peak	0	+	129708	129743	1316095
1	130733	130749	Peak	0	+	130733	130749	1316095
1	130996	131013	Peak	0	+	130996	131013	1316095
1	131498	131520	Peak	0	+	131498	131520	1316095
1	133737	133760	Peak	0	+	133737	133760	1316095
1	134681	134693	Peak	0	+	134681	134693	1316095
1	135049	135069	Peak	0	+	135049	135069	1316095
1	135303	135318	Peak	0	+	135303	135318	1316095
1	137963	137978	Peak	0	+	137963	137978	1316095
1	138339	138353	Peak	0	+	138339	138353	1316095
1	138858	138883	Peak	0	+	138858	138883	1316095
1	143995	144027	Peak	0	+	143995	144027	1316095
1	144263	144285	Peak	0	+	144263	144285	1316095
1	144348	144383	Peak	0	+	144348	144383	1316095
1	144513	144558	Peak	0	+	144513	144558	1316095
1	144598	144615	Peak	0	+	144598	144615	1316095
1	144713	144748	Peak	0	+	144713	144748	1316095
1	145567	145628	Peak	0	+	145567	145628	1316095
1	145648	145747	Peak	0	+	145648	145747	1316095
1	145768	145818	Peak	0	+	145768	145818	1316095
1	145847	145878	Peak	0	+	145847	145878	1316095
1	146921	146948	Peak	0	+	146921	146948	1316095
1	148398	148448	Peak	0	+	148398	148448	1316095
1	148548	148588	Peak	0	+	148548	148588	1316095
1	148643	148664	Peak	0	+	148643	148664	1316095
1	148713	148733	Peak	0	+	148713	148733	1316095
1	148787	148828	Peak	0	+	148787	148828	1316095
1	149356	149378	Peak	0	+	149356	149378	1316095
1	149647	149673	Peak	0	+	149647	149673	1316095
1	149698	149763	Peak	0	+	149698	149763	1316095
1	149843	149898	Peak	0	+	149843	149898	1316095
1	150191	150203	Peak	0	+	150191	150203	1316095
1	151036	151048	Peak	0	+	151036	151048	1316095
1	151463	151528	Peak	0	+	151463	151528	1316095
1	151617	151648	Peak	0	+	151617	151648	1316095
1	151680	151708	Peak	0	+	151680	151708	1316095
1	151798	151858	Peak	0	+	151798	151858	1316095
1	151915	151954	Peak	0	+	151915	151954	1316095
1	152163	152178	Peak	0	+	152163	152178	1316095
1	155548	155563	Peak	0	+	155548	155563	1316095
1	155608	155666	Peak	0	+	155608	155666	1316095
1	156046	156163	Peak	0	+	156046	156163	1316095
1	156208	156247	Peak	0	+	156208	156247	1316095
1	156288	156291	Peak	0	+	156288	156291	1316095
1	156293	156318	Peak	0	+	156293	156318	1316095
1	156369	156398	Peak	0	+	156369	156398	1316095
1	156445	156473	Peak	0	+	156445	156473	1316095
1	156532	156548	Peak	0	+	156532	156548	1316095
1	156991	157013	Peak	0	+	156991	157013	1316095
1	157379	157393	Peak	0	+	157379	157393	1316095
1	157437	157449	Peak	0	+	157437	157449	1316095
1	157499	157515	Peak	0	+	157499	157515	1316095
1	157843	157873	Peak	0	+	157843	157873	1316095
1	157978	158002	Peak	0	+	157978	158002	1316095
1	158077	158118	Peak	0	+	158077	158118	1316095
1	158178	158198	Peak	0	+	158178	158198	1316095
1	158228	158319	Peak	0	+	158228	158319	1316095
1	158371	158383	Peak	0	+	158371	158383	1316095
1	158432	158448	Peak	0	+	158432	158448	1316095
1	159173	159193	Peak	0	+	159173	159193	1316095
1	159223	159258	Peak	0	+	159223	159258	1316095
1	159313	159330	Peak	0	+	159313	159330	1316095
1	159606	159618	Peak	0	+	159606	159618	1316095
1	159828	159848	Peak	0	+	159828	159848	1316095
1	160198	160218	Peak	0	+	160198	160218	1316095
1	161173	161203	Peak	0	+	161173	161203	1316095
1	162533	162588	Peak	0	+	162533	162588	1316095
1	162611	162623	Peak	0	+	162611	162623	1316095
1	162863	162893	Peak	0	+	162863	162893	1316095
1	215318	215338	Peak	0	+	215318	215338	1316095
1	215393	215413	Peak	0	+	215393	215413	1316095
1	218569	218593	Peak	0	+	218569	218593	1316095
1	218644	218665	Peak	0	+	218644	218665	1316095
1	220168	220198	Peak	0	+	220168	220198	1316095
1	220243	220273	Peak	0	+	220243	220273	1316095
1	221853	221883	Peak	0	+	221853	221883	1316095
1	222028	222058	Peak	0	+	222028	222058	1316095
1	222138	222183	Peak	0	+	222138	222183	1316095
1	222283	222343	Peak	0	+	222283	222343	1316095
1	222363	222498	Peak	0	+	222363	222498	1316095
1	222693	222713	Peak	0	+	222693	222713	1316095
1	223181	223203	Peak	0	+	223181	223203	1316095
1	223373	223398	Peak	0	+	223373	223398	1316095
1	223813	223863	Peak	0	+	223813	223863	1316095
1	225448	225488	Peak	0	+	225448	225488	1316095
1	225678	225703	Peak	0	+	225678	225703	1316095
1	225868	225888	Peak	0	+	225868	225888	1316095
1	225978	225999	Peak	0	+	225978	225999	1316095
1	226069	226092	Peak	0	+	226069	226092	1316095
1	226288	226312	Peak	0	+	226288	226312	1316095
1	226403	226443	Peak	0	+	226403	226443	1316095
1	226519	226534	Peak	0	+	226519	226534	1316095
1	227728	227798	Peak	0	+	227728	227798	1316095
1	227823	227909	Peak	0	+	227823	227909	1316095
1	228278	228304	Peak	0	+	228278	228304	1316095
1	228605	228624	Peak	0	+	228605	228624	1316095
1	228763	228783	Peak	0	+	228763	228783	1316095
1	235098	235153	Peak	0	+	235098	235153	1316095
1	237119	237135	Peak	0	+	237119	237135	1316095
1	237462	237473	Peak	0	+	237462	237473	1316095
1	237663	237683	Peak	0	+	237663	237683	1316095
1	237762	237788	Peak	0	+	237762	237788	1316095
1	238387	238413	Peak	0	+	238387	238413	1316095
1	238613	238643	Peak	0	+	238613	238643	1316095
1	238697	238743	Peak	0	+	238697	238743	1316095
1	238793	238818	Peak	0	+	238793	238818	1316095
1	239198	239228	Peak	0	+	239198	239228	1316095
1	240362	240373	Peak	0	+	240362	240373	1316095
1	240607	240643	Peak	0	+	240607	240643	1316095
1	254583	254608	Peak	0	+	254583	254608	1316095
1	254678	254709	Peak	0	+	254678	254709	1316095
1	254735	254798	Peak	0	+	254735	254798	1316095
1	254956	254978	Peak	0	+	254956	254978	1316095
1	255217	255228	Peak	0	+	255217	255228	1316095
1	255418	255453	Peak	0	+	255418	255453	1316095
1	255497	255528	Peak	0	+	255497	255528	1316095
1	255672	255696	Peak	0	+	255672	255696	1316095
1	255923	255938	Peak	0	+	255923	255938	1316095
1	255991	256013	Peak	0	+	255991	256013	1316095
1	256179	256189	Peak	0	+	256179	256189	1316095
1	261491	261513	Peak	0	+	261491	261513	1316095
1	262152	262163	Peak	0	+	262152	262163	1316095
1	262508	262528	Peak	0	+	262508	262528	1316095
1	263383	263415	Peak	0	+	263383	263415	1316095
1	263613	263638	Peak	0	+	263613	263638	1316095
1	263683	263709	Peak	0	+	263683	263709	1316095
1	264503	264665	Peak	0	+	264503	264665	1316095
1	264706	264723	Peak	0	+	264706	264723	1316095
1	265003	265028	Peak	0	+	265003	265028	1316095
1	265048	265078	Peak	0	+	265048	265078	1316095
1	267048	267068	Peak	0	+	267048	267068	1316095
1	268373	268393	Peak	0	+	268373	268393	1316095
1	269184	269208	Peak	0	+	269184	269208	1316095
1	269963	269988	Peak	0	+	269963	269988	1316095
1	270232	270283	Peak	0	+	270232	270283	1316095
1	270323	270363	Peak	0	+	270323	270363	1316095
1	270403	270545	Peak	0	+	270403	270545	1316095
1	271192	271208	Peak	0	+	271192	271208	1316095
1	271329	271353	Peak	0	+	271329	271353	1316095
1	271533	271563	Peak	0	+	271533	271563	1316095
1	271993	272015	Peak	0	+	271993	272015	1316095
1	272163	272213	Peak	0	+	272163	272213	1316095
1	274398	274448	Peak	0	+	274398	274448	1316095
1	274753	274778	Peak	0	+	274753	274778	1316095
1	275973	276008	Peak	0	+	275973	276008	1316095
1	276063	276093	Peak	0	+	276063	276093	1316095
1	276173	276208	Peak	0	+	276173	276208	1316095
1	276243	276273	Peak	0	+	276243	276273	1316095
1	276406	276418	Peak	0	+	276406	276418	1316095
1	276488	276518	Peak	0	+	276488	276518	1316095
1	276580	276600	Peak	0	+	276580	276600	1316095
1	276858	276878	Peak	0	+	276858	276878	1316095
1	277357	277369	Peak	0	+	277357	277369	1316095
1	277933	277953	Peak	0	+	277933	277953	1316095
1	277998	278028	Peak	0	+	277998	278028	1316095
1	278091	278103	Peak	0	+	278091	278103	1316095
1	278148	278173	Peak	0	+	278148	278173	1316095
1	278228	278248	Peak	0	+	278228	278248	1316095
1	278288	278308	Peak	0	+	278288	278308	1316095
1	280989	281004	Peak	0	+	280989	281004	1316095
1	322909	322938	Peak	0	+	322909	322938	1316095
1	324349	324364	Peak	0	+	324349	324364	1316095
1	325206	325218	Peak	0	+	325206	325218	1316095
1	325532	325543	Peak	0	+	325532	325543	1316095
1	332873	332898	Peak	0	+	332873	332898	1316095
1	333228	333253	Peak	0	+	333228	333253	1316095
1	333538	333568	Peak	0	+	333538	333568	1316095
1	333871	333893	Peak	0	+	333871	333893	1316095
1	333938	333960	Peak	0	+	333938	333960	1316095
1	334003	334028	Peak	0	+	334003	334028	1316095
1	355893	355918	Peak	0	+	355893	355918	1316095
1	355966	355992	Peak	0	+	355966	355992	1316095
1	356378	356428	Peak	0	+	356378	356428	1316095
1	356518	356548	Peak	0	+	356518	356548	1316095
1	356578	356628	Peak	0	+	356578	356628	1316095
1	357628	357645	Peak	0	+	357628	357645	1316095
1	358863	358883	Peak	0	+	358863	358883	1316095
1	362143	362175	Peak	0	+	362143	362175	1316095
1	384739	384779	Peak	0	+	384739	384779	1316095
1	384957	384967	Peak	0	+	384957	384967	1316095
1	385173	385189	Peak	0	+	385173	385189	1316095
1	385308	385333	Peak	0	+	385308	385333	1316095
1	385773	385793	Peak	0	+	385773	385793	1316095
1	385933	385958	Peak	0	+	385933	385958	1316095
1	386263	386283	Peak	0	+	386263	386283	1316095
1	386827	386870	Peak	0	+	386827	386870	1316095
1	386971	387013	Peak	0	+	386971	387013	1316095
1	387248	387283	Peak	0	+	387248	387283	1316095
1	387666	387684	Peak	0	+	387666	387684	1316095
1	388053	388073	Peak	0	+	388053	388073	1316095
1	388588	388608	Peak	0	+	388588	388608	1316095
1	390703	390733	Peak	0	+	390703	390733	1316095
1	396826	396838	Peak	0	+	396826	396838	1316095
1	400628	400660	Peak	0	+	400628	400660	1316095
1	402442	402488	Peak	0	+	402442	402488	1316095
1	402588	402623	Peak	0	+	402588	402623	1316095
1	402837	402849	Peak	0	+	402837	402849	1316095
1	403233	403258	Peak	0	+	403233	403258	1316095
1	403297	403329	Peak	0	+	403297	403329	1316095
1	403358	403383	Peak	0	+	403358	403383	1316095
1	403463	403493	Peak	0	+	403463	403493	1316095
1	403653	403673	Peak	0	+	403653	403673	1316095
1	403843	403873	Peak	0	+	403843	403873	1316095
1	404913	404932	Peak	0	+	404913	404932	1316095
1	405023	405038	Peak	0	+	405023	405038	1316095
1	405662	405688	Peak	0	+	405662	405688	1316095
1	406688	406724	Peak	0	+	406688	406724	1316095
1	408983	409028	Peak	0	+	408983	409028	1316095
1	409288	409328	Peak	0	+	409288	409328	1316095
1	410243	410268	Peak	0	+	410243	410268	1316095
1	411359	411388	Peak	0	+	411359	411388	1316095
1	412338	412388	Peak	0	+	412338	412388	1316095
1	416031	416049	Peak	0	+	416031	416049	1316095
1	417901	417913	Peak	0	+	417901	417913	1316095
1	418642	418668	Peak	0	+	418642	418668	1316095
1	418878	418913	Peak	0	+	418878	418913	1316095
1	419253	419273	Peak	0	+	419253	419273	1316095
1	419418	419448	Peak	0	+	419418	419448	1316095
1	419822	419848	Peak	0	+	419822	419848	1316095
1	419893	419918	Peak	0	+	419893	419918	1316095
1	419988	420023	Peak	0	+	419988	420023	1316095
1	420218	420237	Peak	0	+	420218	420237	1316095
1	420443	420488	Peak	0	+	420443	420488	1316095
1	420553	420584	Peak	0	+	420553	420584	1316095
1	420767	420789	Peak	0	+	420767	420789	1316095
1	421278	421298	Peak	0	+	421278	421298	1316095
1	421313	421428	Peak	0	+	421313	421428	1316095
1	421443	421493	Peak	0	+	421443	421493	1316095
1	421498	421573	Peak	0	+	421498	421573	1316095
1	421599	421713	Peak	0	+	421599	421713	1316095
1	422269	422293	Peak	0	+	422269	422293	1316095
1	423503	423523	Peak	0	+	423503	423523	1316095
1	423558	423584	Peak	0	+	423558	423584	1316095
1	424593	424617	Peak	0	+	424593	424617	1316095
1	425029	425039	Peak	0	+	425029	425039	1316095
1	425178	425190	Peak	0	+	425178	425190	1316095
1	425563	425588	Peak	0	+	425563	425588	1316095
1	425768	425792	Peak	0	+	425768	425792	1316095
1	453058	453078	Peak	0	+	453058	453078	1316095
1	458004	458028	Peak	0	+	458004	458028	1316095
1	458068	458093	Peak	0	+	458068	458093	1316095
1	458183	458218	Peak	0	+	458183	458218	1316095
1	461669	461693	Peak	0	+	461669	461693	1316095
1	466048	466072	Peak	0	+	466048	466072	1316095
1	466972	466988	Peak	0	+	466972	466988	1316095
1	468828	468853	Peak	0	+	468828	468853	1316095
1	480664	480688	Peak	0	+	480664	480688	1316095
1	481963	481988	Peak	0	+	481963	481988	1316095
1	482893	482909	Peak	0	+	482893	482909	1316095
1	483028	483048	Peak	0	+	483028	483048	1316095
1	484663	484678	Peak	0	+	484663	484678	1316095
1	484735	484773	Peak	0	+	484735	484773	1316095
1	484898	484927	Peak	0	+	484898	484927	1316095
1	484994	485031	Peak	0	+	484994	485031	1316095
1	485128	485148	Peak	0	+	485128	485148	1316095
1	513833	513857	Peak	0	+	513833	513857	1316095
1	514648	514693	Peak	0	+	514648	514693	1316095
1	516277	516303	Peak	0	+	516277	516303	1316095
1	516778	516803	Peak	0	+	516778	516803	1316095
1	517346	517358	Peak	0	+	517346	517358	1316095
1	517837	517868	Peak	0	+	517837	517868	1316095
1	518637	518653	Peak	0	+	518637	518653	1316095
1	519039	519057	Peak	0	+	519039	519057	1316095
1	520523	520543	Peak	0	+	520523	520543	1316095
1	522800	522824	Peak	0	+	522800	522824	1316095
1	526083	526108	Peak	0	+	526083	526108	1316095
1	526808	526963	Peak	0	+	526808	526963	1316095
1	526990	527020	Peak	0	+	526990	527020	1316095
1	582948	582968	Peak	0	+	582948	582968	1316095
1	596111	596123	Peak	0	+	596111	596123	1316095
1	604838	604850	Peak	0	+	604838	604850	1316095
1	611708	611733	Peak	0	+	611708	611733	1316095
1	612357	612373	Peak	0	+	612357	612373	1316095
1	616038	616050	Peak	0	+	616038	616050	1316095
1	622831	622856	Peak	0	+	622831	622856	1316095
1	625198	625214	Peak	0	+	625198	625214	1316095
1	627513	627538	Peak	0	+	627513	627538	1316095
1	627867	627877	Peak	0	+	627867	627877	1316095
1	631538	631555	Peak	0	+	631538	631555	1316095
1	631812	631823	Peak	0	+	631812	631823	1316095
1	633273	633288	Peak	0	+	633273	633288	1316095
1	642276	642288	Peak	0	+	642276	642288	1316095
1	642383	642440	Peak	0	+	642383	642440	1316095
1	642564	642633	Peak	0	+	642564	642633	1316095
1	642706	642728	Peak	0	+	642706	642728	1316095
1	642732	642751	Peak	0	+	642732	642751	1316095
1	642813	642838	Peak	0	+	642813	642838	1316095
1	642888	643005	Peak	0	+	642888	643005	1316095
1	643053	643083	Peak	0	+	643053	643083	1316095
1	643123	643173	Peak	0	+	643123	643173	1316095
1	643229	643258	Peak	0	+	643229	643258	1316095
1	643683	643713	Peak	0	+	643683	643713	1316095
1	643763	643788	Peak	0	+	643763	643788	1316095
1	643858	643878	Peak	0	+	643858	643878	1316095
1	644208	644222	Peak	0	+	644208	644222	1316095
1	644498	644548	Peak	0	+	644498	644548	1316095
1	644593	644623	Peak	0	+	644593	644623	1316095
1	645118	645153	Peak	0	+	645118	645153	1316095
1	645218	645258	Peak	0	+	645218	645258	1316095
1	645283	645303	Peak	0	+	645283	645303	1316095
1	645403	645428	Peak	0	+	645403	645428	1316095
1	645499	645653	Peak	0	+	645499	645653	1316095
1	645847	645857	Peak	0	+	645847	645857	1316095
1	647388	647423	Peak	0	+	647388	647423	1316095
1	647933	647949	Peak	0	+	647933	647949	1316095
1	648033	648068	Peak	0	+	648033	648068	1316095
1	648118	648138	Peak	0	+	648118	648138	1316095
1	648283	648303	Peak	0	+	648283	648303	1316095
1	648393	648417	Peak	0	+	648393	648417	1316095
1	648438	648471	Peak	0	+	648438	648471	1316095
1	648542	648563	Peak	0	+	648542	648563	1316095
1	648943	648973	Peak	0	+	648943	648973	1316095
1	648983	649017	Peak	0	+	648983	649017	1316095
1	649088	649130	Peak	0	+	649088	649130	1316095
1	649388	649428	Peak	0	+	649388	649428	1316095
1	649598	649629	Peak	0	+	649598	649629	1316095
1	649918	649938	Peak	0	+	649918	649938	1316095
1	650053	650078	Peak	0	+	650053	650078	1316095
1	651578	651598	Peak	0	+	651578	651598	1316095
1	651833	651868	Peak	0	+	651833	651868	1316095
1	651938	651958	Peak	0	+	651938	651958	1316095
1	652653	652706	Peak	0	+	652653	652706	1316095
1	653068	653090	Peak	0	+	653068	653090	1316095
1	653668	653688	Peak	0	+	653668	653688	1316095
1	656209	656225	Peak	0	+	656209	656225	1316095
1	656593	656621	Peak	0	+	656593	656621	1316095
1	657343	657363	Peak	0	+	657343	657363	1316095
1	657408	657424	Peak	0	+	657408	657424	1316095
1	657838	657883	Peak	0	+	657838	657883	1316095
1	658328	658348	Peak	0	+	658328	658348	1316095
1	658463	658488	Peak	0	+	658463	658488	1316095
1	658581	658593	Peak	0	+	658581	658593	1316095
1	658638	658673	Peak	0	+	658638	658673	1316095
1	660851	660863	Peak	0	+	660851	660863	1316095
1	671993	672013	Peak	0	+	671993	672013	1316095
1	672083	672108	Peak	0	+	672083	672108	1316095
1	672358	672393	Peak	0	+	672358	672393	1316095
1	673533	673553	Peak	0	+	673533	673553	1316095
1	673998	674033	Peak	0	+	673998	674033	1316095
1	674189	674219	Peak	0	+	674189	674219	1316095
1	674698	674723	Peak	0	+	674698	674723	1316095
1	675173	675198	Peak	0	+	675173	675198	1316095
1	675318	675338	Peak	0	+	675318	675338	1316095
1	675498	675533	Peak	0	+	675498	675533	1316095
1	675833	675853	Peak	0	+	675833	675853	1316095
1	675968	675993	Peak	0	+	675968	675993	1316095
1	676122	676137	Peak	0	+	676122	676137	1316095
1	676558	676578	Peak	0	+	676558	676578	1316095
1	676758	676788	Peak	0	+	676758	676788	1316095
1	676978	677007	Peak	0	+	676978	677007	1316095
1	677057	677076	Peak	0	+	677057	677076	1316095
1	677148	677169	Peak	0	+	677148	677169	1316095
1	677681	677693	Peak	0	+	677681	677693	1316095
1	677713	677738	Peak	0	+	677713	677738	1316095
1	677778	677853	Peak	0	+	677778	677853	1316095
1	678032	678056	Peak	0	+	678032	678056	1316095
1	679253	679278	Peak	0	+	679253	679278	1316095
1	679313	679343	Peak	0	+	679313	679343	1316095
1	679748	679778	Peak	0	+	679748	679778	1316095
1	679818	679838	Peak	0	+	679818	679838	1316095
1	680502	680528	Peak	0	+	680502	680528	1316095
1	680558	680598	Peak	0	+	680558	680598	1316095
1	680613	680633	Peak	0	+	680613	680633	1316095
1	680637	680688	Peak	0	+	680637	680688	1316095
1	680698	680746	Peak	0	+	680698	680746	1316095
1	680836	680918	Peak	0	+	680836	680918	1316095
1	681163	681195	Peak	0	+	681163	681195	1316095
1	684708	684733	Peak	0	+	684708	684733	1316095
1	701330	701368	Peak	0	+	701330	701368	1316095
1	701436	701460	Peak	0	+	701436	701460	1316095
1	707563	707593	Peak	0	+	707563	707593	1316095
1	707748	707772	Peak	0	+	707748	707772	1316095
1	707963	707988	Peak	0	+	707963	707988	1316095
1	708826	708844	Peak	0	+	708826	708844	1316095
1	708993	709038	Peak	0	+	708993	709038	1316095
1	709188	709238	Peak	0	+	709188	709238	1316095
1	709278	709303	Peak	0	+	709278	709303	1316095
1	709398	709418	Peak	0	+	709398	709418	1316095
1	709732	709747	Peak	0	+	709732	709747	1316095
1	723207	723233	Peak	0	+	723207	723233	1316095
1	723329	723358	Peak	0	+	723329	723358	1316095
1	724558	724578	Peak	0	+	724558	724578	1316095
1	760052	760063	Peak	0	+	760052	760063	1316095
1	761742	761768	Peak	0	+	761742	761768	1316095
1	761908	761923	Peak	0	+	761908	761923	1316095
1	762253	762268	Peak	0	+	762253	762268	1316095
1	772518	772538	Peak	0	+	772518	772538	1316095
1	773078	773094	Peak	0	+	773078	773094	1316095
1	788683	788708	Peak	0	+	788683	788708	1316095
1	809343	809358	Peak	0	+	809343	809358	1316095
1	823233	823253	Peak	0	+	823233	823253	1316095
1	827788	827808	Peak	0	+	827788	827808	1316095
1	827878	827898	Peak	0	+	827878	827898	1316095
1	828628	828648	Peak	0	+	828628	828648	1316095
1	830444	830468	Peak	0	+	830444	830468	1316095
1	831608	831624	Peak	0	+	831608	831624	1316095
1	832523	832548	Peak	0	+	832523	832548	1316095
1	832733	832758	Peak	0	+	832733	832758	1316095
1	833956	833978	Peak	0	+	833956	833978	1316095
1	834625	834653	Peak	0	+	834625	834653	1316095
1	835467	835483	Peak	0	+	835467	835483	1316095
1	838233	838258	Peak	0	+	838233	838258	1316095
1	840963	840983	Peak	0	+	840963	840983	1316095
1	842788	842808	Peak	0	+	842788	842808	1316095
1	842914	842935	Peak	0	+	842914	842935	1316095
1	859338	859368	Peak	0	+	859338	859368	1316095
1	867553	867573	Peak	0	+	867553	867573	1316095
1	869417	869433	Peak	0	+	869417	869433	1316095
1	872683	872703	Peak	0	+	872683	872703	1316095
1	947543	947555	Peak	0	+	947543	947555	1316095
1	948932	948978	Peak	0	+	948932	948978	1316095
1	949021	949043	Peak	0	+	949021	949043	1316095
1	950323	950343	Peak	0	+	950323	950343	1316095
1	950538	950568	Peak	0	+	950538	950568	1316095
1	950647	950659	Peak	0	+	950647	950659	1316095
1	950718	950743	Peak	0	+	950718	950743	1316095
1	950787	950813	Peak	0	+	950787	950813	1316095
1	966153	966183	Peak	0	+	966153	966183	1316095
1	966244	966268	Peak	0	+	966244	966268	1316095
1	978978	978992	Peak	0	+	978978	978992	1316095
1	979169	979218	Peak	0	+	979169	979218	1316095
1	979268	979298	Peak	0	+	979268	979298	1316095
1	979333	979373	Peak	0	+	979333	979373	1316095
1	979573	979603	Peak	0	+	979573	979603	1316095
1	979688	979728	Peak	0	+	979688	979728	1316095
1	979763	979803	Peak	0	+	979763	979803	1316095
1	979898	979918	Peak	0	+	979898	979918	1316095
1	980903	980933	Peak	0	+	980903	980933	1316095
1	980982	981008	Peak	0	+	980982	981008	1316095
1	981913	981938	Peak	0	+	981913	981938	1316095
1	982085	982103	Peak	0	+	982085	982103	1316095
1	982343	982363	Peak	0	+	982343	982363	1316095
1	982414	982448	Peak	0	+	982414	982448	1316095
1	982573	982608	Peak	0	+	982573	982608	1316095
1	982740	982773	Peak	0	+	982740	982773	1316095
1	983053	983083	Peak	0	+	983053	983083	1316095
1	983213	983258	Peak	0	+	983213	983258	1316095
1	983318	983353	Peak	0	+	983318	983353	1316095
1	983623	983663	Peak	0	+	983623	983663	1316095
1	983708	983743	Peak	0	+	983708	983743	1316095
1	983823	983848	Peak	0	+	983823	983848	1316095
1	984002	984018	Peak	0	+	984002	984018	1316095
1	984066	984088	Peak	0	+	984066	984088	1316095
1	984153	984188	Peak	0	+	984153	984188	1316095
1	984453	984478	Peak	0	+	984453	984478	1316095
1	984568	984593	Peak	0	+	984568	984593	1316095
1	989038	989062	Peak	0	+	989038	989062	1316095
1	989211	989223	Peak	0	+	989211	989223	1316095
1	989479	989512	Peak	0	+	989479	989512	1316095
1	989658	989698	Peak	0	+	989658	989698	1316095
1	990906	990932	Peak	0	+	990906	990932	1316095
1	991044	991068	Peak	0	+	991044	991068	1316095
1	991158	991178	Peak	0	+	991158	991178	1316095
1	991203	991233	Peak	0	+	991203	991233	1316095
1	991333	991368	Peak	0	+	991333	991368	1316095
1	991428	991456	Peak	0	+	991428	991456	1316095
1	991593	991613	Peak	0	+	991593	991613	1316095
1	991938	991983	Peak	0	+	991938	991983	1316095
1	994863	994879	Peak	0	+	994863	994879	1316095
1	994992	995053	Peak	0	+	994992	995053	1316095
1	995103	995128	Peak	0	+	995103	995128	1316095
1	995208	995233	Peak	0	+	995208	995233	1316095
1	995287	995299	Peak	0	+	995287	995299	1316095
1	995588	995623	Peak	0	+	995588	995623	1316095
1	995688	995713	Peak	0	+	995688	995713	1316095
1	995756	995780	Peak	0	+	995756	995780	1316095
1	995803	995828	Peak	0	+	995803	995828	1316095
1	995948	995978	Peak	0	+	995948	995978	1316095
1	996366	996380	Peak	0	+	996366	996380	1316095
1	996588	996623	Peak	0	+	996588	996623	1316095
1	996683	996703	Peak	0	+	996683	996703	1316095
1	996788	996828	Peak	0	+	996788	996828	1316095
1	997078	997111	Peak	0	+	997078	997111	1316095
1	997159	997180	Peak	0	+	997159	997180	1316095
1	997378	997403	Peak	0	+	997378	997403	1316095
1	997513	997537	Peak	0	+	997513	997537	1316095
1	997653	997678	Peak	0	+	997653	997678	1316095
1	997718	997748	Peak	0	+	997718	997748	1316095
1	997813	997840	Peak	0	+	997813	997840	1316095
1	997978	998063	Peak	0	+	997978	998063	1316095
1	998468	998498	Peak	0	+	998468	998498	1316095
1	998558	998593	Peak	0	+	998558	998593	1316095
1	998643	998713	Peak	0	+	998643	998713	1316095
1	998758	998876	Peak	0	+	998758	998876	1316095
1	999003	999023	Peak	0	+	999003	999023	1316095
1	999203	999248	Peak	0	+	999203	999248	1316095
1	999268	999353	Peak	0	+	999268	999353	1316095
1	999373	999393	Peak	0	+	999373	999393	1316095
1	999429	999439	Peak	0	+	999429	999439	1316095
1	1000014	1000032	Peak	0	+	1000014	1000032	1316095
1	1000342	1000378	Peak	0	+	1000342	1000378	1316095
1	1000418	1000443	Peak	0	+	1000418	1000443	1316095
1	1000521	1000533	Peak	0	+	1000521	1000533	1316095
1	1000603	1000648	Peak	0	+	1000603	1000648	1316095
1	1000903	1000920	Peak	0	+	1000903	1000920	1316095
1	1000958	1001018	Peak	0	+	1000958	1001018	1316095
1	1001066	1001088	Peak	0	+	1001066	1001088	1316095
1	1001323	1001343	Peak	0	+	1001323	1001343	1316095
1	1001598	1001634	Peak	0	+	1001598	1001634	1316095
1	1001788	1001820	Peak	0	+	1001788	1001820	1316095
1	1002093	1002109	Peak	0	+	1002093	1002109	1316095
1	1002303	1002347	Peak	0	+	1002303	1002347	1316095
1	1002514	1002534	Peak	0	+	1002514	1002534	1316095
1	1002568	1002613	Peak	0	+	1002568	1002613	1316095
1	1003873	1003901	Peak	0	+	1003873	1003901	1316095
1	1003948	1003998	Peak	0	+	1003948	1003998	1316095
1	1004041	1004085	Peak	0	+	1004041	1004085	1316095
1	1004203	1004313	Peak	0	+	1004203	1004313	1316095
1	1004333	1004360	Peak	0	+	1004333	1004360	1316095
1	1004418	1004443	Peak	0	+	1004418	1004443	1316095
1	1004718	1004736	Peak	0	+	1004718	1004736	1316095
1	1004737	1004828	Peak	0	+	1004737	1004828	1316095
1	1004833	1004878	Peak	0	+	1004833	1004878	1316095
1	1004898	1004958	Peak	0	+	1004898	1004958	1316095
1	1004967	1005018	Peak	0	+	1004967	1005018	1316095
1	1005033	1005058	Peak	0	+	1005033	1005058	1316095
1	1005068	1005154	Peak	0	+	1005068	1005154	1316095
1	1005218	1005244	Peak	0	+	1005218	1005244	1316095
1	1005343	1005375	Peak	0	+	1005343	1005375	1316095
1	1005468	1005488	Peak	0	+	1005468	1005488	1316095
1	1005647	1005657	Peak	0	+	1005647	1005657	1316095
1	1005883	1005908	Peak	0	+	1005883	1005908	1316095
1	1005957	1005973	Peak	0	+	1005957	1005973	1316095
1	1006273	1006293	Peak	0	+	1006273	1006293	1316095
1	1006399	1006415	Peak	0	+	1006399	1006415	1316095
1	1006892	1006908	Peak	0	+	1006892	1006908	1316095
1	1008427	1008443	Peak	0	+	1008427	1008443	1316095
1	1009510	1009527	Peak	0	+	1009510	1009527	1316095
1	1011232	1011248	Peak	0	+	1011232	1011248	1316095
1	1011501	1011513	Peak	0	+	1011501	1011513	1316095
1	1012668	1012693	Peak	0	+	1012668	1012693	1316095
1	1012747	1012757	Peak	0	+	1012747	1012757	1316095
1	1012807	1012834	Peak	0	+	1012807	1012834	1316095
1	1021151	1021173	Peak	0	+	1021151	1021173	1316095
1	1021315	1021353	Peak	0	+	1021315	1021353	1316095
1	1024319	1024334	Peak	0	+	1024319	1024334	1316095
1	1025708	1025733	Peak	0	+	1025708	1025733	1316095
1	1025768	1025793	Peak	0	+	1025768	1025793	1316095
1	1026693	1026723	Peak	0	+	1026693	1026723	1316095
1	1029228	1029242	Peak	0	+	1029228	1029242	1316095
1	1031033	1031073	Peak	0	+	1031033	1031073	1316095
1	1031173	1031213	Peak	0	+	1031173	1031213	1316095
1	1031989	1032013	Peak	0	+	1031989	1032013	1316095
1	1032331	1032353	Peak	0	+	1032331	1032353	1316095
1	1032381	1032393	Peak	0	+	1032381	1032393	1316095
1	1032853	1032932	Peak	0	+	1032853	1032932	1316095
1	1032973	1033011	Peak	0	+	1032973	1033011	1316095
1	1033053	1033093	Peak	0	+	1033053	1033093	1316095
1	1033265	1033335	Peak	0	+	1033265	1033335	1316095
1	1033468	1033484	Peak	0	+	1033468	1033484	1316095
1	1033599	1033615	Peak	0	+	1033599	1033615	1316095
1	1033759	1033792	Peak	0	+	1033759	1033792	1316095
1	1033915	1033938	Peak	0	+	1033915	1033938	1316095
1	1034080	1034101	Peak	0	+	1034080	1034101	1316095
1	1034617	1034658	Peak	0	+	1034617	1034658	1316095
1	1034758	1034803	Peak	0	+	1034758	1034803	1316095
1	1034820	1034863	Peak	0	+	1034820	1034863	1316095
1	1034881	1034923	Peak	0	+	1034881	1034923	1316095
1	1035036	1035048	Peak	0	+	1035036	1035048	1316095
1	1035098	1035128	Peak	0	+	1035098	1035128	1316095
1	1035163	1035179	Peak	0	+	1035163	1035179	1316095
1	1035979	1035999	Peak	0	+	1035979	1035999	1316095
1	1036108	1036128	Peak	0	+	1036108	1036128	1316095
1	1036169	1036185	Peak	0	+	1036169	1036185	1316095
1	1036343	1036381	Peak	0	+	1036343	1036381	1316095
1	1036473	1036513	Peak	0	+	1036473	1036513	1316095
1	1036853	1036868	Peak	0	+	1036853	1036868	1316095
1	1037588	1037618	Peak	0	+	1037588	1037618	1316095
1	1037733	1037763	Peak	0	+	1037733	1037763	1316095
1	1038248	1038288	Peak	0	+	1038248	1038288	1316095
1	1038318	1038360	Peak	0	+	1038318	1038360	1316095
1	1038848	1038873	Peak	0	+	1038848	1038873	1316095
1	1040123	1040184	Peak	0	+	1040123	1040184	1316095
1	1040201	1040253	Peak	0	+	1040201	1040253	1316095
1	1040257	1040293	Peak	0	+	1040257	1040293	1316095
1	1040428	1040468	Peak	0	+	1040428	1040468	1316095
1	1041633	1041652	Peak	0	+	1041633	1041652	1316095
1	1042043	1042059	Peak	0	+	1042043	1042059	1316095
1	1046113	1046138	Peak	0	+	1046113	1046138	1316095
1	1053888	1053923	Peak	0	+	1053888	1053923	1316095
1	1066169	1066193	Peak	0	+	1066169	1066193	1316095
1	1066743	1066769	Peak	0	+	1066743	1066769	1316095
1	1071683	1071703	Peak	0	+	1071683	1071703	1316095
1	1075268	1075293	Peak	0	+	1075268	1075293	1316095
1	1075518	1075530	Peak	0	+	1075518	1075530	1316095
1	1093873	1093903	Peak	0	+	1093873	1093903	1316095
1	1096911	1096928	Peak	0	+	1096911	1096928	1316095
1	1102753	1102778	Peak	0	+	1102753	1102778	1316095
1	1105038	1105068	Peak	0	+	1105038	1105068	1316095
1	1107698	1107714	Peak	0	+	1107698	1107714	1316095
1	1118488	1118510	Peak	0	+	1118488	1118510	1316095
1	1119183	1119208	Peak	0	+	1119183	1119208	1316095
1	1124139	1124155	Peak	0	+	1124139	1124155	1316095
1	1128237	1128256	Peak	0	+	1128237	1128256	1316095
1	1132683	1132712	Peak	0	+	1132683	1132712	1316095
1	1133703	1133724	Peak	0	+	1133703	1133724	1316095
1	1145151	1145163	Peak	0	+	1145151	1145163	1316095
1	1146262	1146273	Peak	0	+	1146262	1146273	1316095
1	1147127	1147183	Peak	0	+	1147127	1147183	1316095
1	1147548	1147560	Peak	0	+	1147548	1147560	1316095
1	1147773	1147793	Peak	0	+	1147773	1147793	1316095
1	1147876	1147888	Peak	0	+	1147876	1147888	1316095
1	1148123	1148153	Peak	0	+	1148123	1148153	1316095
1	1153496	1153510	Peak	0	+	1153496	1153510	1316095
1	1153547	1153572	Peak	0	+	1153547	1153572	1316095
1	1153808	1153846	Peak	0	+	1153808	1153846	1316095
1	1153903	1153943	Peak	0	+	1153903	1153943	1316095
1	1154023	1154043	Peak	0	+	1154023	1154043	1316095
1	1154109	1154146	Peak	0	+	1154109	1154146	1316095
1	1154198	1154231	Peak	0	+	1154198	1154231	1316095
1	1154488	1154528	Peak	0	+	1154488	1154528	1316095
1	1154568	1154608	Peak	0	+	1154568	1154608	1316095
1	1154693	1154713	Peak	0	+	1154693	1154713	1316095
1	1154763	1154793	Peak	0	+	1154763	1154793	1316095
1	1154947	1154972	Peak	0	+	1154947	1154972	1316095
1	1155033	1155073	Peak	0	+	1155033	1155073	1316095
1	1155123	1155148	Peak	0	+	1155123	1155148	1316095
1	1155204	1155248	Peak	0	+	1155204	1155248	1316095
1	1155298	1155333	Peak	0	+	1155298	1155333	1316095
1	1155523	1155578	Peak	0	+	1155523	1155578	1316095
1	1157073	1157098	Peak	0	+	1157073	1157098	1316095
1	1158158	1158180	Peak	0	+	1158158	1158180	1316095
1	1158308	1158343	Peak	0	+	1158308	1158343	1316095
1	1158788	1158823	Peak	0	+	1158788	1158823	1316095
1	1159138	1159158	Peak	0	+	1159138	1159158	1316095
1	1159657	1159678	Peak	0	+	1159657	1159678	1316095
1	1165188	1165213	Peak	0	+	1165188	1165213	1316095
1	1165803	1165833	Peak	0	+	1165803	1165833	1316095
1	1168097	1168118	Peak	0	+	1168097	1168118	1316095
1	1168328	1168408	Peak	0	+	1168328	1168408	1316095
1	1174588	1174623	Peak	0	+	1174588	1174623	1316095
1	1174663	1174688	Peak	0	+	1174663	1174688	1316095
1	1175053	1175077	Peak	0	+	1175053	1175077	1316095
1	1175469	1175484	Peak	0	+	1175469	1175484	1316095
1	1175788	1175818	Peak	0	+	1175788	1175818	1316095
1	1177998	1178018	Peak	0	+	1177998	1178018	1316095
1	1178871	1178883	Peak	0	+	1178871	1178883	1316095
1	1179896	1179910	Peak	0	+	1179896	1179910	1316095
1	1182893	1182918	Peak	0	+	1182893	1182918	1316095
1	1182958	1182983	Peak	0	+	1182958	1182983	1316095
1	1185698	1185728	Peak	0	+	1185698	1185728	1316095
1	1191123	1191147	Peak	0	+	1191123	1191147	1316095
1	1194430	1194447	Peak	0	+	1194430	1194447	1316095
1	1194677	1194693	Peak	0	+	1194677	1194693	1316095
1	1194748	1194773	Peak	0	+	1194748	1194773	1316095
1	1194817	1194834	Peak	0	+	1194817	1194834	1316095
1	1195148	1195172	Peak	0	+	1195148	1195172	1316095
1	1195666	1195680	Peak	0	+	1195666	1195680	1316095
1	1195743	1195771	Peak	0	+	1195743	1195771	1316095
1	1195963	1195978	Peak	0	+	1195963	1195978	1316095
1	1196467	1196483	Peak	0	+	1196467	1196483	1316095
1	1196513	1196593	Peak	0	+	1196513	1196593	1316095
1	1196638	1196688	Peak	0	+	1196638	1196688	1316095
1	1196828	1196863	Peak	0	+	1196828	1196863	1316095
1	1196968	1197004	Peak	0	+	1196968	1197004	1316095
1	1197068	1197108	Peak	0	+	1197068	1197108	1316095
1	1197238	1197263	Peak	0	+	1197238	1197263	1316095
1	1197708	1197743	Peak	0	+	1197708	1197743	1316095
1	1197784	1197805	Peak	0	+	1197784	1197805	1316095
1	1197903	1197933	Peak	0	+	1197903	1197933	1316095
1	1197962	1197988	Peak	0	+	1197962	1197988	1316095
1	1198233	1198263	Peak	0	+	1198233	1198263	1316095
1	1198409	1198438	Peak	0	+	1198409	1198438	1316095
1	1199053	1199078	Peak	0	+	1199053	1199078	1316095
1	1199428	1199448	Peak	0	+	1199428	1199448	1316095
1	1199557	1199583	Peak	0	+	1199557	1199583	1316095
1	1199623	1199643	Peak	0	+	1199623	1199643	1316095
1	1199698	1199723	Peak	0	+	1199698	1199723	1316095
1	1199748	1199778	Peak	0	+	1199748	1199778	1316095
1	1201303	1201340	Peak	0	+	1201303	1201340	1316095
1	1201343	1201373	Peak	0	+	1201343	1201373	1316095
1	1201378	1201444	Peak	0	+	1201378	1201444	1316095
1	1201463	1201578	Peak	0	+	1201463	1201578	1316095
1	1201685	1201718	Peak	0	+	1201685	1201718	1316095
1	1201776	1201794	Peak	0	+	1201776	1201794	1316095
1	1208968	1208988	Peak	0	+	1208968	1208988	1316095
1	1211822	1211843	Peak	0	+	1211822	1211843	1316095
1	1217088	1217108	Peak	0	+	1217088	1217108	1316095
1	1217543	1217568	Peak	0	+	1217543	1217568	1316095
1	1219333	1219358	Peak	0	+	1219333	1219358	1316095
1	1219526	1219538	Peak	0	+	1219526	1219538	1316095
1	1220768	1220788	Peak	0	+	1220768	1220788	1316095
1	1220978	1221008	Peak	0	+	1220978	1221008	1316095
1	1221602	1221628	Peak	0	+	1221602	1221628	1316095
1	1221683	1221718	Peak	0	+	1221683	1221718	1316095
1	1221823	1221863	Peak	0	+	1221823	1221863	1316095
1	1221927	1221937	Peak	0	+	1221927	1221937	1316095
1	1222331	1222343	Peak	0	+	1222331	1222343	1316095
1	1222621	1222658	Peak	0	+	1222621	1222658	1316095
1	1222708	1222743	Peak	0	+	1222708	1222743	1316095
1	1223101	1223113	Peak	0	+	1223101	1223113	1316095
1	1223249	1223278	Peak	0	+	1223249	1223278	1316095
1	1223373	1223498	Peak	0	+	1223373	1223498	1316095
1	1223538	1223563	Peak	0	+	1223538	1223563	1316095
1	1224003	1224023	Peak	0	+	1224003	1224023	1316095
1	1224118	1224143	Peak	0	+	1224118	1224143	1316095
1	1224193	1224223	Peak	0	+	1224193	1224223	1316095
1	1224273	1224289	Peak	0	+	1224273	1224289	1316095
1	1224342	1224358	Peak	0	+	1224342	1224358	1316095
1	1235898	1235924	Peak	0	+	1235898	1235924	1316095
1	1243988	1244012	Peak	0	+	1243988	1244012	1316095
1	1259473	1259492	Peak	0	+	1259473	1259492	1316095
1	1259972	1259991	Peak	0	+	1259972	1259991	1316095
1	1260078	1260098	Peak	0	+	1260078	1260098	1316095
1	1264255	1264272	Peak	0	+	1264255	1264272	1316095
1	1271776	1271788	Peak	0	+	1271776	1271788	1316095
1	1272123	1272168	Peak	0	+	1272123	1272168	1316095
1	1272252	1272285	Peak	0	+	1272252	1272285	1316095
1	1272319	1272339	Peak	0	+	1272319	1272339	1316095
1	1272547	1272568	Peak	0	+	1272547	1272568	1316095
1	1273088	1273113	Peak	0	+	1273088	1273113	1316095
1	1273273	1273297	Peak	0	+	1273273	1273297	1316095
1	1295888	1295908	Peak	0	+	1295888	1295908	1316095
1	1330822	1330838	Peak	0	+	1330822	1330838	1316095
1	1335088	1335108	Peak	0	+	1335088	1335108	1316095
1	1355893	1355909	Peak	0	+	1355893	1355909	1316095
1	1376547	1376563	Peak	0	+	1376547	1376563	1316095
1	1379483	1379512	Peak	0	+	1379483	1379512	1316095
1	1380308	1380338	Peak	0	+	1380308	1380338	1316095
1	1401833	1401853	Peak	0	+	1401833	1401853	1316095
1	1404273	1404292	Peak	0	+	1404273	1404292	1316095
1	1410746	1410758	Peak	0	+	1410746	1410758	1316095
1	1417673	1417689	Peak	0	+	1417673	1417689	1316095
1	1421993	1422009	Peak	0	+	1421993	1422009	1316095
1	1425363	1425393	Peak	0	+	1425363	1425393	1316095
1	1426743	1426773	Peak	0	+	1426743	1426773	1316095
1	1426818	1426848	Peak	0	+	1426818	1426848	1316095
1	1426928	1426958	Peak	0	+	1426928	1426958	1316095
1	1428309	1428325	Peak	0	+	1428309	1428325	1316095
1	1429863	1429879	Peak	0	+	1429863	1429879	1316095
1	1445538	1445558	Peak	0	+	1445538	1445558	1316095
1	1445752	1445767	Peak	0	+	1445752	1445767	1316095
1	1445953	1445973	Peak	0	+	1445953	1445973	1316095
1	1446148	1446168	Peak	0	+	1446148	1446168	1316095
1	1446313	1446358	Peak	0	+	1446313	1446358	1316095
1	1446449	1446464	Peak	0	+	1446449	1446464	1316095
1	1446768	1446858	Peak	0	+	1446768	1446858	1316095
1	1449028	1449053	Peak	0	+	1449028	1449053	1316095
1	1449307	1449333	Peak	0	+	1449307	1449333	1316095
1	1451687	1451703	Peak	0	+	1451687	1451703	1316095
1	1457973	1458003	Peak	0	+	1457973	1458003	1316095
1	1458498	1458523	Peak	0	+	1458498	1458523	1316095
1	1458988	1459018	Peak	0	+	1458988	1459018	1316095
1	1459463	1459493	Peak	0	+	1459463	1459493	1316095
1	1459818	1459834	Peak	0	+	1459818	1459834	1316095
1	1459978	1460000	Peak	0	+	1459978	1460000	1316095
1	1460078	1460109	Peak	0	+	1460078	1460109	1316095
1	1460793	1460838	Peak	0	+	1460793	1460838	1316095
1	1460962	1460983	Peak	0	+	1460962	1460983	1316095
1	1461068	1461093	Peak	0	+	1461068	1461093	1316095
1	1461608	1461651	Peak	0	+	1461608	1461651	1316095
1	1461733	1461749	Peak	0	+	1461733	1461749	1316095
1	1461953	1461978	Peak	0	+	1461953	1461978	1316095
1	1461998	1462026	Peak	0	+	1461998	1462026	1316095
1	1462091	1462113	Peak	0	+	1462091	1462113	1316095
1	1462473	1462514	Peak	0	+	1462473	1462514	1316095
1	1462553	1462583	Peak	0	+	1462553	1462583	1316095
1	1462807	1462839	Peak	0	+	1462807	1462839	1316095
1	1462953	1462998	Peak	0	+	1462953	1462998	1316095
1	1463191	1463213	Peak	0	+	1463191	1463213	1316095
1	1463243	1463268	Peak	0	+	1463243	1463268	1316095
1	1463431	1463443	Peak	0	+	1463431	1463443	1316095
1	1463523	1463543	Peak	0	+	1463523	1463543	1316095
1	1463648	1463668	Peak	0	+	1463648	1463668	1316095
1	1463761	1463778	Peak	0	+	1463761	1463778	1316095
1	1465146	1465164	Peak	0	+	1465146	1465164	1316095
1	1466889	1466920	Peak	0	+	1466889	1466920	1316095
1	1467547	1467563	Peak	0	+	1467547	1467563	1316095
1	1467673	1467698	Peak	0	+	1467673	1467698	1316095
1	1469028	1469078	Peak	0	+	1469028	1469078	1316095
1	1469131	1469148	Peak	0	+	1469131	1469148	1316095
1	1469179	1469201	Peak	0	+	1469179	1469201	1316095
1	1478027	1478049	Peak	0	+	1478027	1478049	1316095
1	1478059	1478097	Peak	0	+	1478059	1478097	1316095
1	1478573	1478593	Peak	0	+	1478573	1478593	1316095
1	1478972	1478991	Peak	0	+	1478972	1478991	1316095
1	1479228	1479242	Peak	0	+	1479228	1479242	1316095
1	1480221	1480248	Peak	0	+	1480221	1480248	1316095
1	1480516	1480587	Peak	0	+	1480516	1480587	1316095
1	1480633	1480668	Peak	0	+	1480633	1480668	1316095
1	1480879	1480919	Peak	0	+	1480879	1480919	1316095
1	1481163	1481188	Peak	0	+	1481163	1481188	1316095
1	1481239	1481259	Peak	0	+	1481239	1481259	1316095
1	1481528	1481543	Peak	0	+	1481528	1481543	1316095
1	1487328	1487363	Peak	0	+	1487328	1487363	1316095
1	1487978	1488003	Peak	0	+	1487978	1488003	1316095
1	1488203	1488260	Peak	0	+	1488203	1488260	1316095
1	1488472	1488487	Peak	0	+	1488472	1488487	1316095
1	1488528	1488553	Peak	0	+	1488528	1488553	1316095
1	1488593	1488621	Peak	0	+	1488593	1488621	1316095
1	1489203	1489232	Peak	0	+	1489203	1489232	1316095
1	1489303	1489328	Peak	0	+	1489303	1489328	1316095
1	1489418	1489473	Peak	0	+	1489418	1489473	1316095
1	1489528	1489548	Peak	0	+	1489528	1489548	1316095
1	1489589	1489618	Peak	0	+	1489589	1489618	1316095
1	1489688	1489723	Peak	0	+	1489688	1489723	1316095
1	1490721	1490733	Peak	0	+	1490721	1490733	1316095
1	1490798	1490823	Peak	0	+	1490798	1490823	1316095
1	1491313	1491333	Peak	0	+	1491313	1491333	1316095
1	1493153	1493175	Peak	0	+	1493153	1493175	1316095
1	1494423	1494443	Peak	0	+	1494423	1494443	1316095
1	1494557	1494591	Peak	0	+	1494557	1494591	1316095
1	1495333	1495361	Peak	0	+	1495333	1495361	1316095
1	1497063	1497092	Peak	0	+	1497063	1497092	1316095
1	1497785	1497814	Peak	0	+	1497785	1497814	1316095
1	1497863	1497893	Peak	0	+	1497863	1497893	1316095
1	1498006	1498028	Peak	0	+	1498006	1498028	1316095
1	1501398	1501423	Peak	0	+	1501398	1501423	1316095
1	1501474	1501492	Peak	0	+	1501474	1501492	1316095
1	1502229	1502239	Peak	0	+	1502229	1502239	1316095
1	1502913	1502943	Peak	0	+	1502913	1502943	1316095
1	1504933	1504958	Peak	0	+	1504933	1504958	1316095
1	1505003	1505028	Peak	0	+	1505003	1505028	1316095
1	1505863	1505883	Peak	0	+	1505863	1505883	1316095
1	1506182	1506218	Peak	0	+	1506182	1506218	1316095
1	1506303	1506315	Peak	0	+	1506303	1506315	1316095
1	1506456	1506474	Peak	0	+	1506456	1506474	1316095
1	1506553	1506598	Peak	0	+	1506553	1506598	1316095
1	1506797	1506809	Peak	0	+	1506797	1506809	1316095
1	1506928	1506948	Peak	0	+	1506928	1506948	1316095
1	1506955	1506975	Peak	0	+	1506955	1506975	1316095
1	1512383	1512403	Peak	0	+	1512383	1512403	1316095
1	1516273	1516298	Peak	0	+	1516273	1516298	1316095
1	1521007	1521024	Peak	0	+	1521007	1521024	1316095
1	1523859	1523874	Peak	0	+	1523859	1523874	1316095
1	1524398	1524423	Peak	0	+	1524398	1524423	1316095
1	1524483	1524508	Peak	0	+	1524483	1524508	1316095
1	1528297	1528307	Peak	0	+	1528297	1528307	1316095
1	1530973	1530993	Peak	0	+	1530973	1530993	1316095
1	1531138	1531183	Peak	0	+	1531138	1531183	1316095
1	1531623	1531648	Peak	0	+	1531623	1531648	1316095
1	1531817	1531844	Peak	0	+	1531817	1531844	1316095
1	1531883	1531903	Peak	0	+	1531883	1531903	1316095
1	1532248	1532273	Peak	0	+	1532248	1532273	1316095
1	1532428	1532448	Peak	0	+	1532428	1532448	1316095
1	1532622	1532648	Peak	0	+	1532622	1532648	1316095
1	1537138	1537158	Peak	0	+	1537138	1537158	1316095
1	1537293	1537309	Peak	0	+	1537293	1537309	1316095
1	1537348	1537368	Peak	0	+	1537348	1537368	1316095
1	1538248	1538278	Peak	0	+	1538248	1538278	1316095
1	1538433	1538473	Peak	0	+	1538433	1538473	1316095
1	1538503	1538518	Peak	0	+	1538503	1538518	1316095
1	1542938	1542963	Peak	0	+	1542938	1542963	1316095
1	1544933	1544958	Peak	0	+	1544933	1544958	1316095
1	1558501	1558519	Peak	0	+	1558501	1558519	1316095
1	1562033	1562053	Peak	0	+	1562033	1562053	1316095
1	1564842	1564868	Peak	0	+	1564842	1564868	1316095
1	1564947	1564973	Peak	0	+	1564947	1564973	1316095
1	1564981	1564999	Peak	0	+	1564981	1564999	1316095
1	1565027	1565043	Peak	0	+	1565027	1565043	1316095
1	1565768	1565788	Peak	0	+	1565768	1565788	1316095
1	1566017	1566043	Peak	0	+	1566017	1566043	1316095
1	1566088	1566140	Peak	0	+	1566088	1566140	1316095
1	1566141	1566148	Peak	0	+	1566141	1566148	1316095
1	1566182	1566308	Peak	0	+	1566182	1566308	1316095
1	1566351	1566377	Peak	0	+	1566351	1566377	1316095
1	1566522	1566538	Peak	0	+	1566522	1566538	1316095
1	1566781	1566793	Peak	0	+	1566781	1566793	1316095
1	1566865	1566908	Peak	0	+	1566865	1566908	1316095
1	1566947	1566978	Peak	0	+	1566947	1566978	1316095
1	1567038	1567063	Peak	0	+	1567038	1567063	1316095
1	1567188	1567228	Peak	0	+	1567188	1567228	1316095
1	1573398	1573418	Peak	0	+	1573398	1573418	1316095
1	1579213	1579233	Peak	0	+	1579213	1579233	1316095
1	1587779	1587803	Peak	0	+	1587779	1587803	1316095
1	1588478	1588498	Peak	0	+	1588478	1588498	1316095
1	1597598	1597623	Peak	0	+	1597598	1597623	1316095
1	1597765	1597803	Peak	0	+	1597765	1597803	1316095
1	1598817	1598843	Peak	0	+	1598817	1598843	1316095
1	1598998	1599023	Peak	0	+	1598998	1599023	1316095
1	1601048	1601068	Peak	0	+	1601048	1601068	1316095
1	1606843	1606863	Peak	0	+	1606843	1606863	1316095
1	1606999	1607018	Peak	0	+	1606999	1607018	1316095
1	1611248	1611268	Peak	0	+	1611248	1611268	1316095
1	1614006	1614028	Peak	0	+	1614006	1614028	1316095
1	1614137	1614171	Peak	0	+	1614137	1614171	1316095
1	1614408	1614533	Peak	0	+	1614408	1614533	1316095
1	1614573	1614623	Peak	0	+	1614573	1614623	1316095
1	1620548	1620573	Peak	0	+	1620548	1620573	1316095
1	1625143	1625163	Peak	0	+	1625143	1625163	1316095
1	1626128	1626148	Peak	0	+	1626128	1626148	1316095
1	1627378	1627413	Peak	0	+	1627378	1627413	1316095
1	1635994	1636015	Peak	0	+	1635994	1636015	1316095
1	1654741	1654758	Peak	0	+	1654741	1654758	1316095
1	1662158	1662174	Peak	0	+	1662158	1662174	1316095
1	1662228	1662263	Peak	0	+	1662228	1662263	1316095
1	1662325	1662356	Peak	0	+	1662325	1662356	1316095
1	1662378	1662392	Peak	0	+	1662378	1662392	1316095
1	1662583	1662613	Peak	0	+	1662583	1662613	1316095
1	1662663	1662720	Peak	0	+	1662663	1662720	1316095
1	1662750	1662784	Peak	0	+	1662750	1662784	1316095
1	1662843	1662863	Peak	0	+	1662843	1662863	1316095
1	1662933	1662973	Peak	0	+	1662933	1662973	1316095
1	1663022	1663058	Peak	0	+	1663022	1663058	1316095
1	1664073	1664158	Peak	0	+	1664073	1664158	1316095
1	1664183	1664213	Peak	0	+	1664183	1664213	1316095
1	1664243	1664308	Peak	0	+	1664243	1664308	1316095
1	1664357	1664378	Peak	0	+	1664357	1664378	1316095
1	1664388	1664508	Peak	0	+	1664388	1664508	1316095
1	1664533	1664578	Peak	0	+	1664533	1664578	1316095
1	1664588	1664618	Peak	0	+	1664588	1664618	1316095
1	1664631	1664643	Peak	0	+	1664631	1664643	1316095
1	1664683	1664728	Peak	0	+	1664683	1664728	1316095
1	1664743	1664823	Peak	0	+	1664743	1664823	1316095
1	1664908	1664925	Peak	0	+	1664908	1664925	1316095
1	1665038	1665060	Peak	0	+	1665038	1665060	1316095
1	1666528	1666548	Peak	0	+	1666528	1666548	1316095
1	1667228	1667253	Peak	0	+	1667228	1667253	1316095
1	1667595	1667608	Peak	0	+	1667595	1667608	1316095
1	1667758	1667774	Peak	0	+	1667758	1667774	1316095
1	1667898	1667923	Peak	0	+	1667898	1667923	1316095
1	1668187	1668228	Peak	0	+	1668187	1668228	1316095
1	1668268	1668293	Peak	0	+	1668268	1668293	1316095
1	1668619	1668658	Peak	0	+	1668619	1668658	1316095
1	1668933	1668958	Peak	0	+	1668933	1668958	1316095
1	1669018	1669038	Peak	0	+	1669018	1669038	1316095
1	1669093	1669118	Peak	0	+	1669093	1669118	1316095
1	1669433	1669463	Peak	0	+	1669433	1669463	1316095
1	1670029	1670053	Peak	0	+	1670029	1670053	1316095
1	1670238	1670268	Peak	0	+	1670238	1670268	1316095
1	1680313	1680337	Peak	0	+	1680313	1680337	1316095
1	1680565	1680585	Peak	0	+	1680565	1680585	1316095
1	1681438	1681463	Peak	0	+	1681438	1681463	1316095
1	1682469	1682485	Peak	0	+	1682469	1682485	1316095
1	1682563	1682593	Peak	0	+	1682563	1682593	1316095
1	1682858	1682883	Peak	0	+	1682858	1682883	1316095
1	1683133	1683159	Peak	0	+	1683133	1683159	1316095
1	1683336	1683354	Peak	0	+	1683336	1683354	1316095
1	1683408	1683428	Peak	0	+	1683408	1683428	1316095
1	1683488	1683513	Peak	0	+	1683488	1683513	1316095
1	1683583	1683618	Peak	0	+	1683583	1683618	1316095
1	1683708	1683748	Peak	0	+	1683708	1683748	1316095
1	1683808	1683849	Peak	0	+	1683808	1683849	1316095
1	1683888	1683972	Peak	0	+	1683888	1683972	1316095
1	1684032	1684043	Peak	0	+	1684032	1684043	1316095
1	1684108	1684125	Peak	0	+	1684108	1684125	1316095
1	1684220	1684243	Peak	0	+	1684220	1684243	1316095
1	1684384	1684408	Peak	0	+	1684384	1684408	1316095
1	1684445	1684483	Peak	0	+	1684445	1684483	1316095
1	1684517	1684608	Peak	0	+	1684517	1684608	1316095
1	1684625	1684673	Peak	0	+	1684625	1684673	1316095
1	1688848	1688873	Peak	0	+	1688848	1688873	1316095
1	1690256	1690270	Peak	0	+	1690256	1690270	1316095
1	1693313	1693333	Peak	0	+	1693313	1693333	1316095
1	1695238	1695258	Peak	0	+	1695238	1695258	1316095
1	1696493	1696513	Peak	0	+	1696493	1696513	1316095
1	1701367	1701389	Peak	0	+	1701367	1701389	1316095
1	1722043	1722068	Peak	0	+	1722043	1722068	1316095
1	1724098	1724128	Peak	0	+	1724098	1724128	1316095
1	1749798	1749826	Peak	0	+	1749798	1749826	1316095
1	1752608	1752633	Peak	0	+	1752608	1752633	1316095
1	1752900	1752934	Peak	0	+	1752900	1752934	1316095
1	1753267	1753298	Peak	0	+	1753267	1753298	1316095
1	1753978	1754018	Peak	0	+	1753978	1754018	1316095
1	1754743	1754773	Peak	0	+	1754743	1754773	1316095
1	1754901	1754919	Peak	0	+	1754901	1754919	1316095
1	1754983	1755093	Peak	0	+	1754983	1755093	1316095
1	1755108	1755213	Peak	0	+	1755108	1755213	1316095
1	1755228	1755343	Peak	0	+	1755228	1755343	1316095
1	1755462	1755478	Peak	0	+	1755462	1755478	1316095
1	1755563	1755588	Peak	0	+	1755563	1755588	1316095
1	1755753	1755808	Peak	0	+	1755753	1755808	1316095
1	1755857	1755878	Peak	0	+	1755857	1755878	1316095
1	1757945	1757964	Peak	0	+	1757945	1757964	1316095
1	1758085	1758123	Peak	0	+	1758085	1758123	1316095
1	1758178	1758213	Peak	0	+	1758178	1758213	1316095
1	1758263	1758313	Peak	0	+	1758263	1758313	1316095
1	1758393	1758413	Peak	0	+	1758393	1758413	1316095
1	1758893	1758928	Peak	0	+	1758893	1758928	1316095
1	1758968	1758988	Peak	0	+	1758968	1758988	1316095
1	1759003	1759023	Peak	0	+	1759003	1759023	1316095
1	1759034	1759060	Peak	0	+	1759034	1759060	1316095
1	1759360	1759380	Peak	0	+	1759360	1759380	1316095
1	1759463	1759488	Peak	0	+	1759463	1759488	1316095
1	1759508	1759558	Peak	0	+	1759508	1759558	1316095
1	1759797	1759816	Peak	0	+	1759797	1759816	1316095
1	1760278	1760298	Peak	0	+	1760278	1760298	1316095
1	1760343	1760373	Peak	0	+	1760343	1760373	1316095
1	1761488	1761566	Peak	0	+	1761488	1761566	1316095
1	1761601	1761658	Peak	0	+	1761601	1761658	1316095
1	1762438	1762458	Peak	0	+	1762438	1762458	1316095
1	1762508	1762527	Peak	0	+	1762508	1762527	1316095
1	1762683	1762703	Peak	0	+	1762683	1762703	1316095
1	1762983	1763013	Peak	0	+	1762983	1763013	1316095
1	1764003	1764038	Peak	0	+	1764003	1764038	1316095
1	1764157	1764174	Peak	0	+	1764157	1764174	1316095
1	1771193	1771218	Peak	0	+	1771193	1771218	1316095
1	1771246	1771258	Peak	0	+	1771246	1771258	1316095
1	1771328	1771352	Peak	0	+	1771328	1771352	1316095
1	1771868	1771917	Peak	0	+	1771868	1771917	1316095
1	1772848	1772863	Peak	0	+	1772848	1772863	1316095
1	1773874	1773892	Peak	0	+	1773874	1773892	1316095
1	1776753	1776769	Peak	0	+	1776753	1776769	1316095
1	1777276	1777299	Peak	0	+	1777276	1777299	1316095
1	1777459	1777498	Peak	0	+	1777459	1777498	1316095
1	1777643	1777678	Peak	0	+	1777643	1777678	1316095
1	1777733	1777798	Peak	0	+	1777733	1777798	1316095
1	1780843	1780883	Peak	0	+	1780843	1780883	1316095
1	1781101	1781145	Peak	0	+	1781101	1781145	1316095
1	1781918	1781938	Peak	0	+	1781918	1781938	1316095
1	1782628	1782657	Peak	0	+	1782628	1782657	1316095
1	1782722	1782748	Peak	0	+	1782722	1782748	1316095
1	1782993	1783020	Peak	0	+	1782993	1783020	1316095
1	1783093	1783121	Peak	0	+	1783093	1783121	1316095
1	1783260	1783293	Peak	0	+	1783260	1783293	1316095
1	1783408	1783428	Peak	0	+	1783408	1783428	1316095
1	1783479	1783504	Peak	0	+	1783479	1783504	1316095
1	1783652	1783663	Peak	0	+	1783652	1783663	1316095
1	1784573	1784613	Peak	0	+	1784573	1784613	1316095
1	1784678	1784761	Peak	0	+	1784678	1784761	1316095
1	1785223	1785255	Peak	0	+	1785223	1785255	1316095
1	1785383	1785503	Peak	0	+	1785383	1785503	1316095
1	1785533	1785633	Peak	0	+	1785533	1785633	1316095
1	1785643	1785768	Peak	0	+	1785643	1785768	1316095
1	1785778	1785838	Peak	0	+	1785778	1785838	1316095
1	1786223	1786263	Peak	0	+	1786223	1786263	1316095
1	1786348	1786377	Peak	0	+	1786348	1786377	1316095
1	1786959	1787003	Peak	0	+	1786959	1787003	1316095
1	1787473	1787513	Peak	0	+	1787473	1787513	1316095
1	1787553	1787580	Peak	0	+	1787553	1787580	1316095
1	1787581	1787678	Peak	0	+	1787581	1787678	1316095
1	1787688	1787739	Peak	0	+	1787688	1787739	1316095
1	1787768	1787798	Peak	0	+	1787768	1787798	1316095
1	1787848	1787873	Peak	0	+	1787848	1787873	1316095
1	1788187	1788197	Peak	0	+	1788187	1788197	1316095
1	1788398	1788414	Peak	0	+	1788398	1788414	1316095
1	1788808	1788993	Peak	0	+	1788808	1788993	1316095
1	1788996	1788998	Peak	0	+	1788996	1788998	1316095
1	1789023	1789063	Peak	0	+	1789023	1789063	1316095
1	1789099	1789137	Peak	0	+	1789099	1789137	1316095
1	1789165	1789185	Peak	0	+	1789165	1789185	1316095
1	1789288	1789313	Peak	0	+	1789288	1789313	1316095
1	1789356	1789374	Peak	0	+	1789356	1789374	1316095
1	1789688	1789737	Peak	0	+	1789688	1789737	1316095
1	1789807	1789832	Peak	0	+	1789807	1789832	1316095
1	1789883	1789968	Peak	0	+	1789883	1789968	1316095
1	1789969	1789983	Peak	0	+	1789969	1789983	1316095
1	1790033	1790083	Peak	0	+	1790033	1790083	1316095
1	1790118	1790142	Peak	0	+	1790118	1790142	1316095
1	1790152	1790168	Peak	0	+	1790152	1790168	1316095
1	1790242	1790273	Peak	0	+	1790242	1790273	1316095
1	1790523	1790598	Peak	0	+	1790523	1790598	1316095
1	1790712	1790727	Peak	0	+	1790712	1790727	1316095
1	1792008	1792038	Peak	0	+	1792008	1792038	1316095
1	1792528	1792548	Peak	0	+	1792528	1792548	1316095
1	1794166	1794180	Peak	0	+	1794166	1794180	1316095
1	1794893	1794909	Peak	0	+	1794893	1794909	1316095
1	1796513	1796538	Peak	0	+	1796513	1796538	1316095
1	1797538	1797588	Peak	0	+	1797538	1797588	1316095
1	1798372	1798389	Peak	0	+	1798372	1798389	1316095
1	1799587	1799613	Peak	0	+	1799587	1799613	1316095
1	1800859	1800878	Peak	0	+	1800859	1800878	1316095
1	1801528	1801552	Peak	0	+	1801528	1801552	1316095
1	1801683	1801713	Peak	0	+	1801683	1801713	1316095
1	1802983	1803013	Peak	0	+	1802983	1803013	1316095
1	1803053	1803073	Peak	0	+	1803053	1803073	1316095
1	1803119	1803135	Peak	0	+	1803119	1803135	1316095
1	1803353	1803383	Peak	0	+	1803353	1803383	1316095
1	1803563	1803588	Peak	0	+	1803563	1803588	1316095
1	1811898	1811912	Peak	0	+	1811898	1811912	1316095
1	1821308	1821328	Peak	0	+	1821308	1821328	1316095
1	1822433	1822463	Peak	0	+	1822433	1822463	1316095
1	1823053	1823077	Peak	0	+	1823053	1823077	1316095
1	1823137	1823159	Peak	0	+	1823137	1823159	1316095
1	1823713	1823743	Peak	0	+	1823713	1823743	1316095
1	1823953	1823973	Peak	0	+	1823953	1823973	1316095
1	1824103	1824128	Peak	0	+	1824103	1824128	1316095
1	1824218	1824248	Peak	0	+	1824218	1824248	1316095
1	1824268	1824293	Peak	0	+	1824268	1824293	1316095
1	1824353	1824378	Peak	0	+	1824353	1824378	1316095
1	1824503	1824519	Peak	0	+	1824503	1824519	1316095
1	1824989	1825005	Peak	0	+	1824989	1825005	1316095
1	1825413	1825443	Peak	0	+	1825413	1825443	1316095
1	1827673	1827689	Peak	0	+	1827673	1827689	1316095
1	1827848	1827862	Peak	0	+	1827848	1827862	1316095
1	1828755	1828768	Peak	0	+	1828755	1828768	1316095
1	1847393	1847428	Peak	0	+	1847393	1847428	1316095
1	1849662	1849678	Peak	0	+	1849662	1849678	1316095
1	1850368	1850388	Peak	0	+	1850368	1850388	1316095
1	1850441	1850464	Peak	0	+	1850441	1850464	1316095
1	1850508	1850538	Peak	0	+	1850508	1850538	1316095
1	1851128	1851168	Peak	0	+	1851128	1851168	1316095
1	1851393	1851418	Peak	0	+	1851393	1851418	1316095
1	1851923	1851948	Peak	0	+	1851923	1851948	1316095
1	1852713	1852738	Peak	0	+	1852713	1852738	1316095
1	1853069	1853085	Peak	0	+	1853069	1853085	1316095
1	1853123	1853138	Peak	0	+	1853123	1853138	1316095
1	1853233	1853258	Peak	0	+	1853233	1853258	1316095
1	1853313	1853428	Peak	0	+	1853313	1853428	1316095
1	1853631	1853643	Peak	0	+	1853631	1853643	1316095
1	1854368	1854398	Peak	0	+	1854368	1854398	1316095
1	1854440	1854464	Peak	0	+	1854440	1854464	1316095
1	1854493	1854509	Peak	0	+	1854493	1854509	1316095
1	1854649	1854673	Peak	0	+	1854649	1854673	1316095
1	1854703	1854738	Peak	0	+	1854703	1854738	1316095
1	1854770	1854905	Peak	0	+	1854770	1854905	1316095
1	1854907	1854932	Peak	0	+	1854907	1854932	1316095
1	1854992	1855013	Peak	0	+	1854992	1855013	1316095
1	1857168	1857193	Peak	0	+	1857168	1857193	1316095
1	1857222	1857233	Peak	0	+	1857222	1857233	1316095
1	1857658	1857678	Peak	0	+	1857658	1857678	1316095
1	1858013	1858043	Peak	0	+	1858013	1858043	1316095
1	1858123	1858148	Peak	0	+	1858123	1858148	1316095
1	1858329	1858359	Peak	0	+	1858329	1858359	1316095
1	1858388	1858478	Peak	0	+	1858388	1858478	1316095
1	1858498	1858605	Peak	0	+	1858498	1858605	1316095
1	1858633	1858658	Peak	0	+	1858633	1858658	1316095
1	1858928	1858966	Peak	0	+	1858928	1858966	1316095
1	1859067	1859093	Peak	0	+	1859067	1859093	1316095
1	1859403	1859423	Peak	0	+	1859403	1859423	1316095
1	1859503	1859533	Peak	0	+	1859503	1859533	1316095
1	1859618	1859638	Peak	0	+	1859618	1859638	1316095
1	1859672	1859683	Peak	0	+	1859672	1859683	1316095
1	1859733	1859768	Peak	0	+	1859733	1859768	1316095
1	1860803	1860823	Peak	0	+	1860803	1860823	1316095
1	1864583	1864605	Peak	0	+	1864583	1864605	1316095
1	1864678	1864708	Peak	0	+	1864678	1864708	1316095
1	1866969	1866988	Peak	0	+	1866969	1866988	1316095
1	1867165	1867185	Peak	0	+	1867165	1867185	1316095
1	1867385	1867413	Peak	0	+	1867385	1867413	1316095
1	1868843	1868868	Peak	0	+	1868843	1868868	1316095
1	1877251	1877313	Peak	0	+	1877251	1877313	1316095
1	1877805	1877833	Peak	0	+	1877805	1877833	1316095
1	1877848	1877888	Peak	0	+	1877848	1877888	1316095
1	1878413	1878436	Peak	0	+	1878413	1878436	1316095
1	1879013	1879167	Peak	0	+	1879013	1879167	1316095
1	1879183	1879237	Peak	0	+	1879183	1879237	1316095
1	1879332	1879343	Peak	0	+	1879332	1879343	1316095
1	1879397	1879416	Peak	0	+	1879397	1879416	1316095
1	1879597	1879613	Peak	0	+	1879597	1879613	1316095
1	1885613	1885638	Peak	0	+	1885613	1885638	1316095
1	1899051	1899069	Peak	0	+	1899051	1899069	1316095
1	1899323	1899343	Peak	0	+	1899323	1899343	1316095
1	1901611	1901643	Peak	0	+	1901611	1901643	1316095
1	1902118	1902153	Peak	0	+	1902118	1902153	1316095
1	1903833	1903858	Peak	0	+	1903833	1903858	1316095
1	1907201	1907213	Peak	0	+	1907201	1907213	1316095
1	1907424	1907448	Peak	0	+	1907424	1907448	1316095
1	1910443	1910476	Peak	0	+	1910443	1910476	1316095
1	1915168	1915188	Peak	0	+	1915168	1915188	1316095
1	1916168	1916203	Peak	0	+	1916168	1916203	1316095
1	1927631	1927643	Peak	0	+	1927631	1927643	1316095
1	1928116	1928133	Peak	0	+	1928116	1928133	1316095
1	1928997	1929028	Peak	0	+	1928997	1929028	1316095
1	1930183	1930199	Peak	0	+	1930183	1930199	1316095
1	1930808	1930824	Peak	0	+	1930808	1930824	1316095
1	1931073	1931098	Peak	0	+	1931073	1931098	1316095
1	1931209	1931229	Peak	0	+	1931209	1931229	1316095
1	1932658	1932687	Peak	0	+	1932658	1932687	1316095
1	1933123	1933143	Peak	0	+	1933123	1933143	1316095
1	1948768	1948788	Peak	0	+	1948768	1948788	1316095
1	1949005	1949025	Peak	0	+	1949005	1949025	1316095
1	1951156	1951168	Peak	0	+	1951156	1951168	1316095
1	1951778	1951790	Peak	0	+	1951778	1951790	1316095
1	1952233	1952268	Peak	0	+	1952233	1952268	1316095
1	1952328	1952368	Peak	0	+	1952328	1952368	1316095
1	1952971	1953013	Peak	0	+	1952971	1953013	1316095
1	1953227	1953283	Peak	0	+	1953227	1953283	1316095
1	1953297	1953323	Peak	0	+	1953297	1953323	1316095
1	1953366	1953378	Peak	0	+	1953366	1953378	1316095
1	1953549	1953563	Peak	0	+	1953549	1953563	1316095
1	1955528	1955613	Peak	0	+	1955528	1955613	1316095
1	1955635	1955655	Peak	0	+	1955635	1955655	1316095
1	1955703	1955719	Peak	0	+	1955703	1955719	1316095
1	1956373	1956413	Peak	0	+	1956373	1956413	1316095
1	1956949	1956973	Peak	0	+	1956949	1956973	1316095
1	1957353	1957383	Peak	0	+	1957353	1957383	1316095
1	1957478	1957508	Peak	0	+	1957478	1957508	1316095
1	1957673	1957718	Peak	0	+	1957673	1957718	1316095
1	1957863	1957898	Peak	0	+	1957863	1957898	1316095
1	1958103	1958128	Peak	0	+	1958103	1958128	1316095
1	1958173	1958193	Peak	0	+	1958173	1958193	1316095
1	1958318	1958343	Peak	0	+	1958318	1958343	1316095
1	1958373	1958423	Peak	0	+	1958373	1958423	1316095
1	1958728	1958758	Peak	0	+	1958728	1958758	1316095
1	1958847	1958859	Peak	0	+	1958847	1958859	1316095
1	1958939	1958954	Peak	0	+	1958939	1958954	1316095
1	1959608	1959648	Peak	0	+	1959608	1959648	1316095
1	1959688	1959718	Peak	0	+	1959688	1959718	1316095
1	1959758	1959788	Peak	0	+	1959758	1959788	1316095
1	1959913	1959973	Peak	0	+	1959913	1959973	1316095
1	1960068	1960080	Peak	0	+	1960068	1960080	1316095
1	1960298	1960333	Peak	0	+	1960298	1960333	1316095
1	1960351	1960363	Peak	0	+	1960351	1960363	1316095
1	1960453	1960483	Peak	0	+	1960453	1960483	1316095
1	1960545	1960568	Peak	0	+	1960545	1960568	1316095
1	1960609	1960625	Peak	0	+	1960609	1960625	1316095
1	1960653	1960683	Peak	0	+	1960653	1960683	1316095
1	1960693	1960723	Peak	0	+	1960693	1960723	1316095
1	1961133	1961154	Peak	0	+	1961133	1961154	1316095
1	1961272	1961283	Peak	0	+	1961272	1961283	1316095
1	1961518	1961538	Peak	0	+	1961518	1961538	1316095
1	1962147	1962185	Peak	0	+	1962147	1962185	1316095
1	1962678	1962713	Peak	0	+	1962678	1962713	1316095
1	1962803	1962828	Peak	0	+	1962803	1962828	1316095
1	1962878	1962890	Peak	0	+	1962878	1962890	1316095
1	1963853	1963888	Peak	0	+	1963853	1963888	1316095
1	1964622	1964649	Peak	0	+	1964622	1964649	1316095
1	1964703	1964728	Peak	0	+	1964703	1964728	1316095
1	1965157	1965178	Peak	0	+	1965157	1965178	1316095
1	1966291	1966308	Peak	0	+	1966291	1966308	1316095
1	1967721	1967739	Peak	0	+	1967721	1967739	1316095
1	1967933	1968013	Peak	0	+	1967933	1968013	1316095
1	1968078	1968152	Peak	0	+	1968078	1968152	1316095
1	1968338	1968358	Peak	0	+	1968338	1968358	1316095
1	1968413	1968438	Peak	0	+	1968413	1968438	1316095
1	1968463	1968493	Peak	0	+	1968463	1968493	1316095
1	1979866	1979878	Peak	0	+	1979866	1979878	1316095
1	2010181	2010208	Peak	0	+	2010181	2010208	1316095
1	2010358	2010375	Peak	0	+	2010358	2010375	1316095
1	2011793	2011808	Peak	0	+	2011793	2011808	1316095
1	2015560	2015581	Peak	0	+	2015560	2015581	1316095
1	2021553	2021573	Peak	0	+	2021553	2021573	1316095
1	2021588	2021608	Peak	0	+	2021588	2021608	1316095
1	2022018	2022053	Peak	0	+	2022018	2022053	1316095
1	2034655	2034683	Peak	0	+	2034655	2034683	1316095
1	2035553	2035678	Peak	0	+	2035553	2035678	1316095
1	2035708	2035863	Peak	0	+	2035708	2035863	1316095
1	2035901	2035933	Peak	0	+	2035901	2035933	1316095
1	2035968	2036038	Peak	0	+	2035968	2036038	1316095
1	2036061	2036155	Peak	0	+	2036061	2036155	1316095
1	2038043	2038063	Peak	0	+	2038043	2038063	1316095
1	2038138	2038178	Peak	0	+	2038138	2038178	1316095
1	2038313	2038338	Peak	0	+	2038313	2038338	1316095
1	2038899	2038914	Peak	0	+	2038899	2038914	1316095
1	2039103	2039128	Peak	0	+	2039103	2039128	1316095
1	2039393	2039413	Peak	0	+	2039393	2039413	1316095
1	2039516	2039638	Peak	0	+	2039516	2039638	1316095
1	2039846	2039858	Peak	0	+	2039846	2039858	1316095
1	2039933	2039961	Peak	0	+	2039933	2039961	1316095
1	2040012	2040045	Peak	0	+	2040012	2040045	1316095
1	2040253	2040293	Peak	0	+	2040253	2040293	1316095
1	2040358	2040388	Peak	0	+	2040358	2040388	1316095
1	2040513	2040548	Peak	0	+	2040513	2040548	1316095
1	2040733	2040773	Peak	0	+	2040733	2040773	1316095
1	2040826	2040838	Peak	0	+	2040826	2040838	1316095
1	2041033	2041063	Peak	0	+	2041033	2041063	1316095
1	2041117	2041148	Peak	0	+	2041117	2041148	1316095
1	2041333	2041358	Peak	0	+	2041333	2041358	1316095
1	2043243	2043273	Peak	0	+	2043243	2043273	1316095
1	2044590	2044748	Peak	0	+	2044590	2044748	1316095
1	2044765	2044858	Peak	0	+	2044765	2044858	1316095
1	2044864	2044915	Peak	0	+	2044864	2044915	1316095
1	2044925	2044953	Peak	0	+	2044925	2044953	1316095
1	2045413	2045442	Peak	0	+	2045413	2045442	1316095
1	2045529	2045544	Peak	0	+	2045529	2045544	1316095
1	2045673	2045697	Peak	0	+	2045673	2045697	1316095
1	2047408	2047424	Peak	0	+	2047408	2047424	1316095
1	2048053	2048083	Peak	0	+	2048053	2048083	1316095
1	2048558	2048578	Peak	0	+	2048558	2048578	1316095
1	2053528	2053552	Peak	0	+	2053528	2053552	1316095
1	2069880	2069904	Peak	0	+	2069880	2069904	1316095
1	2070323	2070343	Peak	0	+	2070323	2070343	1316095
1	2074241	2074253	Peak	0	+	2074241	2074253	1316095
1	2074270	2074290	Peak	0	+	2074270	2074290	1316095
1	2080525	2080556	Peak	0	+	2080525	2080556	1316095
1	2084413	2084438	Peak	0	+	2084413	2084438	1316095
1	2084735	2084754	Peak	0	+	2084735	2084754	1316095
1	2084798	2084823	Peak	0	+	2084798	2084823	1316095
1	2084932	2084973	Peak	0	+	2084932	2084973	1316095
1	2085023	2085043	Peak	0	+	2085023	2085043	1316095
1	2085288	2085328	Peak	0	+	2085288	2085328	1316095
1	2085379	2085408	Peak	0	+	2085379	2085408	1316095
1	2085443	2085478	Peak	0	+	2085443	2085478	1316095
1	2085653	2085698	Peak	0	+	2085653	2085698	1316095
1	2085748	2085784	Peak	0	+	2085748	2085784	1316095
1	2085886	2085903	Peak	0	+	2085886	2085903	1316095
1	2086523	2086553	Peak	0	+	2086523	2086553	1316095
1	2086779	2086793	Peak	0	+	2086779	2086793	1316095
1	2087537	2087638	Peak	0	+	2087537	2087638	1316095
1	2087673	2087818	Peak	0	+	2087673	2087818	1316095
1	2088073	2088103	Peak	0	+	2088073	2088103	1316095
1	2088148	2088178	Peak	0	+	2088148	2088178	1316095
1	2088193	2088243	Peak	0	+	2088193	2088243	1316095
1	2088263	2088435	Peak	0	+	2088263	2088435	1316095
1	2088488	2088528	Peak	0	+	2088488	2088528	1316095
1	2088583	2088608	Peak	0	+	2088583	2088608	1316095
1	2088648	2088673	Peak	0	+	2088648	2088673	1316095
1	2088713	2088733	Peak	0	+	2088713	2088733	1316095
1	2088866	2088878	Peak	0	+	2088866	2088878	1316095
1	2088918	2088958	Peak	0	+	2088918	2088958	1316095
1	2089258	2089282	Peak	0	+	2089258	2089282	1316095
1	2089478	2089508	Peak	0	+	2089478	2089508	1316095
1	2089993	2090021	Peak	0	+	2089993	2090021	1316095
1	2090073	2090085	Peak	0	+	2090073	2090085	1316095
1	2090478	2090513	Peak	0	+	2090478	2090513	1316095
1	2090848	2090870	Peak	0	+	2090848	2090870	1316095
1	2091425	2091444	Peak	0	+	2091425	2091444	1316095
1	2091568	2091588	Peak	0	+	2091568	2091588	1316095
1	2092427	2092463	Peak	0	+	2092427	2092463	1316095
1	2092667	2092686	Peak	0	+	2092667	2092686	1316095
1	2093281	2093308	Peak	0	+	2093281	2093308	1316095
1	2093653	2093691	Peak	0	+	2093653	2093691	1316095
1	2093728	2093758	Peak	0	+	2093728	2093758	1316095
1	2093958	2093984	Peak	0	+	2093958	2093984	1316095
1	2094188	2094202	Peak	0	+	2094188	2094202	1316095
1	2094493	2094513	Peak	0	+	2094493	2094513	1316095
1	2095185	2095198	Peak	0	+	2095185	2095198	1316095
1	2095609	2095627	Peak	0	+	2095609	2095627	1316095
1	2095729	2095745	Peak	0	+	2095729	2095745	1316095
1	2097339	2097363	Peak	0	+	2097339	2097363	1316095
1	2097451	2097473	Peak	0	+	2097451	2097473	1316095
1	2097527	2097563	Peak	0	+	2097527	2097563	1316095
1	2097612	2097631	Peak	0	+	2097612	2097631	1316095
1	2097808	2097838	Peak	0	+	2097808	2097838	1316095
1	2098338	2098363	Peak	0	+	2098338	2098363	1316095
1	2098864	2098918	Peak	0	+	2098864	2098918	1316095
1	2099218	2099260	Peak	0	+	2099218	2099260	1316095
1	2099293	2099317	Peak	0	+	2099293	2099317	1316095
1	2099443	2099483	Peak	0	+	2099443	2099483	1316095
1	2099642	2099653	Peak	0	+	2099642	2099653	1316095
1	2099943	2099963	Peak	0	+	2099943	2099963	1316095
1	2100088	2100113	Peak	0	+	2100088	2100113	1316095
1	2100175	2100198	Peak	0	+	2100175	2100198	1316095
1	2100248	2100278	Peak	0	+	2100248	2100278	1316095
1	2100328	2100373	Peak	0	+	2100328	2100373	1316095
1	2100423	2100448	Peak	0	+	2100423	2100448	1316095
1	2100628	2100648	Peak	0	+	2100628	2100648	1316095
1	2101088	2101121	Peak	0	+	2101088	2101121	1316095
1	2102308	2102373	Peak	0	+	2102308	2102373	1316095
1	2102408	2102488	Peak	0	+	2102408	2102488	1316095
1	2102531	2102556	Peak	0	+	2102531	2102556	1316095
1	2102883	2102908	Peak	0	+	2102883	2102908	1316095
1	2103026	2103038	Peak	0	+	2103026	2103038	1316095
1	2103066	2103084	Peak	0	+	2103066	2103084	1316095
1	2103128	2103173	Peak	0	+	2103128	2103173	1316095
1	2104991	2105003	Peak	0	+	2104991	2105003	1316095
1	2121838	2121858	Peak	0	+	2121838	2121858	1316095
1	2123473	2123493	Peak	0	+	2123473	2123493	1316095
1	2138188	2138213	Peak	0	+	2138188	2138213	1316095
1	2145628	2145645	Peak	0	+	2145628	2145645	1316095
1	2147979	2147993	Peak	0	+	2147979	2147993	1316095
1	2149353	2149383	Peak	0	+	2149353	2149383	1316095
1	2149792	2149803	Peak	0	+	2149792	2149803	1316095
1	2149851	2149863	Peak	0	+	2149851	2149863	1316095
1	2157563	2157588	Peak	0	+	2157563	2157588	1316095
1	2159213	2159233	Peak	0	+	2159213	2159233	1316095
1	2159263	2159293	Peak	0	+	2159263	2159293	1316095
1	2159333	2159360	Peak	0	+	2159333	2159360	1316095
1	2159393	2159413	Peak	0	+	2159393	2159413	1316095
1	2159716	2159730	Peak	0	+	2159716	2159730	1316095
1	2159883	2159913	Peak	0	+	2159883	2159913	1316095
1	2160538	2160564	Peak	0	+	2160538	2160564	1316095
1	2160603	2160633	Peak	0	+	2160603	2160633	1316095
1	2161040	2161064	Peak	0	+	2161040	2161064	1316095
1	2161207	2161224	Peak	0	+	2161207	2161224	1316095
1	2161252	2161273	Peak	0	+	2161252	2161273	1316095
1	2162491	2162503	Peak	0	+	2162491	2162503	1316095
1	2163178	2163203	Peak	0	+	2163178	2163203	1316095
1	2163408	2163443	Peak	0	+	2163408	2163443	1316095
1	2163478	2163503	Peak	0	+	2163478	2163503	1316095
1	2163558	2163578	Peak	0	+	2163558	2163578	1316095
1	2163703	2163723	Peak	0	+	2163703	2163723	1316095
1	2164429	2164449	Peak	0	+	2164429	2164449	1316095
1	2164681	2164709	Peak	0	+	2164681	2164709	1316095
1	2165488	2165513	Peak	0	+	2165488	2165513	1316095
1	2165732	2165748	Peak	0	+	2165732	2165748	1316095
1	2166593	2166745	Peak	0	+	2166593	2166745	1316095
1	2166753	2166818	Peak	0	+	2166753	2166818	1316095
1	2167098	2167118	Peak	0	+	2167098	2167118	1316095
1	2169753	2169783	Peak	0	+	2169753	2169783	1316095
1	2182422	2182433	Peak	0	+	2182422	2182433	1316095
1	2183101	2183118	Peak	0	+	2183101	2183118	1316095
1	2183902	2183918	Peak	0	+	2183902	2183918	1316095
1	2183963	2183988	Peak	0	+	2183963	2183988	1316095
1	2184633	2184658	Peak	0	+	2184633	2184658	1316095
1	2185003	2185027	Peak	0	+	2185003	2185027	1316095
1	2186123	2186139	Peak	0	+	2186123	2186139	1316095
1	2186501	2186513	Peak	0	+	2186501	2186513	1316095
1	2186568	2186603	Peak	0	+	2186568	2186603	1316095
1	2187230	2187258	Peak	0	+	2187230	2187258	1316095
1	2187948	2187960	Peak	0	+	2187948	2187960	1316095
1	2198278	2198293	Peak	0	+	2198278	2198293	1316095
1	2198648	2198668	Peak	0	+	2198648	2198668	1316095
1	2204313	2204363	Peak	0	+	2204313	2204363	1316095
1	2204403	2204423	Peak	0	+	2204403	2204423	1316095
1	2204904	2204928	Peak	0	+	2204904	2204928	1316095
1	2205173	2205185	Peak	0	+	2205173	2205185	1316095
1	2205233	2205253	Peak	0	+	2205233	2205253	1316095
1	2205413	2205528	Peak	0	+	2205413	2205528	1316095
1	2205532	2205592	Peak	0	+	2205532	2205592	1316095
1	2205652	2205672	Peak	0	+	2205652	2205672	1316095
1	2205783	2205823	Peak	0	+	2205783	2205823	1316095
1	2205864	2205911	Peak	0	+	2205864	2205911	1316095
1	2206025	2206053	Peak	0	+	2206025	2206053	1316095
1	2206393	2206423	Peak	0	+	2206393	2206423	1316095
1	2206458	2206478	Peak	0	+	2206458	2206478	1316095
1	2206618	2206643	Peak	0	+	2206618	2206643	1316095
1	2207224	2207244	Peak	0	+	2207224	2207244	1316095
1	2207769	2207785	Peak	0	+	2207769	2207785	1316095
1	2207882	2207897	Peak	0	+	2207882	2207897	1316095
1	2208013	2208043	Peak	0	+	2208013	2208043	1316095
1	2208318	2208353	Peak	0	+	2208318	2208353	1316095
1	2208489	2208503	Peak	0	+	2208489	2208503	1316095
1	2210263	2210368	Peak	0	+	2210263	2210368	1316095
1	2210373	2210418	Peak	0	+	2210373	2210418	1316095
1	2210419	2210463	Peak	0	+	2210419	2210463	1316095
1	2210648	2210678	Peak	0	+	2210648	2210678	1316095
1	2213977	2213993	Peak	0	+	2213977	2213993	1316095
1	2214063	2214083	Peak	0	+	2214063	2214083	1316095
1	2217517	2217527	Peak	0	+	2217517	2217527	1316095
1	2217608	2217628	Peak	0	+	2217608	2217628	1316095
1	2217679	2217718	Peak	0	+	2217679	2217718	1316095
1	2218078	2218102	Peak	0	+	2218078	2218102	1316095
1	2218378	2218413	Peak	0	+	2218378	2218413	1316095
1	2218564	2218588	Peak	0	+	2218564	2218588	1316095
1	2218898	2218920	Peak	0	+	2218898	2218920	1316095
1	2218958	2219023	Peak	0	+	2218958	2219023	1316095
1	2219053	2219093	Peak	0	+	2219053	2219093	1316095
1	2219643	2219668	Peak	0	+	2219643	2219668	1316095
1	2219913	2219943	Peak	0	+	2219913	2219943	1316095
1	2220148	2220162	Peak	0	+	2220148	2220162	1316095
1	2221741	2221773	Peak	0	+	2221741	2221773	1316095
1	2221903	2221918	Peak	0	+	2221903	2221918	1316095
1	2222005	2222026	Peak	0	+	2222005	2222026	1316095
1	2222113	2222125	Peak	0	+	2222113	2222125	1316095
1	2222365	2222395	Peak	0	+	2222365	2222395	1316095
1	2222470	2222516	Peak	0	+	2222470	2222516	1316095
1	2222563	2222593	Peak	0	+	2222563	2222593	1316095
1	2222727	2222746	Peak	0	+	2222727	2222746	1316095
1	2222853	2222883	Peak	0	+	2222853	2222883	1316095
1	2222928	2222949	Peak	0	+	2222928	2222949	1316095
1	2223253	2223278	Peak	0	+	2223253	2223278	1316095
1	2223343	2223363	Peak	0	+	2223343	2223363	1316095
1	2223445	2223465	Peak	0	+	2223445	2223465	1316095
1	2223718	2223738	Peak	0	+	2223718	2223738	1316095
1	2223788	2223816	Peak	0	+	2223788	2223816	1316095
1	2223868	2223896	Peak	0	+	2223868	2223896	1316095
1	2224009	2224064	Peak	0	+	2224009	2224064	1316095
1	2224148	2224208	Peak	0	+	2224148	2224208	1316095
1	2224248	2224287	Peak	0	+	2224248	2224287	1316095
1	2224327	2224356	Peak	0	+	2224327	2224356	1316095
1	2224493	2224518	Peak	0	+	2224493	2224518	1316095
1	2224758	2224788	Peak	0	+	2224758	2224788	1316095
1	2224967	2225011	Peak	0	+	2224967	2225011	1316095
1	2225068	2225097	Peak	0	+	2225068	2225097	1316095
1	2225218	2225238	Peak	0	+	2225218	2225238	1316095
1	2225282	2225303	Peak	0	+	2225282	2225303	1316095
1	2225800	2225820	Peak	0	+	2225800	2225820	1316095
1	2227072	2227088	Peak	0	+	2227072	2227088	1316095
1	2227433	2227463	Peak	0	+	2227433	2227463	1316095
1	2229443	2229458	Peak	0	+	2229443	2229458	1316095
1	2229833	2229858	Peak	0	+	2229833	2229858	1316095
1	2230193	2230218	Peak	0	+	2230193	2230218	1316095
1	2231503	2231528	Peak	0	+	2231503	2231528	1316095
1	2232153	2232177	Peak	0	+	2232153	2232177	1316095
1	2235113	2235133	Peak	0	+	2235113	2235133	1316095
1	2265358	2265378	Peak	0	+	2265358	2265378	1316095
1	2277033	2277062	Peak	0	+	2277033	2277062	1316095
1	2277633	2277658	Peak	0	+	2277633	2277658	1316095
1	2281232	2281243	Peak	0	+	2281232	2281243	1316095
1	2282363	2282383	Peak	0	+	2282363	2282383	1316095
1	2283538	2283578	Peak	0	+	2283538	2283578	1316095
1	2283682	2283699	Peak	0	+	2283682	2283699	1316095
1	2283879	2283889	Peak	0	+	2283879	2283889	1316095
1	2284493	2284513	Peak	0	+	2284493	2284513	1316095
1	2284643	2284673	Peak	0	+	2284643	2284673	1316095
1	2284923	2284943	Peak	0	+	2284923	2284943	1316095
1	2285108	2285133	Peak	0	+	2285108	2285133	1316095
1	2287039	2287071	Peak	0	+	2287039	2287071	1316095
1	2287533	2287558	Peak	0	+	2287533	2287558	1316095
1	2297853	2297893	Peak	0	+	2297853	2297893	1316095
1	2297961	2297973	Peak	0	+	2297961	2297973	1316095
1	2298033	2298083	Peak	0	+	2298033	2298083	1316095
1	2298153	2298242	Peak	0	+	2298153	2298242	1316095
1	2298507	2298517	Peak	0	+	2298507	2298517	1316095
1	2298703	2298828	Peak	0	+	2298703	2298828	1316095
1	2298847	2298888	Peak	0	+	2298847	2298888	1316095
1	2299223	2299253	Peak	0	+	2299223	2299253	1316095
1	2299293	2299305	Peak	0	+	2299293	2299305	1316095
1	2299703	2299738	Peak	0	+	2299703	2299738	1316095
1	2299858	2299880	Peak	0	+	2299858	2299880	1316095
1	2300213	2300248	Peak	0	+	2300213	2300248	1316095
1	2300371	2300398	Peak	0	+	2300371	2300398	1316095
1	2300448	2300583	Peak	0	+	2300448	2300583	1316095
1	2301833	2301868	Peak	0	+	2301833	2301868	1316095
1	2302191	2302203	Peak	0	+	2302191	2302203	1316095
1	2302238	2302268	Peak	0	+	2302238	2302268	1316095
1	2302318	2302373	Peak	0	+	2302318	2302373	1316095
1	2302423	2302448	Peak	0	+	2302423	2302448	1316095
1	2302593	2302623	Peak	0	+	2302593	2302623	1316095
1	2302833	2302853	Peak	0	+	2302833	2302853	1316095
1	2302953	2302973	Peak	0	+	2302953	2302973	1316095
1	2302998	2303022	Peak	0	+	2302998	2303022	1316095
1	2303063	2303103	Peak	0	+	2303063	2303103	1316095
1	2303128	2303153	Peak	0	+	2303128	2303153	1316095
1	2303183	2303208	Peak	0	+	2303183	2303208	1316095
1	2303343	2303399	Peak	0	+	2303343	2303399	1316095
1	2303463	2303504	Peak	0	+	2303463	2303504	1316095
1	2303623	2303643	Peak	0	+	2303623	2303643	1316095
1	2303688	2303703	Peak	0	+	2303688	2303703	1316095
1	2303921	2303933	Peak	0	+	2303921	2303933	1316095
1	2304188	2304208	Peak	0	+	2304188	2304208	1316095
1	2304763	2304795	Peak	0	+	2304763	2304795	1316095
1	2306101	2306113	Peak	0	+	2306101	2306113	1316095
1	2306163	2306193	Peak	0	+	2306163	2306193	1316095
1	2306311	2306323	Peak	0	+	2306311	2306323	1316095
1	2307258	2307284	Peak	0	+	2307258	2307284	1316095
1	2307398	2307433	Peak	0	+	2307398	2307433	1316095
1	2308862	2308881	Peak	0	+	2308862	2308881	1316095
1	2309033	2309053	Peak	0	+	2309033	2309053	1316095
1	2328223	2328227	Peak	0	+	2328223	2328227	1316095
1	2328228	2328253	Peak	0	+	2328228	2328253	1316095
1	2333484	2333502	Peak	0	+	2333484	2333502	1316095
1	2333633	2333649	Peak	0	+	2333633	2333649	1316095
1	2333676	2333690	Peak	0	+	2333676	2333690	1316095
1	2333702	2333721	Peak	0	+	2333702	2333721	1316095
1	2333853	2333873	Peak	0	+	2333853	2333873	1316095
1	2334008	2334032	Peak	0	+	2334008	2334032	1316095
1	2334473	2334488	Peak	0	+	2334473	2334488	1316095
1	2334563	2334591	Peak	0	+	2334563	2334591	1316095
1	2334622	2334648	Peak	0	+	2334622	2334648	1316095
1	2334883	2334903	Peak	0	+	2334883	2334903	1316095
1	2335797	2335813	Peak	0	+	2335797	2335813	1316095
1	2336620	2336644	Peak	0	+	2336620	2336644	1316095
1	2346321	2346333	Peak	0	+	2346321	2346333	1316095
1	2347711	2347723	Peak	0	+	2347711	2347723	1316095
1	2348058	2348113	Peak	0	+	2348058	2348113	1316095
1	2348138	2348265	Peak	0	+	2348138	2348265	1316095
1	2349068	2349088	Peak	0	+	2349068	2349088	1316095
1	2349163	2349183	Peak	0	+	2349163	2349183	1316095
1	2349351	2349363	Peak	0	+	2349351	2349363	1316095
1	2349557	2349573	Peak	0	+	2349557	2349573	1316095
1	2354201	2354233	Peak	0	+	2354201	2354233	1316095
1	2355685	2355706	Peak	0	+	2355685	2355706	1316095
1	2355802	2355848	Peak	0	+	2355802	2355848	1316095
1	2355867	2355892	Peak	0	+	2355867	2355892	1316095
1	2356023	2356053	Peak	0	+	2356023	2356053	1316095
1	2356143	2356155	Peak	0	+	2356143	2356155	1316095
1	2356198	2356223	Peak	0	+	2356198	2356223	1316095
1	2356308	2356343	Peak	0	+	2356308	2356343	1316095
1	2356408	2356438	Peak	0	+	2356408	2356438	1316095
1	2356633	2356673	Peak	0	+	2356633	2356673	1316095
1	2356718	2356738	Peak	0	+	2356718	2356738	1316095
1	2357368	2357388	Peak	0	+	2357368	2357388	1316095
1	2376858	2376878	Peak	0	+	2376858	2376878	1316095
1	2377623	2377644	Peak	0	+	2377623	2377644	1316095
1	2382326	2382338	Peak	0	+	2382326	2382338	1316095
1	2384843	2384855	Peak	0	+	2384843	2384855	1316095
1	2385220	2385243	Peak	0	+	2385220	2385243	1316095
1	2385293	2385328	Peak	0	+	2385293	2385328	1316095
1	2385838	2385858	Peak	0	+	2385838	2385858	1316095
1	2385993	2386016	Peak	0	+	2385993	2386016	1316095
1	2386063	2386098	Peak	0	+	2386063	2386098	1316095
1	2386476	2386494	Peak	0	+	2386476	2386494	1316095
1	2386848	2386873	Peak	0	+	2386848	2386873	1316095
1	2387523	2387543	Peak	0	+	2387523	2387543	1316095
1	2387633	2387664	Peak	0	+	2387633	2387664	1316095
1	2387673	2387689	Peak	0	+	2387673	2387689	1316095
1	2387747	2387773	Peak	0	+	2387747	2387773	1316095
1	2387969	2387979	Peak	0	+	2387969	2387979	1316095
1	2388033	2388058	Peak	0	+	2388033	2388058	1316095
1	2388198	2388248	Peak	0	+	2388198	2388248	1316095
1	2388743	2388763	Peak	0	+	2388743	2388763	1316095
1	2388803	2388838	Peak	0	+	2388803	2388838	1316095
1	2389058	2389093	Peak	0	+	2389058	2389093	1316095
1	2389871	2389883	Peak	0	+	2389871	2389883	1316095
1	2392563	2392613	Peak	0	+	2392563	2392613	1316095
1	2393132	2393148	Peak	0	+	2393132	2393148	1316095
1	2393198	2393218	Peak	0	+	2393198	2393218	1316095
1	2393378	2393408	Peak	0	+	2393378	2393408	1316095
1	2393563	2393583	Peak	0	+	2393563	2393583	1316095
1	2393638	2393659	Peak	0	+	2393638	2393659	1316095
1	2393683	2393728	Peak	0	+	2393683	2393728	1316095
1	2393777	2393808	Peak	0	+	2393777	2393808	1316095
1	2393958	2393998	Peak	0	+	2393958	2393998	1316095
1	2394097	2394143	Peak	0	+	2394097	2394143	1316095
1	2394193	2394218	Peak	0	+	2394193	2394218	1316095
1	2394503	2394537	Peak	0	+	2394503	2394537	1316095
1	2394591	2394608	Peak	0	+	2394591	2394608	1316095
1	2394748	2394788	Peak	0	+	2394748	2394788	1316095
1	2394838	2394858	Peak	0	+	2394838	2394858	1316095
1	2400718	2400748	Peak	0	+	2400718	2400748	1316095
1	2400973	2400993	Peak	0	+	2400973	2400993	1316095
1	2401978	2401998	Peak	0	+	2401978	2401998	1316095
1	2414518	2414553	Peak	0	+	2414518	2414553	1316095
1	2422853	2422868	Peak	0	+	2422853	2422868	1316095
1	2424718	2424753	Peak	0	+	2424718	2424753	1316095
1	2424803	2424828	Peak	0	+	2424803	2424828	1316095
1	2424938	2424958	Peak	0	+	2424938	2424958	1316095
1	2425103	2425123	Peak	0	+	2425103	2425123	1316095
1	2425353	2425365	Peak	0	+	2425353	2425365	1316095
1	2425433	2425483	Peak	0	+	2425433	2425483	1316095
1	2425603	2425803	Peak	0	+	2425603	2425803	1316095
1	2425853	2425876	Peak	0	+	2425853	2425876	1316095
1	2425878	2426028	Peak	0	+	2425878	2426028	1316095
1	2426738	2426762	Peak	0	+	2426738	2426762	1316095
1	2426993	2427018	Peak	0	+	2426993	2427018	1316095
1	2427364	2427388	Peak	0	+	2427364	2427388	1316095
1	2428141	2428171	Peak	0	+	2428141	2428171	1316095
1	2428426	2428443	Peak	0	+	2428426	2428443	1316095
1	2428963	2428983	Peak	0	+	2428963	2428983	1316095
1	2429548	2429573	Peak	0	+	2429548	2429573	1316095
1	2430398	2430418	Peak	0	+	2430398	2430418	1316095
1	2431907	2431923	Peak	0	+	2431907	2431923	1316095
1	2432138	2432173	Peak	0	+	2432138	2432173	1316095
1	2432223	2432253	Peak	0	+	2432223	2432253	1316095
1	2432453	2432483	Peak	0	+	2432453	2432483	1316095
1	2432553	2432576	Peak	0	+	2432553	2432576	1316095
1	2432663	2432691	Peak	0	+	2432663	2432691	1316095
1	2432984	2433008	Peak	0	+	2432984	2433008	1316095
1	2433043	2433073	Peak	0	+	2433043	2433073	1316095
1	2433145	2433183	Peak	0	+	2433145	2433183	1316095
1	2433202	2433223	Peak	0	+	2433202	2433223	1316095
1	2433283	2433308	Peak	0	+	2433283	2433308	1316095
1	2433364	2433384	Peak	0	+	2433364	2433384	1316095
1	2433518	2433553	Peak	0	+	2433518	2433553	1316095
1	2433623	2433658	Peak	0	+	2433623	2433658	1316095
1	2433748	2433768	Peak	0	+	2433748	2433768	1316095
1	2462224	2462248	Peak	0	+	2462224	2462248	1316095
1	2462613	2462643	Peak	0	+	2462613	2462643	1316095
1	2463823	2463843	Peak	0	+	2463823	2463843	1316095
1	2464393	2464423	Peak	0	+	2464393	2464423	1316095
1	2464478	2464498	Peak	0	+	2464478	2464498	1316095
1	2464543	2464563	Peak	0	+	2464543	2464563	1316095
1	2464625	2464668	Peak	0	+	2464625	2464668	1316095
1	2464737	2464749	Peak	0	+	2464737	2464749	1316095
1	2464788	2464856	Peak	0	+	2464788	2464856	1316095
1	2464857	2464867	Peak	0	+	2464857	2464867	1316095
1	2465008	2465030	Peak	0	+	2465008	2465030	1316095
1	2465485	2465505	Peak	0	+	2465485	2465505	1316095
1	2465604	2465628	Peak	0	+	2465604	2465628	1316095
1	2465703	2465733	Peak	0	+	2465703	2465733	1316095
1	2465927	2465949	Peak	0	+	2465927	2465949	1316095
1	2467777	2467798	Peak	0	+	2467777	2467798	1316095
1	2467810	2467856	Peak	0	+	2467810	2467856	1316095
1	2468193	2468209	Peak	0	+	2468193	2468209	1316095
1	2468323	2468345	Peak	0	+	2468323	2468345	1316095
1	2468438	2468473	Peak	0	+	2468438	2468473	1316095
1	2468518	2468542	Peak	0	+	2468518	2468542	1316095
1	2468992	2469008	Peak	0	+	2468992	2469008	1316095
1	2469573	2469598	Peak	0	+	2469573	2469598	1316095
1	2470033	2470053	Peak	0	+	2470033	2470053	1316095
1	2484473	2484493	Peak	0	+	2484473	2484493	1316095
1	2487068	2487093	Peak	0	+	2487068	2487093	1316095
1	2487304	2487324	Peak	0	+	2487304	2487324	1316095
1	2488173	2488203	Peak	0	+	2488173	2488203	1316095
1	2488578	2488603	Peak	0	+	2488578	2488603	1316095
1	2488968	2488980	Peak	0	+	2488968	2488980	1316095
1	2489123	2489148	Peak	0	+	2489123	2489148	1316095
1	2489208	2489219	Peak	0	+	2489208	2489219	1316095
1	2489428	2489448	Peak	0	+	2489428	2489448	1316095
1	2501167	2501178	Peak	0	+	2501167	2501178	1316095
1	2535127	2535153	Peak	0	+	2535127	2535153	1316095
1	2535253	2535342	Peak	0	+	2535253	2535342	1316095
1	2535378	2535478	Peak	0	+	2535378	2535478	1316095
1	2535647	2535663	Peak	0	+	2535647	2535663	1316095
1	2535748	2535853	Peak	0	+	2535748	2535853	1316095
1	2535928	2535958	Peak	0	+	2535928	2535958	1316095
1	2536238	2536268	Peak	0	+	2536238	2536268	1316095
1	2536338	2536363	Peak	0	+	2536338	2536363	1316095
1	2536633	2536648	Peak	0	+	2536633	2536648	1316095
1	2536803	2536833	Peak	0	+	2536803	2536833	1316095
1	2536879	2536923	Peak	0	+	2536879	2536923	1316095
1	2536993	2537038	Peak	0	+	2536993	2537038	1316095
1	2537128	2537153	Peak	0	+	2537128	2537153	1316095
1	2537207	2537228	Peak	0	+	2537207	2537228	1316095
1	2537321	2537351	Peak	0	+	2537321	2537351	1316095
1	2537453	2537488	Peak	0	+	2537453	2537488	1316095
1	2537588	2537608	Peak	0	+	2537588	2537608	1316095
1	2537838	2537893	Peak	0	+	2537838	2537893	1316095
1	2538448	2538483	Peak	0	+	2538448	2538483	1316095
1	2538513	2538543	Peak	0	+	2538513	2538543	1316095
1	2538666	2538678	Peak	0	+	2538666	2538678	1316095
1	2538708	2538743	Peak	0	+	2538708	2538743	1316095
1	2538785	2538819	Peak	0	+	2538785	2538819	1316095
1	2539082	2539108	Peak	0	+	2539082	2539108	1316095
1	2539423	2539456	Peak	0	+	2539423	2539456	1316095
1	2539683	2539703	Peak	0	+	2539683	2539703	1316095
1	2539749	2539778	Peak	0	+	2539749	2539778	1316095
1	2539838	2539868	Peak	0	+	2539838	2539868	1316095
1	2539913	2539944	Peak	0	+	2539913	2539944	1316095
1	2540068	2540088	Peak	0	+	2540068	2540088	1316095
1	2540327	2540353	Peak	0	+	2540327	2540353	1316095
1	2540458	2540503	Peak	0	+	2540458	2540503	1316095
1	2540543	2540569	Peak	0	+	2540543	2540569	1316095
1	2540608	2540620	Peak	0	+	2540608	2540620	1316095
1	2540843	2540893	Peak	0	+	2540843	2540893	1316095
1	2541491	2541513	Peak	0	+	2541491	2541513	1316095
1	2541553	2541578	Peak	0	+	2541553	2541578	1316095
1	2541719	2541733	Peak	0	+	2541719	2541733	1316095
1	2542472	2542683	Peak	0	+	2542472	2542683	1316095
1	2542723	2542778	Peak	0	+	2542723	2542778	1316095
1	2542798	2543048	Peak	0	+	2542798	2543048	1316095
1	2543098	2543181	Peak	0	+	2543098	2543181	1316095
1	2543374	2543395	Peak	0	+	2543374	2543395	1316095
1	2543543	2543573	Peak	0	+	2543543	2543573	1316095
1	2560328	2560352	Peak	0	+	2560328	2560352	1316095
1	2563193	2563213	Peak	0	+	2563193	2563213	1316095
1	2563263	2563279	Peak	0	+	2563263	2563279	1316095
1	2564498	2564533	Peak	0	+	2564498	2564533	1316095
1	2569328	2569352	Peak	0	+	2569328	2569352	1316095
1	2570183	2570228	Peak	0	+	2570183	2570228	1316095
1	2573283	2573295	Peak	0	+	2573283	2573295	1316095
1	2602178	2602192	Peak	0	+	2602178	2602192	1316095
1	2602448	2602496	Peak	0	+	2602448	2602496	1316095
1	2603058	2603078	Peak	0	+	2603058	2603078	1316095
1	2618908	2618919	Peak	0	+	2618908	2618919	1316095
1	2646478	2646498	Peak	0	+	2646478	2646498	1316095
1	2648398	2648413	Peak	0	+	2648398	2648413	1316095
1	2653438	2653468	Peak	0	+	2653438	2653468	1316095
1	2653643	2653658	Peak	0	+	2653643	2653658	1316095
1	2655093	2655109	Peak	0	+	2655093	2655109	1316095
1	2655257	2655308	Peak	0	+	2655257	2655308	1316095
1	2655403	2655428	Peak	0	+	2655403	2655428	1316095
1	2655478	2655553	Peak	0	+	2655478	2655553	1316095
1	2655558	2655598	Peak	0	+	2655558	2655598	1316095
1	2657938	2657978	Peak	0	+	2657938	2657978	1316095
1	2658108	2658128	Peak	0	+	2658108	2658128	1316095
1	2658150	2658176	Peak	0	+	2658150	2658176	1316095
1	2658243	2658298	Peak	0	+	2658243	2658298	1316095
1	2658398	2658433	Peak	0	+	2658398	2658433	1316095
1	2658689	2658718	Peak	0	+	2658689	2658718	1316095
1	2658923	2658963	Peak	0	+	2658923	2658963	1316095
1	2659047	2659063	Peak	0	+	2659047	2659063	1316095
1	2659118	2659138	Peak	0	+	2659118	2659138	1316095
1	2659349	2659379	Peak	0	+	2659349	2659379	1316095
1	2659593	2659633	Peak	0	+	2659593	2659633	1316095
1	2659663	2659683	Peak	0	+	2659663	2659683	1316095
1	2659923	2659947	Peak	0	+	2659923	2659947	1316095
1	2660147	2660163	Peak	0	+	2660147	2660163	1316095
1	2660198	2660218	Peak	0	+	2660198	2660218	1316095
1	2670338	2670368	Peak	0	+	2670338	2670368	1316095
1	2670507	2670523	Peak	0	+	2670507	2670523	1316095
1	2670567	2670603	Peak	0	+	2670567	2670603	1316095
1	2670803	2670838	Peak	0	+	2670803	2670838	1316095
1	2681453	2681513	Peak	0	+	2681453	2681513	1316095
1	2681803	2681823	Peak	0	+	2681803	2681823	1316095
1	2683219	2683251	Peak	0	+	2683219	2683251	1316095
1	2683423	2683453	Peak	0	+	2683423	2683453	1316095
1	2683558	2683578	Peak	0	+	2683558	2683578	1316095
1	2683579	2683658	Peak	0	+	2683579	2683658	1316095
1	2683672	2683845	Peak	0	+	2683672	2683845	1316095
1	2684313	2684333	Peak	0	+	2684313	2684333	1316095
1	2684386	2684398	Peak	0	+	2684386	2684398	1316095
1	2684509	2684525	Peak	0	+	2684509	2684525	1316095
1	2685392	2685408	Peak	0	+	2685392	2685408	1316095
1	2685448	2685472	Peak	0	+	2685448	2685472	1316095
1	2686023	2686063	Peak	0	+	2686023	2686063	1316095
1	2686163	2686193	Peak	0	+	2686163	2686193	1316095
1	2686741	2686753	Peak	0	+	2686741	2686753	1316095
1	2686833	2686862	Peak	0	+	2686833	2686862	1316095
1	2686891	2686903	Peak	0	+	2686891	2686903	1316095
1	2686948	2686973	Peak	0	+	2686948	2686973	1316095
1	2687058	2687093	Peak	0	+	2687058	2687093	1316095
1	2687129	2687158	Peak	0	+	2687129	2687158	1316095
1	2687558	2687578	Peak	0	+	2687558	2687578	1316095
1	2687907	2687918	Peak	0	+	2687907	2687918	1316095
1	2688230	2688249	Peak	0	+	2688230	2688249	1316095
1	2688725	2688744	Peak	0	+	2688725	2688744	1316095
1	2688788	2688812	Peak	0	+	2688788	2688812	1316095
1	2688861	2688878	Peak	0	+	2688861	2688878	1316095
1	2688968	2688988	Peak	0	+	2688968	2688988	1316095
1	2689163	2689175	Peak	0	+	2689163	2689175	1316095
1	2689263	2689293	Peak	0	+	2689263	2689293	1316095
1	2689342	2689357	Peak	0	+	2689342	2689357	1316095
1	2689563	2689588	Peak	0	+	2689563	2689588	1316095
1	2689628	2689653	Peak	0	+	2689628	2689653	1316095
1	2690008	2690032	Peak	0	+	2690008	2690032	1316095
1	2690398	2690423	Peak	0	+	2690398	2690423	1316095
1	2690458	2690488	Peak	0	+	2690458	2690488	1316095
1	2690539	2690577	Peak	0	+	2690539	2690577	1316095
1	2690678	2690708	Peak	0	+	2690678	2690708	1316095
1	2690728	2690825	Peak	0	+	2690728	2690825	1316095
1	2690857	2690867	Peak	0	+	2690857	2690867	1316095
1	2690911	2690948	Peak	0	+	2690911	2690948	1316095
1	2692023	2692043	Peak	0	+	2692023	2692043	1316095
1	2692088	2692128	Peak	0	+	2692088	2692128	1316095
1	2692307	2692333	Peak	0	+	2692307	2692333	1316095
1	2692478	2692511	Peak	0	+	2692478	2692511	1316095
1	2693188	2693223	Peak	0	+	2693188	2693223	1316095
1	2693336	2693360	Peak	0	+	2693336	2693360	1316095
1	2693418	2693448	Peak	0	+	2693418	2693448	1316095
1	2693488	2693518	Peak	0	+	2693488	2693518	1316095
1	2694355	2694376	Peak	0	+	2694355	2694376	1316095
1	2694458	2694484	Peak	0	+	2694458	2694484	1316095
1	2694697	2694713	Peak	0	+	2694697	2694713	1316095
1	2694781	2694809	Peak	0	+	2694781	2694809	1316095
1	2694868	2694885	Peak	0	+	2694868	2694885	1316095
1	2696838	2696863	Peak	0	+	2696838	2696863	1316095
1	2705737	2705753	Peak	0	+	2705737	2705753	1316095
1	2706013	2706043	Peak	0	+	2706013	2706043	1316095
1	2706073	2706118	Peak	0	+	2706073	2706118	1316095
1	2706208	2706248	Peak	0	+	2706208	2706248	1316095
1	2718613	2718628	Peak	0	+	2718613	2718628	1316095
1	2725347	2725363	Peak	0	+	2725347	2725363	1316095
1	2725473	2725518	Peak	0	+	2725473	2725518	1316095
1	2725543	2725643	Peak	0	+	2725543	2725643	1316095
1	2726458	2726478	Peak	0	+	2726458	2726478	1316095
1	2726514	2726532	Peak	0	+	2726514	2726532	1316095
1	2726777	2726796	Peak	0	+	2726777	2726796	1316095
1	2726993	2727018	Peak	0	+	2726993	2727018	1316095
1	2727280	2727304	Peak	0	+	2727280	2727304	1316095
1	2727903	2727933	Peak	0	+	2727903	2727933	1316095
1	2731538	2731567	Peak	0	+	2731538	2731567	1316095
1	2732118	2732148	Peak	0	+	2732118	2732148	1316095
1	2732233	2732254	Peak	0	+	2732233	2732254	1316095
1	2732398	2732433	Peak	0	+	2732398	2732433	1316095
1	2732983	2733008	Peak	0	+	2732983	2733008	1316095
1	2733169	2733198	Peak	0	+	2733169	2733198	1316095
1	2733403	2733441	Peak	0	+	2733403	2733441	1316095
1	2733552	2733563	Peak	0	+	2733552	2733563	1316095
1	2733967	2733988	Peak	0	+	2733967	2733988	1316095
1	2734228	2734263	Peak	0	+	2734228	2734263	1316095
1	2734503	2734528	Peak	0	+	2734503	2734528	1316095
1	2734623	2734663	Peak	0	+	2734623	2734663	1316095
1	2734793	2734813	Peak	0	+	2734793	2734813	1316095
1	2734867	2734888	Peak	0	+	2734867	2734888	1316095
1	2735163	2735183	Peak	0	+	2735163	2735183	1316095
1	2735223	2735248	Peak	0	+	2735223	2735248	1316095
1	2735608	2735623	Peak	0	+	2735608	2735623	1316095
1	2735678	2735713	Peak	0	+	2735678	2735713	1316095
1	2735813	2735848	Peak	0	+	2735813	2735848	1316095
1	2736438	2736462	Peak	0	+	2736438	2736462	1316095
1	2736543	2736583	Peak	0	+	2736543	2736583	1316095
1	2736708	2736728	Peak	0	+	2736708	2736728	1316095
1	2737282	2737303	Peak	0	+	2737282	2737303	1316095
1	2737473	2737488	Peak	0	+	2737473	2737488	1316095
1	2737582	2737602	Peak	0	+	2737582	2737602	1316095
1	2737975	2738018	Peak	0	+	2737975	2738018	1316095
1	2738185	2738213	Peak	0	+	2738185	2738213	1316095
1	2739230	2739303	Peak	0	+	2739230	2739303	1316095
1	2739307	2739358	Peak	0	+	2739307	2739358	1316095
1	2739363	2739468	Peak	0	+	2739363	2739468	1316095
1	2739505	2739543	Peak	0	+	2739505	2739543	1316095
1	2740296	2740314	Peak	0	+	2740296	2740314	1316095
1	2740373	2740398	Peak	0	+	2740373	2740398	1316095
1	2740784	2740808	Peak	0	+	2740784	2740808	1316095
1	2741168	2741208	Peak	0	+	2741168	2741208	1316095
1	2741433	2741448	Peak	0	+	2741433	2741448	1316095
1	2741473	2741518	Peak	0	+	2741473	2741518	1316095
1	2741571	2741583	Peak	0	+	2741571	2741583	1316095
1	2741722	2741763	Peak	0	+	2741722	2741763	1316095
1	2741934	2741967	Peak	0	+	2741934	2741967	1316095
1	2742223	2742273	Peak	0	+	2742223	2742273	1316095
1	2742321	2742348	Peak	0	+	2742321	2742348	1316095
1	2742601	2742614	Peak	0	+	2742601	2742614	1316095
1	2742653	2742688	Peak	0	+	2742653	2742688	1316095
1	2742748	2742768	Peak	0	+	2742748	2742768	1316095
1	2742868	2742885	Peak	0	+	2742868	2742885	1316095
1	2742943	2742958	Peak	0	+	2742943	2742958	1316095
1	2743098	2743123	Peak	0	+	2743098	2743123	1316095
1	2743183	2743213	Peak	0	+	2743183	2743213	1316095
1	2743278	2743330	Peak	0	+	2743278	2743330	1316095
1	2743688	2743708	Peak	0	+	2743688	2743708	1316095
1	2743878	2743913	Peak	0	+	2743878	2743913	1316095
1	2744011	2744043	Peak	0	+	2744011	2744043	1316095
1	2744112	2744123	Peak	0	+	2744112	2744123	1316095
1	2744963	2744988	Peak	0	+	2744963	2744988	1316095
1	2745768	2745788	Peak	0	+	2745768	2745788	1316095
1	2745823	2745853	Peak	0	+	2745823	2745853	1316095
1	2745911	2745945	Peak	0	+	2745911	2745945	1316095
1	2747133	2747148	Peak	0	+	2747133	2747148	1316095
1	2747428	2747463	Peak	0	+	2747428	2747463	1316095
1	2747523	2747558	Peak	0	+	2747523	2747558	1316095
1	2747608	2747653	Peak	0	+	2747608	2747653	1316095
1	2747719	2747735	Peak	0	+	2747719	2747735	1316095
1	2748269	2748284	Peak	0	+	2748269	2748284	1316095
1	2748333	2748373	Peak	0	+	2748333	2748373	1316095
1	2748395	2748418	Peak	0	+	2748395	2748418	1316095
1	2748458	2748478	Peak	0	+	2748458	2748478	1316095
1	2748523	2748548	Peak	0	+	2748523	2748548	1316095
1	2749029	2749044	Peak	0	+	2749029	2749044	1316095
1	2749851	2749863	Peak	0	+	2749851	2749863	1316095
1	2749958	2749988	Peak	0	+	2749958	2749988	1316095
1	2750198	2750223	Peak	0	+	2750198	2750223	1316095
1	2750367	2750379	Peak	0	+	2750367	2750379	1316095
[truncated: 998,000+ more rows]
