# Supplementary material for: The native cistrome and sequence motif families of the maize ear
Source: PLoS Genet. 2021 Aug 12;17(8):e1009689. doi: 10.1371/journal.pgen.1009689 (PMC8360572; doi:10.1371/journal.pgen.1009689)
Supplement: S2 Zip File — Bed files of peak segments called by iSeg at a series of cutoffs; bc 1, 3, 5, 7, and 9. MFs (sliding window capturing fragment midpoint clusters) scores were used as the input. Included are the 5 BED files for B73v3, a readme (txt) file, and a summary statistics table (xlsx) captured from Table Browser for files on UCSC genome browser, genomaize, for each iSeg bigbed source file. (ZIP) [file pgen.1009689.s027.zip › fes_MOA_frenters_B73v3_iSEGpeaksBC5.BED]

track name="MOA_ES_ABCD_Frenter_iSEG_bc5.0_v180620" description="table browser query on hub_31_MOA_ES_ABCD_Frenter_iSEG_bc5.0_v180620" visibility=3 url=
1	933	943	Peak	0	+	933	943	1316095
1	3777	3828	Peak	0	+	3777	3828	1316095
1	9693	9711	Peak	0	+	9693	9711	1316095
1	9748	9822	Peak	0	+	9748	9822	1316095
1	9843	9878	Peak	0	+	9843	9878	1316095
1	10329	10339	Peak	0	+	10329	10339	1316095
1	10417	10440	Peak	0	+	10417	10440	1316095
1	10558	10583	Peak	0	+	10558	10583	1316095
1	37074	37088	Peak	0	+	37074	37088	1316095
1	37138	37168	Peak	0	+	37138	37168	1316095
1	49284	49298	Peak	0	+	49284	49298	1316095
1	61773	61793	Peak	0	+	61773	61793	1316095
1	63733	63745	Peak	0	+	63733	63745	1316095
1	65063	65078	Peak	0	+	65063	65078	1316095
1	75454	75474	Peak	0	+	75454	75474	1316095
1	75851	75863	Peak	0	+	75851	75863	1316095
1	84913	84918	Peak	0	+	84913	84918	1316095
1	86828	86873	Peak	0	+	86828	86873	1316095
1	86901	86963	Peak	0	+	86901	86963	1316095
1	88228	88253	Peak	0	+	88228	88253	1316095
1	88438	88459	Peak	0	+	88438	88459	1316095
1	93673	93678	Peak	0	+	93673	93678	1316095
1	109361	109374	Peak	0	+	109361	109374	1316095
1	109898	109928	Peak	0	+	109898	109928	1316095
1	110028	110033	Peak	0	+	110028	110033	1316095
1	110342	110363	Peak	0	+	110342	110363	1316095
1	111043	111093	Peak	0	+	111043	111093	1316095
1	111118	111159	Peak	0	+	111118	111159	1316095
1	128066	128126	Peak	0	+	128066	128126	1316095
1	128143	128168	Peak	0	+	128143	128168	1316095
1	144518	144555	Peak	0	+	144518	144555	1316095
1	145569	145628	Peak	0	+	145569	145628	1316095
1	145653	145698	Peak	0	+	145653	145698	1316095
1	145703	145748	Peak	0	+	145703	145748	1316095
1	145768	145818	Peak	0	+	145768	145818	1316095
1	145848	145874	Peak	0	+	145848	145874	1316095
1	148568	148580	Peak	0	+	148568	148580	1316095
1	148643	148668	Peak	0	+	148643	148668	1316095
1	148713	148733	Peak	0	+	148713	148733	1316095
1	149653	149665	Peak	0	+	149653	149665	1316095
1	155613	155636	Peak	0	+	155613	155636	1316095
1	156124	156163	Peak	0	+	156124	156163	1316095
1	156208	156243	Peak	0	+	156208	156243	1316095
1	156288	156291	Peak	0	+	156288	156291	1316095
1	156293	156318	Peak	0	+	156293	156318	1316095
1	158095	158110	Peak	0	+	158095	158110	1316095
1	158286	158313	Peak	0	+	158286	158313	1316095
1	159238	159249	Peak	0	+	159238	159249	1316095
1	161183	161188	Peak	0	+	161183	161188	1316095
1	162547	162588	Peak	0	+	162547	162588	1316095
1	220251	220263	Peak	0	+	220251	220263	1316095
1	222033	222045	Peak	0	+	222033	222045	1316095
1	222288	222338	Peak	0	+	222288	222338	1316095
1	222363	222471	Peak	0	+	222363	222471	1316095
1	222477	222487	Peak	0	+	222477	222487	1316095
1	223813	223833	Peak	0	+	223813	223833	1316095
1	225683	225695	Peak	0	+	225683	225695	1316095
1	225978	225999	Peak	0	+	225978	225999	1316095
1	227728	227764	Peak	0	+	227728	227764	1316095
1	227821	227863	Peak	0	+	227821	227863	1316095
1	227883	227899	Peak	0	+	227883	227899	1316095
1	240607	240643	Peak	0	+	240607	240643	1316095
1	255503	255519	Peak	0	+	255503	255519	1316095
1	263619	263635	Peak	0	+	263619	263635	1316095
1	264567	264583	Peak	0	+	264567	264583	1316095
1	264617	264653	Peak	0	+	264617	264653	1316095
1	270233	270269	Peak	0	+	270233	270269	1316095
1	270413	270438	Peak	0	+	270413	270438	1316095
1	270493	270528	Peak	0	+	270493	270528	1316095
1	275987	275999	Peak	0	+	275987	275999	1316095
1	276252	276270	Peak	0	+	276252	276270	1316095
1	333938	333963	Peak	0	+	333938	333963	1316095
1	387261	387274	Peak	0	+	387261	387274	1316095
1	390705	390728	Peak	0	+	390705	390728	1316095
1	402598	402603	Peak	0	+	402598	402603	1316095
1	403473	403483	Peak	0	+	403473	403483	1316095
1	403845	403873	Peak	0	+	403845	403873	1316095
1	404913	404918	Peak	0	+	404913	404918	1316095
1	405662	405688	Peak	0	+	405662	405688	1316095
1	406693	406724	Peak	0	+	406693	406724	1316095
1	409293	409322	Peak	0	+	409293	409322	1316095
1	410243	410268	Peak	0	+	410243	410268	1316095
1	411363	411388	Peak	0	+	411363	411388	1316095
1	412363	412386	Peak	0	+	412363	412386	1316095
1	418643	418668	Peak	0	+	418643	418668	1316095
1	418883	418908	Peak	0	+	418883	418908	1316095
1	419418	419448	Peak	0	+	419418	419448	1316095
1	419824	419845	Peak	0	+	419824	419845	1316095
1	419888	419918	Peak	0	+	419888	419918	1316095
1	419988	420023	Peak	0	+	419988	420023	1316095
1	420443	420488	Peak	0	+	420443	420488	1316095
1	420767	420789	Peak	0	+	420767	420789	1316095
1	421313	421368	Peak	0	+	421313	421368	1316095
1	421378	421418	Peak	0	+	421378	421418	1316095
1	421448	421493	Peak	0	+	421448	421493	1316095
1	421502	421573	Peak	0	+	421502	421573	1316095
1	421599	421648	Peak	0	+	421599	421648	1316095
1	421663	421713	Peak	0	+	421663	421713	1316095
1	423558	423583	Peak	0	+	423558	423583	1316095
1	516283	516293	Peak	0	+	516283	516293	1316095
1	526813	526873	Peak	0	+	526813	526873	1316095
1	526908	526963	Peak	0	+	526908	526963	1316095
1	642419	642429	Peak	0	+	642419	642429	1316095
1	642813	642838	Peak	0	+	642813	642838	1316095
1	642913	642933	Peak	0	+	642913	642933	1316095
1	643057	643077	Peak	0	+	643057	643077	1316095
1	643763	643788	Peak	0	+	643763	643788	1316095
1	645127	645137	Peak	0	+	645127	645137	1316095
1	645218	645258	Peak	0	+	645218	645258	1316095
1	645403	645428	Peak	0	+	645403	645428	1316095
1	645498	645585	Peak	0	+	645498	645585	1316095
1	651847	651857	Peak	0	+	651847	651857	1316095
1	658653	658658	Peak	0	+	658653	658658	1316095
1	673998	674028	Peak	0	+	673998	674028	1316095
1	675509	675519	Peak	0	+	675509	675519	1316095
1	676983	677008	Peak	0	+	676983	677008	1316095
1	679320	679338	Peak	0	+	679320	679338	1316095
1	680504	680523	Peak	0	+	680504	680523	1316095
1	680558	680598	Peak	0	+	680558	680598	1316095
1	680638	680688	Peak	0	+	680638	680688	1316095
1	709008	709013	Peak	0	+	709008	709013	1316095
1	709221	709233	Peak	0	+	709221	709233	1316095
1	723336	723354	Peak	0	+	723336	723354	1316095
1	788688	788708	Peak	0	+	788688	788708	1316095
1	828628	828646	Peak	0	+	828628	828646	1316095
1	840963	840983	Peak	0	+	840963	840983	1316095
1	950543	950565	Peak	0	+	950543	950565	1316095
1	966157	966174	Peak	0	+	966157	966174	1316095
1	979273	979296	Peak	0	+	979273	979296	1316095
1	979688	979728	Peak	0	+	979688	979728	1316095
1	979773	979777	Peak	0	+	979773	979777	1316095
1	979778	979803	Peak	0	+	979778	979803	1316095
1	980913	980923	Peak	0	+	980913	980923	1316095
1	991343	991353	Peak	0	+	991343	991353	1316095
1	991593	991613	Peak	0	+	991593	991613	1316095
1	994993	995053	Peak	0	+	994993	995053	1316095
1	995103	995128	Peak	0	+	995103	995128	1316095
1	995688	995713	Peak	0	+	995688	995713	1316095
1	996683	996703	Peak	0	+	996683	996703	1316095
1	996794	996808	Peak	0	+	996794	996808	1316095
1	997983	998016	Peak	0	+	997983	998016	1316095
1	998048	998060	Peak	0	+	998048	998060	1316095
1	998473	998489	Peak	0	+	998473	998489	1316095
1	998653	998675	Peak	0	+	998653	998675	1316095
1	999205	999226	Peak	0	+	999205	999226	1316095
1	999268	999348	Peak	0	+	999268	999348	1316095
1	999373	999393	Peak	0	+	999373	999393	1316095
1	1000343	1000378	Peak	0	+	1000343	1000378	1316095
1	1000603	1000648	Peak	0	+	1000603	1000648	1316095
1	1000988	1001013	Peak	0	+	1000988	1001013	1316095
1	1001788	1001818	Peak	0	+	1001788	1001818	1316095
1	1003956	1003974	Peak	0	+	1003956	1003974	1316095
1	1004208	1004248	Peak	0	+	1004208	1004248	1316095
1	1004333	1004358	Peak	0	+	1004333	1004358	1316095
1	1004728	1004783	Peak	0	+	1004728	1004783	1316095
1	1004807	1004819	Peak	0	+	1004807	1004819	1316095
1	1004833	1004878	Peak	0	+	1004833	1004878	1316095
1	1004893	1004948	Peak	0	+	1004893	1004948	1316095
1	1004967	1004998	Peak	0	+	1004967	1004998	1316095
1	1005218	1005243	Peak	0	+	1005218	1005243	1316095
1	1006273	1006293	Peak	0	+	1006273	1006293	1316095
1	1031033	1031073	Peak	0	+	1031033	1031073	1316095
1	1031183	1031199	Peak	0	+	1031183	1031199	1316095
1	1032857	1032877	Peak	0	+	1032857	1032877	1316095
1	1033310	1033324	Peak	0	+	1033310	1033324	1316095
1	1040123	1040136	Peak	0	+	1040123	1040136	1316095
1	1040137	1040183	Peak	0	+	1040137	1040183	1316095
1	1040203	1040253	Peak	0	+	1040203	1040253	1316095
1	1041633	1041645	Peak	0	+	1041633	1041645	1316095
1	1102759	1102771	Peak	0	+	1102759	1102771	1316095
1	1133703	1133728	Peak	0	+	1133703	1133728	1316095
1	1147129	1147149	Peak	0	+	1147129	1147149	1316095
1	1153550	1153569	Peak	0	+	1153550	1153569	1316095
1	1154947	1154973	Peak	0	+	1154947	1154973	1316095
1	1155123	1155148	Peak	0	+	1155123	1155148	1316095
1	1155527	1155548	Peak	0	+	1155527	1155548	1316095
1	1165812	1165823	Peak	0	+	1165812	1165823	1316095
1	1168367	1168387	Peak	0	+	1168367	1168387	1316095
1	1175796	1175807	Peak	0	+	1175796	1175807	1316095
1	1196548	1196566	Peak	0	+	1196548	1196566	1316095
1	1196833	1196856	Peak	0	+	1196833	1196856	1316095
1	1197966	1197984	Peak	0	+	1197966	1197984	1316095
1	1201343	1201373	Peak	0	+	1201343	1201373	1316095
1	1201408	1201444	Peak	0	+	1201408	1201444	1316095
1	1201493	1201533	Peak	0	+	1201493	1201533	1316095
1	1221605	1221628	Peak	0	+	1221605	1221628	1316095
1	1222636	1222656	Peak	0	+	1222636	1222656	1316095
1	1223428	1223463	Peak	0	+	1223428	1223463	1316095
1	1235898	1235923	Peak	0	+	1235898	1235923	1316095
1	1259473	1259485	Peak	0	+	1259473	1259485	1316095
1	1426743	1426773	Peak	0	+	1426743	1426773	1316095
1	1426826	1426837	Peak	0	+	1426826	1426837	1316095
1	1446773	1446801	Peak	0	+	1446773	1446801	1316095
1	1446831	1446857	Peak	0	+	1446831	1446857	1316095
1	1449313	1449323	Peak	0	+	1449313	1449323	1316095
1	1461957	1461972	Peak	0	+	1461957	1461972	1316095
1	1462473	1462513	Peak	0	+	1462473	1462513	1316095
1	1463253	1463263	Peak	0	+	1463253	1463263	1316095
1	1488602	1488614	Peak	0	+	1488602	1488614	1316095
1	1489303	1489325	Peak	0	+	1489303	1489325	1316095
1	1497865	1497885	Peak	0	+	1497865	1497885	1316095
1	1505863	1505883	Peak	0	+	1505863	1505883	1316095
1	1506553	1506590	Peak	0	+	1506553	1506590	1316095
1	1530973	1530993	Peak	0	+	1530973	1530993	1316095
1	1564842	1564868	Peak	0	+	1564842	1564868	1316095
1	1566017	1566043	Peak	0	+	1566017	1566043	1316095
1	1566093	1566148	Peak	0	+	1566093	1566148	1316095
1	1566183	1566253	Peak	0	+	1566183	1566253	1316095
1	1566954	1566968	Peak	0	+	1566954	1566968	1316095
1	1567198	1567215	Peak	0	+	1567198	1567215	1316095
1	1597603	1597623	Peak	0	+	1597603	1597623	1316095
1	1599007	1599017	Peak	0	+	1599007	1599017	1316095
1	1611248	1611268	Peak	0	+	1611248	1611268	1316095
1	1614151	1614163	Peak	0	+	1614151	1614163	1316095
1	1614418	1614438	Peak	0	+	1614418	1614438	1316095
1	1614504	1614518	Peak	0	+	1614504	1614518	1316095
1	1614577	1614608	Peak	0	+	1614577	1614608	1316095
1	1662238	1662260	Peak	0	+	1662238	1662260	1316095
1	1662663	1662698	Peak	0	+	1662663	1662698	1316095
1	1662699	1662709	Peak	0	+	1662699	1662709	1316095
1	1662843	1662863	Peak	0	+	1662843	1662863	1316095
1	1662933	1662973	Peak	0	+	1662933	1662973	1316095
1	1663022	1663058	Peak	0	+	1663022	1663058	1316095
1	1664078	1664118	Peak	0	+	1664078	1664118	1316095
1	1664184	1664213	Peak	0	+	1664184	1664213	1316095
1	1664253	1664286	Peak	0	+	1664253	1664286	1316095
1	1664392	1664431	Peak	0	+	1664392	1664431	1316095
1	1664473	1664508	Peak	0	+	1664473	1664508	1316095
1	1664593	1664613	Peak	0	+	1664593	1664613	1316095
1	1664688	1664713	Peak	0	+	1664688	1664713	1316095
1	1664743	1664783	Peak	0	+	1664743	1664783	1316095
1	1664798	1664818	Peak	0	+	1664798	1664818	1316095
1	1665038	1665063	Peak	0	+	1665038	1665063	1316095
1	1668936	1668954	Peak	0	+	1668936	1668954	1316095
1	1669441	1669458	Peak	0	+	1669441	1669458	1316095
1	1670238	1670264	Peak	0	+	1670238	1670264	1316095
1	1682573	1682583	Peak	0	+	1682573	1682583	1316095
1	1683817	1683849	Peak	0	+	1683817	1683849	1316095
1	1683908	1683928	Peak	0	+	1683908	1683928	1316095
1	1683957	1683970	Peak	0	+	1683957	1683970	1316095
1	1684453	1684457	Peak	0	+	1684453	1684457	1316095
1	1684458	1684483	Peak	0	+	1684458	1684483	1316095
1	1684523	1684608	Peak	0	+	1684523	1684608	1316095
1	1684623	1684676	Peak	0	+	1684623	1684676	1316095
1	1754988	1755018	Peak	0	+	1754988	1755018	1316095
1	1755043	1755071	Peak	0	+	1755043	1755071	1316095
1	1755181	1755212	Peak	0	+	1755181	1755212	1316095
1	1755259	1755288	Peak	0	+	1755259	1755288	1316095
1	1755298	1755343	Peak	0	+	1755298	1755343	1316095
1	1755784	1755803	Peak	0	+	1755784	1755803	1316095
1	1758191	1758211	Peak	0	+	1758191	1758211	1316095
1	1758393	1758413	Peak	0	+	1758393	1758413	1316095
1	1758898	1758921	Peak	0	+	1758898	1758921	1316095
1	1759532	1759556	Peak	0	+	1759532	1759556	1316095
1	1760347	1760365	Peak	0	+	1760347	1760365	1316095
1	1761613	1761648	Peak	0	+	1761613	1761648	1316095
1	1762686	1762698	Peak	0	+	1762686	1762698	1316095
1	1762986	1763004	Peak	0	+	1762986	1763004	1316095
1	1780849	1780878	Peak	0	+	1780849	1780878	1316095
1	1783408	1783433	Peak	0	+	1783408	1783433	1316095
1	1784700	1784718	Peak	0	+	1784700	1784718	1316095
1	1785456	1785503	Peak	0	+	1785456	1785503	1316095
1	1785581	1785611	Peak	0	+	1785581	1785611	1316095
1	1785673	1785693	Peak	0	+	1785673	1785693	1316095
1	1785713	1785741	Peak	0	+	1785713	1785741	1316095
1	1785803	1785808	Peak	0	+	1785803	1785808	1316095
1	1786225	1786253	Peak	0	+	1786225	1786253	1316095
1	1786363	1786368	Peak	0	+	1786363	1786368	1316095
1	1787583	1787593	Peak	0	+	1787583	1787593	1316095
1	1787633	1787678	Peak	0	+	1787633	1787678	1316095
1	1787688	1787738	Peak	0	+	1787688	1787738	1316095
1	1787768	1787798	Peak	0	+	1787768	1787798	1316095
1	1788878	1788913	Peak	0	+	1788878	1788913	1316095
1	1788949	1788993	Peak	0	+	1788949	1788993	1316095
1	1789038	1789063	Peak	0	+	1789038	1789063	1316095
1	1789098	1789129	Peak	0	+	1789098	1789129	1316095
1	1789808	1789833	Peak	0	+	1789808	1789833	1316095
1	1789885	1789931	Peak	0	+	1789885	1789931	1316095
1	1789942	1789968	Peak	0	+	1789942	1789968	1316095
1	1790528	1790558	Peak	0	+	1790528	1790558	1316095
1	1792019	1792029	Peak	0	+	1792019	1792029	1316095
1	1797541	1797559	Peak	0	+	1797541	1797559	1316095
1	1799593	1799605	Peak	0	+	1799593	1799605	1316095
1	1801693	1801703	Peak	0	+	1801693	1801703	1316095
1	1803361	1803374	Peak	0	+	1803361	1803374	1316095
1	1824233	1824238	Peak	0	+	1824233	1824238	1316095
1	1824358	1824370	Peak	0	+	1824358	1824370	1316095
1	1825419	1825434	Peak	0	+	1825419	1825434	1316095
1	1847398	1847428	Peak	0	+	1847398	1847428	1316095
1	1850519	1850529	Peak	0	+	1850519	1850529	1316095
1	1853383	1853418	Peak	0	+	1853383	1853418	1316095
1	1854648	1854673	Peak	0	+	1854648	1854673	1316095
1	1854775	1854821	Peak	0	+	1854775	1854821	1316095
1	1854868	1854893	Peak	0	+	1854868	1854893	1316095
1	1854908	1854933	Peak	0	+	1854908	1854933	1316095
1	1858388	1858458	Peak	0	+	1858388	1858458	1316095
1	1858498	1858539	Peak	0	+	1858498	1858539	1316095
1	1858565	1858598	Peak	0	+	1858565	1858598	1316095
1	1858633	1858656	Peak	0	+	1858633	1858656	1316095
1	1859503	1859533	Peak	0	+	1859503	1859533	1316095
1	1859743	1859759	Peak	0	+	1859743	1859759	1316095
1	1864688	1864693	Peak	0	+	1864688	1864693	1316095
1	1877253	1877278	Peak	0	+	1877253	1877278	1316095
1	1877279	1877283	Peak	0	+	1877279	1877283	1316095
1	1877867	1877887	Peak	0	+	1877867	1877887	1316095
1	1878408	1878438	Peak	0	+	1878408	1878438	1316095
1	1879013	1879040	Peak	0	+	1879013	1879040	1316095
1	1879053	1879098	Peak	0	+	1879053	1879098	1316095
1	1879113	1879157	Peak	0	+	1879113	1879157	1316095
1	1879193	1879197	Peak	0	+	1879193	1879197	1316095
1	1879198	1879238	Peak	0	+	1879198	1879238	1316095
1	1953233	1953278	Peak	0	+	1953233	1953278	1316095
1	1957363	1957373	Peak	0	+	1957363	1957373	1316095
1	1957473	1957513	Peak	0	+	1957473	1957513	1316095
1	1958737	1958747	Peak	0	+	1958737	1958747	1316095
1	1959694	1959714	Peak	0	+	1959694	1959714	1316095
1	1959767	1959780	Peak	0	+	1959767	1959780	1316095
1	1960453	1960482	Peak	0	+	1960453	1960482	1316095
1	1960543	1960573	Peak	0	+	1960543	1960573	1316095
1	1960668	1960673	Peak	0	+	1960668	1960673	1316095
1	1962803	1962823	Peak	0	+	1962803	1962823	1316095
1	1963867	1963877	Peak	0	+	1963867	1963877	1316095
1	1967973	1968013	Peak	0	+	1967973	1968013	1316095
1	1968078	1968153	Peak	0	+	1968078	1968153	1316095
1	1968471	1968483	Peak	0	+	1968471	1968483	1316095
1	2021553	2021573	Peak	0	+	2021553	2021573	1316095
1	2035642	2035676	Peak	0	+	2035642	2035676	1316095
1	2035703	2035773	Peak	0	+	2035703	2035773	1316095
1	2035793	2035803	Peak	0	+	2035793	2035803	1316095
1	2035823	2035863	Peak	0	+	2035823	2035863	1316095
1	2035899	2035933	Peak	0	+	2035899	2035933	1316095
1	2035973	2036040	Peak	0	+	2035973	2036040	1316095
1	2039518	2039538	Peak	0	+	2039518	2039538	1316095
1	2039588	2039613	Peak	0	+	2039588	2039613	1316095
1	2040523	2040535	Peak	0	+	2040523	2040535	1316095
1	2041033	2041063	Peak	0	+	2041033	2041063	1316095
1	2044593	2044642	Peak	0	+	2044593	2044642	1316095
1	2044698	2044741	Peak	0	+	2044698	2044741	1316095
1	2044768	2044873	Peak	0	+	2044768	2044873	1316095
1	2084933	2084968	Peak	0	+	2084933	2084968	1316095
1	2085028	2085033	Peak	0	+	2085028	2085033	1316095
1	2085303	2085308	Peak	0	+	2085303	2085308	1316095
1	2085378	2085408	Peak	0	+	2085378	2085408	1316095
1	2086530	2086548	Peak	0	+	2086530	2086548	1316095
1	2087608	2087638	Peak	0	+	2087608	2087638	1316095
1	2087673	2087708	Peak	0	+	2087673	2087708	1316095
1	2088078	2088098	Peak	0	+	2088078	2088098	1316095
1	2088338	2088373	Peak	0	+	2088338	2088373	1316095
1	2088653	2088663	Peak	0	+	2088653	2088663	1316095
1	2089478	2089506	Peak	0	+	2089478	2089506	1316095
1	2090483	2090508	Peak	0	+	2090483	2090508	1316095
1	2093959	2093979	Peak	0	+	2093959	2093979	1316095
1	2098898	2098903	Peak	0	+	2098898	2098903	1316095
1	2100248	2100276	Peak	0	+	2100248	2100276	1316095
1	2102308	2102368	Peak	0	+	2102308	2102368	1316095
1	2102408	2102445	Peak	0	+	2102408	2102445	1316095
1	2102463	2102488	Peak	0	+	2102463	2102488	1316095
1	2102893	2102898	Peak	0	+	2102893	2102898	1316095
1	2103133	2103149	Peak	0	+	2103133	2103149	1316095
1	2149368	2149373	Peak	0	+	2149368	2149373	1316095
1	2159278	2159283	Peak	0	+	2159278	2159283	1316095
1	2160613	2160618	Peak	0	+	2160613	2160618	1316095
1	2163558	2163574	Peak	0	+	2163558	2163574	1316095
1	2166593	2166633	Peak	0	+	2166593	2166633	1316095
1	2166688	2166733	Peak	0	+	2166688	2166733	1316095
1	2166758	2166810	Peak	0	+	2166758	2166810	1316095
1	2183968	2183973	Peak	0	+	2183968	2183973	1316095
1	2186583	2186593	Peak	0	+	2186583	2186593	1316095
1	2204341	2204353	Peak	0	+	2204341	2204353	1316095
1	2205508	2205535	Peak	0	+	2205508	2205535	1316095
1	2205788	2205800	Peak	0	+	2205788	2205800	1316095
1	2210323	2210335	Peak	0	+	2210323	2210335	1316095
1	2210383	2210418	Peak	0	+	2210383	2210418	1316095
1	2210437	2210460	Peak	0	+	2210437	2210460	1316095
1	2217613	2217627	Peak	0	+	2217613	2217627	1316095
1	2218388	2218393	Peak	0	+	2218388	2218393	1316095
1	2219003	2219023	Peak	0	+	2219003	2219023	1316095
1	2219058	2219093	Peak	0	+	2219058	2219093	1316095
1	2223793	2223811	Peak	0	+	2223793	2223811	1316095
1	2224253	2224279	Peak	0	+	2224253	2224279	1316095
1	2230198	2230203	Peak	0	+	2230198	2230203	1316095
1	2283563	2283568	Peak	0	+	2283563	2283568	1316095
1	2297863	2297873	Peak	0	+	2297863	2297873	1316095
1	2298153	2298176	Peak	0	+	2298153	2298176	1316095
1	2298798	2298823	Peak	0	+	2298798	2298823	1316095
1	2299708	2299728	Peak	0	+	2299708	2299728	1316095
1	2300217	2300240	Peak	0	+	2300217	2300240	1316095
1	2300377	2300398	Peak	0	+	2300377	2300398	1316095
1	2300463	2300468	Peak	0	+	2300463	2300468	1316095
1	2300536	2300573	Peak	0	+	2300536	2300573	1316095
1	2302246	2302258	Peak	0	+	2302246	2302258	1316095
1	2303383	2303388	Peak	0	+	2303383	2303388	1316095
1	2303463	2303498	Peak	0	+	2303463	2303498	1316095
1	2304763	2304788	Peak	0	+	2304763	2304788	1316095
1	2306169	2306179	Peak	0	+	2306169	2306179	1316095
1	2328223	2328227	Peak	0	+	2328223	2328227	1316095
1	2328228	2328253	Peak	0	+	2328228	2328253	1316095
1	2334622	2334648	Peak	0	+	2334622	2334648	1316095
1	2348143	2348188	Peak	0	+	2348143	2348188	1316095
1	2348223	2348248	Peak	0	+	2348223	2348248	1316095
1	2355873	2355878	Peak	0	+	2355873	2355878	1316095
1	2356633	2356673	Peak	0	+	2356633	2356673	1316095
1	2385995	2386014	Peak	0	+	2385995	2386014	1316095
1	2386068	2386098	Peak	0	+	2386068	2386098	1316095
1	2387523	2387541	Peak	0	+	2387523	2387541	1316095
1	2388803	2388834	Peak	0	+	2388803	2388834	1316095
1	2389061	2389088	Peak	0	+	2389061	2389088	1316095
1	2392592	2392607	Peak	0	+	2392592	2392607	1316095
1	2393386	2393408	Peak	0	+	2393386	2393408	1316095
1	2393778	2393808	Peak	0	+	2393778	2393808	1316095
1	2393958	2393998	Peak	0	+	2393958	2393998	1316095
1	2394098	2394143	Peak	0	+	2394098	2394143	1316095
1	2394203	2394213	Peak	0	+	2394203	2394213	1316095
1	2424808	2424824	Peak	0	+	2424808	2424824	1316095
1	2425613	2425623	Peak	0	+	2425613	2425623	1316095
1	2425632	2425656	Peak	0	+	2425632	2425656	1316095
1	2425680	2425743	Peak	0	+	2425680	2425743	1316095
1	2425773	2425803	Peak	0	+	2425773	2425803	1316095
1	2425853	2425878	Peak	0	+	2425853	2425878	1316095
1	2425903	2425977	Peak	0	+	2425903	2425977	1316095
1	2425999	2426009	Peak	0	+	2425999	2426009	1316095
1	2432228	2432253	Peak	0	+	2432228	2432253	1316095
1	2432460	2432478	Peak	0	+	2432460	2432478	1316095
1	2432548	2432578	Peak	0	+	2432548	2432578	1316095
1	2433283	2433308	Peak	0	+	2433283	2433308	1316095
1	2433625	2433648	Peak	0	+	2433625	2433648	1316095
1	2464393	2464421	Peak	0	+	2464393	2464421	1316095
1	2464543	2464563	Peak	0	+	2464543	2464563	1316095
1	2464633	2464678	Peak	0	+	2464633	2464678	1316095
1	2464801	2464813	Peak	0	+	2464801	2464813	1316095
1	2465703	2465733	Peak	0	+	2465703	2465733	1316095
1	2469581	2469593	Peak	0	+	2469581	2469593	1316095
1	2488179	2488195	Peak	0	+	2488179	2488195	1316095
1	2535382	2535404	Peak	0	+	2535382	2535404	1316095
1	2535443	2535473	Peak	0	+	2535443	2535473	1316095
1	2535803	2535838	Peak	0	+	2535803	2535838	1316095
1	2536243	2536261	Peak	0	+	2536243	2536261	1316095
1	2537003	2537021	Peak	0	+	2537003	2537021	1316095
1	2537868	2537888	Peak	0	+	2537868	2537888	1316095
1	2538514	2538534	Peak	0	+	2538514	2538534	1316095
1	2538714	2538733	Peak	0	+	2538714	2538733	1316095
1	2539683	2539703	Peak	0	+	2539683	2539703	1316095
1	2539838	2539858	Peak	0	+	2539838	2539858	1316095
1	2540480	2540500	Peak	0	+	2540480	2540500	1316095
1	2542473	2542493	Peak	0	+	2542473	2542493	1316095
1	2542579	2542601	Peak	0	+	2542579	2542601	1316095
1	2542648	2542683	Peak	0	+	2542648	2542683	1316095
1	2542728	2542778	Peak	0	+	2542728	2542778	1316095
1	2542829	2542839	Peak	0	+	2542829	2542839	1316095
1	2542898	2542918	Peak	0	+	2542898	2542918	1316095
1	2543008	2543038	Peak	0	+	2543008	2543038	1316095
1	2543553	2543563	Peak	0	+	2543553	2543563	1316095
1	2563198	2563203	Peak	0	+	2563198	2563203	1316095
1	2655258	2655303	Peak	0	+	2655258	2655303	1316095
1	2655403	2655428	Peak	0	+	2655403	2655428	1316095
1	2655538	2655593	Peak	0	+	2655538	2655593	1316095
1	2658244	2658265	Peak	0	+	2658244	2658265	1316095
1	2660203	2660208	Peak	0	+	2660203	2660208	1316095
1	2670348	2670353	Peak	0	+	2670348	2670353	1316095
1	2670569	2670599	Peak	0	+	2670569	2670599	1316095
1	2670813	2670823	Peak	0	+	2670813	2670823	1316095
1	2683432	2683451	Peak	0	+	2683432	2683451	1316095
1	2683597	2683658	Peak	0	+	2683597	2683658	1316095
1	2683673	2683742	Peak	0	+	2683673	2683742	1316095
1	2683771	2683818	Peak	0	+	2683771	2683818	1316095
1	2686173	2686185	Peak	0	+	2686173	2686185	1316095
1	2687063	2687083	Peak	0	+	2687063	2687083	1316095
1	2687133	2687151	Peak	0	+	2687133	2687151	1316095
1	2689268	2689283	Peak	0	+	2689268	2689283	1316095
1	2689633	2689648	Peak	0	+	2689633	2689648	1316095
1	2690463	2690484	Peak	0	+	2690463	2690484	1316095
1	2690798	2690828	Peak	0	+	2690798	2690828	1316095
1	2693420	2693443	Peak	0	+	2693420	2693443	1316095
1	2706018	2706036	Peak	0	+	2706018	2706036	1316095
1	2706078	2706103	Peak	0	+	2706078	2706103	1316095
1	2725618	2725630	Peak	0	+	2725618	2725630	1316095
1	2727905	2727928	Peak	0	+	2727905	2727928	1316095
1	2732128	2732133	Peak	0	+	2732128	2732133	1316095
1	2733417	2733427	Peak	0	+	2733417	2733427	1316095
1	2735228	2735248	Peak	0	+	2735228	2735248	1316095
1	2739242	2739295	Peak	0	+	2739242	2739295	1316095
1	2739298	2739413	Peak	0	+	2739298	2739413	1316095
1	2739433	2739468	Peak	0	+	2739433	2739468	1316095
1	2741723	2741748	Peak	0	+	2741723	2741748	1316095
1	2744963	2744983	Peak	0	+	2744963	2744983	1316095
1	2745823	2745850	Peak	0	+	2745823	2745850	1316095
1	2747443	2747448	Peak	0	+	2747443	2747448	1316095
1	2747537	2747552	Peak	0	+	2747537	2747552	1316095
1	2748343	2748357	Peak	0	+	2748343	2748357	1316095
1	2748457	2748478	Peak	0	+	2748457	2748478	1316095
1	2750478	2750563	Peak	0	+	2750478	2750563	1316095
1	2750583	2750618	Peak	0	+	2750583	2750618	1316095
1	2750694	2750723	Peak	0	+	2750694	2750723	1316095
1	2750908	2750913	Peak	0	+	2750908	2750913	1316095
1	2753247	2753273	Peak	0	+	2753247	2753273	1316095
1	2781578	2781628	Peak	0	+	2781578	2781628	1316095
1	2781648	2781698	Peak	0	+	2781648	2781698	1316095
1	2781728	2781788	Peak	0	+	2781728	2781788	1316095
1	2785723	2785753	Peak	0	+	2785723	2785753	1316095
1	2785793	2785853	Peak	0	+	2785793	2785853	1316095
1	2787818	2787843	Peak	0	+	2787818	2787843	1316095
1	2787893	2787933	Peak	0	+	2787893	2787933	1316095
1	2787993	2788028	Peak	0	+	2787993	2788028	1316095
1	2788093	2788109	Peak	0	+	2788093	2788109	1316095
1	2788133	2788156	Peak	0	+	2788133	2788156	1316095
1	2788193	2788227	Peak	0	+	2788193	2788227	1316095
1	2788293	2788338	Peak	0	+	2788293	2788338	1316095
1	2788865	2788884	Peak	0	+	2788865	2788884	1316095
1	2789743	2789765	Peak	0	+	2789743	2789765	1316095
1	2790289	2790333	Peak	0	+	2790289	2790333	1316095
1	2790422	2790438	Peak	0	+	2790422	2790438	1316095
1	2790538	2790648	Peak	0	+	2790538	2790648	1316095
1	2790653	2790681	Peak	0	+	2790653	2790681	1316095
1	2790743	2790748	Peak	0	+	2790743	2790748	1316095
1	2790791	2790807	Peak	0	+	2790791	2790807	1316095
1	2790953	2790983	Peak	0	+	2790953	2790983	1316095
1	2791048	2791068	Peak	0	+	2791048	2791068	1316095
1	2791188	2791217	Peak	0	+	2791188	2791217	1316095
1	2791248	2791278	Peak	0	+	2791248	2791278	1316095
1	2792763	2792798	Peak	0	+	2792763	2792798	1316095
1	2792858	2792863	Peak	0	+	2792858	2792863	1316095
1	2795238	2795263	Peak	0	+	2795238	2795263	1316095
1	2795740	2795764	Peak	0	+	2795740	2795764	1316095
1	2798623	2798628	Peak	0	+	2798623	2798628	1316095
1	2798788	2798808	Peak	0	+	2798788	2798808	1316095
1	2798923	2798928	Peak	0	+	2798923	2798928	1316095
1	2800457	2800467	Peak	0	+	2800457	2800467	1316095
1	2801815	2801858	Peak	0	+	2801815	2801858	1316095
1	2801908	2801953	Peak	0	+	2801908	2801953	1316095
1	2802187	2802213	Peak	0	+	2802187	2802213	1316095
1	2839208	2839248	Peak	0	+	2839208	2839248	1316095
1	2839288	2839373	Peak	0	+	2839288	2839373	1316095
1	2839408	2839438	Peak	0	+	2839408	2839438	1316095
1	2840413	2840423	Peak	0	+	2840413	2840423	1316095
1	2841223	2841258	Peak	0	+	2841223	2841258	1316095
1	2841278	2841313	Peak	0	+	2841278	2841313	1316095
1	2841393	2841403	Peak	0	+	2841393	2841403	1316095
1	2842327	2842337	Peak	0	+	2842327	2842337	1316095
1	2856557	2856638	Peak	0	+	2856557	2856638	1316095
1	2856643	2856698	Peak	0	+	2856643	2856698	1316095
1	2856728	2856740	Peak	0	+	2856728	2856740	1316095
1	2865153	2865169	Peak	0	+	2865153	2865169	1316095
1	2865287	2865299	Peak	0	+	2865287	2865299	1316095
1	2865988	2866008	Peak	0	+	2865988	2866008	1316095
1	2866873	2866903	Peak	0	+	2866873	2866903	1316095
1	2871293	2871320	Peak	0	+	2871293	2871320	1316095
1	2871371	2871383	Peak	0	+	2871371	2871383	1316095
1	2873938	2873958	Peak	0	+	2873938	2873958	1316095
1	2874005	2874028	Peak	0	+	2874005	2874028	1316095
1	2874067	2874083	Peak	0	+	2874067	2874083	1316095
1	2874490	2874523	Peak	0	+	2874490	2874523	1316095
1	2874563	2874593	Peak	0	+	2874563	2874593	1316095
1	2889233	2889238	Peak	0	+	2889233	2889238	1316095
1	2889481	2889498	Peak	0	+	2889481	2889498	1316095
1	2890927	2890940	Peak	0	+	2890927	2890940	1316095
1	2892008	2892028	Peak	0	+	2892008	2892028	1316095
1	2893376	2893395	Peak	0	+	2893376	2893395	1316095
1	2894231	2894258	Peak	0	+	2894231	2894258	1316095
1	2894289	2894363	Peak	0	+	2894289	2894363	1316095
1	2895583	2895597	Peak	0	+	2895583	2895597	1316095
1	2895727	2895748	Peak	0	+	2895727	2895748	1316095
1	2895818	2895873	Peak	0	+	2895818	2895873	1316095
1	2895913	2895938	Peak	0	+	2895913	2895938	1316095
1	2896027	2896043	Peak	0	+	2896027	2896043	1316095
1	2896141	2896168	Peak	0	+	2896141	2896168	1316095
1	2896186	2896204	Peak	0	+	2896186	2896204	1316095
1	2896523	2896528	Peak	0	+	2896523	2896528	1316095
1	2896739	2896749	Peak	0	+	2896739	2896749	1316095
1	2921583	2921608	Peak	0	+	2921583	2921608	1316095
1	2925117	2925135	Peak	0	+	2925117	2925135	1316095
1	2929708	2929781	Peak	0	+	2929708	2929781	1316095
1	2929803	2929847	Peak	0	+	2929803	2929847	1316095
1	2929867	2929916	Peak	0	+	2929867	2929916	1316095
1	2929948	2929998	Peak	0	+	2929948	2929998	1316095
1	2930033	2930063	Peak	0	+	2930033	2930063	1316095
1	2930064	2930068	Peak	0	+	2930064	2930068	1316095
1	2930102	2930124	Peak	0	+	2930102	2930124	1316095
1	2931203	2931228	Peak	0	+	2931203	2931228	1316095
1	2933428	2933440	Peak	0	+	2933428	2933440	1316095
1	2935183	2935197	Peak	0	+	2935183	2935197	1316095
1	2936318	2936343	Peak	0	+	2936318	2936343	1316095
1	2948598	2948618	Peak	0	+	2948598	2948618	1316095
1	2948918	2948943	Peak	0	+	2948918	2948943	1316095
1	2949034	2949048	Peak	0	+	2949034	2949048	1316095
1	2949102	2949128	Peak	0	+	2949102	2949128	1316095
1	2949138	2949168	Peak	0	+	2949138	2949168	1316095
1	2949198	2949288	Peak	0	+	2949198	2949288	1316095
1	2949293	2949393	Peak	0	+	2949293	2949393	1316095
1	2949498	2949536	Peak	0	+	2949498	2949536	1316095
1	2949613	2949638	Peak	0	+	2949613	2949638	1316095
1	2950813	2950818	Peak	0	+	2950813	2950818	1316095
1	2991927	2991937	Peak	0	+	2991927	2991937	1316095
1	2992878	2992903	Peak	0	+	2992878	2992903	1316095
1	2993118	2993138	Peak	0	+	2993118	2993138	1316095
1	2993193	2993209	Peak	0	+	2993193	2993209	1316095
1	2993293	2993325	Peak	0	+	2993293	2993325	1316095
1	2993371	2993398	Peak	0	+	2993371	2993398	1316095
1	2993693	2993733	Peak	0	+	2993693	2993733	1316095
1	2993763	2993803	Peak	0	+	2993763	2993803	1316095
1	2994503	2994513	Peak	0	+	2994503	2994513	1316095
1	2995013	2995038	Peak	0	+	2995013	2995038	1316095
1	2996300	2996314	Peak	0	+	2996300	2996314	1316095
1	2996518	2996547	Peak	0	+	2996518	2996547	1316095
1	2996578	2996604	Peak	0	+	2996578	2996604	1316095
1	2997308	2997333	Peak	0	+	2997308	2997333	1316095
1	3001833	3001856	Peak	0	+	3001833	3001856	1316095
1	3002148	3002258	Peak	0	+	3002148	3002258	1316095
1	3004418	3004423	Peak	0	+	3004418	3004423	1316095
1	3006278	3006283	Peak	0	+	3006278	3006283	1316095
1	3008428	3008433	Peak	0	+	3008428	3008433	1316095
1	3013573	3013583	Peak	0	+	3013573	3013583	1316095
1	3016638	3016658	Peak	0	+	3016638	3016658	1316095
1	3019088	3019118	Peak	0	+	3019088	3019118	1316095
1	3021713	3021733	Peak	0	+	3021713	3021733	1316095
1	3021997	3022007	Peak	0	+	3021997	3022007	1316095
1	3022071	3022083	Peak	0	+	3022071	3022083	1316095
1	3022168	3022193	Peak	0	+	3022168	3022193	1316095
1	3022227	3022253	Peak	0	+	3022227	3022253	1316095
1	3022268	3022298	Peak	0	+	3022268	3022298	1316095
1	3022318	3022343	Peak	0	+	3022318	3022343	1316095
1	3022372	3022398	Peak	0	+	3022372	3022398	1316095
1	3022433	3022458	Peak	0	+	3022433	3022458	1316095
1	3024273	3024278	Peak	0	+	3024273	3024278	1316095
1	3024758	3024784	Peak	0	+	3024758	3024784	1316095
1	3027457	3027469	Peak	0	+	3027457	3027469	1316095
1	3033583	3033603	Peak	0	+	3033583	3033603	1316095
1	3033648	3033671	Peak	0	+	3033648	3033671	1316095
1	3034818	3034843	Peak	0	+	3034818	3034843	1316095
1	3034893	3034908	Peak	0	+	3034893	3034908	1316095
1	3035303	3035317	Peak	0	+	3035303	3035317	1316095
1	3036003	3036023	Peak	0	+	3036003	3036023	1316095
1	3036253	3036288	Peak	0	+	3036253	3036288	1316095
1	3036318	3036348	Peak	0	+	3036318	3036348	1316095
1	3036377	3036413	Peak	0	+	3036377	3036413	1316095
1	3036450	3036468	Peak	0	+	3036450	3036468	1316095
1	3036493	3036518	Peak	0	+	3036493	3036518	1316095
1	3042387	3042398	Peak	0	+	3042387	3042398	1316095
1	3043074	3043113	Peak	0	+	3043074	3043113	1316095
1	3043285	3043313	Peak	0	+	3043285	3043313	1316095
1	3043564	3043578	Peak	0	+	3043564	3043578	1316095
1	3043583	3043588	Peak	0	+	3043583	3043588	1316095
1	3043849	3043880	Peak	0	+	3043849	3043880	1316095
1	3044026	3044058	Peak	0	+	3044026	3044058	1316095
1	3044143	3044173	Peak	0	+	3044143	3044173	1316095
1	3044237	3044263	Peak	0	+	3044237	3044263	1316095
1	3044303	3044329	Peak	0	+	3044303	3044329	1316095
1	3045196	3045218	Peak	0	+	3045196	3045218	1316095
1	3062598	3062603	Peak	0	+	3062598	3062603	1316095
1	3063031	3063069	Peak	0	+	3063031	3063069	1316095
1	3063118	3063158	Peak	0	+	3063118	3063158	1316095
1	3063223	3063241	Peak	0	+	3063223	3063241	1316095
1	3069153	3069183	Peak	0	+	3069153	3069183	1316095
1	3069228	3069288	Peak	0	+	3069228	3069288	1316095
1	3069972	3069990	Peak	0	+	3069972	3069990	1316095
1	3070155	3070180	Peak	0	+	3070155	3070180	1316095
1	3070859	3070878	Peak	0	+	3070859	3070878	1316095
1	3073578	3073598	Peak	0	+	3073578	3073598	1316095
1	3073683	3073703	Peak	0	+	3073683	3073703	1316095
1	3073753	3073773	Peak	0	+	3073753	3073773	1316095
1	3074970	3075001	Peak	0	+	3074970	3075001	1316095
1	3075108	3075113	Peak	0	+	3075108	3075113	1316095
1	3075213	3075240	Peak	0	+	3075213	3075240	1316095
1	3075528	3075610	Peak	0	+	3075528	3075610	1316095
1	3075663	3075668	Peak	0	+	3075663	3075668	1316095
1	3075714	3075743	Peak	0	+	3075714	3075743	1316095
1	3075758	3075818	Peak	0	+	3075758	3075818	1316095
1	3075908	3075948	Peak	0	+	3075908	3075948	1316095
1	3075968	3075998	Peak	0	+	3075968	3075998	1316095
1	3076123	3076158	Peak	0	+	3076123	3076158	1316095
1	3076193	3076223	Peak	0	+	3076193	3076223	1316095
1	3076360	3076383	Peak	0	+	3076360	3076383	1316095
1	3076468	3076485	Peak	0	+	3076468	3076485	1316095
1	3077048	3077053	Peak	0	+	3077048	3077053	1316095
1	3077133	3077163	Peak	0	+	3077133	3077163	1316095
1	3077195	3077223	Peak	0	+	3077195	3077223	1316095
1	3090213	3090318	Peak	0	+	3090213	3090318	1316095
1	3090343	3090378	Peak	0	+	3090343	3090378	1316095
1	3090443	3090473	Peak	0	+	3090443	3090473	1316095
1	3090525	3090556	Peak	0	+	3090525	3090556	1316095
1	3121168	3121199	Peak	0	+	3121168	3121199	1316095
1	3122953	3122988	Peak	0	+	3122953	3122988	1316095
1	3123013	3123063	Peak	0	+	3123013	3123063	1316095
1	3123088	3123158	Peak	0	+	3123088	3123158	1316095
1	3123178	3123210	Peak	0	+	3123178	3123210	1316095
1	3125855	3125870	Peak	0	+	3125855	3125870	1316095
1	3126657	3126675	Peak	0	+	3126657	3126675	1316095
1	3128418	3128423	Peak	0	+	3128418	3128423	1316095
1	3129218	3129243	Peak	0	+	3129218	3129243	1316095
1	3129497	3129533	Peak	0	+	3129497	3129533	1316095
1	3129568	3129598	Peak	0	+	3129568	3129598	1316095
1	3129629	3129648	Peak	0	+	3129629	3129648	1316095
1	3129693	3129697	Peak	0	+	3129693	3129697	1316095
1	3129698	3129728	Peak	0	+	3129698	3129728	1316095
1	3129763	3129793	Peak	0	+	3129763	3129793	1316095
1	3130723	3130743	Peak	0	+	3130723	3130743	1316095
1	3130988	3131018	Peak	0	+	3130988	3131018	1316095
1	3132557	3132593	Peak	0	+	3132557	3132593	1316095
1	3133246	3133258	Peak	0	+	3133246	3133258	1316095
1	3156383	3156393	Peak	0	+	3156383	3156393	1316095
1	3168774	3168831	Peak	0	+	3168774	3168831	1316095
1	3168857	3168893	Peak	0	+	3168857	3168893	1316095
1	3168937	3168958	Peak	0	+	3168937	3168958	1316095
1	3168998	3169028	Peak	0	+	3168998	3169028	1316095
1	3169058	3169088	Peak	0	+	3169058	3169088	1316095
1	3169141	3169153	Peak	0	+	3169141	3169153	1316095
1	3170049	3170088	Peak	0	+	3170049	3170088	1316095
1	3170183	3170188	Peak	0	+	3170183	3170188	1316095
1	3170674	3170688	Peak	0	+	3170674	3170688	1316095
1	3170925	3170956	Peak	0	+	3170925	3170956	1316095
1	3171003	3171043	Peak	0	+	3171003	3171043	1316095
1	3171073	3171113	Peak	0	+	3171073	3171113	1316095
1	3171207	3171223	Peak	0	+	3171207	3171223	1316095
1	3171283	3171328	Peak	0	+	3171283	3171328	1316095
1	3171368	3171398	Peak	0	+	3171368	3171398	1316095
1	3174015	3174030	Peak	0	+	3174015	3174030	1316095
1	3177035	3177055	Peak	0	+	3177035	3177055	1316095
1	3178358	3178378	Peak	0	+	3178358	3178378	1316095
1	3179670	3179688	Peak	0	+	3179670	3179688	1316095
1	3179807	3179823	Peak	0	+	3179807	3179823	1316095
1	3185483	3185503	Peak	0	+	3185483	3185503	1316095
1	3186491	3186503	Peak	0	+	3186491	3186503	1316095
1	3186988	3187008	Peak	0	+	3186988	3187008	1316095
1	3187385	3187442	Peak	0	+	3187385	3187442	1316095
1	3187488	3187517	Peak	0	+	3187488	3187517	1316095
1	3187791	3187803	Peak	0	+	3187791	3187803	1316095
1	3187993	3188013	Peak	0	+	3187993	3188013	1316095
1	3188418	3188448	Peak	0	+	3188418	3188448	1316095
1	3188603	3188608	Peak	0	+	3188603	3188608	1316095
1	3190453	3190478	Peak	0	+	3190453	3190478	1316095
1	3190506	3190545	Peak	0	+	3190506	3190545	1316095
1	3191123	3191148	Peak	0	+	3191123	3191148	1316095
1	3191863	3191873	Peak	0	+	3191863	3191873	1316095
1	3192141	3192153	Peak	0	+	3192141	3192153	1316095
1	3193923	3193963	Peak	0	+	3193923	3193963	1316095
1	3194218	3194253	Peak	0	+	3194218	3194253	1316095
1	3194345	3194368	Peak	0	+	3194345	3194368	1316095
1	3200467	3200480	Peak	0	+	3200467	3200480	1316095
1	3262065	3262083	Peak	0	+	3262065	3262083	1316095
1	3262153	3262183	Peak	0	+	3262153	3262183	1316095
1	3262228	3262268	Peak	0	+	3262228	3262268	1316095
1	3264063	3264073	Peak	0	+	3264063	3264073	1316095
1	3265298	3265337	Peak	0	+	3265298	3265337	1316095
1	3265431	3265443	Peak	0	+	3265431	3265443	1316095
1	3269672	3269688	Peak	0	+	3269672	3269688	1316095
1	3270463	3270468	Peak	0	+	3270463	3270468	1316095
1	3270562	3270582	Peak	0	+	3270562	3270582	1316095
1	3272393	3272423	Peak	0	+	3272393	3272423	1316095
1	3272467	3272608	Peak	0	+	3272467	3272608	1316095
1	3272656	3272708	Peak	0	+	3272656	3272708	1316095
1	3272758	3272778	Peak	0	+	3272758	3272778	1316095
1	3273013	3273038	Peak	0	+	3273013	3273038	1316095
1	3273122	3273148	Peak	0	+	3273122	3273148	1316095
1	3273189	3273204	Peak	0	+	3273189	3273204	1316095
1	3273263	3273288	Peak	0	+	3273263	3273288	1316095
1	3274325	3274353	Peak	0	+	3274325	3274353	1316095
1	3274408	3274438	Peak	0	+	3274408	3274438	1316095
1	3274523	3274535	Peak	0	+	3274523	3274535	1316095
1	3274603	3274608	Peak	0	+	3274603	3274608	1316095
1	3277993	3278018	Peak	0	+	3277993	3278018	1316095
1	3279558	3279603	Peak	0	+	3279558	3279603	1316095
1	3279918	3279958	Peak	0	+	3279918	3279958	1316095
1	3345574	3345594	Peak	0	+	3345574	3345594	1316095
1	3345753	3345778	Peak	0	+	3345753	3345778	1316095
1	3345873	3345898	Peak	0	+	3345873	3345898	1316095
1	3345978	3345983	Peak	0	+	3345978	3345983	1316095
1	3346336	3346371	Peak	0	+	3346336	3346371	1316095
1	3347063	3347088	Peak	0	+	3347063	3347088	1316095
1	3349566	3349586	Peak	0	+	3349566	3349586	1316095
1	3349883	3349918	Peak	0	+	3349883	3349918	1316095
1	3350040	3350068	Peak	0	+	3350040	3350068	1316095
1	3350088	3350128	Peak	0	+	3350088	3350128	1316095
1	3350138	3350193	Peak	0	+	3350138	3350193	1316095
1	3350513	3350538	Peak	0	+	3350513	3350538	1316095
1	3351013	3351023	Peak	0	+	3351013	3351023	1316095
1	3351798	3351838	Peak	0	+	3351798	3351838	1316095
1	3351863	3351899	Peak	0	+	3351863	3351899	1316095
1	3351928	3351968	Peak	0	+	3351928	3351968	1316095
1	3351989	3352033	Peak	0	+	3351989	3352033	1316095
1	3355495	3355533	Peak	0	+	3355495	3355533	1316095
1	3356323	3356373	Peak	0	+	3356323	3356373	1316095
1	3356411	3356453	Peak	0	+	3356411	3356453	1316095
1	3356518	3356536	Peak	0	+	3356518	3356536	1316095
1	3356613	3356623	Peak	0	+	3356613	3356623	1316095
1	3356671	3356696	Peak	0	+	3356671	3356696	1316095
1	3357278	3357303	Peak	0	+	3357278	3357303	1316095
1	3357361	3357373	Peak	0	+	3357361	3357373	1316095
1	3357451	3357463	Peak	0	+	3357451	3357463	1316095
1	3361728	3361768	Peak	0	+	3361728	3361768	1316095
1	3361833	3361860	Peak	0	+	3361833	3361860	1316095
1	3361903	3361924	Peak	0	+	3361903	3361924	1316095
1	3361967	3361987	Peak	0	+	3361967	3361987	1316095
1	3362013	3362018	Peak	0	+	3362013	3362018	1316095
1	3362449	3362476	Peak	0	+	3362449	3362476	1316095
1	3362518	3362553	Peak	0	+	3362518	3362553	1316095
1	3362568	3362586	Peak	0	+	3362568	3362586	1316095
1	3363683	3363747	Peak	0	+	3363683	3363747	1316095
1	3364058	3364086	Peak	0	+	3364058	3364086	1316095
1	3366179	3366204	Peak	0	+	3366179	3366204	1316095
1	3368290	3368304	Peak	0	+	3368290	3368304	1316095
1	3368343	3368348	Peak	0	+	3368343	3368348	1316095
1	3389421	3389433	Peak	0	+	3389421	3389433	1316095
1	3389552	3389581	Peak	0	+	3389552	3389581	1316095
1	3389878	3389903	Peak	0	+	3389878	3389903	1316095
1	3390343	3390348	Peak	0	+	3390343	3390348	1316095
1	3390993	3391023	Peak	0	+	3390993	3391023	1316095
1	3391067	3391093	Peak	0	+	3391067	3391093	1316095
1	3391645	3391673	Peak	0	+	3391645	3391673	1316095
1	3392041	3392064	Peak	0	+	3392041	3392064	1316095
1	3393123	3393153	Peak	0	+	3393123	3393153	1316095
1	3395053	3395070	Peak	0	+	3395053	3395070	1316095
1	3395448	3395476	Peak	0	+	3395448	3395476	1316095
1	3396814	3396828	Peak	0	+	3396814	3396828	1316095
1	3397858	3397888	Peak	0	+	3397858	3397888	1316095
1	3400573	3400593	Peak	0	+	3400573	3400593	1316095
1	3400633	3400673	Peak	0	+	3400633	3400673	1316095
1	3402448	3402523	Peak	0	+	3402448	3402523	1316095
1	3402567	3402604	Peak	0	+	3402567	3402604	1316095
1	3402648	3402678	Peak	0	+	3402648	3402678	1316095
1	3402713	3402758	Peak	0	+	3402713	3402758	1316095
1	3403018	3403023	Peak	0	+	3403018	3403023	1316095
1	3403209	3403245	Peak	0	+	3403209	3403245	1316095
1	3403868	3403898	Peak	0	+	3403868	3403898	1316095
1	3404567	3404588	Peak	0	+	3404567	3404588	1316095
1	3405124	3405144	Peak	0	+	3405124	3405144	1316095
1	3406585	3406600	Peak	0	+	3406585	3406600	1316095
1	3429548	3429573	Peak	0	+	3429548	3429573	1316095
1	3431179	3431203	Peak	0	+	3431179	3431203	1316095
1	3431578	3431608	Peak	0	+	3431578	3431608	1316095
1	3431643	3431702	Peak	0	+	3431643	3431702	1316095
1	3431732	3431768	Peak	0	+	3431732	3431768	1316095
1	3431848	3431878	Peak	0	+	3431848	3431878	1316095
1	3432078	3432103	Peak	0	+	3432078	3432103	1316095
1	3432141	3432173	Peak	0	+	3432141	3432173	1316095
1	3432438	3432463	Peak	0	+	3432438	3432463	1316095
1	3433143	3433153	Peak	0	+	3433143	3433153	1316095
1	3433405	3433428	Peak	0	+	3433405	3433428	1316095
1	3434983	3434995	Peak	0	+	3434983	3434995	1316095
1	3437250	3437268	Peak	0	+	3437250	3437268	1316095
1	3439423	3439435	Peak	0	+	3439423	3439435	1316095
1	3439449	3439467	Peak	0	+	3439449	3439467	1316095
1	3439508	3439543	Peak	0	+	3439508	3439543	1316095
1	3440878	3440933	Peak	0	+	3440878	3440933	1316095
1	3440948	3440977	Peak	0	+	3440948	3440977	1316095
1	3443108	3443120	Peak	0	+	3443108	3443120	1316095
1	3443373	3443383	Peak	0	+	3443373	3443383	1316095
1	3445494	3445512	Peak	0	+	3445494	3445512	1316095
1	3445568	3445588	Peak	0	+	3445568	3445588	1316095
1	3445801	3445833	Peak	0	+	3445801	3445833	1316095
1	3445903	3445933	Peak	0	+	3445903	3445933	1316095
1	3446043	3446073	Peak	0	+	3446043	3446073	1316095
1	3460683	3460703	Peak	0	+	3460683	3460703	1316095
1	3462067	3462098	Peak	0	+	3462067	3462098	1316095
1	3462208	3462229	Peak	0	+	3462208	3462229	1316095
1	3462268	3462293	Peak	0	+	3462268	3462293	1316095
1	3462333	3462347	Peak	0	+	3462333	3462347	1316095
1	3463553	3463573	Peak	0	+	3463553	3463573	1316095
1	3463614	3463628	Peak	0	+	3463614	3463628	1316095
1	3468238	3468243	Peak	0	+	3468238	3468243	1316095
1	3468328	3468333	Peak	0	+	3468328	3468333	1316095
1	3468403	3468448	Peak	0	+	3468403	3468448	1316095
1	3468488	3468548	Peak	0	+	3468488	3468548	1316095
1	3468598	3468618	Peak	0	+	3468598	3468618	1316095
1	3499908	3499924	Peak	0	+	3499908	3499924	1316095
1	3541303	3541341	Peak	0	+	3541303	3541341	1316095
1	3543833	3543854	Peak	0	+	3543833	3543854	1316095
1	3549133	3549143	Peak	0	+	3549133	3549143	1316095
1	3556530	3556558	Peak	0	+	3556530	3556558	1316095
1	3556608	3556633	Peak	0	+	3556608	3556633	1316095
1	3558232	3558273	Peak	0	+	3558232	3558273	1316095
1	3558293	3558407	Peak	0	+	3558293	3558407	1316095
1	3558435	3558460	Peak	0	+	3558435	3558460	1316095
1	3558469	3558493	Peak	0	+	3558469	3558493	1316095
1	3594783	3594813	Peak	0	+	3594783	3594813	1316095
1	3594968	3594993	Peak	0	+	3594968	3594993	1316095
1	3638493	3638518	Peak	0	+	3638493	3638518	1316095
1	3639067	3639077	Peak	0	+	3639067	3639077	1316095
1	3639263	3639283	Peak	0	+	3639263	3639283	1316095
1	3641813	3641823	Peak	0	+	3641813	3641823	1316095
1	3642106	3642118	Peak	0	+	3642106	3642118	1316095
1	3642669	3642679	Peak	0	+	3642669	3642679	1316095
1	3645425	3645468	Peak	0	+	3645425	3645468	1316095
1	3645532	3645578	Peak	0	+	3645532	3645578	1316095
1	3649963	3649983	Peak	0	+	3649963	3649983	1316095
1	3657807	3657817	Peak	0	+	3657807	3657817	1316095
1	3658563	3658592	Peak	0	+	3658563	3658592	1316095
1	3659203	3659223	Peak	0	+	3659203	3659223	1316095
1	3659275	3659293	Peak	0	+	3659275	3659293	1316095
1	3659333	3659358	Peak	0	+	3659333	3659358	1316095
1	3659509	3659538	Peak	0	+	3659509	3659538	1316095
1	3661062	3661110	Peak	0	+	3661062	3661110	1316095
1	3661138	3661223	Peak	0	+	3661138	3661223	1316095
1	3661253	3661298	Peak	0	+	3661253	3661298	1316095
1	3661362	3661388	Peak	0	+	3661362	3661388	1316095
1	3661750	3661764	Peak	0	+	3661750	3661764	1316095
1	3662052	3662093	Peak	0	+	3662052	3662093	1316095
1	3662148	3662180	Peak	0	+	3662148	3662180	1316095
1	3662413	3662438	Peak	0	+	3662413	3662438	1316095
1	3662707	3662738	Peak	0	+	3662707	3662738	1316095
1	3662763	3662893	Peak	0	+	3662763	3662893	1316095
1	3693003	3693028	Peak	0	+	3693003	3693028	1316095
1	3693443	3693461	Peak	0	+	3693443	3693461	1316095
1	3694133	3694168	Peak	0	+	3694133	3694168	1316095
1	3694273	3694285	Peak	0	+	3694273	3694285	1316095
1	3694373	3694393	Peak	0	+	3694373	3694393	1316095
1	3694507	3694530	Peak	0	+	3694507	3694530	1316095
1	3694627	3694658	Peak	0	+	3694627	3694658	1316095
1	3694733	3694778	Peak	0	+	3694733	3694778	1316095
1	3694803	3694819	Peak	0	+	3694803	3694819	1316095
1	3694843	3694878	Peak	0	+	3694843	3694878	1316095
1	3694913	3694947	Peak	0	+	3694913	3694947	1316095
1	3695043	3695053	Peak	0	+	3695043	3695053	1316095
1	3695073	3695113	Peak	0	+	3695073	3695113	1316095
1	3695138	3695168	Peak	0	+	3695138	3695168	1316095
1	3695215	3695253	Peak	0	+	3695215	3695253	1316095
1	3695310	3695324	Peak	0	+	3695310	3695324	1316095
1	3695818	3695848	Peak	0	+	3695818	3695848	1316095
1	3695878	3695913	Peak	0	+	3695878	3695913	1316095
1	3695928	3695953	Peak	0	+	3695928	3695953	1316095
1	3695978	3696004	Peak	0	+	3695978	3696004	1316095
1	3700998	3701051	Peak	0	+	3700998	3701051	1316095
1	3703848	3703883	Peak	0	+	3703848	3703883	1316095
1	3703953	3703983	Peak	0	+	3703953	3703983	1316095
1	3706657	3706678	Peak	0	+	3706657	3706678	1316095
1	3706708	3706736	Peak	0	+	3706708	3706736	1316095
1	3707773	3707778	Peak	0	+	3707773	3707778	1316095
1	3707783	3707793	Peak	0	+	3707783	3707793	1316095
1	3707858	3707898	Peak	0	+	3707858	3707898	1316095
1	3707939	3707964	Peak	0	+	3707939	3707964	1316095
1	3707981	3708029	Peak	0	+	3707981	3708029	1316095
1	3708073	3708098	Peak	0	+	3708073	3708098	1316095
1	3708113	3708140	Peak	0	+	3708113	3708140	1316095
1	3709043	3709072	Peak	0	+	3709043	3709072	1316095
1	3709116	3709134	Peak	0	+	3709116	3709134	1316095
1	3723533	3723551	Peak	0	+	3723533	3723551	1316095
1	3723883	3723913	Peak	0	+	3723883	3723913	1316095
1	3723953	3723978	Peak	0	+	3723953	3723978	1316095
1	3724003	3724038	Peak	0	+	3724003	3724038	1316095
1	3724983	3725008	Peak	0	+	3724983	3725008	1316095
1	3725968	3725988	Peak	0	+	3725968	3725988	1316095
1	3727398	3727423	Peak	0	+	3727398	3727423	1316095
1	3727483	3727513	Peak	0	+	3727483	3727513	1316095
1	3727578	3727598	Peak	0	+	3727578	3727598	1316095
1	3727643	3727668	Peak	0	+	3727643	3727668	1316095
1	3727868	3727890	Peak	0	+	3727868	3727890	1316095
1	3728109	3728148	Peak	0	+	3728109	3728148	1316095
1	3728239	3728272	Peak	0	+	3728239	3728272	1316095
1	3729332	3729353	Peak	0	+	3729332	3729353	1316095
1	3729428	3729468	Peak	0	+	3729428	3729468	1316095
1	3729531	3729556	Peak	0	+	3729531	3729556	1316095
1	3731158	3731198	Peak	0	+	3731158	3731198	1316095
1	3731248	3731286	Peak	0	+	3731248	3731286	1316095
1	3732338	3732368	Peak	0	+	3732338	3732368	1316095
1	3732463	3732473	Peak	0	+	3732463	3732473	1316095
1	3732824	3732862	Peak	0	+	3732824	3732862	1316095
1	3732908	3732943	Peak	0	+	3732908	3732943	1316095
1	3732998	3733048	Peak	0	+	3732998	3733048	1316095
1	3733079	3733163	Peak	0	+	3733079	3733163	1316095
1	3733213	3733248	Peak	0	+	3733213	3733248	1316095
1	3733262	3733288	Peak	0	+	3733262	3733288	1316095
1	3733330	3733348	Peak	0	+	3733330	3733348	1316095
1	3734190	3734208	Peak	0	+	3734190	3734208	1316095
1	3734583	3734588	Peak	0	+	3734583	3734588	1316095
1	3735363	3735373	Peak	0	+	3735363	3735373	1316095
1	3736153	3736195	Peak	0	+	3736153	3736195	1316095
1	3736253	3736269	Peak	0	+	3736253	3736269	1316095
1	3736887	3736913	Peak	0	+	3736887	3736913	1316095
1	3738269	3738292	Peak	0	+	3738269	3738292	1316095
1	3738811	3738823	Peak	0	+	3738811	3738823	1316095
1	3739613	3739629	Peak	0	+	3739613	3739629	1316095
1	3739673	3739698	Peak	0	+	3739673	3739698	1316095
1	3824033	3824068	Peak	0	+	3824033	3824068	1316095
1	3824109	3824158	Peak	0	+	3824109	3824158	1316095
1	3824188	3824248	Peak	0	+	3824188	3824248	1316095
1	3824273	3824318	Peak	0	+	3824273	3824318	1316095
1	3824368	3824398	Peak	0	+	3824368	3824398	1316095
1	3826058	3826083	Peak	0	+	3826058	3826083	1316095
1	3836139	3836163	Peak	0	+	3836139	3836163	1316095
1	3870078	3870103	Peak	0	+	3870078	3870103	1316095
1	3870187	3870213	Peak	0	+	3870187	3870213	1316095
1	3870638	3870658	Peak	0	+	3870638	3870658	1316095
1	3871146	3871173	Peak	0	+	3871146	3871173	1316095
1	3871873	3871903	Peak	0	+	3871873	3871903	1316095
1	3871918	3872048	Peak	0	+	3871918	3872048	1316095
1	3872088	3872118	Peak	0	+	3872088	3872118	1316095
1	3872120	3872123	Peak	0	+	3872120	3872123	1316095
1	3874905	3874923	Peak	0	+	3874905	3874923	1316095
1	3875408	3875428	Peak	0	+	3875408	3875428	1316095
1	3876283	3876288	Peak	0	+	3876283	3876288	1316095
1	3876292	3876303	Peak	0	+	3876292	3876303	1316095
1	3876737	3876758	Peak	0	+	3876737	3876758	1316095
1	3880393	3880438	Peak	0	+	3880393	3880438	1316095
1	3880493	3880553	Peak	0	+	3880493	3880553	1316095
1	3880593	3880633	Peak	0	+	3880593	3880633	1316095
1	3880701	3880719	Peak	0	+	3880701	3880719	1316095
1	3881203	3881229	Peak	0	+	3881203	3881229	1316095
1	3882043	3882063	Peak	0	+	3882043	3882063	1316095
1	3883009	3883030	Peak	0	+	3883009	3883030	1316095
1	3883063	3883112	Peak	0	+	3883063	3883112	1316095
1	3883153	3883202	Peak	0	+	3883153	3883202	1316095
1	3883217	3883227	Peak	0	+	3883217	3883227	1316095
1	3883258	3883303	Peak	0	+	3883258	3883303	1316095
1	3883803	3883828	Peak	0	+	3883803	3883828	1316095
1	3883868	3883888	Peak	0	+	3883868	3883888	1316095
1	3884218	3884263	Peak	0	+	3884218	3884263	1316095
1	3884373	3884398	Peak	0	+	3884373	3884398	1316095
1	3885008	3885030	Peak	0	+	3885008	3885030	1316095
1	3885938	3885943	Peak	0	+	3885938	3885943	1316095
1	3886098	3886133	Peak	0	+	3886098	3886133	1316095
1	3888353	3888373	Peak	0	+	3888353	3888373	1316095
1	3889050	3889064	Peak	0	+	3889050	3889064	1316095
1	3893528	3893550	Peak	0	+	3893528	3893550	1316095
1	3893603	3893628	Peak	0	+	3893603	3893628	1316095
1	3893868	3893873	Peak	0	+	3893868	3893873	1316095
1	3896038	3896068	Peak	0	+	3896038	3896068	1316095
1	3896088	3896128	Peak	0	+	3896088	3896128	1316095
1	3896423	3896428	Peak	0	+	3896423	3896428	1316095
1	3931088	3931118	Peak	0	+	3931088	3931118	1316095
1	4011798	4011823	Peak	0	+	4011798	4011823	1316095
1	4011868	4011898	Peak	0	+	4011868	4011898	1316095
1	4011933	4011956	Peak	0	+	4011933	4011956	1316095
1	4016605	4016633	Peak	0	+	4016605	4016633	1316095
1	4016873	4016893	Peak	0	+	4016873	4016893	1316095
1	4018162	4018188	Peak	0	+	4018162	4018188	1316095
1	4018868	4018893	Peak	0	+	4018868	4018893	1316095
1	4018947	4018959	Peak	0	+	4018947	4018959	1316095
1	4031638	4031661	Peak	0	+	4031638	4031661	1316095
1	4031713	4031738	Peak	0	+	4031713	4031738	1316095
1	4034013	4034048	Peak	0	+	4034013	4034048	1316095
1	4034101	4034113	Peak	0	+	4034101	4034113	1316095
1	4034127	4034147	Peak	0	+	4034127	4034147	1316095
1	4034233	4034253	Peak	0	+	4034233	4034253	1316095
1	4039653	4039683	Peak	0	+	4039653	4039683	1316095
1	4039713	4039763	Peak	0	+	4039713	4039763	1316095
1	4039959	4039984	Peak	0	+	4039959	4039984	1316095
1	4041398	4041415	Peak	0	+	4041398	4041415	1316095
1	4041428	4041453	Peak	0	+	4041428	4041453	1316095
1	4041488	4041518	Peak	0	+	4041488	4041518	1316095
1	4041577	4041599	Peak	0	+	4041577	4041599	1316095
1	4042303	4042308	Peak	0	+	4042303	4042308	1316095
1	4044613	4044638	Peak	0	+	4044613	4044638	1316095
1	4045438	4045468	Peak	0	+	4045438	4045468	1316095
1	4045633	4045645	Peak	0	+	4045633	4045645	1316095
1	4045743	4045788	Peak	0	+	4045743	4045788	1316095
1	4045848	4045878	Peak	0	+	4045848	4045878	1316095
1	4045915	4045937	Peak	0	+	4045915	4045937	1316095
1	4046032	4046053	Peak	0	+	4046032	4046053	1316095
1	4046106	4046160	Peak	0	+	4046106	4046160	1316095
1	4046193	4046278	Peak	0	+	4046193	4046278	1316095
1	4046358	4046408	Peak	0	+	4046358	4046408	1316095
1	4046485	4046506	Peak	0	+	4046485	4046506	1316095
1	4046618	4046643	Peak	0	+	4046618	4046643	1316095
1	4048988	4049028	Peak	0	+	4048988	4049028	1316095
1	4049068	4049098	Peak	0	+	4049068	4049098	1316095
1	4049168	4049198	Peak	0	+	4049168	4049198	1316095
1	4049241	4049259	Peak	0	+	4049241	4049259	1316095
1	4049277	4049288	Peak	0	+	4049277	4049288	1316095
1	4049313	4049328	Peak	0	+	4049313	4049328	1316095
1	4049358	4049395	Peak	0	+	4049358	4049395	1316095
1	4049548	4049553	Peak	0	+	4049548	4049553	1316095
1	4049603	4049633	Peak	0	+	4049603	4049633	1316095
1	4049673	4049691	Peak	0	+	4049673	4049691	1316095
1	4049936	4049984	Peak	0	+	4049936	4049984	1316095
1	4050123	4050158	Peak	0	+	4050123	4050158	1316095
1	4050313	4050338	Peak	0	+	4050313	4050338	1316095
1	4050472	4050493	Peak	0	+	4050472	4050493	1316095
1	4050538	4050563	Peak	0	+	4050538	4050563	1316095
1	4051066	4051083	Peak	0	+	4051066	4051083	1316095
1	4051453	4051458	Peak	0	+	4051453	4051458	1316095
1	4051553	4051558	Peak	0	+	4051553	4051558	1316095
1	4051723	4051739	Peak	0	+	4051723	4051739	1316095
1	4052768	4052773	Peak	0	+	4052768	4052773	1316095
1	4053753	4053783	Peak	0	+	4053753	4053783	1316095
1	4054178	4054183	Peak	0	+	4054178	4054183	1316095
1	4054233	4054269	Peak	0	+	4054233	4054269	1316095
1	4054418	4054453	Peak	0	+	4054418	4054453	1316095
1	4054488	4054528	Peak	0	+	4054488	4054528	1316095
1	4055987	4056006	Peak	0	+	4055987	4056006	1316095
1	4056013	4056038	Peak	0	+	4056013	4056038	1316095
1	4056083	4056103	Peak	0	+	4056083	4056103	1316095
1	4058458	4058469	Peak	0	+	4058458	4058469	1316095
1	4058733	4058738	Peak	0	+	4058733	4058738	1316095
1	4059973	4059985	Peak	0	+	4059973	4059985	1316095
1	4062327	4062340	Peak	0	+	4062327	4062340	1316095
1	4063368	4063403	Peak	0	+	4063368	4063403	1316095
1	4063418	4063483	Peak	0	+	4063418	4063483	1316095
1	4112494	4112508	Peak	0	+	4112494	4112508	1316095
1	4112558	4112578	Peak	0	+	4112558	4112578	1316095
1	4112618	4112658	Peak	0	+	4112618	4112658	1316095
1	4112713	4112718	Peak	0	+	4112713	4112718	1316095
1	4113028	4113057	Peak	0	+	4113028	4113057	1316095
1	4113073	4113123	Peak	0	+	4113073	4113123	1316095
1	4113268	4113273	Peak	0	+	4113268	4113273	1316095
1	4114941	4114953	Peak	0	+	4114941	4114953	1316095
1	4115925	4115944	Peak	0	+	4115925	4115944	1316095
1	4116357	4116383	Peak	0	+	4116357	4116383	1316095
1	4116908	4116913	Peak	0	+	4116908	4116913	1316095
1	4117296	4117308	Peak	0	+	4117296	4117308	1316095
1	4119563	4119585	Peak	0	+	4119563	4119585	1316095
1	4127783	4127808	Peak	0	+	4127783	4127808	1316095
1	4128854	4128868	Peak	0	+	4128854	4128868	1316095
1	4130475	4130493	Peak	0	+	4130475	4130493	1316095
1	4139428	4139453	Peak	0	+	4139428	4139453	1316095
1	4142598	4142603	Peak	0	+	4142598	4142603	1316095
1	4145398	4145423	Peak	0	+	4145398	4145423	1316095
1	4146595	4146620	Peak	0	+	4146595	4146620	1316095
1	4147249	4147259	Peak	0	+	4147249	4147259	1316095
1	4147318	4147338	Peak	0	+	4147318	4147338	1316095
1	4147713	4147740	Peak	0	+	4147713	4147740	1316095
1	4148375	4148390	Peak	0	+	4148375	4148390	1316095
1	4164713	4164736	Peak	0	+	4164713	4164736	1316095
1	4165313	4165343	Peak	0	+	4165313	4165343	1316095
1	4169420	4169439	Peak	0	+	4169420	4169439	1316095
1	4174193	4174203	Peak	0	+	4174193	4174203	1316095
1	4178478	4178496	Peak	0	+	4178478	4178496	1316095
1	4180343	4180368	Peak	0	+	4180343	4180368	1316095
1	4181507	4181523	Peak	0	+	4181507	4181523	1316095
1	4182223	4182243	Peak	0	+	4182223	4182243	1316095
1	4182307	4182317	Peak	0	+	4182307	4182317	1316095
1	4183018	4183031	Peak	0	+	4183018	4183031	1316095
1	4183850	4183869	Peak	0	+	4183850	4183869	1316095
1	4186227	4186237	Peak	0	+	4186227	4186237	1316095
1	4186503	4186524	Peak	0	+	4186503	4186524	1316095
1	4186863	4186898	Peak	0	+	4186863	4186898	1316095
1	4187913	4187918	Peak	0	+	4187913	4187918	1316095
1	4188283	4188295	Peak	0	+	4188283	4188295	1316095
1	4188540	4188564	Peak	0	+	4188540	4188564	1316095
1	4204178	4204226	Peak	0	+	4204178	4204226	1316095
1	4204273	4204278	Peak	0	+	4204273	4204278	1316095
1	4205678	4205703	Peak	0	+	4205678	4205703	1316095
1	4206769	4206785	Peak	0	+	4206769	4206785	1316095
1	4206848	4206868	Peak	0	+	4206848	4206868	1316095
1	4234267	4234351	Peak	0	+	4234267	4234351	1316095
1	4234383	4234388	Peak	0	+	4234383	4234388	1316095
1	4234558	4234579	Peak	0	+	4234558	4234579	1316095
1	4238067	4238093	Peak	0	+	4238067	4238093	1316095
1	4238813	4238818	Peak	0	+	4238813	4238818	1316095
1	4239123	4239163	Peak	0	+	4239123	4239163	1316095
1	4239738	4239763	Peak	0	+	4239738	4239763	1316095
1	4239884	4239938	Peak	0	+	4239884	4239938	1316095
1	4240053	4240088	Peak	0	+	4240053	4240088	1316095
1	4240294	4240315	Peak	0	+	4240294	4240315	1316095
1	4241378	4241383	Peak	0	+	4241378	4241383	1316095
1	4241387	4241397	Peak	0	+	4241387	4241397	1316095
1	4241423	4241433	Peak	0	+	4241423	4241433	1316095
1	4241473	4241508	Peak	0	+	4241473	4241508	1316095
1	4241605	4241633	Peak	0	+	4241605	4241633	1316095
1	4245237	4245264	Peak	0	+	4245237	4245264	1316095
1	4267413	4267438	Peak	0	+	4267413	4267438	1316095
1	4268828	4268833	Peak	0	+	4268828	4268833	1316095
1	4281888	4281913	Peak	0	+	4281888	4281913	1316095
1	4281950	4281976	Peak	0	+	4281950	4281976	1316095
1	4284048	4284053	Peak	0	+	4284048	4284053	1316095
1	4285074	4285092	Peak	0	+	4285074	4285092	1316095
1	4287163	4287193	Peak	0	+	4287163	4287193	1316095
1	4287273	4287323	Peak	0	+	4287273	4287323	1316095
1	4297814	4297828	Peak	0	+	4297814	4297828	1316095
1	4298479	4298489	Peak	0	+	4298479	4298489	1316095
1	4298878	4298923	Peak	0	+	4298878	4298923	1316095
1	4299157	4299167	Peak	0	+	4299157	4299167	1316095
1	4299390	4299423	Peak	0	+	4299390	4299423	1316095
1	4302784	4302798	Peak	0	+	4302784	4302798	1316095
1	4304708	4304730	Peak	0	+	4304708	4304730	1316095
1	4305483	4305508	Peak	0	+	4305483	4305508	1316095
1	4306813	4306843	Peak	0	+	4306813	4306843	1316095
1	4306888	4306909	Peak	0	+	4306888	4306909	1316095
1	4307383	4307403	Peak	0	+	4307383	4307403	1316095
1	4307422	4307453	Peak	0	+	4307422	4307453	1316095
1	4307463	4307608	Peak	0	+	4307463	4307608	1316095
1	4307913	4307938	Peak	0	+	4307913	4307938	1316095
1	4307978	4308003	Peak	0	+	4307978	4308003	1316095
1	4347513	4347529	Peak	0	+	4347513	4347529	1316095
1	4347621	4347644	Peak	0	+	4347621	4347644	1316095
1	4347678	4347703	Peak	0	+	4347678	4347703	1316095
1	4347713	4347768	Peak	0	+	4347713	4347768	1316095
1	4347818	4347853	Peak	0	+	4347818	4347853	1316095
1	4348924	4348938	Peak	0	+	4348924	4348938	1316095
1	4350247	4350262	Peak	0	+	4350247	4350262	1316095
1	4350471	4350508	Peak	0	+	4350471	4350508	1316095
1	4351973	4352014	Peak	0	+	4351973	4352014	1316095
1	4352021	4352052	Peak	0	+	4352021	4352052	1316095
1	4352103	4352138	Peak	0	+	4352103	4352138	1316095
1	4352183	4352213	Peak	0	+	4352183	4352213	1316095
1	4352303	4352313	Peak	0	+	4352303	4352313	1316095
1	4352461	4352490	Peak	0	+	4352461	4352490	1316095
1	4352623	4352633	Peak	0	+	4352623	4352633	1316095
1	4352693	4352744	Peak	0	+	4352693	4352744	1316095
1	4352798	4352853	Peak	0	+	4352798	4352853	1316095
1	4352907	4352928	Peak	0	+	4352907	4352928	1316095
1	4352933	4352949	Peak	0	+	4352933	4352949	1316095
1	4352967	4352998	Peak	0	+	4352967	4352998	1316095
1	4353033	4353093	Peak	0	+	4353033	4353093	1316095
1	4353153	4353193	Peak	0	+	4353153	4353193	1316095
1	4434737	4434763	Peak	0	+	4434737	4434763	1316095
1	4435123	4435133	Peak	0	+	4435123	4435133	1316095
1	4435488	4435533	Peak	0	+	4435488	4435533	1316095
1	4436275	4436303	Peak	0	+	4436275	4436303	1316095
1	4436489	4436499	Peak	0	+	4436489	4436499	1316095
1	4437957	4437968	Peak	0	+	4437957	4437968	1316095
1	4438010	4438036	Peak	0	+	4438010	4438036	1316095
1	4438058	4438101	Peak	0	+	4438058	4438101	1316095
1	4438158	4438170	Peak	0	+	4438158	4438170	1316095
1	4438808	4438833	Peak	0	+	4438808	4438833	1316095
1	4438868	4438897	Peak	0	+	4438868	4438897	1316095
1	4439053	4439083	Peak	0	+	4439053	4439083	1316095
1	4439108	4439178	Peak	0	+	4439108	4439178	1316095
1	4439208	4439243	Peak	0	+	4439208	4439243	1316095
1	4440718	4440738	Peak	0	+	4440718	4440738	1316095
1	4440775	4440853	Peak	0	+	4440775	4440853	1316095
1	4441310	4441329	Peak	0	+	4441310	4441329	1316095
1	4441638	4441650	Peak	0	+	4441638	4441650	1316095
1	4443068	4443093	Peak	0	+	4443068	4443093	1316095
1	4443207	4443225	Peak	0	+	4443207	4443225	1316095
1	4443313	4443343	Peak	0	+	4443313	4443343	1316095
1	4443388	4443418	Peak	0	+	4443388	4443418	1316095
1	4443467	4443484	Peak	0	+	4443467	4443484	1316095
1	4443868	4443885	Peak	0	+	4443868	4443885	1316095
1	4443993	4443998	Peak	0	+	4443993	4443998	1316095
1	4446289	4446310	Peak	0	+	4446289	4446310	1316095
1	4446352	4446378	Peak	0	+	4446352	4446378	1316095
1	4446426	4446444	Peak	0	+	4446426	4446444	1316095
1	4446518	4446523	Peak	0	+	4446518	4446523	1316095
1	4447322	4447343	Peak	0	+	4447322	4447343	1316095
1	4447563	4447573	Peak	0	+	4447563	4447573	1316095
1	4462808	4462846	Peak	0	+	4462808	4462846	1316095
1	4463609	4463633	Peak	0	+	4463609	4463633	1316095
1	4470163	4470168	Peak	0	+	4470163	4470168	1316095
1	4504763	4504773	Peak	0	+	4504763	4504773	1316095
1	4505033	4505161	Peak	0	+	4505033	4505161	1316095
1	4505167	4505218	Peak	0	+	4505167	4505218	1316095
1	4505223	4505278	Peak	0	+	4505223	4505278	1316095
1	4505322	4505340	Peak	0	+	4505322	4505340	1316095
1	4505798	4505823	Peak	0	+	4505798	4505823	1316095
1	4506769	4506789	Peak	0	+	4506769	4506789	1316095
1	4507343	4507368	Peak	0	+	4507343	4507368	1316095
1	4507431	4507449	Peak	0	+	4507431	4507449	1316095
1	4508042	4508068	Peak	0	+	4508042	4508068	1316095
1	4510218	4510248	Peak	0	+	4510218	4510248	1316095
1	4510623	4510648	Peak	0	+	4510623	4510648	1316095
1	4510843	4510848	Peak	0	+	4510843	4510848	1316095
1	4511203	4511228	Peak	0	+	4511203	4511228	1316095
1	4511462	4511508	Peak	0	+	4511462	4511508	1316095
1	4511718	4511723	Peak	0	+	4511718	4511723	1316095
1	4511773	4511803	Peak	0	+	4511773	4511803	1316095
1	4512063	4512073	Peak	0	+	4512063	4512073	1316095
1	4512498	4512503	Peak	0	+	4512498	4512503	1316095
1	4512563	4512583	Peak	0	+	4512563	4512583	1316095
1	4513013	4513029	Peak	0	+	4513013	4513029	1316095
1	4514017	4514033	Peak	0	+	4514017	4514033	1316095
1	4538413	4538438	Peak	0	+	4538413	4538438	1316095
1	4538501	4538523	Peak	0	+	4538501	4538523	1316095
1	4538765	4538793	Peak	0	+	4538765	4538793	1316095
1	4540403	4540413	Peak	0	+	4540403	4540413	1316095
1	4540478	4540513	Peak	0	+	4540478	4540513	1316095
1	4540543	4540564	Peak	0	+	4540543	4540564	1316095
1	4540593	4540623	Peak	0	+	4540593	4540623	1316095
1	4540683	4540695	Peak	0	+	4540683	4540695	1316095
1	4540768	4540790	Peak	0	+	4540768	4540790	1316095
1	4540878	4540911	Peak	0	+	4540878	4540911	1316095
1	4540943	4540953	Peak	0	+	4540943	4540953	1316095
1	4543973	4543996	Peak	0	+	4543973	4543996	1316095
1	4544038	4544063	Peak	0	+	4544038	4544063	1316095
1	4544228	4544253	Peak	0	+	4544228	4544253	1316095
1	4545690	4545716	Peak	0	+	4545690	4545716	1316095
1	4547323	4547352	Peak	0	+	4547323	4547352	1316095
1	4548627	4548653	Peak	0	+	4548627	4548653	1316095
1	4548673	4548683	Peak	0	+	4548673	4548683	1316095
1	4548733	4548769	Peak	0	+	4548733	4548769	1316095
1	4548793	4548813	Peak	0	+	4548793	4548813	1316095
1	4548858	4548908	Peak	0	+	4548858	4548908	1316095
1	4548963	4548988	Peak	0	+	4548963	4548988	1316095
1	4549171	4549183	Peak	0	+	4549171	4549183	1316095
1	4549223	4549253	Peak	0	+	4549223	4549253	1316095
1	4549378	4549414	Peak	0	+	4549378	4549414	1316095
1	4549468	4549513	Peak	0	+	4549468	4549513	1316095
1	4550128	4550153	Peak	0	+	4550128	4550153	1316095
1	4550856	4550874	Peak	0	+	4550856	4550874	1316095
1	4551138	4551163	Peak	0	+	4551138	4551163	1316095
1	4551249	4551267	Peak	0	+	4551249	4551267	1316095
1	4586389	4586438	Peak	0	+	4586389	4586438	1316095
1	4586477	4586518	Peak	0	+	4586477	4586518	1316095
1	4586553	4586583	Peak	0	+	4586553	4586583	1316095
1	4586618	4586644	Peak	0	+	4586618	4586644	1316095
1	4587213	4587227	Peak	0	+	4587213	4587227	1316095
1	4587639	4587649	Peak	0	+	4587639	4587649	1316095
1	4590228	4590253	Peak	0	+	4590228	4590253	1316095
1	4590663	4590675	Peak	0	+	4590663	4590675	1316095
1	4591968	4592013	Peak	0	+	4591968	4592013	1316095
1	4593313	4593343	Peak	0	+	4593313	4593343	1316095
1	4593403	4593408	Peak	0	+	4593403	4593408	1316095
1	4594154	4594168	Peak	0	+	4594154	4594168	1316095
1	4594295	4594313	Peak	0	+	4594295	4594313	1316095
1	4594353	4594593	Peak	0	+	4594353	4594593	1316095
1	4594608	4594628	Peak	0	+	4594608	4594628	1316095
1	4594858	4594883	Peak	0	+	4594858	4594883	1316095
1	4594928	4594957	Peak	0	+	4594928	4594957	1316095
1	4594983	4595038	Peak	0	+	4594983	4595038	1316095
1	4595883	4595903	Peak	0	+	4595883	4595903	1316095
1	4595948	4595973	Peak	0	+	4595948	4595973	1316095
1	4597023	4597043	Peak	0	+	4597023	4597043	1316095
1	4597173	4597213	Peak	0	+	4597173	4597213	1316095
1	4598148	4598196	Peak	0	+	4598148	4598196	1316095
1	4598223	4598243	Peak	0	+	4598223	4598243	1316095
1	4598245	4598248	Peak	0	+	4598245	4598248	1316095
1	4598274	4598328	Peak	0	+	4598274	4598328	1316095
1	4598495	4598514	Peak	0	+	4598495	4598514	1316095
1	4599323	4599348	Peak	0	+	4599323	4599348	1316095
1	4599471	4599498	Peak	0	+	4599471	4599498	1316095
1	4599718	4599743	Peak	0	+	4599718	4599743	1316095
1	4600291	4600304	Peak	0	+	4600291	4600304	1316095
1	4600408	4600439	Peak	0	+	4600408	4600439	1316095
1	4600793	4600816	Peak	0	+	4600793	4600816	1316095
1	4600896	4600914	Peak	0	+	4600896	4600914	1316095
1	4602268	4602288	Peak	0	+	4602268	4602288	1316095
1	4602343	4602348	Peak	0	+	4602343	4602348	1316095
1	4603998	4604018	Peak	0	+	4603998	4604018	1316095
1	4604209	4604231	Peak	0	+	4604209	4604231	1316095
1	4608604	4608623	Peak	0	+	4608604	4608623	1316095
1	4610283	4610303	Peak	0	+	4610283	4610303	1316095
1	4610353	4610383	Peak	0	+	4610353	4610383	1316095
1	4610428	4610453	Peak	0	+	4610428	4610453	1316095
1	4610557	4610588	Peak	0	+	4610557	4610588	1316095
1	4610617	4610633	Peak	0	+	4610617	4610633	1316095
1	4610643	4610653	Peak	0	+	4610643	4610653	1316095
1	4610993	4611063	Peak	0	+	4610993	4611063	1316095
1	4611093	4611128	Peak	0	+	4611093	4611128	1316095
1	4611131	4611138	Peak	0	+	4611131	4611138	1316095
1	4611177	4611218	Peak	0	+	4611177	4611218	1316095
1	4611443	4611448	Peak	0	+	4611443	4611448	1316095
1	4611548	4611559	Peak	0	+	4611548	4611559	1316095
1	4611627	4611643	Peak	0	+	4611627	4611643	1316095
1	4611728	4611753	Peak	0	+	4611728	4611753	1316095
1	4676393	4676438	Peak	0	+	4676393	4676438	1316095
1	4685821	4685842	Peak	0	+	4685821	4685842	1316095
1	4685893	4685909	Peak	0	+	4685893	4685909	1316095
1	4708708	4708748	Peak	0	+	4708708	4708748	1316095
1	4708768	4708793	Peak	0	+	4708768	4708793	1316095
1	4708863	4708903	Peak	0	+	4708863	4708903	1316095
1	4708958	4708993	Peak	0	+	4708958	4708993	1316095
1	4709041	4709114	Peak	0	+	4709041	4709114	1316095
1	4709648	4709653	Peak	0	+	4709648	4709653	1316095
1	4709803	4709832	Peak	0	+	4709803	4709832	1316095
1	4712913	4712941	Peak	0	+	4712913	4712941	1316095
1	4714383	4714413	Peak	0	+	4714383	4714413	1316095
1	4714461	4714473	Peak	0	+	4714461	4714473	1316095
1	4714918	4714943	Peak	0	+	4714918	4714943	1316095
1	4716078	4716099	Peak	0	+	4716078	4716099	1316095
1	4716288	4716308	Peak	0	+	4716288	4716308	1316095
1	4717017	4717044	Peak	0	+	4717017	4717044	1316095
1	4718888	4718927	Peak	0	+	4718888	4718927	1316095
1	4720209	4720232	Peak	0	+	4720209	4720232	1316095
1	4720273	4720298	Peak	0	+	4720273	4720298	1316095
1	4720318	4720393	Peak	0	+	4720318	4720393	1316095
1	4720562	4720633	Peak	0	+	4720562	4720633	1316095
1	4721733	4721768	Peak	0	+	4721733	4721768	1316095
1	4722167	4722179	Peak	0	+	4722167	4722179	1316095
1	4722293	4722309	Peak	0	+	4722293	4722309	1316095
1	4730313	4730318	Peak	0	+	4730313	4730318	1316095
1	4735218	4735243	Peak	0	+	4735218	4735243	1316095
1	4735293	4735303	Peak	0	+	4735293	4735303	1316095
1	4735318	4735353	Peak	0	+	4735318	4735353	1316095
1	4735405	4735451	Peak	0	+	4735405	4735451	1316095
1	4735501	4735543	Peak	0	+	4735501	4735543	1316095
1	4735623	4735653	Peak	0	+	4735623	4735653	1316095
1	4735685	4735716	Peak	0	+	4735685	4735716	1316095
1	4736085	4736108	Peak	0	+	4736085	4736108	1316095
1	4736920	4736934	Peak	0	+	4736920	4736934	1316095
1	4737066	4737081	Peak	0	+	4737066	4737081	1316095
1	4737757	4737767	Peak	0	+	4737757	4737767	1316095
1	4738423	4738443	Peak	0	+	4738423	4738443	1316095
1	4738863	4738873	Peak	0	+	4738863	4738873	1316095
1	4738932	4738950	Peak	0	+	4738932	4738950	1316095
1	4739891	4739903	Peak	0	+	4739891	4739903	1316095
1	4741288	4741313	Peak	0	+	4741288	4741313	1316095
1	4742248	4742253	Peak	0	+	4742248	4742253	1316095
1	4742343	4742355	Peak	0	+	4742343	4742355	1316095
1	4742418	4742438	Peak	0	+	4742418	4742438	1316095
1	4742573	4742578	Peak	0	+	4742573	4742578	1316095
1	4742628	4742646	Peak	0	+	4742628	4742646	1316095
1	4743667	4743683	Peak	0	+	4743667	4743683	1316095
1	4744333	4744349	Peak	0	+	4744333	4744349	1316095
1	4744713	4744723	Peak	0	+	4744713	4744723	1316095
1	4745243	4745258	Peak	0	+	4745243	4745258	1316095
1	4745859	4745901	Peak	0	+	4745859	4745901	1316095
1	4745945	4745973	Peak	0	+	4745945	4745973	1316095
1	4745993	4746043	Peak	0	+	4745993	4746043	1316095
1	4746058	4746103	Peak	0	+	4746058	4746103	1316095
1	4747210	4747230	Peak	0	+	4747210	4747230	1316095
1	4748233	4748238	Peak	0	+	4748233	4748238	1316095
1	4748278	4748318	Peak	0	+	4748278	4748318	1316095
1	4748465	4748480	Peak	0	+	4748465	4748480	1316095
1	4748512	4748528	Peak	0	+	4748512	4748528	1316095
1	4749298	4749388	Peak	0	+	4749298	4749388	1316095
1	4749438	4749463	Peak	0	+	4749438	4749463	1316095
1	4749904	4749925	Peak	0	+	4749904	4749925	1316095
1	4750447	4750463	Peak	0	+	4750447	4750463	1316095
1	4752493	4752513	Peak	0	+	4752493	4752513	1316095
1	4752578	4752596	Peak	0	+	4752578	4752596	1316095
1	4753408	4753430	Peak	0	+	4753408	4753430	1316095
1	4754483	4754493	Peak	0	+	4754483	4754493	1316095
1	4754509	4754553	Peak	0	+	4754509	4754553	1316095
1	4754568	4754598	Peak	0	+	4754568	4754598	1316095
1	4754628	4754648	Peak	0	+	4754628	4754648	1316095
1	4757528	4757553	Peak	0	+	4757528	4757553	1316095
1	4758733	4758745	Peak	0	+	4758733	4758745	1316095
1	4760598	4760628	Peak	0	+	4760598	4760628	1316095
1	4760703	4760748	Peak	0	+	4760703	4760748	1316095
1	4760762	4760793	Peak	0	+	4760762	4760793	1316095
1	4760813	4760841	Peak	0	+	4760813	4760841	1316095
1	4760853	4760912	Peak	0	+	4760853	4760912	1316095
1	4761901	4761923	Peak	0	+	4761901	4761923	1316095
1	4762109	4762138	Peak	0	+	4762109	4762138	1316095
1	4763053	4763058	Peak	0	+	4763053	4763058	1316095
1	4764293	4764328	Peak	0	+	4764293	4764328	1316095
1	4764378	4764403	Peak	0	+	4764378	4764403	1316095
1	4764438	4764463	Peak	0	+	4764438	4764463	1316095
1	4765058	4765083	Peak	0	+	4765058	4765083	1316095
1	4765128	4765133	Peak	0	+	4765128	4765133	1316095
1	4790507	4790533	Peak	0	+	4790507	4790533	1316095
1	4791274	4791304	Peak	0	+	4791274	4791304	1316095
1	4791673	4791683	Peak	0	+	4791673	4791683	1316095
1	4797603	4797628	Peak	0	+	4797603	4797628	1316095
1	4797695	4797720	Peak	0	+	4797695	4797720	1316095
1	4799208	4799243	Peak	0	+	4799208	4799243	1316095
1	4812409	4812431	Peak	0	+	4812409	4812431	1316095
1	4812492	4812526	Peak	0	+	4812492	4812526	1316095
1	4813074	4813088	Peak	0	+	4813074	4813088	1316095
1	4816008	4816020	Peak	0	+	4816008	4816020	1316095
1	4844768	4844790	Peak	0	+	4844768	4844790	1316095
1	4845273	4845298	Peak	0	+	4845273	4845298	1316095
1	4855023	4855028	Peak	0	+	4855023	4855028	1316095
1	4855273	4855298	Peak	0	+	4855273	4855298	1316095
1	4855333	4855360	Peak	0	+	4855333	4855360	1316095
1	4855427	4855453	Peak	0	+	4855427	4855453	1316095
1	4855464	4855504	Peak	0	+	4855464	4855504	1316095
1	4855593	4855616	Peak	0	+	4855593	4855616	1316095
1	4855673	4855683	Peak	0	+	4855673	4855683	1316095
1	4855823	4855835	Peak	0	+	4855823	4855835	1316095
1	4855978	4855998	Peak	0	+	4855978	4855998	1316095
1	4856606	4856626	Peak	0	+	4856606	4856626	1316095
1	4856998	4857018	Peak	0	+	4856998	4857018	1316095
1	4857071	4857091	Peak	0	+	4857071	4857091	1316095
1	4868423	4868433	Peak	0	+	4868423	4868433	1316095
1	4869806	4869826	Peak	0	+	4869806	4869826	1316095
1	4869883	4869901	Peak	0	+	4869883	4869901	1316095
1	4870008	4870053	Peak	0	+	4870008	4870053	1316095
1	4870113	4870136	Peak	0	+	4870113	4870136	1316095
1	4870458	4870481	Peak	0	+	4870458	4870481	1316095
1	4870983	4871033	Peak	0	+	4870983	4871033	1316095
1	4871063	4871098	Peak	0	+	4871063	4871098	1316095
1	4871237	4871268	Peak	0	+	4871237	4871268	1316095
1	4871307	4871363	Peak	0	+	4871307	4871363	1316095
1	4871428	4871473	Peak	0	+	4871428	4871473	1316095
1	4871503	4871553	Peak	0	+	4871503	4871553	1316095
1	4892447	4892463	Peak	0	+	4892447	4892463	1316095
1	4892477	4892497	Peak	0	+	4892477	4892497	1316095
1	4892508	4892543	Peak	0	+	4892508	4892543	1316095
1	4892598	4892643	Peak	0	+	4892598	4892643	1316095
1	4967713	4967738	Peak	0	+	4967713	4967738	1316095
1	4971893	4971898	Peak	0	+	4971893	4971898	1316095
1	4972168	4972208	Peak	0	+	4972168	4972208	1316095
1	4972656	4972680	Peak	0	+	4972656	4972680	1316095
1	4972737	4972747	Peak	0	+	4972737	4972747	1316095
1	4972816	4972851	Peak	0	+	4972816	4972851	1316095
1	4973148	4973243	Peak	0	+	4973148	4973243	1316095
1	4973333	4973358	Peak	0	+	4973333	4973358	1316095
1	4973439	4973449	Peak	0	+	4973439	4973449	1316095
1	4973678	4973700	Peak	0	+	4973678	4973700	1316095
1	4974848	4974899	Peak	0	+	4974848	4974899	1316095
1	4975063	4975123	Peak	0	+	4975063	4975123	1316095
1	4975133	4975163	Peak	0	+	4975133	4975163	1316095
1	4975200	4975218	Peak	0	+	4975200	4975218	1316095
1	4975323	4975387	Peak	0	+	4975323	4975387	1316095
1	4978442	4978468	Peak	0	+	4978442	4978468	1316095
1	4980133	4980158	Peak	0	+	4980133	4980158	1316095
1	4986736	4986763	Peak	0	+	4986736	4986763	1316095
1	4989683	4989708	Peak	0	+	4989683	4989708	1316095
1	4990968	4990998	Peak	0	+	4990968	4990998	1316095
1	4991023	4991078	Peak	0	+	4991023	4991078	1316095
1	4991118	4991138	Peak	0	+	4991118	4991138	1316095
1	4992533	4992543	Peak	0	+	4992533	4992543	1316095
1	4994365	4994385	Peak	0	+	4994365	4994385	1316095
1	4994922	4994942	Peak	0	+	4994922	4994942	1316095
1	4995647	4995673	Peak	0	+	4995647	4995673	1316095
1	4996568	4996593	Peak	0	+	4996568	4996593	1316095
1	4997028	4997078	Peak	0	+	4997028	4997078	1316095
1	4997093	4997143	Peak	0	+	4997093	4997143	1316095
1	4997220	4997253	Peak	0	+	4997220	4997253	1316095
1	5000133	5000153	Peak	0	+	5000133	5000153	1316095
1	5000198	5000227	Peak	0	+	5000198	5000227	1316095
1	5000258	5000298	Peak	0	+	5000258	5000298	1316095
1	5000353	5000363	Peak	0	+	5000353	5000363	1316095
1	5000408	5000453	Peak	0	+	5000408	5000453	1316095
1	5000733	5000768	Peak	0	+	5000733	5000768	1316095
1	5001318	5001323	Peak	0	+	5001318	5001323	1316095
1	5001477	5001495	Peak	0	+	5001477	5001495	1316095
1	5001712	5001729	Peak	0	+	5001712	5001729	1316095
1	5001787	5001813	Peak	0	+	5001787	5001813	1316095
1	5001973	5001998	Peak	0	+	5001973	5001998	1316095
1	5002048	5002076	Peak	0	+	5002048	5002076	1316095
1	5002127	5002140	Peak	0	+	5002127	5002140	1316095
1	5002242	5002260	Peak	0	+	5002242	5002260	1316095
1	5002338	5002363	Peak	0	+	5002338	5002363	1316095
1	5002403	5002433	Peak	0	+	5002403	5002433	1316095
1	5002559	5002578	Peak	0	+	5002559	5002578	1316095
1	5002920	5002938	Peak	0	+	5002920	5002938	1316095
1	5004698	5004718	Peak	0	+	5004698	5004718	1316095
1	5005176	5005194	Peak	0	+	5005176	5005194	1316095
1	5005447	5005457	Peak	0	+	5005447	5005457	1316095
1	5005508	5005533	Peak	0	+	5005508	5005533	1316095
1	5006459	5006484	Peak	0	+	5006459	5006484	1316095
1	5007353	5007378	Peak	0	+	5007353	5007378	1316095
1	5007838	5007843	Peak	0	+	5007838	5007843	1316095
1	5010299	5010309	Peak	0	+	5010299	5010309	1316095
1	5010383	5010393	Peak	0	+	5010383	5010393	1316095
1	5015618	5015638	Peak	0	+	5015618	5015638	1316095
1	5016313	5016323	Peak	0	+	5016313	5016323	1316095
1	5016944	5016963	Peak	0	+	5016944	5016963	1316095
1	5021763	5021768	Peak	0	+	5021763	5021768	1316095
1	5022683	5022708	Peak	0	+	5022683	5022708	1316095
1	5022752	5022773	Peak	0	+	5022752	5022773	1316095
1	5024543	5024563	Peak	0	+	5024543	5024563	1316095
1	5024603	5024648	Peak	0	+	5024603	5024648	1316095
1	5038598	5038618	Peak	0	+	5038598	5038618	1316095
1	5038855	5038887	Peak	0	+	5038855	5038887	1316095
1	5038923	5038939	Peak	0	+	5038923	5038939	1316095
1	5039088	5039093	Peak	0	+	5039088	5039093	1316095
1	5039138	5039168	Peak	0	+	5039138	5039168	1316095
1	5039213	5039243	Peak	0	+	5039213	5039243	1316095
1	5040259	5040288	Peak	0	+	5040259	5040288	1316095
1	5041109	5041124	Peak	0	+	5041109	5041124	1316095
1	5041943	5041948	Peak	0	+	5041943	5041948	1316095
1	5042072	5042096	Peak	0	+	5042072	5042096	1316095
1	5045203	5045208	Peak	0	+	5045203	5045208	1316095
1	5045792	5045804	Peak	0	+	5045792	5045804	1316095
1	5048673	5048678	Peak	0	+	5048673	5048678	1316095
1	5048886	5048923	Peak	0	+	5048886	5048923	1316095
1	5048937	5048968	Peak	0	+	5048937	5048968	1316095
1	5048973	5049048	Peak	0	+	5048973	5049048	1316095
1	5049413	5049425	Peak	0	+	5049413	5049425	1316095
1	5049788	5049793	Peak	0	+	5049788	5049793	1316095
1	5051608	5051628	Peak	0	+	5051608	5051628	1316095
1	5052253	5052269	Peak	0	+	5052253	5052269	1316095
1	5052713	5052736	Peak	0	+	5052713	5052736	1316095
1	5052778	5052834	Peak	0	+	5052778	5052834	1316095
1	5052851	5052866	Peak	0	+	5052851	5052866	1316095
1	5052908	5052947	Peak	0	+	5052908	5052947	1316095
1	5054287	5054299	Peak	0	+	5054287	5054299	1316095
1	5054848	5054868	Peak	0	+	5054848	5054868	1316095
1	5080703	5080728	Peak	0	+	5080703	5080728	1316095
1	5080768	5080798	Peak	0	+	5080768	5080798	1316095
1	5081018	5081041	Peak	0	+	5081018	5081041	1316095
1	5081098	5081128	Peak	0	+	5081098	5081128	1316095
1	5081161	5081188	Peak	0	+	5081161	5081188	1316095
1	5081208	5081213	Peak	0	+	5081208	5081213	1316095
1	5081283	5081288	Peak	0	+	5081283	5081288	1316095
1	5081347	5081359	Peak	0	+	5081347	5081359	1316095
1	5082663	5082693	Peak	0	+	5082663	5082693	1316095
1	5082775	5082798	Peak	0	+	5082775	5082798	1316095
1	5082833	5082887	Peak	0	+	5082833	5082887	1316095
1	5082962	5082984	Peak	0	+	5082962	5082984	1316095
1	5083081	5083108	Peak	0	+	5083081	5083108	1316095
1	5083267	5083293	Peak	0	+	5083267	5083293	1316095
1	5083348	5083393	Peak	0	+	5083348	5083393	1316095
1	5083495	5083589	Peak	0	+	5083495	5083589	1316095
1	5083603	5083633	Peak	0	+	5083603	5083633	1316095
1	5085118	5085143	Peak	0	+	5085118	5085143	1316095
1	5086397	5086416	Peak	0	+	5086397	5086416	1316095
1	5087088	5087113	Peak	0	+	5087088	5087113	1316095
1	5087532	5087550	Peak	0	+	5087532	5087550	1316095
1	5218208	5218302	Peak	0	+	5218208	5218302	1316095
1	5218312	5218327	Peak	0	+	5218312	5218327	1316095
1	5218388	5218418	Peak	0	+	5218388	5218418	1316095
1	5220203	5220221	Peak	0	+	5220203	5220221	1316095
1	5237954	5238003	Peak	0	+	5237954	5238003	1316095
1	5238048	5238073	Peak	0	+	5238048	5238073	1316095
1	5238228	5238240	Peak	0	+	5238228	5238240	1316095
1	5240938	5240973	Peak	0	+	5240938	5240973	1316095
1	5240997	5241024	Peak	0	+	5240997	5241024	1316095
1	5241248	5241273	Peak	0	+	5241248	5241273	1316095
1	5241323	5241333	Peak	0	+	5241323	5241333	1316095
1	5241473	5241478	Peak	0	+	5241473	5241478	1316095
1	5243279	5243303	Peak	0	+	5243279	5243303	1316095
1	5247013	5247038	Peak	0	+	5247013	5247038	1316095
1	5258303	5258418	Peak	0	+	5258303	5258418	1316095
1	5258607	5258625	Peak	0	+	5258607	5258625	1316095
1	5259173	5259223	Peak	0	+	5259173	5259223	1316095
1	5259258	5259383	Peak	0	+	5259258	5259383	1316095
1	5259417	5259458	Peak	0	+	5259417	5259458	1316095
1	5319299	5319309	Peak	0	+	5319299	5319309	1316095
1	5319408	5319539	Peak	0	+	5319408	5319539	1316095
1	5319578	5319613	Peak	0	+	5319578	5319613	1316095
1	5319648	5319673	Peak	0	+	5319648	5319673	1316095
1	5322228	5322263	Peak	0	+	5322228	5322263	1316095
1	5323103	5323138	Peak	0	+	5323103	5323138	1316095
1	5323198	5323228	Peak	0	+	5323198	5323228	1316095
1	5327393	5327403	Peak	0	+	5327393	5327403	1316095
1	5327548	5327583	Peak	0	+	5327548	5327583	1316095
1	5327638	5327643	Peak	0	+	5327638	5327643	1316095
1	5328079	5328089	Peak	0	+	5328079	5328089	1316095
1	5328314	5328328	Peak	0	+	5328314	5328328	1316095
1	5328658	5328663	Peak	0	+	5328658	5328663	1316095
1	5328871	5328887	Peak	0	+	5328871	5328887	1316095
1	5329173	5329203	Peak	0	+	5329173	5329203	1316095
1	5329588	5329600	Peak	0	+	5329588	5329600	1316095
1	5329748	5329768	Peak	0	+	5329748	5329768	1316095
1	5330348	5330468	Peak	0	+	5330348	5330468	1316095
1	5331319	5331339	Peak	0	+	5331319	5331339	1316095
1	5331382	5331408	Peak	0	+	5331382	5331408	1316095
1	5331515	5331540	Peak	0	+	5331515	5331540	1316095
1	5331623	5331653	Peak	0	+	5331623	5331653	1316095
1	5331692	5331713	Peak	0	+	5331692	5331713	1316095
1	5331757	5331773	Peak	0	+	5331757	5331773	1316095
1	5331978	5332008	Peak	0	+	5331978	5332008	1316095
1	5332253	5332258	Peak	0	+	5332253	5332258	1316095
1	5332391	5332403	Peak	0	+	5332391	5332403	1316095
1	5333481	5333494	Peak	0	+	5333481	5333494	1316095
1	5334947	5334958	Peak	0	+	5334947	5334958	1316095
1	5335483	5335503	Peak	0	+	5335483	5335503	1316095
1	5335861	5335888	Peak	0	+	5335861	5335888	1316095
1	5336208	5336228	Peak	0	+	5336208	5336228	1316095
1	5336403	5336423	Peak	0	+	5336403	5336423	1316095
1	5336493	5336548	Peak	0	+	5336493	5336548	1316095
1	5336558	5336643	Peak	0	+	5336558	5336643	1316095
1	5336658	5336743	Peak	0	+	5336658	5336743	1316095
1	5336936	5336973	Peak	0	+	5336936	5336973	1316095
1	5337172	5337192	Peak	0	+	5337172	5337192	1316095
1	5337238	5337273	Peak	0	+	5337238	5337273	1316095
1	5338235	5338260	Peak	0	+	5338235	5338260	1316095
1	5338549	5338570	Peak	0	+	5338549	5338570	1316095
1	5338650	5338664	Peak	0	+	5338650	5338664	1316095
1	5338693	5338720	Peak	0	+	5338693	5338720	1316095
1	5338793	5338838	Peak	0	+	5338793	5338838	1316095
1	5339593	5339618	Peak	0	+	5339593	5339618	1316095
1	5339643	5339686	Peak	0	+	5339643	5339686	1316095
1	5339703	5339715	Peak	0	+	5339703	5339715	1316095
1	5339733	5339768	Peak	0	+	5339733	5339768	1316095
1	5343348	5343440	Peak	0	+	5343348	5343440	1316095
1	5343448	5343483	Peak	0	+	5343448	5343483	1316095
1	5343584	5343598	Peak	0	+	5343584	5343598	1316095
1	5343778	5343795	Peak	0	+	5343778	5343795	1316095
1	5376166	5376188	Peak	0	+	5376166	5376188	1316095
1	5376228	5376258	Peak	0	+	5376228	5376258	1316095
1	5376291	5376303	Peak	0	+	5376291	5376303	1316095
1	5376338	5376418	Peak	0	+	5376338	5376418	1316095
1	5376438	5376468	Peak	0	+	5376438	5376468	1316095
1	5376568	5376588	Peak	0	+	5376568	5376588	1316095
1	5377063	5377093	Peak	0	+	5377063	5377093	1316095
1	5378998	5379028	Peak	0	+	5378998	5379028	1316095
1	5380248	5380293	Peak	0	+	5380248	5380293	1316095
1	5380328	5380393	Peak	0	+	5380328	5380393	1316095
1	5380397	5380448	Peak	0	+	5380397	5380448	1316095
1	5381118	5381143	Peak	0	+	5381118	5381143	1316095
1	5381473	5381503	Peak	0	+	5381473	5381503	1316095
1	5383948	5383978	Peak	0	+	5383948	5383978	1316095
1	5388167	5388179	Peak	0	+	5388167	5388179	1316095
1	5388833	5388868	Peak	0	+	5388833	5388868	1316095
1	5388988	5389018	Peak	0	+	5388988	5389018	1316095
1	5398428	5398446	Peak	0	+	5398428	5398446	1316095
1	5398590	5398604	Peak	0	+	5398590	5398604	1316095
1	5399703	5399713	Peak	0	+	5399703	5399713	1316095
1	5426008	5426035	Peak	0	+	5426008	5426035	1316095
1	5427349	5427371	Peak	0	+	5427349	5427371	1316095
1	5428303	5428333	Peak	0	+	5428303	5428333	1316095
1	5428363	5428393	Peak	0	+	5428363	5428393	1316095
1	5433422	5433444	Peak	0	+	5433422	5433444	1316095
1	5444782	5444813	Peak	0	+	5444782	5444813	1316095
1	5449558	5449583	Peak	0	+	5449558	5449583	1316095
1	5449633	5449663	Peak	0	+	5449633	5449663	1316095
1	5450238	5450278	Peak	0	+	5450238	5450278	1316095
1	5450322	5450340	Peak	0	+	5450322	5450340	1316095
1	5450898	5450928	Peak	0	+	5450898	5450928	1316095
1	5450995	5451020	Peak	0	+	5450995	5451020	1316095
1	5452036	5452051	Peak	0	+	5452036	5452051	1316095
1	5508208	5508233	Peak	0	+	5508208	5508233	1316095
1	5510478	5510508	Peak	0	+	5510478	5510508	1316095
1	5510852	5510867	Peak	0	+	5510852	5510867	1316095
1	5510927	5510939	Peak	0	+	5510927	5510939	1316095
1	5511067	5511084	Peak	0	+	5511067	5511084	1316095
1	5511129	5511163	Peak	0	+	5511129	5511163	1316095
1	5512293	5512303	Peak	0	+	5512293	5512303	1316095
1	5512529	5512544	Peak	0	+	5512529	5512544	1316095
1	5513113	5513142	Peak	0	+	5513113	5513142	1316095
1	5513198	5513223	Peak	0	+	5513198	5513223	1316095
1	5514023	5514050	Peak	0	+	5514023	5514050	1316095
1	5514100	5514135	Peak	0	+	5514100	5514135	1316095
1	5514203	5514248	Peak	0	+	5514203	5514248	1316095
1	5516530	5516550	Peak	0	+	5516530	5516550	1316095
1	5516763	5516893	Peak	0	+	5516763	5516893	1316095
1	5516903	5516953	Peak	0	+	5516903	5516953	1316095
1	5517158	5517180	Peak	0	+	5517158	5517180	1316095
1	5518461	5518473	Peak	0	+	5518461	5518473	1316095
1	5518793	5518803	Peak	0	+	5518793	5518803	1316095
1	5521885	5521907	Peak	0	+	5521885	5521907	1316095
1	5522313	5522340	Peak	0	+	5522313	5522340	1316095
1	5522763	5522768	Peak	0	+	5522763	5522768	1316095
1	5524181	5524193	Peak	0	+	5524181	5524193	1316095
1	5526087	5526103	Peak	0	+	5526087	5526103	1316095
1	5526179	5526189	Peak	0	+	5526179	5526189	1316095
1	5527183	5527208	Peak	0	+	5527183	5527208	1316095
1	5527718	5527744	Peak	0	+	5527718	5527744	1316095
1	5528653	5528683	Peak	0	+	5528653	5528683	1316095
1	5528733	5528747	Peak	0	+	5528733	5528747	1316095
1	5528853	5528878	Peak	0	+	5528853	5528878	1316095
1	5528931	5528949	Peak	0	+	5528931	5528949	1316095
1	5529478	5529499	Peak	0	+	5529478	5529499	1316095
1	5531863	5531903	Peak	0	+	5531863	5531903	1316095
1	5532703	5532713	Peak	0	+	5532703	5532713	1316095
1	5533363	5533375	Peak	0	+	5533363	5533375	1316095
1	5535857	5535877	Peak	0	+	5535857	5535877	1316095
1	5536458	5536489	Peak	0	+	5536458	5536489	1316095
1	5561388	5561393	Peak	0	+	5561388	5561393	1316095
1	5571649	5571668	Peak	0	+	5571649	5571668	1316095
1	5574168	5574193	Peak	0	+	5574168	5574193	1316095
1	5575063	5575083	Peak	0	+	5575063	5575083	1316095
1	5576195	5576223	Peak	0	+	5576195	5576223	1316095
1	5576308	5576378	Peak	0	+	5576308	5576378	1316095
1	5576429	5576443	Peak	0	+	5576429	5576443	1316095
1	5576693	5576713	Peak	0	+	5576693	5576713	1316095
1	5576798	5576833	Peak	0	+	5576798	5576833	1316095
1	5577013	5577042	Peak	0	+	5577013	5577042	1316095
1	5580103	5580113	Peak	0	+	5580103	5580113	1316095
1	5582278	5582304	Peak	0	+	5582278	5582304	1316095
1	5582481	5582513	Peak	0	+	5582481	5582513	1316095
1	5582548	5582578	Peak	0	+	5582548	5582578	1316095
1	5582589	5582630	Peak	0	+	5582589	5582630	1316095
1	5582638	5582688	Peak	0	+	5582638	5582688	1316095
1	5582758	5582793	Peak	0	+	5582758	5582793	1316095
1	5582871	5582883	Peak	0	+	5582871	5582883	1316095
1	5583610	5583631	Peak	0	+	5583610	5583631	1316095
1	5584098	5584128	Peak	0	+	5584098	5584128	1316095
1	5584205	5584236	Peak	0	+	5584205	5584236	1316095
1	5584283	5584308	Peak	0	+	5584283	5584308	1316095
1	5584422	5584436	Peak	0	+	5584422	5584436	1316095
1	5584543	5584564	Peak	0	+	5584543	5584564	1316095
1	5585078	5585095	Peak	0	+	5585078	5585095	1316095
1	5603550	5603578	Peak	0	+	5603550	5603578	1316095
1	5603627	5603637	Peak	0	+	5603627	5603637	1316095
1	5604202	5604228	Peak	0	+	5604202	5604228	1316095
1	5620718	5620743	Peak	0	+	5620718	5620743	1316095
1	5620933	5620983	Peak	0	+	5620933	5620983	1316095
1	5621848	5621891	Peak	0	+	5621848	5621891	1316095
1	5621983	5622008	Peak	0	+	5621983	5622008	1316095
1	5622091	5622104	Peak	0	+	5622091	5622104	1316095
1	5623017	5623036	Peak	0	+	5623017	5623036	1316095
1	5623519	5623539	Peak	0	+	5623519	5623539	1316095
1	5624055	5624073	Peak	0	+	5624055	5624073	1316095
1	5624113	5624151	Peak	0	+	5624113	5624151	1316095
1	5624363	5624408	Peak	0	+	5624363	5624408	1316095
1	5625139	5625162	Peak	0	+	5625139	5625162	1316095
1	5625213	5625243	Peak	0	+	5625213	5625243	1316095
1	5625323	5625348	Peak	0	+	5625323	5625348	1316095
1	5626693	5626711	Peak	0	+	5626693	5626711	1316095
1	5627743	5627812	Peak	0	+	5627743	5627812	1316095
1	5627813	5627868	Peak	0	+	5627813	5627868	1316095
1	5628093	5628118	Peak	0	+	5628093	5628118	1316095
1	5629370	5629390	Peak	0	+	5629370	5629390	1316095
1	5630604	5630622	Peak	0	+	5630604	5630622	1316095
1	5630668	5630688	Peak	0	+	5630668	5630688	1316095
1	5631138	5631158	Peak	0	+	5631138	5631158	1316095
1	5632348	5632373	Peak	0	+	5632348	5632373	1316095
1	5632748	5632773	Peak	0	+	5632748	5632773	1316095
1	5632803	5632853	Peak	0	+	5632803	5632853	1316095
1	5632963	5633008	Peak	0	+	5632963	5633008	1316095
1	5633073	5633104	Peak	0	+	5633073	5633104	1316095
1	5633143	5633168	Peak	0	+	5633143	5633168	1316095
1	5633213	5633238	Peak	0	+	5633213	5633238	1316095
1	5633293	5633328	Peak	0	+	5633293	5633328	1316095
1	5633353	5633383	Peak	0	+	5633353	5633383	1316095
1	5633455	5633480	Peak	0	+	5633455	5633480	1316095
1	5633523	5633543	Peak	0	+	5633523	5633543	1316095
1	5633580	5633613	Peak	0	+	5633580	5633613	1316095
1	5633663	5633718	Peak	0	+	5633663	5633718	1316095
1	5635818	5635836	Peak	0	+	5635818	5635836	1316095
1	5636373	5636383	Peak	0	+	5636373	5636383	1316095
1	5636578	5636603	Peak	0	+	5636578	5636603	1316095
1	5636643	5636661	Peak	0	+	5636643	5636661	1316095
1	5638429	5638451	Peak	0	+	5638429	5638451	1316095
1	5639246	5639294	Peak	0	+	5639246	5639294	1316095
1	5639913	5639933	Peak	0	+	5639913	5639933	1316095
1	5640018	5640051	Peak	0	+	5640018	5640051	1316095
1	5640169	5640192	Peak	0	+	5640169	5640192	1316095
1	5640683	5640728	Peak	0	+	5640683	5640728	1316095
1	5640846	5640864	Peak	0	+	5640846	5640864	1316095
1	5640908	5640928	Peak	0	+	5640908	5640928	1316095
1	5640990	5641023	Peak	0	+	5640990	5641023	1316095
1	5641626	5641644	Peak	0	+	5641626	5641644	1316095
1	5642733	5642751	Peak	0	+	5642733	5642751	1316095
1	5646590	5646610	Peak	0	+	5646590	5646610	1316095
1	5646683	5646711	Peak	0	+	5646683	5646711	1316095
1	5647018	5647038	Peak	0	+	5647018	5647038	1316095
1	5678759	5678769	Peak	0	+	5678759	5678769	1316095
1	5712913	5712923	Peak	0	+	5712913	5712923	1316095
1	5713183	5713233	Peak	0	+	5713183	5713233	1316095
1	5713927	5713942	Peak	0	+	5713927	5713942	1316095
1	5715817	5715827	Peak	0	+	5715817	5715827	1316095
1	5724179	5724193	Peak	0	+	5724179	5724193	1316095
1	5724419	5724429	Peak	0	+	5724419	5724429	1316095
1	5724488	5724508	Peak	0	+	5724488	5724508	1316095
1	5724646	5724657	Peak	0	+	5724646	5724657	1316095
1	5728098	5728118	Peak	0	+	5728098	5728118	1316095
1	5734327	5734344	Peak	0	+	5734327	5734344	1316095
1	5734433	5734460	Peak	0	+	5734433	5734460	1316095
1	5734471	5734483	Peak	0	+	5734471	5734483	1316095
1	5734501	5734518	Peak	0	+	5734501	5734518	1316095
1	5736628	5736658	Peak	0	+	5736628	5736658	1316095
1	5736698	5736723	Peak	0	+	5736698	5736723	1316095
1	5736798	5736838	Peak	0	+	5736798	5736838	1316095
1	5736908	5736948	Peak	0	+	5736908	5736948	1316095
1	5737048	5737083	Peak	0	+	5737048	5737083	1316095
1	5737663	5737675	Peak	0	+	5737663	5737675	1316095
1	5737937	5737960	Peak	0	+	5737937	5737960	1316095
1	5737983	5737997	Peak	0	+	5737983	5737997	1316095
1	5738298	5738323	Peak	0	+	5738298	5738323	1316095
1	5738353	5738388	Peak	0	+	5738353	5738388	1316095
1	5741318	5741353	Peak	0	+	5741318	5741353	1316095
1	5746548	5746568	Peak	0	+	5746548	5746568	1316095
1	5746608	5746638	Peak	0	+	5746608	5746638	1316095
1	5746668	5746698	Peak	0	+	5746668	5746698	1316095
1	5746729	5746739	Peak	0	+	5746729	5746739	1316095
1	5801173	5801193	Peak	0	+	5801173	5801193	1316095
1	5801221	5801252	Peak	0	+	5801221	5801252	1316095
1	5802658	5802688	Peak	0	+	5802658	5802688	1316095
1	5803183	5803208	Peak	0	+	5803183	5803208	1316095
1	5803238	5803264	Peak	0	+	5803238	5803264	1316095
1	5803368	5803407	Peak	0	+	5803368	5803407	1316095
1	5806762	5806783	Peak	0	+	5806762	5806783	1316095
1	5807813	5807838	Peak	0	+	5807813	5807838	1316095
1	5808107	5808119	Peak	0	+	5808107	5808119	1316095
1	5808768	5808796	Peak	0	+	5808768	5808796	1316095
1	5808838	5808893	Peak	0	+	5808838	5808893	1316095
1	5813268	5813307	Peak	0	+	5813268	5813307	1316095
1	5813768	5813790	Peak	0	+	5813768	5813790	1316095
1	5814113	5814163	Peak	0	+	5814113	5814163	1316095
1	5814517	5814527	Peak	0	+	5814517	5814527	1316095
1	5814587	5814609	Peak	0	+	5814587	5814609	1316095
1	5816623	5816648	Peak	0	+	5816623	5816648	1316095
1	5816928	5816953	Peak	0	+	5816928	5816953	1316095
1	5817994	5818015	Peak	0	+	5817994	5818015	1316095
1	5824443	5824459	Peak	0	+	5824443	5824459	1316095
1	5826478	5826492	Peak	0	+	5826478	5826492	1316095
1	5826528	5826546	Peak	0	+	5826528	5826546	1316095
1	5826573	5826598	Peak	0	+	5826573	5826598	1316095
1	5826628	5826663	Peak	0	+	5826628	5826663	1316095
1	5826688	5826732	Peak	0	+	5826688	5826732	1316095
1	5827133	5827161	Peak	0	+	5827133	5827161	1316095
1	5827218	5827278	Peak	0	+	5827218	5827278	1316095
1	5827318	5827336	Peak	0	+	5827318	5827336	1316095
1	5827393	5827427	Peak	0	+	5827393	5827427	1316095
1	5827603	5827625	Peak	0	+	5827603	5827625	1316095
1	5827668	5827693	Peak	0	+	5827668	5827693	1316095
1	5833643	5833655	Peak	0	+	5833643	5833655	1316095
1	5862328	5862356	Peak	0	+	5862328	5862356	1316095
1	5862383	5862433	Peak	0	+	5862383	5862433	1316095
1	5862445	5862477	Peak	0	+	5862445	5862477	1316095
1	5862497	5862516	Peak	0	+	5862497	5862516	1316095
1	5862522	5862540	Peak	0	+	5862522	5862540	1316095
1	5862563	5862613	Peak	0	+	5862563	5862613	1316095
1	5867003	5867088	Peak	0	+	5867003	5867088	1316095
1	5867117	5867148	Peak	0	+	5867117	5867148	1316095
1	5868308	5868333	Peak	0	+	5868308	5868333	1316095
1	5870449	5870465	Peak	0	+	5870449	5870465	1316095
1	5871169	5871191	Peak	0	+	5871169	5871191	1316095
1	5873428	5873442	Peak	0	+	5873428	5873442	1316095
1	5946177	5946214	Peak	0	+	5946177	5946214	1316095
1	5946248	5946298	Peak	0	+	5946248	5946298	1316095
1	5946328	5946401	Peak	0	+	5946328	5946401	1316095
1	5946428	5946458	Peak	0	+	5946428	5946458	1316095
1	5946483	5946495	Peak	0	+	5946483	5946495	1316095
1	5946578	5946608	Peak	0	+	5946578	5946608	1316095
1	5946668	5946698	Peak	0	+	5946668	5946698	1316095
1	5946738	5946778	Peak	0	+	5946738	5946778	1316095
1	5948443	5948468	Peak	0	+	5948443	5948468	1316095
1	5983313	5983323	Peak	0	+	5983313	5983323	1316095
1	5992389	5992418	Peak	0	+	5992389	5992418	1316095
1	5995187	5995213	Peak	0	+	5995187	5995213	1316095
1	5998393	5998403	Peak	0	+	5998393	5998403	1316095
1	6023148	6023166	Peak	0	+	6023148	6023166	1316095
1	6028541	6028557	Peak	0	+	6028541	6028557	1316095
1	6071973	6071983	Peak	0	+	6071973	6071983	1316095
1	6072043	6072068	Peak	0	+	6072043	6072068	1316095
1	6077772	6077790	Peak	0	+	6077772	6077790	1316095
1	6078533	6078558	Peak	0	+	6078533	6078558	1316095
1	6078602	6078640	Peak	0	+	6078602	6078640	1316095
1	6079578	6079603	Peak	0	+	6079578	6079603	1316095
1	6079651	6079673	Peak	0	+	6079651	6079673	1316095
1	6082763	6082783	Peak	0	+	6082763	6082783	1316095
1	6119893	6119903	Peak	0	+	6119893	6119903	1316095
1	6145888	6145908	Peak	0	+	6145888	6145908	1316095
1	6146689	6146699	Peak	0	+	6146689	6146699	1316095
1	6146833	6146850	Peak	0	+	6146833	6146850	1316095
1	6146893	6146928	Peak	0	+	6146893	6146928	1316095
1	6147563	6147593	Peak	0	+	6147563	6147593	1316095
1	6147622	6147648	Peak	0	+	6147622	6147648	1316095
1	6148103	6148121	Peak	0	+	6148103	6148121	1316095
1	6148602	6148633	Peak	0	+	6148602	6148633	1316095
1	6148668	6148718	Peak	0	+	6148668	6148718	1316095
1	6148765	6148785	Peak	0	+	6148765	6148785	1316095
1	6149838	6149883	Peak	0	+	6149838	6149883	1316095
1	6149944	6149964	Peak	0	+	6149944	6149964	1316095
1	6150137	6150157	Peak	0	+	6150137	6150157	1316095
1	6150718	6150734	Peak	0	+	6150718	6150734	1316095
1	6164007	6164017	Peak	0	+	6164007	6164017	1316095
1	6164091	6164109	Peak	0	+	6164091	6164109	1316095
1	6164161	6164173	Peak	0	+	6164161	6164173	1316095
1	6165263	6165283	Peak	0	+	6165263	6165283	1316095
1	6168738	6168758	Peak	0	+	6168738	6168758	1316095
1	6168849	6168888	Peak	0	+	6168849	6168888	1316095
1	6168923	6169013	Peak	0	+	6168923	6169013	1316095
1	6169028	6169089	Peak	0	+	6169028	6169089	1316095
1	6169293	6169323	Peak	0	+	6169293	6169323	1316095
1	6171859	6171905	Peak	0	+	6171859	6171905	1316095
1	6172078	6172108	Peak	0	+	6172078	6172108	1316095
1	6172148	6172178	Peak	0	+	6172148	6172178	1316095
1	6172663	6172675	Peak	0	+	6172663	6172675	1316095
1	6172801	6172853	Peak	0	+	6172801	6172853	1316095
1	6172914	6172948	Peak	0	+	6172914	6172948	1316095
1	6173018	6173044	Peak	0	+	6173018	6173044	1316095
1	6178503	6178545	Peak	0	+	6178503	6178545	1316095
1	6180258	6180278	Peak	0	+	6180258	6180278	1316095
1	6180703	6180728	Peak	0	+	6180703	6180728	1316095
1	6185723	6185753	Peak	0	+	6185723	6185753	1316095
1	6185809	6185836	Peak	0	+	6185809	6185836	1316095
1	6186448	6186503	Peak	0	+	6186448	6186503	1316095
1	6186818	6186844	Peak	0	+	6186818	6186844	1316095
1	6186883	6186903	Peak	0	+	6186883	6186903	1316095
1	6186945	6186968	Peak	0	+	6186945	6186968	1316095
1	6187603	6187628	Peak	0	+	6187603	6187628	1316095
1	6187673	6187693	Peak	0	+	6187673	6187693	1316095
1	6187728	6187753	Peak	0	+	6187728	6187753	1316095
1	6191414	6191428	Peak	0	+	6191414	6191428	1316095
1	6192658	6192683	Peak	0	+	6192658	6192683	1316095
1	6194083	6194112	Peak	0	+	6194083	6194112	1316095
1	6194210	6194224	Peak	0	+	6194210	6194224	1316095
1	6194333	6194343	Peak	0	+	6194333	6194343	1316095
1	6195068	6195086	Peak	0	+	6195068	6195086	1316095
1	6207358	6207378	Peak	0	+	6207358	6207378	1316095
1	6209808	6209820	Peak	0	+	6209808	6209820	1316095
1	6210013	6210023	Peak	0	+	6210013	6210023	1316095
1	6210104	6210118	Peak	0	+	6210104	6210118	1316095
1	6210233	6210249	Peak	0	+	6210233	6210249	1316095
1	6210518	6210530	Peak	0	+	6210518	6210530	1316095
1	6210617	6210629	Peak	0	+	6210617	6210629	1316095
1	6210868	6210893	Peak	0	+	6210868	6210893	1316095
1	6210928	6210948	Peak	0	+	6210928	6210948	1316095
1	6212023	6212073	Peak	0	+	6212023	6212073	1316095
1	6212127	6212163	Peak	0	+	6212127	6212163	1316095
1	6218353	6218388	Peak	0	+	6218353	6218388	1316095
1	6218403	6218445	Peak	0	+	6218403	6218445	1316095
1	6220274	6220293	Peak	0	+	6220274	6220293	1316095
1	6221189	6221208	Peak	0	+	6221189	6221208	1316095
1	6225113	6225176	Peak	0	+	6225113	6225176	1316095
1	6227228	6227263	Peak	0	+	6227228	6227263	1316095
1	6227518	6227541	Peak	0	+	6227518	6227541	1316095
1	6228597	6228607	Peak	0	+	6228597	6228607	1316095
1	6231353	6231365	Peak	0	+	6231353	6231365	1316095
1	6231457	6231467	Peak	0	+	6231457	6231467	1316095
1	6233593	6233623	Peak	0	+	6233593	6233623	1316095
1	6234986	6235023	Peak	0	+	6234986	6235023	1316095
1	6235073	6235107	Peak	0	+	6235073	6235107	1316095
1	6235142	6235173	Peak	0	+	6235142	6235173	1316095
1	6236198	6236253	Peak	0	+	6236198	6236253	1316095
1	6238187	6238208	Peak	0	+	6238187	6238208	1316095
1	6238258	6238283	Peak	0	+	6238258	6238283	1316095
1	6238618	6238638	Peak	0	+	6238618	6238638	1316095
1	6239478	6239513	Peak	0	+	6239478	6239513	1316095
1	6244528	6244548	Peak	0	+	6244528	6244548	1316095
1	6246213	6246248	Peak	0	+	6246213	6246248	1316095
1	6246298	6246339	Peak	0	+	6246298	6246339	1316095
1	6313178	6313198	Peak	0	+	6313178	6313198	1316095
1	6313255	6313280	Peak	0	+	6313255	6313280	1316095
1	6313328	6313353	Peak	0	+	6313328	6313353	1316095
1	6323497	6323513	Peak	0	+	6323497	6323513	1316095
1	6404048	6404076	Peak	0	+	6404048	6404076	1316095
1	6406263	6406273	Peak	0	+	6406263	6406273	1316095
1	6406613	6406633	Peak	0	+	6406613	6406633	1316095
1	6406919	6406929	Peak	0	+	6406919	6406929	1316095
1	6407013	6407031	Peak	0	+	6407013	6407031	1316095
1	6408208	6408243	Peak	0	+	6408208	6408243	1316095
1	6408603	6408617	Peak	0	+	6408603	6408617	1316095
1	6408658	6408693	Peak	0	+	6408658	6408693	1316095
1	6408758	6408798	Peak	0	+	6408758	6408798	1316095
1	6408862	6408893	Peak	0	+	6408862	6408893	1316095
1	6408978	6409028	Peak	0	+	6408978	6409028	1316095
1	6409048	6409093	Peak	0	+	6409048	6409093	1316095
1	6409154	6409180	Peak	0	+	6409154	6409180	1316095
1	6409342	6409365	Peak	0	+	6409342	6409365	1316095
1	6414683	6414708	Peak	0	+	6414683	6414708	1316095
1	6418233	6418248	Peak	0	+	6418233	6418248	1316095
1	6418823	6418853	Peak	0	+	6418823	6418853	1316095
1	6418891	6418913	Peak	0	+	6418891	6418913	1316095
1	6423759	6423784	Peak	0	+	6423759	6423784	1316095
1	6526499	6526533	Peak	0	+	6526499	6526533	1316095
1	6526607	6526617	Peak	0	+	6526607	6526617	1316095
1	6526658	6526688	Peak	0	+	6526658	6526688	1316095
1	6528088	6528109	Peak	0	+	6528088	6528109	1316095
1	6528361	6528378	Peak	0	+	6528361	6528378	1316095
1	6528465	6528483	Peak	0	+	6528465	6528483	1316095
1	6530486	6530506	Peak	0	+	6530486	6530506	1316095
1	6530697	6530723	Peak	0	+	6530697	6530723	1316095
[truncated: 379,135 more rows]
