# Supplementary material for: The native cistrome and sequence motif families of the maize ear
Source: PLoS Genet. 2021 Aug 12;17(8):e1009689. doi: 10.1371/journal.pgen.1009689 (PMC8360572; doi:10.1371/journal.pgen.1009689)
Supplement: S2 Zip File — Bed files of peak segments called by iSeg at a series of cutoffs; bc 1, 3, 5, 7, and 9. MFs (sliding window capturing fragment midpoint clusters) scores were used as the input. Included are the 5 BED files for B73v3, a readme (txt) file, and a summary statistics table (xlsx) captured from Table Browser for files on UCSC genome browser, genomaize, for each iSeg bigbed source file. (ZIP) [file pgen.1009689.s027.zip › fes_MOA_frenters_B73v3_iSEGpeaksBC7.BED]

track name="MOA_ES_ABCD_Frenter_iSEG_bc7.0_v180620" description="table browser query on hub_31_MOA_ES_ABCD_Frenter_iSEG_bc7.0_v180620" visibility=3 url=
1	3780	3798	Peak	0	+	3780	3798	1316095
1	9748	9776	Peak	0	+	9748	9776	1316095
1	9783	9788	Peak	0	+	9783	9788	1316095
1	9843	9874	Peak	0	+	9843	9874	1316095
1	10558	10580	Peak	0	+	10558	10580	1316095
1	37138	37168	Peak	0	+	37138	37168	1316095
1	61775	61787	Peak	0	+	61775	61787	1316095
1	86828	86873	Peak	0	+	86828	86873	1316095
1	86923	86958	Peak	0	+	86923	86958	1316095
1	109913	109918	Peak	0	+	109913	109918	1316095
1	111058	111088	Peak	0	+	111058	111088	1316095
1	111128	111133	Peak	0	+	111128	111133	1316095
1	128073	128108	Peak	0	+	128073	128108	1316095
1	128143	128168	Peak	0	+	128143	128168	1316095
1	145573	145603	Peak	0	+	145573	145603	1316095
1	145655	145685	Peak	0	+	145655	145685	1316095
1	145707	145747	Peak	0	+	145707	145747	1316095
1	145782	145808	Peak	0	+	145782	145808	1316095
1	148647	148663	Peak	0	+	148647	148663	1316095
1	156123	156163	Peak	0	+	156123	156163	1316095
1	156208	156233	Peak	0	+	156208	156233	1316095
1	156293	156313	Peak	0	+	156293	156313	1316095
1	222288	222313	Peak	0	+	222288	222313	1316095
1	222368	222443	Peak	0	+	222368	222443	1316095
1	225978	225999	Peak	0	+	225978	225999	1316095
1	227728	227763	Peak	0	+	227728	227763	1316095
1	227823	227863	Peak	0	+	227823	227863	1316095
1	240611	240643	Peak	0	+	240611	240643	1316095
1	264618	264640	Peak	0	+	264618	264640	1316095
1	270508	270513	Peak	0	+	270508	270513	1316095
1	333943	333948	Peak	0	+	333943	333948	1316095
1	405663	405688	Peak	0	+	405663	405688	1316095
1	406693	406723	Peak	0	+	406693	406723	1316095
1	410243	410268	Peak	0	+	410243	410268	1316095
1	411363	411388	Peak	0	+	411363	411388	1316095
1	418646	418665	Peak	0	+	418646	418665	1316095
1	419418	419448	Peak	0	+	419418	419448	1316095
1	419890	419916	Peak	0	+	419890	419916	1316095
1	419988	420023	Peak	0	+	419988	420023	1316095
1	420443	420486	Peak	0	+	420443	420486	1316095
1	420767	420789	Peak	0	+	420767	420789	1316095
1	421313	421336	Peak	0	+	421313	421336	1316095
1	421338	421363	Peak	0	+	421338	421363	1316095
1	421378	421418	Peak	0	+	421378	421418	1316095
1	421448	421487	Peak	0	+	421448	421487	1316095
1	421523	421568	Peak	0	+	421523	421568	1316095
1	421608	421643	Peak	0	+	421608	421643	1316095
1	421667	421713	Peak	0	+	421667	421713	1316095
1	526818	526858	Peak	0	+	526818	526858	1316095
1	526909	526963	Peak	0	+	526909	526963	1316095
1	642813	642838	Peak	0	+	642813	642838	1316095
1	645498	645526	Peak	0	+	645498	645526	1316095
1	645558	645583	Peak	0	+	645558	645583	1316095
1	680558	680598	Peak	0	+	680558	680598	1316095
1	680663	680668	Peak	0	+	680663	680668	1316095
1	840962	840981	Peak	0	+	840962	840981	1316095
1	979688	979720	Peak	0	+	979688	979720	1316095
1	979773	979803	Peak	0	+	979773	979803	1316095
1	995018	995038	Peak	0	+	995018	995038	1316095
1	995103	995128	Peak	0	+	995103	995128	1316095
1	995689	995709	Peak	0	+	995689	995709	1316095
1	996688	996693	Peak	0	+	996688	996693	1316095
1	999312	999336	Peak	0	+	999312	999336	1316095
1	999373	999393	Peak	0	+	999373	999393	1316095
1	1000355	1000368	Peak	0	+	1000355	1000368	1316095
1	1000622	1000643	Peak	0	+	1000622	1000643	1316095
1	1001797	1001809	Peak	0	+	1001797	1001809	1316095
1	1004223	1004228	Peak	0	+	1004223	1004228	1316095
1	1004338	1004354	Peak	0	+	1004338	1004354	1316095
1	1004736	1004764	Peak	0	+	1004736	1004764	1316095
1	1004833	1004864	Peak	0	+	1004833	1004864	1316095
1	1004898	1004928	Peak	0	+	1004898	1004928	1316095
1	1004973	1004998	Peak	0	+	1004973	1004998	1316095
1	1005218	1005238	Peak	0	+	1005218	1005238	1316095
1	1031038	1031063	Peak	0	+	1031038	1031063	1316095
1	1040133	1040178	Peak	0	+	1040133	1040178	1316095
1	1040203	1040253	Peak	0	+	1040203	1040253	1316095
1	1133706	1133720	Peak	0	+	1133706	1133720	1316095
1	1154958	1154963	Peak	0	+	1154958	1154963	1316095
1	1155123	1155148	Peak	0	+	1155123	1155148	1316095
1	1201343	1201373	Peak	0	+	1201343	1201373	1316095
1	1201409	1201442	Peak	0	+	1201409	1201442	1316095
1	1201518	1201523	Peak	0	+	1201518	1201523	1316095
1	1223443	1223448	Peak	0	+	1223443	1223448	1316095
1	1235902	1235918	Peak	0	+	1235902	1235918	1316095
1	1426750	1426767	Peak	0	+	1426750	1426767	1316095
1	1462482	1462493	Peak	0	+	1462482	1462493	1316095
1	1506568	1506573	Peak	0	+	1506568	1506573	1316095
1	1564843	1564868	Peak	0	+	1564843	1564868	1316095
1	1566020	1566043	Peak	0	+	1566020	1566043	1316095
1	1566093	1566137	Peak	0	+	1566093	1566137	1316095
1	1566193	1566213	Peak	0	+	1566193	1566213	1316095
1	1566227	1566253	Peak	0	+	1566227	1566253	1316095
1	1614588	1614593	Peak	0	+	1614588	1614593	1316095
1	1662663	1662694	Peak	0	+	1662663	1662694	1316095
1	1662933	1662973	Peak	0	+	1662933	1662973	1316095
1	1663022	1663051	Peak	0	+	1663022	1663051	1316095
1	1664193	1664213	Peak	0	+	1664193	1664213	1316095
1	1664408	1664413	Peak	0	+	1664408	1664413	1316095
1	1664483	1664488	Peak	0	+	1664483	1664488	1316095
1	1664593	1664613	Peak	0	+	1664593	1664613	1316095
1	1664688	1664713	Peak	0	+	1664688	1664713	1316095
1	1664747	1664781	Peak	0	+	1664747	1664781	1316095
1	1665038	1665063	Peak	0	+	1665038	1665063	1316095
1	1683818	1683848	Peak	0	+	1683818	1683848	1316095
1	1684458	1684483	Peak	0	+	1684458	1684483	1316095
1	1684523	1684558	Peak	0	+	1684523	1684558	1316095
1	1684623	1684648	Peak	0	+	1684623	1684648	1316095
1	1755268	1755279	Peak	0	+	1755268	1755279	1316095
1	1761613	1761648	Peak	0	+	1761613	1761648	1316095
1	1785477	1785495	Peak	0	+	1785477	1785495	1316095
1	1787649	1787672	Peak	0	+	1787649	1787672	1316095
1	1787700	1787733	Peak	0	+	1787700	1787733	1316095
1	1788891	1788903	Peak	0	+	1788891	1788903	1316095
1	1788958	1788993	Peak	0	+	1788958	1788993	1316095
1	1789038	1789063	Peak	0	+	1789038	1789063	1316095
1	1789893	1789912	Peak	0	+	1789893	1789912	1316095
1	1789943	1789968	Peak	0	+	1789943	1789968	1316095
1	1847398	1847423	Peak	0	+	1847398	1847423	1316095
1	1854872	1854886	Peak	0	+	1854872	1854886	1316095
1	1858388	1858413	Peak	0	+	1858388	1858413	1316095
1	1877253	1877278	Peak	0	+	1877253	1877278	1316095
1	1878413	1878435	Peak	0	+	1878413	1878435	1316095
1	1879053	1879096	Peak	0	+	1879053	1879096	1316095
1	1879198	1879228	Peak	0	+	1879198	1879228	1316095
1	1953233	1953258	Peak	0	+	1953233	1953258	1316095
1	1957478	1957507	Peak	0	+	1957478	1957507	1316095
1	1960453	1960473	Peak	0	+	1960453	1960473	1316095
1	1960552	1960568	Peak	0	+	1960552	1960568	1316095
1	1967988	1968013	Peak	0	+	1967988	1968013	1316095
1	1968078	1968149	Peak	0	+	1968078	1968149	1316095
1	2021553	2021573	Peak	0	+	2021553	2021573	1316095
1	2035642	2035673	Peak	0	+	2035642	2035673	1316095
1	2035728	2035773	Peak	0	+	2035728	2035773	1316095
1	2035823	2035863	Peak	0	+	2035823	2035863	1316095
1	2035908	2035928	Peak	0	+	2035908	2035928	1316095
1	2035988	2036038	Peak	0	+	2035988	2036038	1316095
1	2041039	2041054	Peak	0	+	2041039	2041054	1316095
1	2044698	2044735	Peak	0	+	2044698	2044735	1316095
1	2044777	2044810	Peak	0	+	2044777	2044810	1316095
1	2044822	2044833	Peak	0	+	2044822	2044833	1316095
1	2084938	2084965	Peak	0	+	2084938	2084965	1316095
1	2085381	2085404	Peak	0	+	2085381	2085404	1316095
1	2087612	2087628	Peak	0	+	2087612	2087628	1316095
1	2087673	2087708	Peak	0	+	2087673	2087708	1316095
1	2088344	2088363	Peak	0	+	2088344	2088363	1316095
1	2102408	2102443	Peak	0	+	2102408	2102443	1316095
1	2166608	2166613	Peak	0	+	2166608	2166613	1316095
1	2166704	2166723	Peak	0	+	2166704	2166723	1316095
1	2166768	2166792	Peak	0	+	2166768	2166792	1316095
1	2210383	2210413	Peak	0	+	2210383	2210413	1316095
1	2219063	2219093	Peak	0	+	2219063	2219093	1316095
1	2300377	2300398	Peak	0	+	2300377	2300398	1316095
1	2303463	2303495	Peak	0	+	2303463	2303495	1316095
1	2328228	2328253	Peak	0	+	2328228	2328253	1316095
1	2334625	2334648	Peak	0	+	2334625	2334648	1316095
1	2348167	2348182	Peak	0	+	2348167	2348182	1316095
1	2348228	2348244	Peak	0	+	2348228	2348244	1316095
1	2386068	2386093	Peak	0	+	2386068	2386093	1316095
1	2388803	2388834	Peak	0	+	2388803	2388834	1316095
1	2393787	2393797	Peak	0	+	2393787	2393797	1316095
1	2393969	2393984	Peak	0	+	2393969	2393984	1316095
1	2394111	2394123	Peak	0	+	2394111	2394123	1316095
1	2425705	2425743	Peak	0	+	2425705	2425743	1316095
1	2425777	2425798	Peak	0	+	2425777	2425798	1316095
1	2425853	2425876	Peak	0	+	2425853	2425876	1316095
1	2425903	2425948	Peak	0	+	2425903	2425948	1316095
1	2432548	2432577	Peak	0	+	2432548	2432577	1316095
1	2433286	2433303	Peak	0	+	2433286	2433303	1316095
1	2464543	2464563	Peak	0	+	2464543	2464563	1316095
1	2464637	2464666	Peak	0	+	2464637	2464666	1316095
1	2542652	2542676	Peak	0	+	2542652	2542676	1316095
1	2542728	2542756	Peak	0	+	2542728	2542756	1316095
1	2543014	2543028	Peak	0	+	2543014	2543028	1316095
1	2655550	2655584	Peak	0	+	2655550	2655584	1316095
1	2683598	2683648	Peak	0	+	2683598	2683648	1316095
1	2690807	2690820	Peak	0	+	2690807	2690820	1316095
1	2706078	2706103	Peak	0	+	2706078	2706103	1316095
1	2739242	2739293	Peak	0	+	2739242	2739293	1316095
1	2739307	2739342	Peak	0	+	2739307	2739342	1316095
1	2739363	2739398	Peak	0	+	2739363	2739398	1316095
1	2739433	2739468	Peak	0	+	2739433	2739468	1316095
1	2750516	2750563	Peak	0	+	2750516	2750563	1316095
1	2750583	2750618	Peak	0	+	2750583	2750618	1316095
1	2781578	2781613	Peak	0	+	2781578	2781613	1316095
1	2781648	2781698	Peak	0	+	2781648	2781698	1316095
1	2785798	2785843	Peak	0	+	2785798	2785843	1316095
1	2787893	2787933	Peak	0	+	2787893	2787933	1316095
1	2787995	2788023	Peak	0	+	2787995	2788023	1316095
1	2788317	2788329	Peak	0	+	2788317	2788329	1316095
1	2790313	2790332	Peak	0	+	2790313	2790332	1316095
1	2790544	2790600	Peak	0	+	2790544	2790600	1316095
1	2790619	2790635	Peak	0	+	2790619	2790635	1316095
1	2791253	2791278	Peak	0	+	2791253	2791278	1316095
1	2792779	2792793	Peak	0	+	2792779	2792793	1316095
1	2795243	2795255	Peak	0	+	2795243	2795255	1316095
1	2801811	2801853	Peak	0	+	2801811	2801853	1316095
1	2801908	2801953	Peak	0	+	2801908	2801953	1316095
1	2839208	2839248	Peak	0	+	2839208	2839248	1316095
1	2839289	2839371	Peak	0	+	2839289	2839371	1316095
1	2839417	2839428	Peak	0	+	2839417	2839428	1316095
1	2841223	2841253	Peak	0	+	2841223	2841253	1316095
1	2841283	2841302	Peak	0	+	2841283	2841302	1316095
1	2856568	2856633	Peak	0	+	2856568	2856633	1316095
1	2856649	2856698	Peak	0	+	2856649	2856698	1316095
1	2866882	2866893	Peak	0	+	2866882	2866893	1316095
1	2873939	2873958	Peak	0	+	2873939	2873958	1316095
1	2874503	2874508	Peak	0	+	2874503	2874508	1316095
1	2874563	2874585	Peak	0	+	2874563	2874585	1316095
1	2894238	2894258	Peak	0	+	2894238	2894258	1316095
1	2894291	2894328	Peak	0	+	2894291	2894328	1316095
1	2895821	2895873	Peak	0	+	2895821	2895873	1316095
1	2895913	2895938	Peak	0	+	2895913	2895938	1316095
1	2929743	2929758	Peak	0	+	2929743	2929758	1316095
1	2929948	2929995	Peak	0	+	2929948	2929995	1316095
1	2930038	2930068	Peak	0	+	2930038	2930068	1316095
1	2930102	2930124	Peak	0	+	2930102	2930124	1316095
1	2949103	2949128	Peak	0	+	2949103	2949128	1316095
1	2949138	2949168	Peak	0	+	2949138	2949168	1316095
1	2949204	2949288	Peak	0	+	2949204	2949288	1316095
1	2949293	2949335	Peak	0	+	2949293	2949335	1316095
1	2949360	2949393	Peak	0	+	2949360	2949393	1316095
1	2949613	2949633	Peak	0	+	2949613	2949633	1316095
1	2992880	2992900	Peak	0	+	2992880	2992900	1316095
1	2993118	2993138	Peak	0	+	2993118	2993138	1316095
1	2993693	2993728	Peak	0	+	2993693	2993728	1316095
1	2993773	2993789	Peak	0	+	2993773	2993789	1316095
1	3002148	3002180	Peak	0	+	3002148	3002180	1316095
1	3019096	3019113	Peak	0	+	3019096	3019113	1316095
1	3021712	3021733	Peak	0	+	3021712	3021733	1316095
1	3022171	3022193	Peak	0	+	3022171	3022193	1316095
1	3022273	3022288	Peak	0	+	3022273	3022288	1316095
1	3022373	3022398	Peak	0	+	3022373	3022398	1316095
1	3022433	3022455	Peak	0	+	3022433	3022455	1316095
1	3034821	3034842	Peak	0	+	3034821	3034842	1316095
1	3036258	3036288	Peak	0	+	3036258	3036288	1316095
1	3036323	3036344	Peak	0	+	3036323	3036344	1316095
1	3036378	3036404	Peak	0	+	3036378	3036404	1316095
1	3036493	3036518	Peak	0	+	3036493	3036518	1316095
1	3044143	3044168	Peak	0	+	3044143	3044168	1316095
1	3044237	3044263	Peak	0	+	3044237	3044263	1316095
1	3063121	3063149	Peak	0	+	3063121	3063149	1316095
1	3069158	3069180	Peak	0	+	3069158	3069180	1316095
1	3075213	3075238	Peak	0	+	3075213	3075238	1316095
1	3075537	3075555	Peak	0	+	3075537	3075555	1316095
1	3075583	3075608	Peak	0	+	3075583	3075608	1316095
1	3075768	3075807	Peak	0	+	3075768	3075807	1316095
1	3075899	3075940	Peak	0	+	3075899	3075940	1316095
1	3076123	3076158	Peak	0	+	3076123	3076158	1316095
1	3076194	3076220	Peak	0	+	3076194	3076220	1316095
1	3077143	3077153	Peak	0	+	3077143	3077153	1316095
1	3090223	3090267	Peak	0	+	3090223	3090267	1316095
1	3090277	3090318	Peak	0	+	3090277	3090318	1316095
1	3090348	3090378	Peak	0	+	3090348	3090378	1316095
1	3090451	3090463	Peak	0	+	3090451	3090463	1316095
1	3123017	3123063	Peak	0	+	3123017	3123063	1316095
1	3123108	3123148	Peak	0	+	3123108	3123148	1316095
1	3129221	3129237	Peak	0	+	3129221	3129237	1316095
1	3129503	3129518	Peak	0	+	3129503	3129518	1316095
1	3129572	3129592	Peak	0	+	3129572	3129592	1316095
1	3129698	3129719	Peak	0	+	3129698	3129719	1316095
1	3129768	3129792	Peak	0	+	3129768	3129792	1316095
1	3132563	3132593	Peak	0	+	3132563	3132593	1316095
1	3168806	3168826	Peak	0	+	3168806	3168826	1316095
1	3168863	3168893	Peak	0	+	3168863	3168893	1316095
1	3168998	3169024	Peak	0	+	3168998	3169024	1316095
1	3169060	3169085	Peak	0	+	3169060	3169085	1316095
1	3171083	3171103	Peak	0	+	3171083	3171103	1316095
1	3171286	3171328	Peak	0	+	3171286	3171328	1316095
1	3186992	3187004	Peak	0	+	3186992	3187004	1316095
1	3190453	3190478	Peak	0	+	3190453	3190478	1316095
1	3193913	3193959	Peak	0	+	3193913	3193959	1316095
1	3194218	3194253	Peak	0	+	3194218	3194253	1316095
1	3262160	3262177	Peak	0	+	3262160	3262177	1316095
1	3262228	3262263	Peak	0	+	3262228	3262263	1316095
1	3265298	3265337	Peak	0	+	3265298	3265337	1316095
1	3272393	3272423	Peak	0	+	3272393	3272423	1316095
1	3272467	3272525	Peak	0	+	3272467	3272525	1316095
1	3272529	3272545	Peak	0	+	3272529	3272545	1316095
1	3272575	3272598	Peak	0	+	3272575	3272598	1316095
1	3273016	3273038	Peak	0	+	3273016	3273038	1316095
1	3273123	3273148	Peak	0	+	3273123	3273148	1316095
1	3274408	3274438	Peak	0	+	3274408	3274438	1316095
1	3277998	3278010	Peak	0	+	3277998	3278010	1316095
1	3279933	3279946	Peak	0	+	3279933	3279946	1316095
1	3345875	3345895	Peak	0	+	3345875	3345895	1316095
1	3349883	3349913	Peak	0	+	3349883	3349913	1316095
1	3350053	3350058	Peak	0	+	3350053	3350058	1316095
1	3350152	3350180	Peak	0	+	3350152	3350180	1316095
1	3351868	3351888	Peak	0	+	3351868	3351888	1316095
1	3351945	3351958	Peak	0	+	3351945	3351958	1316095
1	3351998	3352033	Peak	0	+	3351998	3352033	1316095
1	3355498	3355533	Peak	0	+	3355498	3355533	1316095
1	3356418	3356447	Peak	0	+	3356418	3356447	1316095
1	3361737	3361760	Peak	0	+	3361737	3361760	1316095
1	3361833	3361858	Peak	0	+	3361833	3361858	1316095
1	3363708	3363732	Peak	0	+	3363708	3363732	1316095
1	3389882	3389901	Peak	0	+	3389882	3389901	1316095
1	3390993	3391023	Peak	0	+	3390993	3391023	1316095
1	3391068	3391093	Peak	0	+	3391068	3391093	1316095
1	3397860	3397878	Peak	0	+	3397860	3397878	1316095
1	3400639	3400668	Peak	0	+	3400639	3400668	1316095
1	3402451	3402472	Peak	0	+	3402451	3402472	1316095
1	3402648	3402678	Peak	0	+	3402648	3402678	1316095
1	3402713	3402748	Peak	0	+	3402713	3402748	1316095
1	3431588	3431593	Peak	0	+	3431588	3431593	1316095
1	3431651	3431670	Peak	0	+	3431651	3431670	1316095
1	3432078	3432102	Peak	0	+	3432078	3432102	1316095
1	3432143	3432168	Peak	0	+	3432143	3432168	1316095
1	3432438	3432463	Peak	0	+	3432438	3432463	1316095
1	3440878	3440908	Peak	0	+	3440878	3440908	1316095
1	3445803	3445833	Peak	0	+	3445803	3445833	1316095
1	3445908	3445933	Peak	0	+	3445908	3445933	1316095
1	3446051	3446063	Peak	0	+	3446051	3446063	1316095
1	3462268	3462293	Peak	0	+	3462268	3462293	1316095
1	3463553	3463573	Peak	0	+	3463553	3463573	1316095
1	3468403	3468432	Peak	0	+	3468403	3468432	1316095
1	3468488	3468530	Peak	0	+	3468488	3468530	1316095
1	3541303	3541335	Peak	0	+	3541303	3541335	1316095
1	3556613	3556632	Peak	0	+	3556613	3556632	1316095
1	3558233	3558258	Peak	0	+	3558233	3558258	1316095
1	3558293	3558328	Peak	0	+	3558293	3558328	1316095
1	3558345	3558400	Peak	0	+	3558345	3558400	1316095
1	3594788	3594812	Peak	0	+	3594788	3594812	1316095
1	3639263	3639283	Peak	0	+	3639263	3639283	1316095
1	3645558	3645563	Peak	0	+	3645558	3645563	1316095
1	3661063	3661105	Peak	0	+	3661063	3661105	1316095
1	3661138	3661205	Peak	0	+	3661138	3661205	1316095
1	3662071	3662093	Peak	0	+	3662071	3662093	1316095
1	3662148	3662178	Peak	0	+	3662148	3662178	1316095
1	3662414	3662433	Peak	0	+	3662414	3662433	1316095
1	3662713	3662733	Peak	0	+	3662713	3662733	1316095
1	3662774	3662800	Peak	0	+	3662774	3662800	1316095
1	3662856	3662881	Peak	0	+	3662856	3662881	1316095
1	3693007	3693022	Peak	0	+	3693007	3693022	1316095
1	3694638	3694658	Peak	0	+	3694638	3694658	1316095
1	3694843	3694868	Peak	0	+	3694843	3694868	1316095
1	3694913	3694943	Peak	0	+	3694913	3694943	1316095
1	3695083	3695098	Peak	0	+	3695083	3695098	1316095
1	3695138	3695168	Peak	0	+	3695138	3695168	1316095
1	3695223	3695253	Peak	0	+	3695223	3695253	1316095
1	3695823	3695848	Peak	0	+	3695823	3695848	1316095
1	3695883	3695913	Peak	0	+	3695883	3695913	1316095
1	3695978	3696003	Peak	0	+	3695978	3696003	1316095
1	3703855	3703880	Peak	0	+	3703855	3703880	1316095
1	3703958	3703974	Peak	0	+	3703958	3703974	1316095
1	3706709	3706733	Peak	0	+	3706709	3706733	1316095
1	3723953	3723978	Peak	0	+	3723953	3723978	1316095
1	3727398	3727423	Peak	0	+	3727398	3727423	1316095
1	3727646	3727666	Peak	0	+	3727646	3727666	1316095
1	3729433	3729456	Peak	0	+	3729433	3729456	1316095
1	3731170	3731190	Peak	0	+	3731170	3731190	1316095
1	3732343	3732368	Peak	0	+	3732343	3732368	1316095
1	3732908	3732943	Peak	0	+	3732908	3732943	1316095
1	3733003	3733028	Peak	0	+	3733003	3733028	1316095
1	3733129	3733160	Peak	0	+	3733129	3733160	1316095
1	3736168	3736173	Peak	0	+	3736168	3736173	1316095
1	3824048	3824053	Peak	0	+	3824048	3824053	1316095
1	3824110	3824158	Peak	0	+	3824110	3824158	1316095
1	3824206	3824243	Peak	0	+	3824206	3824243	1316095
1	3824275	3824322	Peak	0	+	3824275	3824322	1316095
1	3826063	3826080	Peak	0	+	3826063	3826080	1316095
1	3870190	3870210	Peak	0	+	3870190	3870210	1316095
1	3871918	3871990	Peak	0	+	3871918	3871990	1316095
1	3872013	3872046	Peak	0	+	3872013	3872046	1316095
1	3872093	3872118	Peak	0	+	3872093	3872118	1316095
1	3880393	3880441	Peak	0	+	3880393	3880441	1316095
1	3880495	3880516	Peak	0	+	3880495	3880516	1316095
1	3880529	3880549	Peak	0	+	3880529	3880549	1316095
1	3880598	3880625	Peak	0	+	3880598	3880625	1316095
1	3883068	3883103	Peak	0	+	3883068	3883103	1316095
1	3883153	3883196	Peak	0	+	3883153	3883196	1316095
1	3883260	3883288	Peak	0	+	3883260	3883288	1316095
1	3884221	3884259	Peak	0	+	3884221	3884259	1316095
1	3884382	3884393	Peak	0	+	3884382	3884393	1316095
1	3896039	3896064	Peak	0	+	3896039	3896064	1316095
1	3896096	3896110	Peak	0	+	3896096	3896110	1316095
1	4011798	4011823	Peak	0	+	4011798	4011823	1316095
1	4011868	4011898	Peak	0	+	4011868	4011898	1316095
1	4031716	4031733	Peak	0	+	4031716	4031733	1316095
1	4034013	4034050	Peak	0	+	4034013	4034050	1316095
1	4039648	4039678	Peak	0	+	4039648	4039678	1316095
1	4039727	4039741	Peak	0	+	4039727	4039741	1316095
1	4041435	4041448	Peak	0	+	4041435	4041448	1316095
1	4045745	4045773	Peak	0	+	4045745	4045773	1316095
1	4045857	4045868	Peak	0	+	4045857	4045868	1316095
1	4046193	4046233	Peak	0	+	4046193	4046233	1316095
1	4046382	4046398	Peak	0	+	4046382	4046398	1316095
1	4046618	4046640	Peak	0	+	4046618	4046640	1316095
1	4049005	4049023	Peak	0	+	4049005	4049023	1316095
1	4049076	4049087	Peak	0	+	4049076	4049087	1316095
1	4049173	4049194	Peak	0	+	4049173	4049194	1316095
1	4049610	4049624	Peak	0	+	4049610	4049624	1316095
1	4050123	4050150	Peak	0	+	4050123	4050150	1316095
1	4050319	4050333	Peak	0	+	4050319	4050333	1316095
1	4053762	4053776	Peak	0	+	4053762	4053776	1316095
1	4054233	4054268	Peak	0	+	4054233	4054268	1316095
1	4054421	4054448	Peak	0	+	4054421	4054448	1316095
1	4054495	4054528	Peak	0	+	4054495	4054528	1316095
1	4063373	4063403	Peak	0	+	4063373	4063403	1316095
1	4063432	4063483	Peak	0	+	4063432	4063483	1316095
1	4112623	4112655	Peak	0	+	4112623	4112655	1316095
1	4113078	4113117	Peak	0	+	4113078	4113117	1316095
1	4116358	4116383	Peak	0	+	4116358	4116383	1316095
1	4139428	4139448	Peak	0	+	4139428	4139448	1316095
1	4165322	4165333	Peak	0	+	4165322	4165333	1316095
1	4204178	4204203	Peak	0	+	4204178	4204203	1316095
1	4205682	4205696	Peak	0	+	4205682	4205696	1316095
1	4234324	4234348	Peak	0	+	4234324	4234348	1316095
1	4239133	4239149	Peak	0	+	4239133	4239149	1316095
1	4239742	4239756	Peak	0	+	4239742	4239756	1316095
1	4239910	4239932	Peak	0	+	4239910	4239932	1316095
1	4240053	4240078	Peak	0	+	4240053	4240078	1316095
1	4281889	4281909	Peak	0	+	4281889	4281909	1316095
1	4287163	4287191	Peak	0	+	4287163	4287191	1316095
1	4287298	4287303	Peak	0	+	4287298	4287303	1316095
1	4306821	4306843	Peak	0	+	4306821	4306843	1316095
1	4307423	4307459	Peak	0	+	4307423	4307459	1316095
1	4307494	4307518	Peak	0	+	4307494	4307518	1316095
1	4307530	4307544	Peak	0	+	4307530	4307544	1316095
1	4307981	4308003	Peak	0	+	4307981	4308003	1316095
1	4347681	4347702	Peak	0	+	4347681	4347702	1316095
1	4347827	4347847	Peak	0	+	4347827	4347847	1316095
1	4352108	4352132	Peak	0	+	4352108	4352132	1316095
1	4352716	4352730	Peak	0	+	4352716	4352730	1316095
1	4352803	4352847	Peak	0	+	4352803	4352847	1316095
1	4352973	4352988	Peak	0	+	4352973	4352988	1316095
1	4353072	4353083	Peak	0	+	4353072	4353083	1316095
1	4353153	4353193	Peak	0	+	4353153	4353193	1316095
1	4438063	4438094	Peak	0	+	4438063	4438094	1316095
1	4439053	4439078	Peak	0	+	4439053	4439078	1316095
1	4439218	4439233	Peak	0	+	4439218	4439233	1316095
1	4440788	4440818	Peak	0	+	4440788	4440818	1316095
1	4443318	4443343	Peak	0	+	4443318	4443343	1316095
1	4443388	4443413	Peak	0	+	4443388	4443413	1316095
1	4446352	4446378	Peak	0	+	4446352	4446378	1316095
1	4505064	4505126	Peak	0	+	4505064	4505126	1316095
1	4505168	4505218	Peak	0	+	4505168	4505218	1316095
1	4505802	4505818	Peak	0	+	4505802	4505818	1316095
1	4508045	4508064	Peak	0	+	4508045	4508064	1316095
1	4510228	4510239	Peak	0	+	4510228	4510239	1316095
1	4511203	4511224	Peak	0	+	4511203	4511224	1316095
1	4511463	4511503	Peak	0	+	4511463	4511503	1316095
1	4511785	4511797	Peak	0	+	4511785	4511797	1316095
1	4512563	4512585	Peak	0	+	4512563	4512585	1316095
1	4540483	4540503	Peak	0	+	4540483	4540503	1316095
1	4540593	4540623	Peak	0	+	4540593	4540623	1316095
1	4544231	4544250	Peak	0	+	4544231	4544250	1316095
1	4548733	4548768	Peak	0	+	4548733	4548768	1316095
1	4548863	4548887	Peak	0	+	4548863	4548887	1316095
1	4548963	4548988	Peak	0	+	4548963	4548988	1316095
1	4549228	4549253	Peak	0	+	4549228	4549253	1316095
1	4549491	4549511	Peak	0	+	4549491	4549511	1316095
1	4550128	4550153	Peak	0	+	4550128	4550153	1316095
1	4586393	4586428	Peak	0	+	4586393	4586428	1316095
1	4586478	4586518	Peak	0	+	4586478	4586518	1316095
1	4586554	4586581	Peak	0	+	4586554	4586581	1316095
1	4590233	4590249	Peak	0	+	4590233	4590249	1316095
1	4591973	4592007	Peak	0	+	4591973	4592007	1316095
1	4593313	4593343	Peak	0	+	4593313	4593343	1316095
1	4594463	4594509	Peak	0	+	4594463	4594509	1316095
1	4594538	4594563	Peak	0	+	4594538	4594563	1316095
1	4594608	4594628	Peak	0	+	4594608	4594628	1316095
1	4594858	4594880	Peak	0	+	4594858	4594880	1316095
1	4594995	4595013	Peak	0	+	4594995	4595013	1316095
1	4597023	4597043	Peak	0	+	4597023	4597043	1316095
1	4597182	4597200	Peak	0	+	4597182	4597200	1316095
1	4598223	4598243	Peak	0	+	4598223	4598243	1316095
1	4598283	4598313	Peak	0	+	4598283	4598313	1316095
1	4599323	4599348	Peak	0	+	4599323	4599348	1316095
1	4599718	4599743	Peak	0	+	4599718	4599743	1316095
1	4600413	4600438	Peak	0	+	4600413	4600438	1316095
1	4610289	4610300	Peak	0	+	4610289	4610300	1316095
1	4610353	4610381	Peak	0	+	4610353	4610381	1316095
1	4610428	4610448	Peak	0	+	4610428	4610448	1316095
1	4611031	4611057	Peak	0	+	4611031	4611057	1316095
1	4611103	4611128	Peak	0	+	4611103	4611128	1316095
1	4611187	4611218	Peak	0	+	4611187	4611218	1316095
1	4708713	4708728	Peak	0	+	4708713	4708728	1316095
1	4708867	4708899	Peak	0	+	4708867	4708899	1316095
1	4708971	4708984	Peak	0	+	4708971	4708984	1316095
1	4709088	4709099	Peak	0	+	4709088	4709099	1316095
1	4714386	4714404	Peak	0	+	4714386	4714404	1316095
1	4720273	4720298	Peak	0	+	4720273	4720298	1316095
1	4720343	4720368	Peak	0	+	4720343	4720368	1316095
1	4720583	4720629	Peak	0	+	4720583	4720629	1316095
1	4721743	4721760	Peak	0	+	4721743	4721760	1316095
1	4735222	4735238	Peak	0	+	4735222	4735238	1316095
1	4735508	4735543	Peak	0	+	4735508	4735543	1316095
1	4742418	4742439	Peak	0	+	4742418	4742439	1316095
1	4746073	4746099	Peak	0	+	4746073	4746099	1316095
1	4749298	4749319	Peak	0	+	4749298	4749319	1316095
1	4749333	4749388	Peak	0	+	4749333	4749388	1316095
1	4749440	4749460	Peak	0	+	4749440	4749460	1316095
1	4754521	4754553	Peak	0	+	4754521	4754553	1316095
1	4754568	4754593	Peak	0	+	4754568	4754593	1316095
1	4760763	4760793	Peak	0	+	4760763	4760793	1316095
1	4760856	4760874	Peak	0	+	4760856	4760874	1316095
1	4760882	4760893	Peak	0	+	4760882	4760893	1316095
1	4764377	4764399	Peak	0	+	4764377	4764399	1316095
1	4765058	4765078	Peak	0	+	4765058	4765078	1316095
1	4797603	4797623	Peak	0	+	4797603	4797623	1316095
1	4799221	4799233	Peak	0	+	4799221	4799233	1316095
1	4845275	4845294	Peak	0	+	4845275	4845294	1316095
1	4855338	4855352	Peak	0	+	4855338	4855352	1316095
1	4870013	4870040	Peak	0	+	4870013	4870040	1316095
1	4871072	4871088	Peak	0	+	4871072	4871088	1316095
1	4871237	4871268	Peak	0	+	4871237	4871268	1316095
1	4871307	4871353	Peak	0	+	4871307	4871353	1316095
1	4871452	4871469	Peak	0	+	4871452	4871469	1316095
1	4871513	4871526	Peak	0	+	4871513	4871526	1316095
1	4892513	4892538	Peak	0	+	4892513	4892538	1316095
1	4973153	4973182	Peak	0	+	4973153	4973182	1316095
1	4973213	4973243	Peak	0	+	4973213	4973243	1316095
1	4974848	4974878	Peak	0	+	4974848	4974878	1316095
1	4975094	4975120	Peak	0	+	4975094	4975120	1316095
1	4975133	4975163	Peak	0	+	4975133	4975163	1316095
1	4975332	4975350	Peak	0	+	4975332	4975350	1316095
1	4989686	4989701	Peak	0	+	4989686	4989701	1316095
1	4990973	4990992	Peak	0	+	4990973	4990992	1316095
1	4991028	4991068	Peak	0	+	4991028	4991068	1316095
1	4991118	4991138	Peak	0	+	4991118	4991138	1316095
1	4995647	4995673	Peak	0	+	4995647	4995673	1316095
1	4997038	4997064	Peak	0	+	4997038	4997064	1316095
1	4997093	4997143	Peak	0	+	4997093	4997143	1316095
1	5000418	5000447	Peak	0	+	5000418	5000447	1316095
1	5000743	5000756	Peak	0	+	5000743	5000756	1316095
1	5001788	5001813	Peak	0	+	5001788	5001813	1316095
1	5001973	5001995	Peak	0	+	5001973	5001995	1316095
1	5002048	5002076	Peak	0	+	5002048	5002076	1316095
1	5002338	5002363	Peak	0	+	5002338	5002363	1316095
1	5002408	5002433	Peak	0	+	5002408	5002433	1316095
1	5004698	5004718	Peak	0	+	5004698	5004718	1316095
1	5024613	5024648	Peak	0	+	5024613	5024648	1316095
1	5039138	5039168	Peak	0	+	5039138	5039168	1316095
1	5048938	5049041	Peak	0	+	5048938	5049041	1316095
1	5051608	5051628	Peak	0	+	5051608	5051628	1316095
1	5052785	5052804	Peak	0	+	5052785	5052804	1316095
1	5052908	5052948	Peak	0	+	5052908	5052948	1316095
1	5080704	5080728	Peak	0	+	5080704	5080728	1316095
1	5081107	5081117	Peak	0	+	5081107	5081117	1316095
1	5082833	5082868	Peak	0	+	5082833	5082868	1316095
1	5082962	5082984	Peak	0	+	5082962	5082984	1316095
1	5083268	5083293	Peak	0	+	5083268	5083293	1316095
1	5083366	5083383	Peak	0	+	5083366	5083383	1316095
1	5083502	5083522	Peak	0	+	5083502	5083522	1316095
1	5083559	5083573	Peak	0	+	5083559	5083573	1316095
1	5083603	5083632	Peak	0	+	5083603	5083632	1316095
1	5218218	5218265	Peak	0	+	5218218	5218265	1316095
1	5218388	5218418	Peak	0	+	5218388	5218418	1316095
1	5237980	5237994	Peak	0	+	5237980	5237994	1316095
1	5240940	5240963	Peak	0	+	5240940	5240963	1316095
1	5258308	5258320	Peak	0	+	5258308	5258320	1316095
1	5258357	5258410	Peak	0	+	5258357	5258410	1316095
1	5259173	5259219	Peak	0	+	5259173	5259219	1316095
1	5259258	5259303	Peak	0	+	5259258	5259303	1316095
1	5259318	5259378	Peak	0	+	5259318	5259378	1316095
1	5259423	5259458	Peak	0	+	5259423	5259458	1316095
1	5319503	5319528	Peak	0	+	5319503	5319528	1316095
1	5319578	5319608	Peak	0	+	5319578	5319608	1316095
1	5327557	5327580	Peak	0	+	5327557	5327580	1316095
1	5329188	5329193	Peak	0	+	5329188	5329193	1316095
1	5330411	5330445	Peak	0	+	5330411	5330445	1316095
1	5331383	5331408	Peak	0	+	5331383	5331408	1316095
1	5331633	5331646	Peak	0	+	5331633	5331646	1316095
1	5336208	5336228	Peak	0	+	5336208	5336228	1316095
1	5336500	5336528	Peak	0	+	5336500	5336528	1316095
1	5336598	5336643	Peak	0	+	5336598	5336643	1316095
1	5336662	5336678	Peak	0	+	5336662	5336678	1316095
1	5336688	5336743	Peak	0	+	5336688	5336743	1316095
1	5338693	5338718	Peak	0	+	5338693	5338718	1316095
1	5338793	5338830	Peak	0	+	5338793	5338830	1316095
1	5339597	5339613	Peak	0	+	5339597	5339613	1316095
1	5339643	5339688	Peak	0	+	5339643	5339688	1316095
1	5339734	5339761	Peak	0	+	5339734	5339761	1316095
1	5343379	5343436	Peak	0	+	5343379	5343436	1316095
1	5343448	5343478	Peak	0	+	5343448	5343478	1316095
1	5376163	5376188	Peak	0	+	5376163	5376188	1316095
1	5376233	5376258	Peak	0	+	5376233	5376258	1316095
1	5376397	5376407	Peak	0	+	5376397	5376407	1316095
1	5376438	5376468	Peak	0	+	5376438	5376468	1316095
1	5380269	5380287	Peak	0	+	5380269	5380287	1316095
1	5380329	5380360	Peak	0	+	5380329	5380360	1316095
1	5380363	5380388	Peak	0	+	5380363	5380388	1316095
1	5380398	5380428	Peak	0	+	5380398	5380428	1316095
1	5383951	5383976	Peak	0	+	5383951	5383976	1316095
1	5388843	5388855	Peak	0	+	5388843	5388855	1316095
1	5388989	5389016	Peak	0	+	5388989	5389016	1316095
1	5428303	5428328	Peak	0	+	5428303	5428328	1316095
1	5428363	5428388	Peak	0	+	5428363	5428388	1316095
1	5449553	5449583	Peak	0	+	5449553	5449583	1316095
1	5450239	5450268	Peak	0	+	5450239	5450268	1316095
1	5508216	5508227	Peak	0	+	5508216	5508227	1316095
1	5511141	5511153	Peak	0	+	5511141	5511153	1316095
1	5513201	5513213	Peak	0	+	5513201	5513213	1316095
1	5514210	5514248	Peak	0	+	5514210	5514248	1316095
1	5516765	5516833	Peak	0	+	5516765	5516833	1316095
1	5516854	5516888	Peak	0	+	5516854	5516888	1316095
1	5516927	5516946	Peak	0	+	5516927	5516946	1316095
1	5527184	5527203	Peak	0	+	5527184	5527203	1316095
1	5527718	5527743	Peak	0	+	5527718	5527743	1316095
1	5528853	5528878	Peak	0	+	5528853	5528878	1316095
1	5531865	5531893	Peak	0	+	5531865	5531893	1316095
1	5536463	5536488	Peak	0	+	5536463	5536488	1316095
1	5575066	5575082	Peak	0	+	5575066	5575082	1316095
1	5576318	5576355	Peak	0	+	5576318	5576355	1316095
1	5576803	5576833	Peak	0	+	5576803	5576833	1316095
1	5577023	5577034	Peak	0	+	5577023	5577034	1316095
1	5582493	5582513	Peak	0	+	5582493	5582513	1316095
1	5582548	5582573	Peak	0	+	5582548	5582573	1316095
1	5582593	5582623	Peak	0	+	5582593	5582623	1316095
1	5582638	5582688	Peak	0	+	5582638	5582688	1316095
1	5584098	5584128	Peak	0	+	5584098	5584128	1316095
1	5584283	5584313	Peak	0	+	5584283	5584313	1316095
1	5620933	5620966	Peak	0	+	5620933	5620966	1316095
1	5621873	5621888	Peak	0	+	5621873	5621888	1316095
1	5624113	5624146	Peak	0	+	5624113	5624146	1316095
1	5624383	5624406	Peak	0	+	5624383	5624406	1316095
1	5625218	5625248	Peak	0	+	5625218	5625248	1316095
1	5627822	5627853	Peak	0	+	5627822	5627853	1316095
1	5628096	5628110	Peak	0	+	5628096	5628110	1316095
1	5631138	5631158	Peak	0	+	5631138	5631158	1316095
1	5633073	5633108	Peak	0	+	5633073	5633108	1316095
1	5633218	5633236	Peak	0	+	5633218	5633236	1316095
1	5633293	5633320	Peak	0	+	5633293	5633320	1316095
1	5633353	5633378	Peak	0	+	5633353	5633378	1316095
1	5633523	5633543	Peak	0	+	5633523	5633543	1316095
1	5633693	5633715	Peak	0	+	5633693	5633715	1316095
1	5636579	5636598	Peak	0	+	5636579	5636598	1316095
1	5640020	5640048	Peak	0	+	5640020	5640048	1316095
1	5640688	5640723	Peak	0	+	5640688	5640723	1316095
1	5646683	5646712	Peak	0	+	5646683	5646712	1316095
1	5713192	5713206	Peak	0	+	5713192	5713206	1316095
1	5724488	5724508	Peak	0	+	5724488	5724508	1316095
1	5734433	5734458	Peak	0	+	5734433	5734458	1316095
1	5736628	5736658	Peak	0	+	5736628	5736658	1316095
1	5736699	5736723	Peak	0	+	5736699	5736723	1316095
1	5736802	5736829	Peak	0	+	5736802	5736829	1316095
1	5736911	5736942	Peak	0	+	5736911	5736942	1316095
1	5738298	5738322	Peak	0	+	5738298	5738322	1316095
1	5738358	5738388	Peak	0	+	5738358	5738388	1316095
1	5746547	5746569	Peak	0	+	5746547	5746569	1316095
1	5746608	5746633	Peak	0	+	5746608	5746633	1316095
1	5802658	5802688	Peak	0	+	5802658	5802688	1316095
1	5808773	5808788	Peak	0	+	5808773	5808788	1316095
1	5808838	5808861	Peak	0	+	5808838	5808861	1316095
1	5814136	5814160	Peak	0	+	5814136	5814160	1316095
1	5816936	5816947	Peak	0	+	5816936	5816947	1316095
1	5826574	5826594	Peak	0	+	5826574	5826594	1316095
1	5826633	5826663	Peak	0	+	5826633	5826663	1316095
1	5827669	5827689	Peak	0	+	5827669	5827689	1316095
1	5862388	5862411	Peak	0	+	5862388	5862411	1316095
1	5862589	5862613	Peak	0	+	5862589	5862613	1316095
1	5867003	5867083	Peak	0	+	5867003	5867083	1316095
1	5867119	5867144	Peak	0	+	5867119	5867144	1316095
1	5946264	5946293	Peak	0	+	5946264	5946293	1316095
1	5946367	5946393	Peak	0	+	5946367	5946393	1316095
1	5946743	5946766	Peak	0	+	5946743	5946766	1316095
1	5948443	5948473	Peak	0	+	5948443	5948473	1316095
1	5995189	5995212	Peak	0	+	5995189	5995212	1316095
1	6078533	6078563	Peak	0	+	6078533	6078563	1316095
1	6078603	6078638	Peak	0	+	6078603	6078638	1316095
1	6146897	6146928	Peak	0	+	6146897	6146928	1316095
1	6147565	6147588	Peak	0	+	6147565	6147588	1316095
1	6147623	6147648	Peak	0	+	6147623	6147648	1316095
1	6148603	6148633	Peak	0	+	6148603	6148633	1316095
1	6148668	6148718	Peak	0	+	6148668	6148718	1316095
1	6149843	6149858	Peak	0	+	6149843	6149858	1316095
1	6168858	6168888	Peak	0	+	6168858	6168888	1316095
1	6168928	6168988	Peak	0	+	6168928	6168988	1316095
1	6168989	6169004	Peak	0	+	6168989	6169004	1316095
1	6169038	6169071	Peak	0	+	6169038	6169071	1316095
1	6171883	6171898	Peak	0	+	6171883	6171898	1316095
1	6172078	6172108	Peak	0	+	6172078	6172108	1316095
1	6172158	6172163	Peak	0	+	6172158	6172163	1316095
1	6172813	6172853	Peak	0	+	6172813	6172853	1316095
1	6173018	6173043	Peak	0	+	6173018	6173043	1316095
1	6185723	6185753	Peak	0	+	6185723	6185753	1316095
1	6186470	6186489	Peak	0	+	6186470	6186489	1316095
1	6186818	6186843	Peak	0	+	6186818	6186843	1316095
1	6186883	6186903	Peak	0	+	6186883	6186903	1316095
1	6186943	6186968	Peak	0	+	6186943	6186968	1316095
1	6187603	6187623	Peak	0	+	6187603	6187623	1316095
1	6187733	6187748	Peak	0	+	6187733	6187748	1316095
1	6192662	6192676	Peak	0	+	6192662	6192676	1316095
1	6210868	6210889	Peak	0	+	6210868	6210889	1316095
1	6218353	6218383	Peak	0	+	6218353	6218383	1316095
1	6218407	6218442	Peak	0	+	6218407	6218442	1316095
1	6233602	6233613	Peak	0	+	6233602	6233613	1316095
1	6235073	6235103	Peak	0	+	6235073	6235103	1316095
1	6235143	6235173	Peak	0	+	6235143	6235173	1316095
1	6236206	6236226	Peak	0	+	6236206	6236226	1316095
1	6246218	6246246	Peak	0	+	6246218	6246246	1316095
1	6246303	6246338	Peak	0	+	6246303	6246338	1316095
1	6404048	6404076	Peak	0	+	6404048	6404076	1316095
1	6406613	6406633	Peak	0	+	6406613	6406633	1316095
1	6408218	6408229	Peak	0	+	6408218	6408229	1316095
1	6408663	6408685	Peak	0	+	6408663	6408685	1316095
1	6408760	6408788	Peak	0	+	6408760	6408788	1316095
1	6408878	6408889	Peak	0	+	6408878	6408889	1316095
1	6408983	6409010	Peak	0	+	6408983	6409010	1316095
1	6409342	6409365	Peak	0	+	6409342	6409365	1316095
1	6414688	6414703	Peak	0	+	6414688	6414703	1316095
1	6418833	6418838	Peak	0	+	6418833	6418838	1316095
1	6533587	6533598	Peak	0	+	6533587	6533598	1316095
1	6535815	6535840	Peak	0	+	6535815	6535840	1316095
1	6535901	6535917	Peak	0	+	6535901	6535917	1316095
1	6535972	6535993	Peak	0	+	6535972	6535993	1316095
1	6539729	6539744	Peak	0	+	6539729	6539744	1316095
1	6539963	6539978	Peak	0	+	6539963	6539978	1316095
1	6544333	6544358	Peak	0	+	6544333	6544358	1316095
1	6631667	6631697	Peak	0	+	6631667	6631697	1316095
1	6631753	6631770	Peak	0	+	6631753	6631770	1316095
1	6631957	6631982	Peak	0	+	6631957	6631982	1316095
1	6632017	6632038	Peak	0	+	6632017	6632038	1316095
1	6632089	6632121	Peak	0	+	6632089	6632121	1316095
1	6632152	6632178	Peak	0	+	6632152	6632178	1316095
1	6650373	6650388	Peak	0	+	6650373	6650388	1316095
1	6769451	6769463	Peak	0	+	6769451	6769463	1316095
1	6776358	6776380	Peak	0	+	6776358	6776380	1316095
1	6778245	6778268	Peak	0	+	6778245	6778268	1316095
1	6778399	6778413	Peak	0	+	6778399	6778413	1316095
1	6790508	6790533	Peak	0	+	6790508	6790533	1316095
1	6790573	6790608	Peak	0	+	6790573	6790608	1316095
1	6790652	6790678	Peak	0	+	6790652	6790678	1316095
1	6790718	6790743	Peak	0	+	6790718	6790743	1316095
1	6828728	6828742	Peak	0	+	6828728	6828742	1316095
1	6830463	6830496	Peak	0	+	6830463	6830496	1316095
1	6830533	6830557	Peak	0	+	6830533	6830557	1316095
1	6830698	6830703	Peak	0	+	6830698	6830703	1316095
1	6830761	6830778	Peak	0	+	6830761	6830778	1316095
1	6914629	6914652	Peak	0	+	6914629	6914652	1316095
1	6918093	6918115	Peak	0	+	6918093	6918115	1316095
1	6921511	6921523	Peak	0	+	6921511	6921523	1316095
1	6921578	6921597	Peak	0	+	6921578	6921597	1316095
1	7033950	7033968	Peak	0	+	7033950	7033968	1316095
1	7034038	7034073	Peak	0	+	7034038	7034073	1316095
1	7037024	7037043	Peak	0	+	7037024	7037043	1316095
1	7037250	7037264	Peak	0	+	7037250	7037264	1316095
1	7040171	7040190	Peak	0	+	7040171	7040190	1316095
1	7041883	7041903	Peak	0	+	7041883	7041903	1316095
1	7041983	7042033	Peak	0	+	7041983	7042033	1316095
1	7042328	7042340	Peak	0	+	7042328	7042340	1316095
1	7042378	7042408	Peak	0	+	7042378	7042408	1316095
1	7042443	7042463	Peak	0	+	7042443	7042463	1316095
1	7044773	7044798	Peak	0	+	7044773	7044798	1316095
1	7045595	7045618	Peak	0	+	7045595	7045618	1316095
1	7050393	7050420	Peak	0	+	7050393	7050420	1316095
1	7050447	7050458	Peak	0	+	7050447	7050458	1316095
1	7050513	7050555	Peak	0	+	7050513	7050555	1316095
1	7050597	7050618	Peak	0	+	7050597	7050618	1316095
1	7050814	7050848	Peak	0	+	7050814	7050848	1316095
1	7050883	7050913	Peak	0	+	7050883	7050913	1316095
1	7050930	7050965	Peak	0	+	7050930	7050965	1316095
1	7050971	7050983	Peak	0	+	7050971	7050983	1316095
1	7051238	7051249	Peak	0	+	7051238	7051249	1316095
1	7064323	7064343	Peak	0	+	7064323	7064343	1316095
1	7064498	7064523	Peak	0	+	7064498	7064523	1316095
1	7064563	7064588	Peak	0	+	7064563	7064588	1316095
1	7064724	7064748	Peak	0	+	7064724	7064748	1316095
1	7065073	7065103	Peak	0	+	7065073	7065103	1316095
1	7065348	7065364	Peak	0	+	7065348	7065364	1316095
1	7066263	7066274	Peak	0	+	7066263	7066274	1316095
1	7069017	7069038	Peak	0	+	7069017	7069038	1316095
1	7069183	7069214	Peak	0	+	7069183	7069214	1316095
1	7069673	7069678	Peak	0	+	7069673	7069678	1316095
1	7070084	7070113	Peak	0	+	7070084	7070113	1316095
1	7079088	7079099	Peak	0	+	7079088	7079099	1316095
1	7085659	7085688	Peak	0	+	7085659	7085688	1316095
1	7085721	7085739	Peak	0	+	7085721	7085739	1316095
1	7153378	7153413	Peak	0	+	7153378	7153413	1316095
1	7153473	7153503	Peak	0	+	7153473	7153503	1316095
1	7157673	7157700	Peak	0	+	7157673	7157700	1316095
1	7191938	7191963	Peak	0	+	7191938	7191963	1316095
1	7192088	7192134	Peak	0	+	7192088	7192134	1316095
1	7192183	7192212	Peak	0	+	7192183	7192212	1316095
1	7236748	7236783	Peak	0	+	7236748	7236783	1316095
1	7236888	7236910	Peak	0	+	7236888	7236910	1316095
1	7290528	7290552	Peak	0	+	7290528	7290552	1316095
1	7295505	7295528	Peak	0	+	7295505	7295528	1316095
1	7295568	7295601	Peak	0	+	7295568	7295601	1316095
1	7295643	7295656	Peak	0	+	7295643	7295656	1316095
1	7295657	7295688	Peak	0	+	7295657	7295688	1316095
1	7295723	7295758	Peak	0	+	7295723	7295758	1316095
1	7296936	7296947	Peak	0	+	7296936	7296947	1316095
1	7309448	7309478	Peak	0	+	7309448	7309478	1316095
1	7309508	7309548	Peak	0	+	7309508	7309548	1316095
1	7336588	7336617	Peak	0	+	7336588	7336617	1316095
1	7350687	7350702	Peak	0	+	7350687	7350702	1316095
1	7352005	7352025	Peak	0	+	7352005	7352025	1316095
1	7352888	7352913	Peak	0	+	7352888	7352913	1316095
1	7353108	7353143	Peak	0	+	7353108	7353143	1316095
1	7387412	7387438	Peak	0	+	7387412	7387438	1316095
1	7387741	7387753	Peak	0	+	7387741	7387753	1316095
1	7387811	7387833	Peak	0	+	7387811	7387833	1316095
1	7387855	7387875	Peak	0	+	7387855	7387875	1316095
1	7387913	7387928	Peak	0	+	7387913	7387928	1316095
1	7387979	7387998	Peak	0	+	7387979	7387998	1316095
1	7388833	7388856	Peak	0	+	7388833	7388856	1316095
1	7389640	7389660	Peak	0	+	7389640	7389660	1316095
1	7389838	7389868	Peak	0	+	7389838	7389868	1316095
1	7389908	7389941	Peak	0	+	7389908	7389941	1316095
1	7391683	7391703	Peak	0	+	7391683	7391703	1316095
1	7391733	7391753	Peak	0	+	7391733	7391753	1316095
1	7393350	7393364	Peak	0	+	7393350	7393364	1316095
1	7396413	7396438	Peak	0	+	7396413	7396438	1316095
1	7396657	7396678	Peak	0	+	7396657	7396678	1316095
1	7397543	7397577	Peak	0	+	7397543	7397577	1316095
1	7453593	7453673	Peak	0	+	7453593	7453673	1316095
1	7453703	7453748	Peak	0	+	7453703	7453748	1316095
1	7485613	7485633	Peak	0	+	7485613	7485633	1316095
1	7494558	7494603	Peak	0	+	7494558	7494603	1316095
1	7494648	7494681	Peak	0	+	7494648	7494681	1316095
1	7543933	7543953	Peak	0	+	7543933	7543953	1316095
1	7544158	7544183	Peak	0	+	7544158	7544183	1316095
1	7551183	7551213	Peak	0	+	7551183	7551213	1316095
1	7551218	7551287	Peak	0	+	7551218	7551287	1316095
1	7552176	7552204	Peak	0	+	7552176	7552204	1316095
1	7552253	7552273	Peak	0	+	7552253	7552273	1316095
1	7552328	7552350	Peak	0	+	7552328	7552350	1316095
1	7552723	7552738	Peak	0	+	7552723	7552738	1316095
1	7560303	7560323	Peak	0	+	7560303	7560323	1316095
1	7594469	7594492	Peak	0	+	7594469	7594492	1316095
1	7594598	7594612	Peak	0	+	7594598	7594612	1316095
1	7596039	7596054	Peak	0	+	7596039	7596054	1316095
1	7596633	7596663	Peak	0	+	7596633	7596663	1316095
1	7651006	7651021	Peak	0	+	7651006	7651021	1316095
1	7655260	7655318	Peak	0	+	7655260	7655318	1316095
1	7655347	7655398	Peak	0	+	7655347	7655398	1316095
1	7681535	7681555	Peak	0	+	7681535	7681555	1316095
1	7711863	7711893	Peak	0	+	7711863	7711893	1316095
1	7764261	7764279	Peak	0	+	7764261	7764279	1316095
1	7768103	7768122	Peak	0	+	7768103	7768122	1316095
1	7770123	7770138	Peak	0	+	7770123	7770138	1316095
1	7775018	7775040	Peak	0	+	7775018	7775040	1316095
1	7854513	7854538	Peak	0	+	7854513	7854538	1316095
1	7861263	7861288	Peak	0	+	7861263	7861288	1316095
1	7861383	7861413	Peak	0	+	7861383	7861413	1316095
1	7861709	7861720	Peak	0	+	7861709	7861720	1316095
1	7863418	7863461	Peak	0	+	7863418	7863461	1316095
1	7943868	7943893	Peak	0	+	7943868	7943893	1316095
1	7944513	7944547	Peak	0	+	7944513	7944547	1316095
1	7944558	7944593	Peak	0	+	7944558	7944593	1316095
1	7944624	7944658	Peak	0	+	7944624	7944658	1316095
1	7951703	7951728	Peak	0	+	7951703	7951728	1316095
1	7956894	7956916	Peak	0	+	7956894	7956916	1316095
1	7959727	7959748	Peak	0	+	7959727	7959748	1316095
1	7959926	7959945	Peak	0	+	7959926	7959945	1316095
1	7961159	7961178	Peak	0	+	7961159	7961178	1316095
1	7961227	7961252	Peak	0	+	7961227	7961252	1316095
1	7964661	7964700	Peak	0	+	7964661	7964700	1316095
1	7964733	7964767	Peak	0	+	7964733	7964767	1316095
1	7964943	7964973	Peak	0	+	7964943	7964973	1316095
1	7964996	7965018	Peak	0	+	7964996	7965018	1316095
1	7993438	7993453	Peak	0	+	7993438	7993453	1316095
1	7993498	7993518	Peak	0	+	7993498	7993518	1316095
1	8012528	8012553	Peak	0	+	8012528	8012553	1316095
1	8012607	8012619	Peak	0	+	8012607	8012619	1316095
1	8015019	8015034	Peak	0	+	8015019	8015034	1316095
1	8019951	8019964	Peak	0	+	8019951	8019964	1316095
1	8020828	8020858	Peak	0	+	8020828	8020858	1316095
1	8020907	8020931	Peak	0	+	8020907	8020931	1316095
1	8021017	8021048	Peak	0	+	8021017	8021048	1316095
1	8023962	8023978	Peak	0	+	8023962	8023978	1316095
1	8024684	8024704	Peak	0	+	8024684	8024704	1316095
1	8024827	8024848	Peak	0	+	8024827	8024848	1316095
1	8024943	8024968	Peak	0	+	8024943	8024968	1316095
1	8025063	8025083	Peak	0	+	8025063	8025083	1316095
1	8025168	8025198	Peak	0	+	8025168	8025198	1316095
1	8025388	8025418	Peak	0	+	8025388	8025418	1316095
1	8027038	8027067	Peak	0	+	8027038	8027067	1316095
1	8027235	8027260	Peak	0	+	8027235	8027260	1316095
1	8027343	8027368	Peak	0	+	8027343	8027368	1316095
1	8027514	8027535	Peak	0	+	8027514	8027535	1316095
1	8027628	8027657	Peak	0	+	8027628	8027657	1316095
1	8027713	8027740	Peak	0	+	8027713	8027740	1316095
1	8027917	8027961	Peak	0	+	8027917	8027961	1316095
1	8027980	8027996	Peak	0	+	8027980	8027996	1316095
1	8029829	8029853	Peak	0	+	8029829	8029853	1316095
1	8029942	8029957	Peak	0	+	8029942	8029957	1316095
1	8030278	8030298	Peak	0	+	8030278	8030298	1316095
1	8030333	8030358	Peak	0	+	8030333	8030358	1316095
1	8031113	8031158	Peak	0	+	8031113	8031158	1316095
1	8031196	8031216	Peak	0	+	8031196	8031216	1316095
1	8032353	8032381	Peak	0	+	8032353	8032381	1316095
1	8034633	8034683	Peak	0	+	8034633	8034683	1316095
1	8034718	8034753	Peak	0	+	8034718	8034753	1316095
1	8034788	8034818	Peak	0	+	8034788	8034818	1316095
1	8035733	8035755	Peak	0	+	8035733	8035755	1316095
1	8093668	8093673	Peak	0	+	8093668	8093673	1316095
1	8097190	8097220	Peak	0	+	8097190	8097220	1316095
1	8097248	8097283	Peak	0	+	8097248	8097283	1316095
1	8097313	8097340	Peak	0	+	8097313	8097340	1316095
1	8142845	8142879	Peak	0	+	8142845	8142879	1316095
1	8142941	8142960	Peak	0	+	8142941	8142960	1316095
1	8181683	8181748	Peak	0	+	8181683	8181748	1316095
1	8221966	8222004	Peak	0	+	8221966	8222004	1316095
1	8222042	8222056	Peak	0	+	8222042	8222056	1316095
1	8222088	8222123	Peak	0	+	8222088	8222123	1316095
1	8222868	8222888	Peak	0	+	8222868	8222888	1316095
1	8222908	8222943	Peak	0	+	8222908	8222943	1316095
1	8222992	8223027	Peak	0	+	8222992	8223027	1316095
1	8223068	8223093	Peak	0	+	8223068	8223093	1316095
1	8224363	8224393	Peak	0	+	8224363	8224393	1316095
1	8229428	8229453	Peak	0	+	8229428	8229453	1316095
1	8229498	8229520	Peak	0	+	8229498	8229520	1316095
1	8254603	8254628	Peak	0	+	8254603	8254628	1316095
1	8254657	8254674	Peak	0	+	8254657	8254674	1316095
1	8259893	8259923	Peak	0	+	8259893	8259923	1316095
1	8259958	8259993	Peak	0	+	8259958	8259993	1316095
1	8264728	8264763	Peak	0	+	8264728	8264763	1316095
1	8266028	8266044	Peak	0	+	8266028	8266044	1316095
1	8270498	8270543	Peak	0	+	8270498	8270543	1316095
1	8270587	8270634	Peak	0	+	8270587	8270634	1316095
1	8270638	8270664	Peak	0	+	8270638	8270664	1316095
1	8272553	8272578	Peak	0	+	8272553	8272578	1316095
1	8272753	8272771	Peak	0	+	8272753	8272771	1316095
1	8273237	8273252	Peak	0	+	8273237	8273252	1316095
1	8273303	8273323	Peak	0	+	8273303	8273323	1316095
1	8278586	8278608	Peak	0	+	8278586	8278608	1316095
1	8283477	8283495	Peak	0	+	8283477	8283495	1316095
1	8286835	8286848	Peak	0	+	8286835	8286848	1316095
1	8288682	8288693	Peak	0	+	8288682	8288693	1316095
1	8304923	8304928	Peak	0	+	8304923	8304928	1316095
1	8306370	8306388	Peak	0	+	8306370	8306388	1316095
1	8351528	8351553	Peak	0	+	8351528	8351553	1316095
1	8353348	8353368	Peak	0	+	8353348	8353368	1316095
1	8367863	8367893	Peak	0	+	8367863	8367893	1316095
1	8395893	8395908	Peak	0	+	8395893	8395908	1316095
1	8396558	8396580	Peak	0	+	8396558	8396580	1316095
1	8420703	8420718	Peak	0	+	8420703	8420718	1316095
1	8425677	8425699	Peak	0	+	8425677	8425699	1316095
1	8442813	8442838	Peak	0	+	8442813	8442838	1316095
1	8442896	8442915	Peak	0	+	8442896	8442915	1316095
1	8442963	8442985	Peak	0	+	8442963	8442985	1316095
1	8445120	8445138	Peak	0	+	8445120	8445138	1316095
1	8445254	8445274	Peak	0	+	8445254	8445274	1316095
1	8446833	8446858	Peak	0	+	8446833	8446858	1316095
1	8447798	8447817	Peak	0	+	8447798	8447817	1316095
1	8450448	8450477	Peak	0	+	8450448	8450477	1316095
1	8450499	8450515	Peak	0	+	8450499	8450515	1316095
1	8450623	8450648	Peak	0	+	8450623	8450648	1316095
1	8450708	8450748	Peak	0	+	8450708	8450748	1316095
1	8451693	8451718	Peak	0	+	8451693	8451718	1316095
1	8453387	8453402	Peak	0	+	8453387	8453402	1316095
1	8509948	8509978	Peak	0	+	8509948	8509978	1316095
1	8510008	8510028	Peak	0	+	8510008	8510028	1316095
1	8515123	8515163	Peak	0	+	8515123	8515163	1316095
1	8515193	8515227	Peak	0	+	8515193	8515227	1316095
1	8532776	8532790	Peak	0	+	8532776	8532790	1316095
1	8536788	8536812	Peak	0	+	8536788	8536812	1316095
1	8536833	8536888	Peak	0	+	8536833	8536888	1316095
1	8555998	8556033	Peak	0	+	8555998	8556033	1316095
1	8556068	8556093	Peak	0	+	8556068	8556093	1316095
1	8556118	8556158	Peak	0	+	8556118	8556158	1316095
1	8612016	8612027	Peak	0	+	8612016	8612027	1316095
1	8612047	8612088	Peak	0	+	8612047	8612088	1316095
1	8612118	8612148	Peak	0	+	8612118	8612148	1316095
1	8612160	8612193	Peak	0	+	8612160	8612193	1316095
1	8612251	8612263	Peak	0	+	8612251	8612263	1316095
1	8616998	8617027	Peak	0	+	8616998	8617027	1316095
1	8619320	8619343	Peak	0	+	8619320	8619343	1316095
1	8619998	8620038	Peak	0	+	8619998	8620038	1316095
1	8620102	8620122	Peak	0	+	8620102	8620122	1316095
1	8620192	8620220	Peak	0	+	8620192	8620220	1316095
1	8620433	8620458	Peak	0	+	8620433	8620458	1316095
1	8620547	8620559	Peak	0	+	8620547	8620559	1316095
1	8621393	8621412	Peak	0	+	8621393	8621412	1316095
1	8621458	8621503	Peak	0	+	8621458	8621503	1316095
1	8621553	8621578	Peak	0	+	8621553	8621578	1316095
1	8621714	8621738	Peak	0	+	8621714	8621738	1316095
1	8621843	8621863	Peak	0	+	8621843	8621863	1316095
1	8622383	8622408	Peak	0	+	8622383	8622408	1316095
1	8622703	8622723	Peak	0	+	8622703	8622723	1316095
1	8625593	8625633	Peak	0	+	8625593	8625633	1316095
1	8625713	8625733	Peak	0	+	8625713	8625733	1316095
1	8625783	8625798	Peak	0	+	8625783	8625798	1316095
1	8625877	8625890	Peak	0	+	8625877	8625890	1316095
1	8626272	8626291	Peak	0	+	8626272	8626291	1316095
1	8633073	8633078	Peak	0	+	8633073	8633078	1316095
1	8633239	8633264	Peak	0	+	8633239	8633264	1316095
1	8650392	8650403	Peak	0	+	8650392	8650403	1316095
1	8650433	8650460	Peak	0	+	8650433	8650460	1316095
1	8650503	8650533	Peak	0	+	8650503	8650533	1316095
1	8650563	8650583	Peak	0	+	8650563	8650583	1316095
1	8650943	8650968	Peak	0	+	8650943	8650968	1316095
1	8653878	8653915	Peak	0	+	8653878	8653915	1316095
1	8739238	8739263	Peak	0	+	8739238	8739263	1316095
1	8763358	8763383	Peak	0	+	8763358	8763383	1316095
1	8763758	8763783	Peak	0	+	8763758	8763783	1316095
1	8763820	8763848	Peak	0	+	8763820	8763848	1316095
1	8818945	8818993	Peak	0	+	8818945	8818993	1316095
1	8877253	8877283	Peak	0	+	8877253	8877283	1316095
1	8877363	8877398	Peak	0	+	8877363	8877398	1316095
1	8880413	8880438	Peak	0	+	8880413	8880438	1316095
1	8881267	8881281	Peak	0	+	8881267	8881281	1316095
1	8881331	8881346	Peak	0	+	8881331	8881346	1316095
1	8926678	8926703	Peak	0	+	8926678	8926703	1316095
1	8927736	8927760	Peak	0	+	8927736	8927760	1316095
1	8928169	8928193	Peak	0	+	8928169	8928193	1316095
1	8928293	8928318	Peak	0	+	8928293	8928318	1316095
1	8928363	8928409	Peak	0	+	8928363	8928409	1316095
1	8928424	8928453	Peak	0	+	8928424	8928453	1316095
1	8928463	8928488	Peak	0	+	8928463	8928488	1316095
1	8928553	8928588	Peak	0	+	8928553	8928588	1316095
1	8934998	8935023	Peak	0	+	8934998	8935023	1316095
1	8935268	8935293	Peak	0	+	8935268	8935293	1316095
1	8935758	8935763	Peak	0	+	8935758	8935763	1316095
1	8935858	8935913	Peak	0	+	8935858	8935913	1316095
1	8935928	8935966	Peak	0	+	8935928	8935966	1316095
1	8937638	8937660	Peak	0	+	8937638	8937660	1316095
1	8939996	8940007	Peak	0	+	8939996	8940007	1316095
1	8940107	8940133	Peak	0	+	8940107	8940133	1316095
1	8940152	8940166	Peak	0	+	8940152	8940166	1316095
1	8940183	8940228	Peak	0	+	8940183	8940228	1316095
1	8966968	8966989	Peak	0	+	8966968	8966989	1316095
1	8971748	8971788	Peak	0	+	8971748	8971788	1316095
1	8971852	8971883	Peak	0	+	8971852	8971883	1316095
1	8971893	8971918	Peak	0	+	8971893	8971918	1316095
1	8975188	8975218	Peak	0	+	8975188	8975218	1316095
1	8975268	8975292	Peak	0	+	8975268	8975292	1316095
1	8975433	8975468	Peak	0	+	8975433	8975468	1316095
1	8975483	8975508	Peak	0	+	8975483	8975508	1316095
1	8975548	8975583	Peak	0	+	8975548	8975583	1316095
1	8975748	8975768	Peak	0	+	8975748	8975768	1316095
1	8976125	8976148	Peak	0	+	8976125	8976148	1316095
1	9029673	9029698	Peak	0	+	9029673	9029698	1316095
1	9030483	9030512	Peak	0	+	9030483	9030512	1316095
1	9040083	9040088	Peak	0	+	9040083	9040088	1316095
1	9040143	9040163	Peak	0	+	9040143	9040163	1316095
1	9040201	9040233	Peak	0	+	9040201	9040233	1316095
1	9040272	9040293	Peak	0	+	9040272	9040293	1316095
1	9044979	9044989	Peak	0	+	9044979	9044989	1316095
1	9045053	9045079	Peak	0	+	9045053	9045079	1316095
1	9045094	9045133	Peak	0	+	9045094	9045133	1316095
1	9045143	9045183	Peak	0	+	9045143	9045183	1316095
1	9048338	9048358	Peak	0	+	9048338	9048358	1316095
1	9049393	9049413	Peak	0	+	9049393	9049413	1316095
1	9049502	9049522	Peak	0	+	9049502	9049522	1316095
1	9049762	9049777	Peak	0	+	9049762	9049777	1316095
1	9051603	9051628	Peak	0	+	9051603	9051628	1316095
1	9051761	9051784	Peak	0	+	9051761	9051784	1316095
1	9084162	9084180	Peak	0	+	9084162	9084180	1316095
1	9112413	9112453	Peak	0	+	9112413	9112453	1316095
1	9161753	9161773	Peak	0	+	9161753	9161773	1316095
1	9182883	9182919	Peak	0	+	9182883	9182919	1316095
1	9182953	9182978	Peak	0	+	9182953	9182978	1316095
1	9187333	9187353	Peak	0	+	9187333	9187353	1316095
1	9188263	9188293	Peak	0	+	9188263	9188293	1316095
1	9222143	9222168	Peak	0	+	9222143	9222168	1316095
1	9223648	9223688	Peak	0	+	9223648	9223688	1316095
1	9223768	9223798	Peak	0	+	9223768	9223798	1316095
1	9223829	9223864	Peak	0	+	9223829	9223864	1316095
1	9223881	9223893	Peak	0	+	9223881	9223893	1316095
1	9293510	9293563	Peak	0	+	9293510	9293563	1316095
1	9293698	9293730	Peak	0	+	9293698	9293730	1316095
1	9293732	9293756	Peak	0	+	9293732	9293756	1316095
1	9293807	9293823	Peak	0	+	9293807	9293823	1316095
1	9296893	9296910	Peak	0	+	9296893	9296910	1316095
1	9302123	9302163	Peak	0	+	9302123	9302163	1316095
1	9302184	9302217	Peak	0	+	9302184	9302217	1316095
1	9304504	9304532	Peak	0	+	9304504	9304532	1316095
1	9316618	9316638	Peak	0	+	9316618	9316638	1316095
1	9316682	9316702	Peak	0	+	9316682	9316702	1316095
1	9316734	9316768	Peak	0	+	9316734	9316768	1316095
1	9351638	9351688	Peak	0	+	9351638	9351688	1316095
1	9351713	9351758	Peak	0	+	9351713	9351758	1316095
1	9351793	9351833	Peak	0	+	9351793	9351833	1316095
1	9360322	9360333	Peak	0	+	9360322	9360333	1316095
1	9373273	9373303	Peak	0	+	9373273	9373303	1316095
1	9373343	9373373	Peak	0	+	9373343	9373373	1316095
1	9373413	9373448	Peak	0	+	9373413	9373448	1316095
1	9374073	9374103	Peak	0	+	9374073	9374103	1316095
1	9374113	9374136	Peak	0	+	9374113	9374136	1316095
1	9374183	9374199	Peak	0	+	9374183	9374199	1316095
1	9374298	9374323	Peak	0	+	9374298	9374323	1316095
1	9419061	9419083	Peak	0	+	9419061	9419083	1316095
1	9419128	9419169	Peak	0	+	9419128	9419169	1316095
1	9419239	9419283	Peak	0	+	9419239	9419283	1316095
1	9419313	9419348	Peak	0	+	9419313	9419348	1316095
1	9419383	9419400	Peak	0	+	9419383	9419400	1316095
1	9426557	9426584	Peak	0	+	9426557	9426584	1316095
1	9426623	9426643	Peak	0	+	9426623	9426643	1316095
1	9426843	9426873	Peak	0	+	9426843	9426873	1316095
1	9427132	9427143	Peak	0	+	9427132	9427143	1316095
1	9427864	9427881	Peak	0	+	9427864	9427881	1316095
1	9427978	9428003	Peak	0	+	9427978	9428003	1316095
1	9432087	9432108	Peak	0	+	9432087	9432108	1316095
1	9432465	9432488	Peak	0	+	9432465	9432488	1316095
1	9432743	9432769	Peak	0	+	9432743	9432769	1316095
1	9433518	9433538	Peak	0	+	9433518	9433538	1316095
1	9433583	9433608	Peak	0	+	9433583	9433608	1316095
1	9433771	9433788	Peak	0	+	9433771	9433788	1316095
1	9434072	9434092	Peak	0	+	9434072	9434092	1316095
1	9436268	9436282	Peak	0	+	9436268	9436282	1316095
1	9436324	9436348	Peak	0	+	9436324	9436348	1316095
1	9436383	9436413	Peak	0	+	9436383	9436413	1316095
1	9436447	9436464	Peak	0	+	9436447	9436464	1316095
1	9446263	9446280	Peak	0	+	9446263	9446280	1316095
1	9485780	9485828	Peak	0	+	9485780	9485828	1316095
1	9485852	9485898	Peak	0	+	9485852	9485898	1316095
1	9485937	9485998	Peak	0	+	9485937	9485998	1316095
1	9486033	9486054	Peak	0	+	9486033	9486054	1316095
1	9487071	9487089	Peak	0	+	9487071	9487089	1316095
1	9566993	9567021	Peak	0	+	9566993	9567021	1316095
1	9567686	9567706	Peak	0	+	9567686	9567706	1316095
1	9575332	9575352	Peak	0	+	9575332	9575352	1316095
1	9582721	9582738	Peak	0	+	9582721	9582738	1316095
1	9800019	9800045	Peak	0	+	9800019	9800045	1316095
1	9800063	9800088	Peak	0	+	9800063	9800088	1316095
1	9800138	9800173	Peak	0	+	9800138	9800173	1316095
1	9804956	9804967	Peak	0	+	9804956	9804967	1316095
1	9805469	9805484	Peak	0	+	9805469	9805484	1316095
1	9808263	9808288	Peak	0	+	9808263	9808288	1316095
1	9808326	9808398	Peak	0	+	9808326	9808398	1316095
1	9808503	9808513	Peak	0	+	9808503	9808513	1316095
1	9852933	9852970	Peak	0	+	9852933	9852970	1316095
1	9904040	9904062	Peak	0	+	9904040	9904062	1316095
1	9904106	9904117	Peak	0	+	9904106	9904117	1316095
1	9906779	9906865	Peak	0	+	9906779	9906865	1316095
1	9906898	9906941	Peak	0	+	9906898	9906941	1316095
1	9909083	9909098	Peak	0	+	9909083	9909098	1316095
1	9950696	9950707	Peak	0	+	9950696	9950707	1316095
1	9987426	9987473	Peak	0	+	9987426	9987473	1316095
1	9987479	9987504	Peak	0	+	9987479	9987504	1316095
1	10027956	10027977	Peak	0	+	10027956	10027977	1316095
1	10028013	10028033	Peak	0	+	10028013	10028033	1316095
1	10028631	10028649	Peak	0	+	10028631	10028649	1316095
1	10028852	10028868	Peak	0	+	10028852	10028868	1316095
1	10032216	10032227	Peak	0	+	10032216	10032227	1316095
1	10032620	10032644	Peak	0	+	10032620	10032644	1316095
1	10069518	10069543	Peak	0	+	10069518	10069543	1316095
1	10069688	10069713	Peak	0	+	10069688	10069713	1316095
1	10070528	10070553	Peak	0	+	10070528	10070553	1316095
1	10070601	10070619	Peak	0	+	10070601	10070619	1316095
1	10070698	10070733	Peak	0	+	10070698	10070733	1316095
1	10070797	10070818	Peak	0	+	10070797	10070818	1316095
1	10070988	10070993	Peak	0	+	10070988	10070993	1316095
1	10071398	10071418	Peak	0	+	10071398	10071418	1316095
1	10087111	10087132	Peak	0	+	10087111	10087132	1316095
1	10090237	10090263	Peak	0	+	10090237	10090263	1316095
1	10091003	10091023	Peak	0	+	10091003	10091023	1316095
1	10096349	10096368	Peak	0	+	10096349	10096368	1316095
1	10167028	10167073	Peak	0	+	10167028	10167073	1316095
1	10167092	10167138	Peak	0	+	10167092	10167138	1316095
1	10167168	10167228	Peak	0	+	10167168	10167228	1316095
1	10167263	10167348	Peak	0	+	10167263	10167348	1316095
1	10167378	10167413	Peak	0	+	10167378	10167413	1316095
1	10168140	10168168	Peak	0	+	10168140	10168168	1316095
1	10168293	10168338	Peak	0	+	10168293	10168338	1316095
1	10220577	10220621	Peak	0	+	10220577	10220621	1316095
1	10288598	10288628	Peak	0	+	10288598	10288628	1316095
1	10288703	10288733	Peak	0	+	10288703	10288733	1316095
1	10289488	10289525	Peak	0	+	10289488	10289525	1316095
1	10359062	10359073	Peak	0	+	10359062	10359073	1316095
1	10360398	10360433	Peak	0	+	10360398	10360433	1316095
1	10429378	10429410	Peak	0	+	10429378	10429410	1316095
1	10431613	10431633	Peak	0	+	10431613	10431633	1316095
1	10508893	10508913	Peak	0	+	10508893	10508913	1316095
1	10510659	10510680	Peak	0	+	10510659	10510680	1316095
1	10531867	10531879	Peak	0	+	10531867	10531879	1316095
1	10531939	10531953	Peak	0	+	10531939	10531953	1316095
1	10537638	10537668	Peak	0	+	10537638	10537668	1316095
1	10537677	10537716	Peak	0	+	10537677	10537716	1316095
1	10537753	10537778	Peak	0	+	10537753	10537778	1316095
1	10540068	10540098	Peak	0	+	10540068	10540098	1316095
1	10540708	10540748	Peak	0	+	10540708	10540748	1316095
1	10540778	10540803	Peak	0	+	10540778	10540803	1316095
1	10540859	10540905	Peak	0	+	10540859	10540905	1316095
1	10544721	10544744	Peak	0	+	10544721	10544744	1316095
1	10544790	10544817	Peak	0	+	10544790	10544817	1316095
1	10545148	10545153	Peak	0	+	10545148	10545153	1316095
1	10586443	10586461	Peak	0	+	10586443	10586461	1316095
1	10591753	10591789	Peak	0	+	10591753	10591789	1316095
1	10664341	10664356	Peak	0	+	10664341	10664356	1316095
1	10664457	10664471	Peak	0	+	10664457	10664471	1316095
1	10665063	10665089	Peak	0	+	10665063	10665089	1316095
1	10665138	10665173	Peak	0	+	10665138	10665173	1316095
1	10665360	10665374	Peak	0	+	10665360	10665374	1316095
1	10665818	10665838	Peak	0	+	10665818	10665838	1316095
1	10670613	10670633	Peak	0	+	10670613	10670633	1316095
1	10672561	10672578	Peak	0	+	10672561	10672578	1316095
1	10673438	10673467	Peak	0	+	10673438	10673467	1316095
1	10677558	10677578	Peak	0	+	10677558	10677578	1316095
1	10678458	10678483	Peak	0	+	10678458	10678483	1316095
1	10678521	10678549	Peak	0	+	10678521	10678549	1316095
1	10694388	10694424	Peak	0	+	10694388	10694424	1316095
1	10782027	10782039	Peak	0	+	10782027	10782039	1316095
1	10782938	10782954	Peak	0	+	10782938	10782954	1316095
1	10817721	10817739	Peak	0	+	10817721	10817739	1316095
1	10826662	10826683	Peak	0	+	10826662	10826683	1316095
1	10826924	10826943	Peak	0	+	10826924	10826943	1316095
1	10847716	10847728	Peak	0	+	10847716	10847728	1316095
1	10847788	10847825	Peak	0	+	10847788	10847825	1316095
1	10875248	10875277	Peak	0	+	10875248	10875277	1316095
1	10875451	10875464	Peak	0	+	10875451	10875464	1316095
1	10875523	10875553	Peak	0	+	10875523	10875553	1316095
1	10875623	10875652	Peak	0	+	10875623	10875652	1316095
1	10875868	10875896	Peak	0	+	10875868	10875896	1316095
1	10876798	10876803	Peak	0	+	10876798	10876803	1316095
1	10958849	10958872	Peak	0	+	10958849	10958872	1316095
1	10958889	10958905	Peak	0	+	10958889	10958905	1316095
1	10958933	10958968	Peak	0	+	10958933	10958968	1316095
1	10958988	10959016	Peak	0	+	10958988	10959016	1316095
1	10962488	10962493	Peak	0	+	10962488	10962493	1316095
1	10970732	10970748	Peak	0	+	10970732	10970748	1316095
1	10970798	10970823	Peak	0	+	10970798	10970823	1316095
1	10972216	10972228	Peak	0	+	10972216	10972228	1316095
1	10974018	10974048	Peak	0	+	10974018	10974048	1316095
1	10974098	10974128	Peak	0	+	10974098	10974128	1316095
1	10974173	10974198	Peak	0	+	10974173	10974198	1316095
1	10974313	10974343	Peak	0	+	10974313	10974343	1316095
1	10975948	10975974	Peak	0	+	10975948	10975974	1316095
1	10978253	10978318	Peak	0	+	10978253	10978318	1316095
1	10978325	10978422	Peak	0	+	10978325	10978422	1316095
1	10987358	10987373	Peak	0	+	10987358	10987373	1316095
1	10988605	10988628	Peak	0	+	10988605	10988628	1316095
1	10997380	10997423	Peak	0	+	10997380	10997423	1316095
1	10997455	10997488	Peak	0	+	10997455	10997488	1316095
1	10997548	10997573	Peak	0	+	10997548	10997573	1316095
1	10997818	10997848	Peak	0	+	10997818	10997848	1316095
1	11107793	11107823	Peak	0	+	11107793	11107823	1316095
1	11107888	11107913	Peak	0	+	11107888	11107913	1316095
1	11107943	11107968	Peak	0	+	11107943	11107968	1316095
1	11133393	11133398	Peak	0	+	11133393	11133398	1316095
1	11174851	11174904	Peak	0	+	11174851	11174904	1316095
1	11174923	11174938	Peak	0	+	11174923	11174938	1316095
1	11175531	11175547	Peak	0	+	11175531	11175547	1316095
1	11175578	11175613	Peak	0	+	11175578	11175613	1316095
1	11175638	11175650	Peak	0	+	11175638	11175650	1316095
1	11175652	11175684	Peak	0	+	11175652	11175684	1316095
1	11175688	11175868	Peak	0	+	11175688	11175868	1316095
1	11207152	11207167	Peak	0	+	11207152	11207167	1316095
1	11207248	11207273	Peak	0	+	11207248	11207273	1316095
1	11244898	11244919	Peak	0	+	11244898	11244919	1316095
1	11248098	11248116	Peak	0	+	11248098	11248116	1316095
1	11300447	11300458	Peak	0	+	11300447	11300458	1316095
1	11389718	11389748	Peak	0	+	11389718	11389748	1316095
1	11389788	11389803	Peak	0	+	11389788	11389803	1316095
1	11397648	11397653	Peak	0	+	11397648	11397653	1316095
1	11401303	11401341	Peak	0	+	11401303	11401341	1316095
1	11401423	11401428	Peak	0	+	11401423	11401428	1316095
1	11401623	11401660	Peak	0	+	11401623	11401660	1316095
1	11445681	11445723	Peak	0	+	11445681	11445723	1316095
1	11445743	11445798	Peak	0	+	11445743	11445798	1316095
1	11445813	11445833	Peak	0	+	11445813	11445833	1316095
1	11470263	11470268	Peak	0	+	11470263	11470268	1316095
1	11470597	11470611	Peak	0	+	11470597	11470611	1316095
1	11474937	11474956	Peak	0	+	11474937	11474956	1316095
1	11475677	11475708	Peak	0	+	11475677	11475708	1316095
1	11475743	11475773	Peak	0	+	11475743	11475773	1316095
1	11475818	11475848	Peak	0	+	11475818	11475848	1316095
1	11475888	11475923	Peak	0	+	11475888	11475923	1316095
1	11475983	11476028	Peak	0	+	11475983	11476028	1316095
1	11479763	11479798	Peak	0	+	11479763	11479798	1316095
1	11479833	11479863	Peak	0	+	11479833	11479863	1316095
1	11481428	11481433	Peak	0	+	11481428	11481433	1316095
1	11487500	11487521	Peak	0	+	11487500	11487521	1316095
1	11525523	11525528	Peak	0	+	11525523	11525528	1316095
1	11526857	11526880	Peak	0	+	11526857	11526880	1316095
1	11532473	11532503	Peak	0	+	11532473	11532503	1316095
1	11546944	11546964	Peak	0	+	11546944	11546964	1316095
1	11547093	11547098	Peak	0	+	11547093	11547098	1316095
1	11657903	11657908	Peak	0	+	11657903	11657908	1316095
1	11687744	11687808	Peak	0	+	11687744	11687808	1316095
1	11687868	11687898	Peak	0	+	11687868	11687898	1316095
1	11693423	11693428	Peak	0	+	11693423	11693428	1316095
1	11696958	11696963	Peak	0	+	11696958	11696963	1316095
1	11759098	11759133	Peak	0	+	11759098	11759133	1316095
1	11759178	11759183	Peak	0	+	11759178	11759183	1316095
1	11761062	11761080	Peak	0	+	11761062	11761080	1316095
1	11762908	11762913	Peak	0	+	11762908	11762913	1316095
1	11767761	11767773	Peak	0	+	11767761	11767773	1316095
1	11847973	11847978	Peak	0	+	11847973	11847978	1316095
1	11848482	11848498	Peak	0	+	11848482	11848498	1316095
1	11879162	11879174	Peak	0	+	11879162	11879174	1316095
1	11907435	11907453	Peak	0	+	11907435	11907453	1316095
1	11907493	11907543	Peak	0	+	11907493	11907543	1316095
1	11907583	11907588	Peak	0	+	11907583	11907588	1316095
1	11907753	11907773	Peak	0	+	11907753	11907773	1316095
1	11907828	11907848	Peak	0	+	11907828	11907848	1316095
1	11907958	11907983	Peak	0	+	11907958	11907983	1316095
1	11908043	11908048	Peak	0	+	11908043	11908048	1316095
1	11940638	11940658	Peak	0	+	11940638	11940658	1316095
1	11942031	11942049	Peak	0	+	11942031	11942049	1316095
1	11942953	11942978	Peak	0	+	11942953	11942978	1316095
1	11949763	11949788	Peak	0	+	11949763	11949788	1316095
1	11949958	11949963	Peak	0	+	11949958	11949963	1316095
1	11951928	11951966	Peak	0	+	11951928	11951966	1316095
1	11952059	11952074	Peak	0	+	11952059	11952074	1316095
1	11952143	11952148	Peak	0	+	11952143	11952148	1316095
1	11952523	11952528	Peak	0	+	11952523	11952528	1316095
1	11952587	11952599	Peak	0	+	11952587	11952599	1316095
1	11952643	11952677	Peak	0	+	11952643	11952677	1316095
1	11959368	11959389	Peak	0	+	11959368	11959389	1316095
1	11979756	11979782	Peak	0	+	11979756	11979782	1316095
1	11979826	11979848	Peak	0	+	11979826	11979848	1316095
1	11979883	11979908	Peak	0	+	11979883	11979908	1316095
1	11985263	11985268	Peak	0	+	11985263	11985268	1316095
1	11989478	11989508	Peak	0	+	11989478	11989508	1316095
1	11989771	11989813	Peak	0	+	11989771	11989813	1316095
1	11989849	11989881	Peak	0	+	11989849	11989881	1316095
1	11990133	11990168	Peak	0	+	11990133	11990168	1316095
1	12016782	12016798	Peak	0	+	12016782	12016798	1316095
1	12099328	12099348	Peak	0	+	12099328	12099348	1316095
1	12099582	12099593	Peak	0	+	12099582	12099593	1316095
1	12104528	12104540	Peak	0	+	12104528	12104540	1316095
1	12138108	12138113	Peak	0	+	12138108	12138113	1316095
1	12138152	12138183	Peak	0	+	12138152	12138183	1316095
1	12138218	12138243	Peak	0	+	12138218	12138243	1316095
1	12138288	12138323	Peak	0	+	12138288	12138323	1316095
1	12139918	12139930	Peak	0	+	12139918	12139930	1316095
1	12140406	12140424	Peak	0	+	12140406	12140424	1316095
1	12143393	12143423	Peak	0	+	12143393	12143423	1316095
1	12143497	12143529	Peak	0	+	12143497	12143529	1316095
1	12143531	12143588	Peak	0	+	12143531	12143588	1316095
1	12143628	12143686	Peak	0	+	12143628	12143686	1316095
1	12149853	12149878	Peak	0	+	12149853	12149878	1316095
1	12167568	12167627	Peak	0	+	12167568	12167627	1316095
1	12167628	12167633	Peak	0	+	12167628	12167633	1316095
1	12167693	12167713	Peak	0	+	12167693	12167713	1316095
1	12168268	12168293	Peak	0	+	12168268	12168293	1316095
1	12168504	12168533	Peak	0	+	12168504	12168533	1316095
1	12169378	12169383	Peak	0	+	12169378	12169383	1316095
1	12176138	12176168	Peak	0	+	12176138	12176168	1316095
1	12177642	12177660	Peak	0	+	12177642	12177660	1316095
1	12178748	12178753	Peak	0	+	12178748	12178753	1316095
1	12183183	12183213	Peak	0	+	12183183	12183213	1316095
1	12183267	12183283	Peak	0	+	12183267	12183283	1316095
1	12198648	12198663	Peak	0	+	12198648	12198663	1316095
1	12199023	12199028	Peak	0	+	12199023	12199028	1316095
1	12205063	12205068	Peak	0	+	12205063	12205068	1316095
1	12235428	12235449	Peak	0	+	12235428	12235449	1316095
1	12241643	12241648	Peak	0	+	12241643	12241648	1316095
1	12243223	12243228	Peak	0	+	12243223	12243228	1316095
1	12245548	12245567	Peak	0	+	12245548	12245567	1316095
1	12247663	12247688	Peak	0	+	12247663	12247688	1316095
1	12247753	12247798	Peak	0	+	12247753	12247798	1316095
1	12247843	12247848	Peak	0	+	12247843	12247848	1316095
1	12253147	12253163	Peak	0	+	12253147	12253163	1316095
1	12253183	12253211	Peak	0	+	12253183	12253211	1316095
1	12253248	12253277	Peak	0	+	12253248	12253277	1316095
1	12253352	12253366	Peak	0	+	12253352	12253366	1316095
1	12253423	12253448	Peak	0	+	12253423	12253448	1316095
1	12253498	12253527	Peak	0	+	12253498	12253527	1316095
1	12253553	12253588	Peak	0	+	12253553	12253588	1316095
1	12253639	12253668	Peak	0	+	12253639	12253668	1316095
1	12253848	12253853	Peak	0	+	12253848	12253853	1316095
1	12254156	12254180	Peak	0	+	12254156	12254180	1316095
1	12296243	12296326	Peak	0	+	12296243	12296326	1316095
1	12296367	12296393	Peak	0	+	12296367	12296393	1316095
1	12306306	12306338	Peak	0	+	12306306	12306338	1316095
1	12306550	12306581	Peak	0	+	12306550	12306581	1316095
1	12314788	12314813	Peak	0	+	12314788	12314813	1316095
1	12314862	12314873	Peak	0	+	12314862	12314873	1316095
1	12336052	12336076	Peak	0	+	12336052	12336076	1316095
1	12337679	12337713	Peak	0	+	12337679	12337713	1316095
1	12337760	12337780	Peak	0	+	12337760	12337780	1316095
1	12337923	12337944	Peak	0	+	12337923	12337944	1316095
1	12338038	12338043	Peak	0	+	12338038	12338043	1316095
1	12338088	12338113	Peak	0	+	12338088	12338113	1316095
1	12338178	12338183	Peak	0	+	12338178	12338183	1316095
1	12338188	12338193	Peak	0	+	12338188	12338193	1316095
1	12346773	12346788	Peak	0	+	12346773	12346788	1316095
1	12348252	12348277	Peak	0	+	12348252	12348277	1316095
1	12350433	12350438	Peak	0	+	12350433	12350438	1316095
1	12394158	12394163	Peak	0	+	12394158	12394163	1316095
1	12418172	12418213	Peak	0	+	12418172	12418213	1316095
1	12418249	12418298	Peak	0	+	12418249	12418298	1316095
1	12419108	12419133	Peak	0	+	12419108	12419133	1316095
1	12428833	12428853	Peak	0	+	12428833	12428853	1316095
1	12428893	12428913	Peak	0	+	12428893	12428913	1316095
1	12428953	12428988	Peak	0	+	12428953	12428988	1316095
1	12429028	12429048	Peak	0	+	12429028	12429048	1316095
1	12432543	12432563	Peak	0	+	12432543	12432563	1316095
1	12436207	12436219	Peak	0	+	12436207	12436219	1316095
1	12441061	12441083	Peak	0	+	12441061	12441083	1316095
1	12441208	12441224	Peak	0	+	12441208	12441224	1316095
1	12462320	12462334	Peak	0	+	12462320	12462334	1316095
1	12462811	12462827	Peak	0	+	12462811	12462827	1316095
1	12479538	12479561	Peak	0	+	12479538	12479561	1316095
1	12479603	12479633	Peak	0	+	12479603	12479633	1316095
1	12483987	12484005	Peak	0	+	12483987	12484005	1316095
1	12485943	12485994	Peak	0	+	12485943	12485994	1316095
1	12486078	12486113	Peak	0	+	12486078	12486113	1316095
1	12486938	12486973	Peak	0	+	12486938	12486973	1316095
1	12487513	12487518	Peak	0	+	12487513	12487518	1316095
1	12487628	12487658	Peak	0	+	12487628	12487658	1316095
1	12494909	12494943	Peak	0	+	12494909	12494943	1316095
1	12494993	12495023	Peak	0	+	12494993	12495023	1316095
1	12495110	12495148	Peak	0	+	12495110	12495148	1316095
1	12495233	12495268	Peak	0	+	12495233	12495268	1316095
1	12495303	12495333	Peak	0	+	12495303	12495333	1316095
1	12495373	12495408	Peak	0	+	12495373	12495408	1316095
1	12495409	12495413	Peak	0	+	12495409	12495413	1316095
1	12495457	12495478	Peak	0	+	12495457	12495478	1316095
1	12495533	12495569	Peak	0	+	12495533	12495569	1316095
1	12495908	12495935	Peak	0	+	12495908	12495935	1316095
1	12497556	12497578	Peak	0	+	12497556	12497578	1316095
1	12497753	12497798	Peak	0	+	12497753	12497798	1316095
1	12498568	12498608	Peak	0	+	12498568	12498608	1316095
1	12498728	12498767	Peak	0	+	12498728	12498767	1316095
1	12498841	12498880	Peak	0	+	12498841	12498880	1316095
1	12498913	12498943	Peak	0	+	12498913	12498943	1316095
1	12498953	12499000	Peak	0	+	12498953	12499000	1316095
1	12506728	12506733	Peak	0	+	12506728	12506733	1316095
1	12507518	12507553	Peak	0	+	12507518	12507553	1316095
1	12507578	12507620	Peak	0	+	12507578	12507620	1316095
1	12507661	12507693	Peak	0	+	12507661	12507693	1316095
1	12507795	12507830	Peak	0	+	12507795	12507830	1316095
1	12508588	12508613	Peak	0	+	12508588	12508613	1316095
1	12510578	12510600	Peak	0	+	12510578	12510600	1316095
1	12511628	12511653	Peak	0	+	12511628	12511653	1316095
1	12512193	12512223	Peak	0	+	12512193	12512223	1316095
1	12512458	12512463	Peak	0	+	12512458	12512463	1316095
1	12512618	12512637	Peak	0	+	12512618	12512637	1316095
1	12512703	12512722	Peak	0	+	12512703	12512722	1316095
1	12512848	12512863	Peak	0	+	12512848	12512863	1316095
1	12512902	12512943	Peak	0	+	12512902	12512943	1316095
1	12512959	12513018	Peak	0	+	12512959	12513018	1316095
1	12513038	12513088	Peak	0	+	12513038	12513088	1316095
1	12513487	12513503	Peak	0	+	12513487	12513503	1316095
1	12513653	12513683	Peak	0	+	12513653	12513683	1316095
1	12517946	12517973	Peak	0	+	12517946	12517973	1316095
1	12520623	12520643	Peak	0	+	12520623	12520643	1316095
1	12563788	12563793	Peak	0	+	12563788	12563793	1316095
1	12566998	12567003	Peak	0	+	12566998	12567003	1316095
1	12567058	12567084	Peak	0	+	12567058	12567084	1316095
1	12567158	12567177	Peak	0	+	12567158	12567177	1316095
1	12567678	12567683	Peak	0	+	12567678	12567683	1316095
1	12568011	12568026	Peak	0	+	12568011	12568026	1316095
1	12569798	12569833	Peak	0	+	12569798	12569833	1316095
1	12569878	12569890	Peak	0	+	12569878	12569890	1316095
1	12570248	12570283	Peak	0	+	12570248	12570283	1316095
1	12570309	12570343	Peak	0	+	12570309	12570343	1316095
1	12570368	12570403	Peak	0	+	12570368	12570403	1316095
1	12571122	12571133	Peak	0	+	12571122	12571133	1316095
1	12596888	12596893	Peak	0	+	12596888	12596893	1316095
1	12656508	12656533	Peak	0	+	12656508	12656533	1316095
1	12656548	12656568	Peak	0	+	12656548	12656568	1316095
1	12658767	12658783	Peak	0	+	12658767	12658783	1316095
1	12660763	12660768	Peak	0	+	12660763	12660768	1316095
1	12660818	12660838	Peak	0	+	12660818	12660838	1316095
1	12660923	12660948	Peak	0	+	12660923	12660948	1316095
1	12662312	12662323	Peak	0	+	12662312	12662323	1316095
1	12662380	12662397	Peak	0	+	12662380	12662397	1316095
1	12719498	12719503	Peak	0	+	12719498	12719503	1316095
1	12719768	12719788	Peak	0	+	12719768	12719788	1316095
1	12725058	12725086	Peak	0	+	12725058	12725086	1316095
1	12728138	12728143	Peak	0	+	12728138	12728143	1316095
1	12728528	12728551	Peak	0	+	12728528	12728551	1316095
1	12728713	12728738	Peak	0	+	12728713	12728738	1316095
1	12791553	12791588	Peak	0	+	12791553	12791588	1316095
1	12791723	12791743	Peak	0	+	12791723	12791743	1316095
1	12792158	12792163	Peak	0	+	12792158	12792163	1316095
1	12794705	12794728	Peak	0	+	12794705	12794728	1316095
1	12794993	12794998	Peak	0	+	12794993	12794998	1316095
1	12810688	12810693	Peak	0	+	12810688	12810693	1316095
1	12811878	12811899	Peak	0	+	12811878	12811899	1316095
1	12815413	12815443	Peak	0	+	12815413	12815443	1316095
1	12815473	12815500	Peak	0	+	12815473	12815500	1316095
1	12820653	12820693	Peak	0	+	12820653	12820693	1316095
1	12820761	12820773	Peak	0	+	12820761	12820773	1316095
1	12820828	12820864	Peak	0	+	12820828	12820864	1316095
1	12829926	12829948	Peak	0	+	12829926	12829948	1316095
1	12848513	12848543	Peak	0	+	12848513	12848543	1316095
1	12848573	12848620	Peak	0	+	12848573	12848620	1316095
1	12849448	12849453	Peak	0	+	12849448	12849453	1316095
1	12849620	12849634	Peak	0	+	12849620	12849634	1316095
1	12849673	12849703	Peak	0	+	12849673	12849703	1316095
1	12849768	12849794	Peak	0	+	12849768	12849794	1316095
1	12850567	12850598	Peak	0	+	12850567	12850598	1316095
1	12850658	12850683	Peak	0	+	12850658	12850683	1316095
1	12850738	12850758	Peak	0	+	12850738	12850758	1316095
1	12850772	12850783	Peak	0	+	12850772	12850783	1316095
1	12850808	12850824	Peak	0	+	12850808	12850824	1316095
1	12850873	12850878	Peak	0	+	12850873	12850878	1316095
1	12852263	12852303	Peak	0	+	12852263	12852303	1316095
1	12852338	12852368	Peak	0	+	12852338	12852368	1316095
1	12853323	12853328	Peak	0	+	12853323	12853328	1316095
1	12853428	12853448	Peak	0	+	12853428	12853448	1316095
1	12853568	12853588	Peak	0	+	12853568	12853588	1316095
1	12853667	12853689	Peak	0	+	12853667	12853689	1316095
1	12853793	12853818	Peak	0	+	12853793	12853818	1316095
1	12853898	12853913	Peak	0	+	12853898	12853913	1316095
1	12853983	12854004	Peak	0	+	12853983	12854004	1316095
1	12854048	12854088	Peak	0	+	12854048	12854088	1316095
1	12854132	12854151	Peak	0	+	12854132	12854151	1316095
1	12854642	12854658	Peak	0	+	12854642	12854658	1316095
1	12860792	12860814	Peak	0	+	12860792	12860814	1316095
1	12860953	12860958	Peak	0	+	12860953	12860958	1316095
1	12861227	12861256	Peak	0	+	12861227	12861256	1316095
1	12861313	12861338	Peak	0	+	12861313	12861338	1316095
1	12861388	12861433	Peak	0	+	12861388	12861433	1316095
1	12861468	12861508	Peak	0	+	12861468	12861508	1316095
1	12861542	12861573	Peak	0	+	12861542	12861573	1316095
1	12861593	12861624	Peak	0	+	12861593	12861624	1316095
1	12861708	12861738	Peak	0	+	12861708	12861738	1316095
1	12863258	12863278	Peak	0	+	12863258	12863278	1316095
1	12863318	12863353	Peak	0	+	12863318	12863353	1316095
1	12871118	12871123	Peak	0	+	12871118	12871123	1316095
1	12898836	12898883	Peak	0	+	12898836	12898883	1316095
1	12898913	12898918	Peak	0	+	12898913	12898918	1316095
1	12898938	12898973	Peak	0	+	12898938	12898973	1316095
1	12899473	12899488	Peak	0	+	12899473	12899488	1316095
1	12901381	12901408	Peak	0	+	12901381	12901408	1316095
1	12909223	12909228	Peak	0	+	12909223	12909228	1316095
1	12942427	12942444	Peak	0	+	12942427	12942444	1316095
1	12947981	12948063	Peak	0	+	12947981	12948063	1316095
1	12969465	12969508	Peak	0	+	12969465	12969508	1316095
1	12969623	12969656	Peak	0	+	12969623	12969656	1316095
1	12970072	12970083	Peak	0	+	12970072	12970083	1316095
1	12970183	12970188	Peak	0	+	12970183	12970188	1316095
1	12970211	12970230	Peak	0	+	12970211	12970230	1316095
1	12970265	12970303	Peak	0	+	12970265	12970303	1316095
1	12970363	12970368	Peak	0	+	12970363	12970368	1316095
1	12975263	12975303	Peak	0	+	12975263	12975303	1316095
1	12975353	12975378	Peak	0	+	12975353	12975378	1316095
1	12983466	12983478	Peak	0	+	12983466	12983478	1316095
1	12985648	12985670	Peak	0	+	12985648	12985670	1316095
1	12989377	12989389	Peak	0	+	12989377	12989389	1316095
1	12996515	12996534	Peak	0	+	12996515	12996534	1316095
1	13023426	13023459	Peak	0	+	13023426	13023459	1316095
1	13031658	13031678	Peak	0	+	13031658	13031678	1316095
1	13070238	13070263	Peak	0	+	13070238	13070263	1316095
1	13070363	13070388	Peak	0	+	13070363	13070388	1316095
1	13071400	13071420	Peak	0	+	13071400	13071420	1316095
1	13078121	13078143	Peak	0	+	13078121	13078143	1316095
1	13078198	13078223	Peak	0	+	13078198	13078223	1316095
1	13078637	13078664	Peak	0	+	13078637	13078664	1316095
1	13081160	13081183	Peak	0	+	13081160	13081183	1316095
1	13081369	13081396	Peak	0	+	13081369	13081396	1316095
1	13083462	13083476	Peak	0	+	13083462	13083476	1316095
1	13083503	13083548	Peak	0	+	13083503	13083548	1316095
1	13087233	13087258	Peak	0	+	13087233	13087258	1316095
1	13087338	13087359	Peak	0	+	13087338	13087359	1316095
1	13087397	13087417	Peak	0	+	13087397	13087417	1316095
1	13087543	13087568	Peak	0	+	13087543	13087568	1316095
1	13090693	13090734	Peak	0	+	13090693	13090734	1316095
1	13090783	13090788	Peak	0	+	13090783	13090788	1316095
1	13090911	13090929	Peak	0	+	13090911	13090929	1316095
1	13090998	13091023	Peak	0	+	13090998	13091023	1316095
1	13091252	13091272	Peak	0	+	13091252	13091272	1316095
1	13091963	13091968	Peak	0	+	13091963	13091968	1316095
1	13092618	13092641	Peak	0	+	13092618	13092641	1316095
1	13092683	13092703	Peak	0	+	13092683	13092703	1316095
1	13092748	13092773	Peak	0	+	13092748	13092773	1316095
1	13093463	13093483	Peak	0	+	13093463	13093483	1316095
1	13131937	13131953	Peak	0	+	13131937	13131953	1316095
1	13132358	13132396	Peak	0	+	13132358	13132396	1316095
1	13142996	13143010	Peak	0	+	13142996	13143010	1316095
1	13144498	13144503	Peak	0	+	13144498	13144503	1316095
1	13144649	13144669	Peak	0	+	13144649	13144669	1316095
1	13145297	13145323	Peak	0	+	13145297	13145323	1316095
1	13146479	13146498	Peak	0	+	13146479	13146498	1316095
1	13355993	13356008	Peak	0	+	13355993	13356008	1316095
1	13356098	13356126	Peak	0	+	13356098	13356126	1316095
1	13453113	13453137	Peak	0	+	13453113	13453137	1316095
1	13453233	13453238	Peak	0	+	13453233	13453238	1316095
1	13485408	13485413	Peak	0	+	13485408	13485413	1316095
1	13504768	13504773	Peak	0	+	13504768	13504773	1316095
1	13534557	13534578	Peak	0	+	13534557	13534578	1316095
1	13534821	13534843	Peak	0	+	13534821	13534843	1316095
1	13535022	13535036	Peak	0	+	13535022	13535036	1316095
1	13535077	13535103	Peak	0	+	13535077	13535103	1316095
1	13557813	13557838	Peak	0	+	13557813	13557838	1316095
1	13558213	13558218	Peak	0	+	13558213	13558218	1316095
1	13559973	13560012	Peak	0	+	13559973	13560012	1316095
1	13560148	13560169	Peak	0	+	13560148	13560169	1316095
1	13561528	13561547	Peak	0	+	13561528	13561547	1316095
1	13561613	13561638	Peak	0	+	13561613	13561638	1316095
1	13585429	13585463	Peak	0	+	13585429	13585463	1316095
1	13585748	13585770	Peak	0	+	13585748	13585770	1316095
1	13594143	13594168	Peak	0	+	13594143	13594168	1316095
1	13594218	13594223	Peak	0	+	13594218	13594223	1316095
1	13594803	13594818	Peak	0	+	13594803	13594818	1316095
1	13596258	13596286	Peak	0	+	13596258	13596286	1316095
1	13596334	13596360	Peak	0	+	13596334	13596360	1316095
1	13602393	13602411	Peak	0	+	13602393	13602411	1316095
1	13602623	13602653	Peak	0	+	13602623	13602653	1316095
1	13602883	13602894	Peak	0	+	13602883	13602894	1316095
1	13640233	13640238	Peak	0	+	13640233	13640238	1316095
1	13640293	13640325	Peak	0	+	13640293	13640325	1316095
1	13679208	13679213	Peak	0	+	13679208	13679213	1316095
1	13679238	13679283	Peak	0	+	13679238	13679283	1316095
1	13679323	13679338	Peak	0	+	13679323	13679338	1316095
1	13679378	13679408	Peak	0	+	13679378	13679408	1316095
1	13688123	13688163	Peak	0	+	13688123	13688163	1316095
1	13688203	13688233	Peak	0	+	13688203	13688233	1316095
1	13688250	13688304	Peak	0	+	13688250	13688304	1316095
1	13688353	13688381	Peak	0	+	13688353	13688381	1316095
1	13688443	13688468	Peak	0	+	13688443	13688468	1316095
1	13688815	13688837	Peak	0	+	13688815	13688837	1316095
1	13689348	13689376	Peak	0	+	13689348	13689376	1316095
1	13689413	13689439	Peak	0	+	13689413	13689439	1316095
1	13689503	13689523	Peak	0	+	13689503	13689523	1316095
1	13689580	13689600	Peak	0	+	13689580	13689600	1316095
1	13689803	13689816	Peak	0	+	13689803	13689816	1316095
1	13691753	13691768	Peak	0	+	13691753	13691768	1316095
1	13740756	13740767	Peak	0	+	13740756	13740767	1316095
1	13741189	13741223	Peak	0	+	13741189	13741223	1316095
1	13741268	13741298	Peak	0	+	13741268	13741298	1316095
1	13741328	13741368	Peak	0	+	13741328	13741368	1316095
1	13741421	13741440	Peak	0	+	13741421	13741440	1316095
1	13785963	13785968	Peak	0	+	13785963	13785968	1316095
1	13791283	13791308	Peak	0	+	13791283	13791308	1316095
1	13804018	13804043	Peak	0	+	13804018	13804043	1316095
1	13804093	13804118	Peak	0	+	13804093	13804118	1316095
1	13804163	13804208	Peak	0	+	13804163	13804208	1316095
1	13804227	13804273	Peak	0	+	13804227	13804273	1316095
1	13989372	13989386	Peak	0	+	13989372	13989386	1316095
1	13989758	13989788	Peak	0	+	13989758	13989788	1316095
1	13989958	13989988	Peak	0	+	13989958	13989988	1316095
1	13990033	13990073	Peak	0	+	13990033	13990073	1316095
1	13990098	13990117	Peak	0	+	13990098	13990117	1316095
1	13991911	13991923	Peak	0	+	13991911	13991923	1316095
1	13994518	13994548	Peak	0	+	13994518	13994548	1316095
1	13994582	13994593	Peak	0	+	13994582	13994593	1316095
1	13994823	13994848	Peak	0	+	13994823	13994848	1316095
1	13994898	13994928	Peak	0	+	13994898	13994928	1316095
1	13995096	13995124	Peak	0	+	13995096	13995124	1316095
1	14029758	14029783	Peak	0	+	14029758	14029783	1316095
1	14031523	14031528	Peak	0	+	14031523	14031528	1316095
1	14032323	14032358	Peak	0	+	14032323	14032358	1316095
1	14035352	14035363	Peak	0	+	14035352	14035363	1316095
1	14035728	14035733	Peak	0	+	14035728	14035733	1316095
1	14035888	14035908	Peak	0	+	14035888	14035908	1316095
1	14093513	14093548	Peak	0	+	14093513	14093548	1316095
1	14099822	14099833	Peak	0	+	14099822	14099833	1316095
1	14100463	14100487	Peak	0	+	14100463	14100487	1316095
1	14100583	14100600	Peak	0	+	14100583	14100600	1316095
1	14100723	14100764	Peak	0	+	14100723	14100764	1316095
1	14100806	14100828	Peak	0	+	14100806	14100828	1316095
1	14101083	14101113	Peak	0	+	14101083	14101113	1316095
1	14101457	14101483	Peak	0	+	14101457	14101483	1316095
1	14101557	14101573	Peak	0	+	14101557	14101573	1316095
1	14101608	14101633	Peak	0	+	14101608	14101633	1316095
1	14103383	14103456	Peak	0	+	14103383	14103456	1316095
1	14103593	14103618	Peak	0	+	14103593	14103618	1316095
1	14103688	14103708	Peak	0	+	14103688	14103708	1316095
1	14105498	14105503	Peak	0	+	14105498	14105503	1316095
1	14111802	14111818	Peak	0	+	14111802	14111818	1316095
1	14161463	14161490	Peak	0	+	14161463	14161490	1316095
1	14161513	14161518	Peak	0	+	14161513	14161518	1316095
1	14162683	14162688	Peak	0	+	14162683	14162688	1316095
1	14166268	14166293	Peak	0	+	14166268	14166293	1316095
1	14166347	14166368	Peak	0	+	14166347	14166368	1316095
1	14168738	14168773	Peak	0	+	14168738	14168773	1316095
1	14168794	14168818	Peak	0	+	14168794	14168818	1316095
1	14170330	14170348	Peak	0	+	14170330	14170348	1316095
1	14170613	14170618	Peak	0	+	14170613	14170618	1316095
1	14258248	14258272	Peak	0	+	14258248	14258272	1316095
1	14258313	14258338	Peak	0	+	14258313	14258338	1316095
1	14258378	14258418	Peak	0	+	14258378	14258418	1316095
1	14258437	14258488	Peak	0	+	14258437	14258488	1316095
1	14259093	14259148	Peak	0	+	14259093	14259148	1316095
1	14259168	14259208	Peak	0	+	14259168	14259208	1316095
1	14259233	14259244	Peak	0	+	14259233	14259244	1316095
1	14259258	14259285	Peak	0	+	14259258	14259285	1316095
1	14259322	14259373	Peak	0	+	14259322	14259373	1316095
1	14259407	14259453	Peak	0	+	14259407	14259453	1316095
1	14301748	14301768	Peak	0	+	14301748	14301768	1316095
1	14383867	14383904	Peak	0	+	14383867	14383904	1316095
1	14383913	14383953	Peak	0	+	14383913	14383953	1316095
1	14384023	14384058	Peak	0	+	14384023	14384058	1316095
1	14384183	14384208	Peak	0	+	14384183	14384208	1316095
1	14384299	14384351	Peak	0	+	14384299	14384351	1316095
1	14384403	14384408	Peak	0	+	14384403	14384408	1316095
1	14401711	14401724	Peak	0	+	14401711	14401724	1316095
1	14404522	14404560	Peak	0	+	14404522	14404560	1316095
1	14408491	14408516	Peak	0	+	14408491	14408516	1316095
1	14408548	14408583	Peak	0	+	14408548	14408583	1316095
1	14408653	14408693	Peak	0	+	14408653	14408693	1316095
1	14408737	14408748	Peak	0	+	14408737	14408748	1316095
1	14408773	14408793	Peak	0	+	14408773	14408793	1316095
1	14413183	14413216	Peak	0	+	14413183	14413216	1316095
1	14444318	14444333	Peak	0	+	14444318	14444333	1316095
1	14444567	14444588	Peak	0	+	14444567	14444588	1316095
1	14484889	14484906	Peak	0	+	14484889	14484906	1316095
1	14490158	14490180	Peak	0	+	14490158	14490180	1316095
1	14496535	14496555	Peak	0	+	14496535	14496555	1316095
1	14505700	14505718	Peak	0	+	14505700	14505718	1316095
1	14510583	14510613	Peak	0	+	14510583	14510613	1316095
1	14510648	14510683	Peak	0	+	14510648	14510683	1316095
1	14545603	14545608	Peak	0	+	14545603	14545608	1316095
1	14547613	14547648	Peak	0	+	14547613	14547648	1316095
1	14547668	14547703	Peak	0	+	14547668	14547703	1316095
1	14551157	14551183	Peak	0	+	14551157	14551183	1316095
1	14623843	14623848	Peak	0	+	14623843	14623848	1316095
1	14638878	14638883	Peak	0	+	14638878	14638883	1316095
1	14682853	14682868	Peak	0	+	14682853	14682868	1316095
1	14779128	14779133	Peak	0	+	14779128	14779133	1316095
1	14802513	14802547	Peak	0	+	14802513	14802547	1316095
1	14803582	14803603	Peak	0	+	14803582	14803603	1316095
1	14803659	14803678	Peak	0	+	14803659	14803678	1316095
1	14803713	14803740	Peak	0	+	14803713	14803740	1316095
1	14809978	14810003	Peak	0	+	14809978	14810003	1316095
1	14810028	14810058	Peak	0	+	14810028	14810058	1316095
1	14810088	14810093	Peak	0	+	14810088	14810093	1316095
1	14810803	14810808	Peak	0	+	14810803	14810808	1316095
1	14810868	14810873	Peak	0	+	14810868	14810873	1316095
1	14811158	14811184	Peak	0	+	14811158	14811184	1316095
1	14817333	14817358	Peak	0	+	14817333	14817358	1316095
1	14817403	14817433	Peak	0	+	14817403	14817433	1316095
1	14850023	14850048	Peak	0	+	14850023	14850048	1316095
1	14850083	14850088	Peak	0	+	14850083	14850088	1316095
1	14850120	14850144	Peak	0	+	14850120	14850144	1316095
1	14850183	14850208	Peak	0	+	14850183	14850208	1316095
1	14852758	14852783	Peak	0	+	14852758	14852783	1316095
1	14852848	14852863	Peak	0	+	14852848	14852863	1316095
1	14853439	14853478	Peak	0	+	14853439	14853478	1316095
1	14853649	14853664	Peak	0	+	14853649	14853664	1316095
1	14855171	14855183	Peak	0	+	14855171	14855183	1316095
1	14862458	14862483	Peak	0	+	14862458	14862483	1316095
1	14862518	14862553	Peak	0	+	14862518	14862553	1316095
1	14862563	14862590	Peak	0	+	14862563	14862590	1316095
1	14865819	14865834	Peak	0	+	14865819	14865834	1316095
1	14893993	14894028	Peak	0	+	14893993	14894028	1316095
1	14898793	14898818	Peak	0	+	14898793	14898818	1316095
1	14898839	14898868	Peak	0	+	14898839	14898868	1316095
1	14920723	14920743	Peak	0	+	14920723	14920743	1316095
1	14922430	14922448	Peak	0	+	14922430	14922448	1316095
1	14926938	14926963	Peak	0	+	14926938	14926963	1316095
1	14939813	14939832	Peak	0	+	14939813	14939832	1316095
1	14939913	14939947	Peak	0	+	14939913	14939947	1316095
1	14941253	14941283	Peak	0	+	14941253	14941283	1316095
1	14942672	14942683	Peak	0	+	14942672	14942683	1316095
1	14942731	14942743	Peak	0	+	14942731	14942743	1316095
1	14942840	14942871	Peak	0	+	14942840	14942871	1316095
1	14945083	14945123	Peak	0	+	14945083	14945123	1316095
1	14945133	14945188	Peak	0	+	14945133	14945188	1316095
1	14945208	14945223	Peak	0	+	14945208	14945223	1316095
1	14953843	14953880	Peak	0	+	14953843	14953880	1316095
1	14955083	14955102	Peak	0	+	14955083	14955102	1316095
1	14955633	14955648	Peak	0	+	14955633	14955648	1316095
1	14955818	14955863	Peak	0	+	14955818	14955863	1316095
1	14955912	14955932	Peak	0	+	14955912	14955932	1316095
1	14956623	14956658	Peak	0	+	14956623	14956658	1316095
1	14956758	14956791	Peak	0	+	14956758	14956791	1316095
1	14958998	14959027	Peak	0	+	14958998	14959027	1316095
1	14959103	14959160	Peak	0	+	14959103	14959160	1316095
1	14959218	14959273	Peak	0	+	14959218	14959273	1316095
1	14959293	14959331	Peak	0	+	14959293	14959331	1316095
1	14959373	14959398	Peak	0	+	14959373	14959398	1316095
1	14959453	14959458	Peak	0	+	14959453	14959458	1316095
1	14959588	14959623	Peak	0	+	14959588	14959623	1316095
1	14959683	14959711	Peak	0	+	14959683	14959711	1316095
1	14959743	14959758	Peak	0	+	14959743	14959758	1316095
1	14960843	14960880	Peak	0	+	14960843	14960880	1316095
1	14960899	14960924	Peak	0	+	14960899	14960924	1316095
1	15004263	15004300	Peak	0	+	15004263	15004300	1316095
1	15004423	15004448	Peak	0	+	15004423	15004448	1316095
1	15005377	15005395	Peak	0	+	15005377	15005395	1316095
1	15005443	15005478	Peak	0	+	15005443	15005478	1316095
1	15006873	15006898	Peak	0	+	15006873	15006898	1316095
1	15006964	15007005	Peak	0	+	15006964	15007005	1316095
1	15066953	15066958	Peak	0	+	15066953	15066958	1316095
1	15067488	15067509	Peak	0	+	15067488	15067509	1316095
1	15072802	15072828	Peak	0	+	15072802	15072828	1316095
1	15073508	15073523	Peak	0	+	15073508	15073523	1316095
1	15074418	15074423	Peak	0	+	15074418	15074423	1316095
1	15074483	15074509	Peak	0	+	15074483	15074509	1316095
1	15074568	15074573	Peak	0	+	15074568	15074573	1316095
1	15074648	15074673	Peak	0	+	15074648	15074673	1316095
1	15074708	15074733	Peak	0	+	15074708	15074733	1316095
1	15079277	15079298	Peak	0	+	15079277	15079298	1316095
1	15079333	15079358	Peak	0	+	15079333	15079358	1316095
1	15090508	15090513	Peak	0	+	15090508	15090513	1316095
1	15090648	15090687	Peak	0	+	15090648	15090687	1316095
1	15090733	15090771	Peak	0	+	15090733	15090771	1316095
1	15090802	15090818	Peak	0	+	15090802	15090818	1316095
1	15090829	15090849	Peak	0	+	15090829	15090849	1316095
1	15091232	15091248	Peak	0	+	15091232	15091248	1316095
1	15104640	15104673	Peak	0	+	15104640	15104673	1316095
1	15145317	15145329	Peak	0	+	15145317	15145329	1316095
1	15155308	15155349	Peak	0	+	15155308	15155349	1316095
1	15155403	15155428	Peak	0	+	15155403	15155428	1316095
1	15155431	15155433	Peak	0	+	15155431	15155433	1316095
1	15157202	15157228	Peak	0	+	15157202	15157228	1316095
1	15157473	15157503	Peak	0	+	15157473	15157503	1316095
1	15157547	15157563	Peak	0	+	15157547	15157563	1316095
1	15157603	15157638	Peak	0	+	15157603	15157638	1316095
1	15162648	15162673	Peak	0	+	15162648	15162673	1316095
1	15162708	15162733	Peak	0	+	15162708	15162733	1316095
1	15168001	15168025	Peak	0	+	15168001	15168025	1316095
1	15168103	15168138	Peak	0	+	15168103	15168138	1316095
1	15171572	15171593	Peak	0	+	15171572	15171593	1316095
1	15171658	15171663	Peak	0	+	15171658	15171663	1316095
1	15172778	15172783	Peak	0	+	15172778	15172783	1316095
1	15173008	15173048	Peak	0	+	15173008	15173048	1316095
1	15175511	15175530	Peak	0	+	15175511	15175530	1316095
1	15177018	15177023	Peak	0	+	15177018	15177023	1316095
1	15208178	15208208	Peak	0	+	15208178	15208208	1316095
1	15268963	15268983	Peak	0	+	15268963	15268983	1316095
1	15274838	15274863	Peak	0	+	15274838	15274863	1316095
1	15317613	15317643	Peak	0	+	15317613	15317643	1316095
1	15318283	15318333	Peak	0	+	15318283	15318333	1316095
1	15340152	15340170	Peak	0	+	15340152	15340170	1316095
1	15352453	15352478	Peak	0	+	15352453	15352478	1316095
1	15352523	15352558	Peak	0	+	15352523	15352558	1316095
1	15352592	15352618	Peak	0	+	15352592	15352618	1316095
1	15352698	15352718	Peak	0	+	15352698	15352718	1316095
1	15443588	15443618	Peak	0	+	15443588	15443618	1316095
1	15444813	15444849	Peak	0	+	15444813	15444849	1316095
1	15444863	15444918	Peak	0	+	15444863	15444918	1316095
1	15444943	15444948	Peak	0	+	15444943	15444948	1316095
1	15450648	15450678	Peak	0	+	15450648	15450678	1316095
1	15472448	15472453	Peak	0	+	15472448	15472453	1316095
1	15512488	15512500	Peak	0	+	15512488	15512500	1316095
1	15516458	15516463	Peak	0	+	15516458	15516463	1316095
1	15517703	15517749	Peak	0	+	15517703	15517749	1316095
1	15517898	15517920	Peak	0	+	15517898	15517920	1316095
1	15518042	15518073	Peak	0	+	15518042	15518073	1316095
1	15518113	15518138	Peak	0	+	15518113	15518138	1316095
1	15518175	15518200	Peak	0	+	15518175	15518200	1316095
1	15518233	15518263	Peak	0	+	15518233	15518263	1316095
1	15518483	15518503	Peak	0	+	15518483	15518503	1316095
1	15518788	15518813	Peak	0	+	15518788	15518813	1316095
1	15522668	15522703	Peak	0	+	15522668	15522703	1316095
1	15522733	15522773	Peak	0	+	15522733	15522773	1316095
1	15556078	15556083	Peak	0	+	15556078	15556083	1316095
1	15572358	15572363	Peak	0	+	15572358	15572363	1316095
1	15588213	15588218	Peak	0	+	15588213	15588218	1316095
1	15606018	15606043	Peak	0	+	15606018	15606043	1316095
1	15686761	15686784	Peak	0	+	15686761	15686784	1316095
1	15702233	15702258	Peak	0	+	15702233	15702258	1316095
1	15702318	15702323	Peak	0	+	15702318	15702323	1316095
1	15726613	15726637	Peak	0	+	15726613	15726637	1316095
1	15727698	15727713	Peak	0	+	15727698	15727713	1316095
1	15735673	15735694	Peak	0	+	15735673	15735694	1316095
1	15773007	15773025	Peak	0	+	15773007	15773025	1316095
1	15777528	15777558	Peak	0	+	15777528	15777558	1316095
1	15777590	15777616	Peak	0	+	15777590	15777616	1316095
1	15778241	15778254	Peak	0	+	15778241	15778254	1316095
1	15780758	15780763	Peak	0	+	15780758	15780763	1316095
1	15780768	15780773	Peak	0	+	15780768	15780773	1316095
1	15785048	15785053	Peak	0	+	15785048	15785053	1316095
1	15785128	15785145	Peak	0	+	15785128	15785145	1316095
1	15785318	15785343	Peak	0	+	15785318	15785343	1316095
1	15786535	15786567	Peak	0	+	15786535	15786567	1316095
1	15786570	15786613	Peak	0	+	15786570	15786613	1316095
1	15789198	15789203	Peak	0	+	15789198	15789203	1316095
1	15805233	15805268	Peak	0	+	15805233	15805268	1316095
1	15808553	15808613	Peak	0	+	15808553	15808613	1316095
1	15808619	15808668	Peak	0	+	15808619	15808668	1316095
1	15808701	15808738	Peak	0	+	15808701	15808738	1316095
1	15808790	15808812	Peak	0	+	15808790	15808812	1316095
1	15809708	15809742	Peak	0	+	15809708	15809742	1316095
1	15809788	15809823	Peak	0	+	15809788	15809823	1316095
1	15809926	15809967	Peak	0	+	15809926	15809967	1316095
1	15810037	15810061	Peak	0	+	15810037	15810061	1316095
1	15810103	15810147	Peak	0	+	15810103	15810147	1316095
1	15816139	15816156	Peak	0	+	15816139	15816156	1316095
1	15817423	15817453	Peak	0	+	15817423	15817453	1316095
1	15817487	15817518	Peak	0	+	15817487	15817518	1316095
1	15817548	15817593	Peak	0	+	15817548	15817593	1316095
1	15817643	15817688	Peak	0	+	15817643	15817688	1316095
1	15904807	15904828	Peak	0	+	15904807	15904828	1316095
1	15904908	15904938	Peak	0	+	15904908	15904938	1316095
1	15905048	15905078	Peak	0	+	15905048	15905078	1316095
1	15906008	15906013	Peak	0	+	15906008	15906013	1316095
1	15906101	15906120	Peak	0	+	15906101	15906120	1316095
1	15906173	15906198	Peak	0	+	15906173	15906198	1316095
1	15906353	15906395	Peak	0	+	15906353	15906395	1316095
1	15908243	15908248	Peak	0	+	15908243	15908248	1316095
1	15908733	15908738	Peak	0	+	15908733	15908738	1316095
1	15909026	15909037	Peak	0	+	15909026	15909037	1316095
1	15909091	15909108	Peak	0	+	15909091	15909108	1316095
1	15988914	15988948	Peak	0	+	15988914	15988948	1316095
1	15988963	15989001	Peak	0	+	15988963	15989001	1316095
1	15989033	15989058	Peak	0	+	15989033	15989058	1316095
1	15989278	15989283	Peak	0	+	15989278	15989283	1316095
1	15997607	15997653	Peak	0	+	15997607	15997653	1316095
1	15997693	15997743	Peak	0	+	15997693	15997743	1316095
1	15997772	15997786	Peak	0	+	15997772	15997786	1316095
1	15997833	15997853	Peak	0	+	15997833	15997853	1316095
1	15998813	15998818	Peak	0	+	15998813	15998818	1316095
1	15999082	15999108	Peak	0	+	15999082	15999108	1316095
1	16000328	16000343	Peak	0	+	16000328	16000343	1316095
1	16042158	16042163	Peak	0	+	16042158	16042163	1316095
1	16042518	16042553	Peak	0	+	16042518	16042553	1316095
1	16042618	16042644	Peak	0	+	16042618	16042644	1316095
1	16045258	16045263	Peak	0	+	16045258	16045263	1316095
1	16045553	16045583	Peak	0	+	16045553	16045583	1316095
1	16047393	16047398	Peak	0	+	16047393	16047398	1316095
1	16047443	16047463	Peak	0	+	16047443	16047463	1316095
1	16047548	16047553	Peak	0	+	16047548	16047553	1316095
1	16048113	16048138	Peak	0	+	16048113	16048138	1316095
1	16049923	16049948	Peak	0	+	16049923	16049948	1316095
1	16050018	16050023	Peak	0	+	16050018	16050023	1316095
1	16050558	16050563	Peak	0	+	16050558	16050563	1316095
1	16057673	16057678	Peak	0	+	16057673	16057678	1316095
1	16059098	16059103	Peak	0	+	16059098	16059103	1316095
1	16063503	16063519	Peak	0	+	16063503	16063519	1316095
1	16064751	16064769	Peak	0	+	16064751	16064769	1316095
1	16065918	16065938	Peak	0	+	16065918	16065938	1316095
1	16066494	16066513	Peak	0	+	16066494	16066513	1316095
1	16066598	16066603	Peak	0	+	16066598	16066603	1316095
1	16067127	16067148	Peak	0	+	16067127	16067148	1316095
1	16068326	16068338	Peak	0	+	16068326	16068338	1316095
1	16118867	16118889	Peak	0	+	16118867	16118889	1316095
1	16119053	16119068	Peak	0	+	16119053	16119068	1316095
1	16119483	16119488	Peak	0	+	16119483	16119488	1316095
1	16122437	16122456	Peak	0	+	16122437	16122456	1316095
1	16122742	16122768	Peak	0	+	16122742	16122768	1316095
1	16129718	16129738	Peak	0	+	16129718	16129738	1316095
1	16130758	16130763	Peak	0	+	16130758	16130763	1316095
1	16174670	16174692	Peak	0	+	16174670	16174692	1316095
1	16174758	16174778	Peak	0	+	16174758	16174778	1316095
1	16177923	16177948	Peak	0	+	16177923	16177948	1316095
1	16178028	16178064	Peak	0	+	16178028	16178064	1316095
1	16178145	16178168	Peak	0	+	16178145	16178168	1316095
1	16178173	16178193	Peak	0	+	16178173	16178193	1316095
1	16178388	16178408	Peak	0	+	16178388	16178408	1316095
1	16199568	16199573	Peak	0	+	16199568	16199573	1316095
1	16331708	16331728	Peak	0	+	16331708	16331728	1316095
1	16331773	16331793	Peak	0	+	16331773	16331793	1316095
1	16334198	16334223	Peak	0	+	16334198	16334223	1316095
1	16340448	16340473	Peak	0	+	16340448	16340473	1316095
1	16340513	16340549	Peak	0	+	16340513	16340549	1316095
1	16340577	16340614	Peak	0	+	16340577	16340614	1316095
1	16340643	16340668	Peak	0	+	16340643	16340668	1316095
1	16344978	16344989	Peak	0	+	16344978	16344989	1316095
1	16346113	16346118	Peak	0	+	16346113	16346118	1316095
1	16346676	16346694	Peak	0	+	16346676	16346694	1316095
1	16346770	16346796	Peak	0	+	16346770	16346796	1316095
1	16349683	16349700	Peak	0	+	16349683	16349700	1316095
1	16356084	16356105	Peak	0	+	16356084	16356105	1316095
1	16356198	16356224	Peak	0	+	16356198	16356224	1316095
1	16370103	16370108	Peak	0	+	16370103	16370108	1316095
1	16370697	16370709	Peak	0	+	16370697	16370709	1316095
1	16373213	16373238	Peak	0	+	16373213	16373238	1316095
1	16374113	16374148	Peak	0	+	16374113	16374148	1316095
1	16374233	16374263	Peak	0	+	16374233	16374263	1316095
1	16374358	16374363	Peak	0	+	16374358	16374363	1316095
1	16374412	16374423	Peak	0	+	16374412	16374423	1316095
1	16375718	16375738	Peak	0	+	16375718	16375738	1316095
1	16375823	16375858	Peak	0	+	16375823	16375858	1316095
1	16376051	16376076	Peak	0	+	16376051	16376076	1316095
1	16377518	16377550	Peak	0	+	16377518	16377550	1316095
1	16434958	16434963	Peak	0	+	16434958	16434963	1316095
1	16435022	16435042	Peak	0	+	16435022	16435042	1316095
1	16436018	16436042	Peak	0	+	16436018	16436042	1316095
1	16448636	16448650	Peak	0	+	16448636	16448650	1316095
1	16448690	16448718	Peak	0	+	16448690	16448718	1316095
1	16449488	16449500	Peak	0	+	16449488	16449500	1316095
1	16467683	16467688	Peak	0	+	16467683	16467688	1316095
1	16467741	16467763	Peak	0	+	16467741	16467763	1316095
1	16473033	16473058	Peak	0	+	16473033	16473058	1316095
1	16475129	16475148	Peak	0	+	16475129	16475148	1316095
1	16475288	16475313	Peak	0	+	16475288	16475313	1316095
1	16475352	16475368	Peak	0	+	16475352	16475368	1316095
1	16475393	16475438	Peak	0	+	16475393	16475438	1316095
1	16476183	16476205	Peak	0	+	16476183	16476205	1316095
1	16485150	16485176	Peak	0	+	16485150	16485176	1316095
1	16485208	16485211	Peak	0	+	16485208	16485211	1316095
1	16485213	16485243	Peak	0	+	16485213	16485243	1316095
1	16485268	16485327	Peak	0	+	16485268	16485327	1316095
1	16486597	16486618	Peak	0	+	16486597	16486618	1316095
1	16493443	16493468	Peak	0	+	16493443	16493468	1316095
1	16493503	16493533	Peak	0	+	16493503	16493533	1316095
1	16493558	16493588	Peak	0	+	16493558	16493588	1316095
1	16494533	16494548	Peak	0	+	16494533	16494548	1316095
1	16573938	16573953	Peak	0	+	16573938	16573953	1316095
1	16574102	16574118	Peak	0	+	16574102	16574118	1316095
1	16574148	16574153	Peak	0	+	16574148	16574153	1316095
1	16574193	16574218	Peak	0	+	16574193	16574218	1316095
1	16587453	16587488	Peak	0	+	16587453	16587488	1316095
1	16587543	16587548	Peak	0	+	16587543	16587548	1316095
1	16592403	16592428	Peak	0	+	16592403	16592428	1316095
1	16592503	16592543	Peak	0	+	16592503	16592543	1316095
1	16592573	16592593	Peak	0	+	16592573	16592593	1316095
1	16592623	16592653	Peak	0	+	16592623	16592653	1316095
1	16594531	16594543	Peak	0	+	16594531	16594543	1316095
1	16594659	16594688	Peak	0	+	16594659	16594688	1316095
1	16600120	16600140	Peak	0	+	16600120	16600140	1316095
1	16601737	16601754	Peak	0	+	16601737	16601754	1316095
1	16602868	16602873	Peak	0	+	16602868	16602873	1316095
1	16605858	16605893	Peak	0	+	16605858	16605893	1316095
1	16605908	16605939	Peak	0	+	16605908	16605939	1316095
1	16698011	16698068	Peak	0	+	16698011	16698068	1316095
1	16698093	16698111	Peak	0	+	16698093	16698111	1316095
1	16774414	16774444	Peak	0	+	16774414	16774444	1316095
1	16776263	16776288	Peak	0	+	16776263	16776288	1316095
1	16777183	16777188	Peak	0	+	16777183	16777188	1316095
1	16777248	16777253	Peak	0	+	16777248	16777253	1316095
1	16779508	16779538	Peak	0	+	16779508	16779538	1316095
1	16783239	16783260	Peak	0	+	16783239	16783260	1316095
1	16787903	16787947	Peak	0	+	16787903	16787947	1316095
1	16788011	16788030	Peak	0	+	16788011	16788030	1316095
1	16791588	16791593	Peak	0	+	16791588	16791593	1316095
1	16792713	16792743	Peak	0	+	16792713	16792743	1316095
1	16792813	16792838	Peak	0	+	16792813	16792838	1316095
1	16795797	16795815	Peak	0	+	16795797	16795815	1316095
1	16796393	16796420	Peak	0	+	16796393	16796420	1316095
1	16798433	16798448	Peak	0	+	16798433	16798448	1316095
1	16800933	16800938	Peak	0	+	16800933	16800938	1316095
1	16802026	16802038	Peak	0	+	16802026	16802038	1316095
1	16820173	16820188	Peak	0	+	16820173	16820188	1316095
[truncated: 141,010 more rows]
