# Supplementary material for: The native cistrome and sequence motif families of the maize ear
Source: PLoS Genet. 2021 Aug 12;17(8):e1009689. doi: 10.1371/journal.pgen.1009689 (PMC8360572; doi:10.1371/journal.pgen.1009689)
Supplement: S2 Zip File — Bed files of peak segments called by iSeg at a series of cutoffs; bc 1, 3, 5, 7, and 9. MFs (sliding window capturing fragment midpoint clusters) scores were used as the input. Included are the 5 BED files for B73v3, a readme (txt) file, and a summary statistics table (xlsx) captured from Table Browser for files on UCSC genome browser, genomaize, for each iSeg bigbed source file. (ZIP) [file pgen.1009689.s027.zip › fes_MOA_frenters_B73v3_iSEGpeaksBC9.BED]

track name="MOA_ES_ABCD_Frenter_iSEG_bc9.0_v180620" description="table browser query on hub_31_MOA_ES_ABCD_Frenter_iSEG_bc9.0_v180620" visibility=3 url=
1	37138	37158	Peak	0	+	37138	37158	1316095
1	86838	86873	Peak	0	+	86838	86873	1316095
1	86927	86958	Peak	0	+	86927	86958	1316095
1	128073	128103	Peak	0	+	128073	128103	1316095
1	128143	128164	Peak	0	+	128143	128164	1316095
1	145577	145599	Peak	0	+	145577	145599	1316095
1	145718	145738	Peak	0	+	145718	145738	1316095
1	156131	156163	Peak	0	+	156131	156163	1316095
1	156293	156313	Peak	0	+	156293	156313	1316095
1	222288	222308	Peak	0	+	222288	222308	1316095
1	222363	222413	Peak	0	+	222363	222413	1316095
1	225978	225999	Peak	0	+	225978	225999	1316095
1	227736	227754	Peak	0	+	227736	227754	1316095
1	227833	227853	Peak	0	+	227833	227853	1316095
1	240610	240638	Peak	0	+	240610	240638	1316095
1	405663	405684	Peak	0	+	405663	405684	1316095
1	406702	406713	Peak	0	+	406702	406713	1316095
1	410243	410263	Peak	0	+	410243	410263	1316095
1	411363	411388	Peak	0	+	411363	411388	1316095
1	419418	419448	Peak	0	+	419418	419448	1316095
1	419989	420023	Peak	0	+	419989	420023	1316095
1	420443	420478	Peak	0	+	420443	420478	1316095
1	420767	420789	Peak	0	+	420767	420789	1316095
1	421336	421356	Peak	0	+	421336	421356	1316095
1	421378	421409	Peak	0	+	421378	421409	1316095
1	421448	421478	Peak	0	+	421448	421478	1316095
1	421523	421568	Peak	0	+	421523	421568	1316095
1	421608	421641	Peak	0	+	421608	421641	1316095
1	421663	421711	Peak	0	+	421663	421711	1316095
1	526908	526943	Peak	0	+	526908	526943	1316095
1	642817	642829	Peak	0	+	642817	642829	1316095
1	680568	680593	Peak	0	+	680568	680593	1316095
1	979708	979713	Peak	0	+	979708	979713	1316095
1	979773	979803	Peak	0	+	979773	979803	1316095
1	1004833	1004853	Peak	0	+	1004833	1004853	1316095
1	1004908	1004913	Peak	0	+	1004908	1004913	1316095
1	1004973	1004998	Peak	0	+	1004973	1004998	1316095
1	1040228	1040247	Peak	0	+	1040228	1040247	1316095
1	1155123	1155143	Peak	0	+	1155123	1155143	1316095
1	1201350	1201368	Peak	0	+	1201350	1201368	1316095
1	1201422	1201436	Peak	0	+	1201422	1201436	1316095
1	1564853	1564858	Peak	0	+	1564853	1564858	1316095
1	1566098	1566123	Peak	0	+	1566098	1566123	1316095
1	1662669	1662683	Peak	0	+	1662669	1662683	1316095
1	1662939	1662973	Peak	0	+	1662939	1662973	1316095
1	1663023	1663048	Peak	0	+	1663023	1663048	1316095
1	1664195	1664213	Peak	0	+	1664195	1664213	1316095
1	1664593	1664613	Peak	0	+	1664593	1664613	1316095
1	1664688	1664713	Peak	0	+	1664688	1664713	1316095
1	1665041	1665058	Peak	0	+	1665041	1665058	1316095
1	1683818	1683844	Peak	0	+	1683818	1683844	1316095
1	1684458	1684483	Peak	0	+	1684458	1684483	1316095
1	1684535	1684548	Peak	0	+	1684535	1684548	1316095
1	1684633	1684650	Peak	0	+	1684633	1684650	1316095
1	1761625	1761640	Peak	0	+	1761625	1761640	1316095
1	1788954	1788993	Peak	0	+	1788954	1788993	1316095
1	1789038	1789063	Peak	0	+	1789038	1789063	1316095
1	1847398	1847421	Peak	0	+	1847398	1847421	1316095
1	1877253	1877278	Peak	0	+	1877253	1877278	1316095
1	1879198	1879229	Peak	0	+	1879198	1879229	1316095
1	1953237	1953258	Peak	0	+	1953237	1953258	1316095
1	1960453	1960470	Peak	0	+	1960453	1960470	1316095
1	1967988	1968013	Peak	0	+	1967988	1968013	1316095
1	1968083	1968139	Peak	0	+	1968083	1968139	1316095
1	2035643	2035669	Peak	0	+	2035643	2035669	1316095
1	2035726	2035763	Peak	0	+	2035726	2035763	1316095
1	2035825	2035860	Peak	0	+	2035825	2035860	1316095
1	2035903	2035929	Peak	0	+	2035903	2035929	1316095
1	2035988	2036010	Peak	0	+	2035988	2036010	1316095
1	2036017	2036034	Peak	0	+	2036017	2036034	1316095
1	2044711	2044728	Peak	0	+	2044711	2044728	1316095
1	2087679	2087692	Peak	0	+	2087679	2087692	1316095
1	2210383	2210413	Peak	0	+	2210383	2210413	1316095
1	2219063	2219093	Peak	0	+	2219063	2219093	1316095
1	2300377	2300398	Peak	0	+	2300377	2300398	1316095
1	2303472	2303483	Peak	0	+	2303472	2303483	1316095
1	2328228	2328253	Peak	0	+	2328228	2328253	1316095
1	2386068	2386088	Peak	0	+	2386068	2386088	1316095
1	2388811	2388832	Peak	0	+	2388811	2388832	1316095
1	2425705	2425733	Peak	0	+	2425705	2425733	1316095
1	2425910	2425938	Peak	0	+	2425910	2425938	1316095
1	2432556	2432567	Peak	0	+	2432556	2432567	1316095
1	2464633	2464653	Peak	0	+	2464633	2464653	1316095
1	2542728	2542748	Peak	0	+	2542728	2542748	1316095
1	2655568	2655579	Peak	0	+	2655568	2655579	1316095
1	2683610	2683653	Peak	0	+	2683610	2683653	1316095
1	2706078	2706103	Peak	0	+	2706078	2706103	1316095
1	2739243	2739279	Peak	0	+	2739243	2739279	1316095
1	2739378	2739383	Peak	0	+	2739378	2739383	1316095
1	2739439	2739459	Peak	0	+	2739439	2739459	1316095
1	2750533	2750563	Peak	0	+	2750533	2750563	1316095
1	2750593	2750607	Peak	0	+	2750593	2750607	1316095
1	2781578	2781613	Peak	0	+	2781578	2781613	1316095
1	2781651	2781673	Peak	0	+	2781651	2781673	1316095
1	2785798	2785845	Peak	0	+	2785798	2785845	1316095
1	2787901	2787918	Peak	0	+	2787901	2787918	1316095
1	2788003	2788013	Peak	0	+	2788003	2788013	1316095
1	2790558	2790588	Peak	0	+	2790558	2790588	1316095
1	2801832	2801851	Peak	0	+	2801832	2801851	1316095
1	2801921	2801941	Peak	0	+	2801921	2801941	1316095
1	2839214	2839243	Peak	0	+	2839214	2839243	1316095
1	2839317	2839338	Peak	0	+	2839317	2839338	1316095
1	2841227	2841246	Peak	0	+	2841227	2841246	1316095
1	2856563	2856585	Peak	0	+	2856563	2856585	1316095
1	2856610	2856630	Peak	0	+	2856610	2856630	1316095
1	2856663	2856698	Peak	0	+	2856663	2856698	1316095
1	2894238	2894258	Peak	0	+	2894238	2894258	1316095
1	2894298	2894328	Peak	0	+	2894298	2894328	1316095
1	2895818	2895838	Peak	0	+	2895818	2895838	1316095
1	2895853	2895868	Peak	0	+	2895853	2895868	1316095
1	2929952	2929983	Peak	0	+	2929952	2929983	1316095
1	2930038	2930068	Peak	0	+	2930038	2930068	1316095
1	2930103	2930124	Peak	0	+	2930103	2930124	1316095
1	2949112	2949123	Peak	0	+	2949112	2949123	1316095
1	2949144	2949158	Peak	0	+	2949144	2949158	1316095
1	2949264	2949278	Peak	0	+	2949264	2949278	1316095
1	2949304	2949321	Peak	0	+	2949304	2949321	1316095
1	2949372	2949383	Peak	0	+	2949372	2949383	1316095
1	2949613	2949633	Peak	0	+	2949613	2949633	1316095
1	2993122	2993133	Peak	0	+	2993122	2993133	1316095
1	2993693	2993718	Peak	0	+	2993693	2993718	1316095
1	3002163	3002168	Peak	0	+	3002163	3002168	1316095
1	3022168	3022188	Peak	0	+	3022168	3022188	1316095
1	3022373	3022395	Peak	0	+	3022373	3022395	1316095
1	3036258	3036288	Peak	0	+	3036258	3036288	1316095
1	3036388	3036393	Peak	0	+	3036388	3036393	1316095
1	3036493	3036513	Peak	0	+	3036493	3036513	1316095
1	3044145	3044168	Peak	0	+	3044145	3044168	1316095
1	3044238	3044263	Peak	0	+	3044238	3044263	1316095
1	3063138	3063143	Peak	0	+	3063138	3063143	1316095
1	3075216	3075234	Peak	0	+	3075216	3075234	1316095
1	3075760	3075788	Peak	0	+	3075760	3075788	1316095
1	3075918	3075938	Peak	0	+	3075918	3075938	1316095
1	3076128	3076158	Peak	0	+	3076128	3076158	1316095
1	3090214	3090265	Peak	0	+	3090214	3090265	1316095
1	3090278	3090313	Peak	0	+	3090278	3090313	1316095
1	3090348	3090373	Peak	0	+	3090348	3090373	1316095
1	3123028	3123058	Peak	0	+	3123028	3123058	1316095
1	3123108	3123150	Peak	0	+	3123108	3123150	1316095
1	3129698	3129719	Peak	0	+	3129698	3129719	1316095
1	3132563	3132593	Peak	0	+	3132563	3132593	1316095
1	3168863	3168888	Peak	0	+	3168863	3168888	1316095
1	3169013	3169018	Peak	0	+	3169013	3169018	1316095
1	3171083	3171108	Peak	0	+	3171083	3171108	1316095
1	3171298	3171325	Peak	0	+	3171298	3171325	1316095
1	3190458	3190473	Peak	0	+	3190458	3190473	1316095
1	3193926	3193948	Peak	0	+	3193926	3193948	1316095
1	3194233	3194238	Peak	0	+	3194233	3194238	1316095
1	3262238	3262243	Peak	0	+	3262238	3262243	1316095
1	3265303	3265323	Peak	0	+	3265303	3265323	1316095
1	3272398	3272414	Peak	0	+	3272398	3272414	1316095
1	3272467	3272496	Peak	0	+	3272467	3272496	1316095
1	3273013	3273034	Peak	0	+	3273013	3273034	1316095
1	3349883	3349908	Peak	0	+	3349883	3349908	1316095
1	3351864	3351888	Peak	0	+	3351864	3351888	1316095
1	3351993	3352033	Peak	0	+	3351993	3352033	1316095
1	3355500	3355528	Peak	0	+	3355500	3355528	1316095
1	3356418	3356438	Peak	0	+	3356418	3356438	1316095
1	3361842	3361853	Peak	0	+	3361842	3361853	1316095
1	3391000	3391014	Peak	0	+	3391000	3391014	1316095
1	3402649	3402673	Peak	0	+	3402649	3402673	1316095
1	3402729	3402743	Peak	0	+	3402729	3402743	1316095
1	3432143	3432168	Peak	0	+	3432143	3432168	1316095
1	3440893	3440898	Peak	0	+	3440893	3440898	1316095
1	3445803	3445823	Peak	0	+	3445803	3445823	1316095
1	3445908	3445928	Peak	0	+	3445908	3445928	1316095
1	3462288	3462293	Peak	0	+	3462288	3462293	1316095
1	3468418	3468423	Peak	0	+	3468418	3468423	1316095
1	3468490	3468518	Peak	0	+	3468490	3468518	1316095
1	3541318	3541323	Peak	0	+	3541318	3541323	1316095
1	3558233	3558258	Peak	0	+	3558233	3558258	1316095
1	3558305	3558325	Peak	0	+	3558305	3558325	1316095
1	3558378	3558398	Peak	0	+	3558378	3558398	1316095
1	3661086	3661098	Peak	0	+	3661086	3661098	1316095
1	3661149	3661163	Peak	0	+	3661149	3661163	1316095
1	3661176	3661197	Peak	0	+	3661176	3661197	1316095
1	3662068	3662088	Peak	0	+	3662068	3662088	1316095
1	3662158	3662169	Peak	0	+	3662158	3662169	1316095
1	3662713	3662733	Peak	0	+	3662713	3662733	1316095
1	3694633	3694653	Peak	0	+	3694633	3694653	1316095
1	3694850	3694869	Peak	0	+	3694850	3694869	1316095
1	3694918	3694935	Peak	0	+	3694918	3694935	1316095
1	3695148	3695153	Peak	0	+	3695148	3695153	1316095
1	3695158	3695163	Peak	0	+	3695158	3695163	1316095
1	3695223	3695243	Peak	0	+	3695223	3695243	1316095
1	3695823	3695848	Peak	0	+	3695823	3695848	1316095
1	3695883	3695913	Peak	0	+	3695883	3695913	1316095
1	3695980	3695998	Peak	0	+	3695980	3695998	1316095
1	3706718	3706728	Peak	0	+	3706718	3706728	1316095
1	3727401	3727416	Peak	0	+	3727401	3727416	1316095
1	3732353	3732358	Peak	0	+	3732353	3732358	1316095
1	3732912	3732938	Peak	0	+	3732912	3732938	1316095
1	3733143	3733148	Peak	0	+	3733143	3733148	1316095
1	3824118	3824154	Peak	0	+	3824118	3824154	1316095
1	3824207	3824238	Peak	0	+	3824207	3824238	1316095
1	3824288	3824313	Peak	0	+	3824288	3824313	1316095
1	3871943	3871975	Peak	0	+	3871943	3871975	1316095
1	3872013	3872038	Peak	0	+	3872013	3872038	1316095
1	3872093	3872118	Peak	0	+	3872093	3872118	1316095
1	3880413	3880418	Peak	0	+	3880413	3880418	1316095
1	3883161	3883181	Peak	0	+	3883161	3883181	1316095
1	3883273	3883278	Peak	0	+	3883273	3883278	1316095
1	4011801	4011823	Peak	0	+	4011801	4011823	1316095
1	4011873	4011893	Peak	0	+	4011873	4011893	1316095
1	4034021	4034037	Peak	0	+	4034021	4034037	1316095
1	4039656	4039676	Peak	0	+	4039656	4039676	1316095
1	4045758	4045763	Peak	0	+	4045758	4045763	1316095
1	4046197	4046224	Peak	0	+	4046197	4046224	1316095
1	4054508	4054521	Peak	0	+	4054508	4054521	1316095
1	4063368	4063403	Peak	0	+	4063368	4063403	1316095
1	4063443	4063479	Peak	0	+	4063443	4063479	1316095
1	4112633	4112638	Peak	0	+	4112633	4112638	1316095
1	4113079	4113108	Peak	0	+	4113079	4113108	1316095
1	4116364	4116378	Peak	0	+	4116364	4116378	1316095
1	4139428	4139452	Peak	0	+	4139428	4139452	1316095
1	4204182	4204196	Peak	0	+	4204182	4204196	1316095
1	4240053	4240078	Peak	0	+	4240053	4240078	1316095
1	4287172	4287183	Peak	0	+	4287172	4287183	1316095
1	4307428	4307444	Peak	0	+	4307428	4307444	1316095
1	4352803	4352843	Peak	0	+	4352803	4352843	1316095
1	4353153	4353183	Peak	0	+	4353153	4353183	1316095
1	4438078	4438083	Peak	0	+	4438078	4438083	1316095
1	4439053	4439078	Peak	0	+	4439053	4439078	1316095
1	4440783	4440808	Peak	0	+	4440783	4440808	1316095
1	4443318	4443333	Peak	0	+	4443318	4443333	1316095
1	4443388	4443413	Peak	0	+	4443388	4443413	1316095
1	4446353	4446375	Peak	0	+	4446353	4446375	1316095
1	4505093	4505113	Peak	0	+	4505093	4505113	1316095
1	4505174	4505207	Peak	0	+	4505174	4505207	1316095
1	4511468	4511485	Peak	0	+	4511468	4511485	1316095
1	4540493	4540498	Peak	0	+	4540493	4540498	1316095
1	4540598	4540623	Peak	0	+	4540598	4540623	1316095
1	4548737	4548763	Peak	0	+	4548737	4548763	1316095
1	4548858	4548878	Peak	0	+	4548858	4548878	1316095
1	4548978	4548983	Peak	0	+	4548978	4548983	1316095
1	4549228	4549253	Peak	0	+	4549228	4549253	1316095
1	4550138	4550143	Peak	0	+	4550138	4550143	1316095
1	4586404	4586428	Peak	0	+	4586404	4586428	1316095
1	4586483	4586513	Peak	0	+	4586483	4586513	1316095
1	4591993	4591998	Peak	0	+	4591993	4591998	1316095
1	4593318	4593334	Peak	0	+	4593318	4593334	1316095
1	4594469	4594498	Peak	0	+	4594469	4594498	1316095
1	4594611	4594628	Peak	0	+	4594611	4594628	1316095
1	4597024	4597038	Peak	0	+	4597024	4597038	1316095
1	4598223	4598243	Peak	0	+	4598223	4598243	1316095
1	4598283	4598303	Peak	0	+	4598283	4598303	1316095
1	4599328	4599339	Peak	0	+	4599328	4599339	1316095
1	4599728	4599733	Peak	0	+	4599728	4599733	1316095
1	4600413	4600438	Peak	0	+	4600413	4600438	1316095
1	4610368	4610373	Peak	0	+	4610368	4610373	1316095
1	4610428	4610448	Peak	0	+	4610428	4610448	1316095
1	4611043	4611048	Peak	0	+	4611043	4611048	1316095
1	4611103	4611128	Peak	0	+	4611103	4611128	1316095
1	4611187	4611218	Peak	0	+	4611187	4611218	1316095
1	4720273	4720294	Peak	0	+	4720273	4720294	1316095
1	4720602	4720618	Peak	0	+	4720602	4720618	1316095
1	4735508	4735534	Peak	0	+	4735508	4735534	1316095
1	4746073	4746093	Peak	0	+	4746073	4746093	1316095
1	4749333	4749360	Peak	0	+	4749333	4749360	1316095
1	4754518	4754553	Peak	0	+	4754518	4754553	1316095
1	4754569	4754593	Peak	0	+	4754569	4754593	1316095
1	4760769	4760783	Peak	0	+	4760769	4760783	1316095
1	4765058	4765078	Peak	0	+	4765058	4765078	1316095
1	4871238	4871263	Peak	0	+	4871238	4871263	1316095
1	4871308	4871353	Peak	0	+	4871308	4871353	1316095
1	4892513	4892538	Peak	0	+	4892513	4892538	1316095
1	4973213	4973238	Peak	0	+	4973213	4973238	1316095
1	4974860	4974874	Peak	0	+	4974860	4974874	1316095
1	4975138	4975163	Peak	0	+	4975138	4975163	1316095
1	4991028	4991070	Peak	0	+	4991028	4991070	1316095
1	4991122	4991133	Peak	0	+	4991122	4991133	1316095
1	4995653	4995658	Peak	0	+	4995653	4995658	1316095
1	4997105	4997129	Peak	0	+	4997105	4997129	1316095
1	5000433	5000438	Peak	0	+	5000433	5000438	1316095
1	5001793	5001798	Peak	0	+	5001793	5001798	1316095
1	5002053	5002064	Peak	0	+	5002053	5002064	1316095
1	5002068	5002073	Peak	0	+	5002068	5002073	1316095
1	5002343	5002348	Peak	0	+	5002343	5002348	1316095
1	5002408	5002433	Peak	0	+	5002408	5002433	1316095
1	5024613	5024642	Peak	0	+	5024613	5024642	1316095
1	5039147	5039159	Peak	0	+	5039147	5039159	1316095
1	5048947	5048964	Peak	0	+	5048947	5048964	1316095
1	5048982	5049003	Peak	0	+	5048982	5049003	1316095
1	5052917	5052938	Peak	0	+	5052917	5052938	1316095
1	5082845	5082864	Peak	0	+	5082845	5082864	1316095
1	5082962	5082984	Peak	0	+	5082962	5082984	1316095
1	5083273	5083278	Peak	0	+	5083273	5083278	1316095
1	5083612	5083623	Peak	0	+	5083612	5083623	1316095
1	5218243	5218248	Peak	0	+	5218243	5218248	1316095
1	5218398	5218408	Peak	0	+	5218398	5218408	1316095
1	5258358	5258399	Peak	0	+	5258358	5258399	1316095
1	5259173	5259204	Peak	0	+	5259173	5259204	1316095
1	5259263	5259293	Peak	0	+	5259263	5259293	1316095
1	5259323	5259343	Peak	0	+	5259323	5259343	1316095
1	5259344	5259373	Peak	0	+	5259344	5259373	1316095
1	5259418	5259458	Peak	0	+	5259418	5259458	1316095
1	5319588	5319608	Peak	0	+	5319588	5319608	1316095
1	5331393	5331398	Peak	0	+	5331393	5331398	1316095
1	5336209	5336226	Peak	0	+	5336209	5336226	1316095
1	5336623	5336637	Peak	0	+	5336623	5336637	1316095
1	5336698	5336738	Peak	0	+	5336698	5336738	1316095
1	5338798	5338828	Peak	0	+	5338798	5338828	1316095
1	5339593	5339613	Peak	0	+	5339593	5339613	1316095
1	5339648	5339684	Peak	0	+	5339648	5339684	1316095
1	5339753	5339758	Peak	0	+	5339753	5339758	1316095
1	5343418	5343423	Peak	0	+	5343418	5343423	1316095
1	5343463	5343468	Peak	0	+	5343463	5343468	1316095
1	5376164	5376184	Peak	0	+	5376164	5376184	1316095
1	5376233	5376258	Peak	0	+	5376233	5376258	1316095
1	5376447	5376465	Peak	0	+	5376447	5376465	1316095
1	5380343	5380359	Peak	0	+	5380343	5380359	1316095
1	5380406	5380426	Peak	0	+	5380406	5380426	1316095
1	5383963	5383968	Peak	0	+	5383963	5383968	1316095
1	5389003	5389008	Peak	0	+	5389003	5389008	1316095
1	5428303	5428323	Peak	0	+	5428303	5428323	1316095
1	5428363	5428385	Peak	0	+	5428363	5428385	1316095
1	5449553	5449578	Peak	0	+	5449553	5449578	1316095
1	5450248	5450253	Peak	0	+	5450248	5450253	1316095
1	5514226	5514240	Peak	0	+	5514226	5514240	1316095
1	5516773	5516814	Peak	0	+	5516773	5516814	1316095
1	5516863	5516888	Peak	0	+	5516863	5516888	1316095
1	5527723	5527737	Peak	0	+	5527723	5527737	1316095
1	5528862	5528873	Peak	0	+	5528862	5528873	1316095
1	5536463	5536483	Peak	0	+	5536463	5536483	1316095
1	5576813	5576818	Peak	0	+	5576813	5576818	1316095
1	5582488	5582513	Peak	0	+	5582488	5582513	1316095
1	5582552	5582574	Peak	0	+	5582552	5582574	1316095
1	5582597	5582618	Peak	0	+	5582597	5582618	1316095
1	5582638	5582673	Peak	0	+	5582638	5582673	1316095
1	5584108	5584113	Peak	0	+	5584108	5584113	1316095
1	5584288	5584306	Peak	0	+	5584288	5584306	1316095
1	5624124	5624138	Peak	0	+	5624124	5624138	1316095
1	5625218	5625248	Peak	0	+	5625218	5625248	1316095
1	5631138	5631156	Peak	0	+	5631138	5631156	1316095
1	5633078	5633107	Peak	0	+	5633078	5633107	1316095
1	5633353	5633375	Peak	0	+	5633353	5633375	1316095
1	5633533	5633538	Peak	0	+	5633533	5633538	1316095
1	5640688	5640723	Peak	0	+	5640688	5640723	1316095
1	5646693	5646703	Peak	0	+	5646693	5646703	1316095
1	5724488	5724508	Peak	0	+	5724488	5724508	1316095
1	5734448	5734453	Peak	0	+	5734448	5734453	1316095
1	5736635	5736648	Peak	0	+	5736635	5736648	1316095
1	5736708	5736713	Peak	0	+	5736708	5736713	1316095
1	5736923	5736933	Peak	0	+	5736923	5736933	1316095
1	5738358	5738378	Peak	0	+	5738358	5738378	1316095
1	5746608	5746628	Peak	0	+	5746608	5746628	1316095
1	5802666	5802684	Peak	0	+	5802666	5802684	1316095
1	5826633	5826663	Peak	0	+	5826633	5826663	1316095
1	5867013	5867018	Peak	0	+	5867013	5867018	1316095
1	5867022	5867073	Peak	0	+	5867022	5867073	1316095
1	5946372	5946383	Peak	0	+	5946372	5946383	1316095
1	5948446	5948463	Peak	0	+	5948446	5948463	1316095
1	5995198	5995203	Peak	0	+	5995198	5995203	1316095
1	6078540	6078558	Peak	0	+	6078540	6078558	1316095
1	6078618	6078623	Peak	0	+	6078618	6078623	1316095
1	6147632	6147643	Peak	0	+	6147632	6147643	1316095
1	6148611	6148629	Peak	0	+	6148611	6148629	1316095
1	6148675	6148714	Peak	0	+	6148675	6148714	1316095
1	6168858	6168888	Peak	0	+	6168858	6168888	1316095
1	6168928	6168958	Peak	0	+	6168928	6168958	1316095
1	6168963	6168990	Peak	0	+	6168963	6168990	1316095
1	6168993	6168998	Peak	0	+	6168993	6168998	1316095
1	6172084	6172098	Peak	0	+	6172084	6172098	1316095
1	6173022	6173040	Peak	0	+	6173022	6173040	1316095
1	6185733	6185743	Peak	0	+	6185733	6185743	1316095
1	6186822	6186833	Peak	0	+	6186822	6186833	1316095
1	6186883	6186903	Peak	0	+	6186883	6186903	1316095
1	6186950	6186964	Peak	0	+	6186950	6186964	1316095
1	6218362	6218379	Peak	0	+	6218362	6218379	1316095
1	6235083	6235088	Peak	0	+	6235083	6235088	1316095
1	6235150	6235164	Peak	0	+	6235150	6235164	1316095
1	6246218	6246248	Peak	0	+	6246218	6246248	1316095
1	6246303	6246338	Peak	0	+	6246303	6246338	1316095
1	6404052	6404071	Peak	0	+	6404052	6404071	1316095
1	6408773	6408778	Peak	0	+	6408773	6408778	1316095
1	6408993	6408998	Peak	0	+	6408993	6408998	1316095
1	6409342	6409363	Peak	0	+	6409342	6409363	1316095
1	6539963	6539986	Peak	0	+	6539963	6539986	1316095
1	6544333	6544353	Peak	0	+	6544333	6544353	1316095
1	6631957	6631983	Peak	0	+	6631957	6631983	1316095
1	6632103	6632113	Peak	0	+	6632103	6632113	1316095
1	6632153	6632180	Peak	0	+	6632153	6632180	1316095
1	6790573	6790603	Peak	0	+	6790573	6790603	1316095
1	6790653	6790678	Peak	0	+	6790653	6790678	1316095
1	6790723	6790737	Peak	0	+	6790723	6790737	1316095
1	6830473	6830489	Peak	0	+	6830473	6830489	1316095
1	7034043	7034068	Peak	0	+	7034043	7034068	1316095
1	7041883	7041903	Peak	0	+	7041883	7041903	1316095
1	7041988	7042026	Peak	0	+	7041988	7042026	1316095
1	7042380	7042403	Peak	0	+	7042380	7042403	1316095
1	7042443	7042463	Peak	0	+	7042443	7042463	1316095
1	7044783	7044788	Peak	0	+	7044783	7044788	1316095
1	7045608	7045613	Peak	0	+	7045608	7045613	1316095
1	7050401	7050414	Peak	0	+	7050401	7050414	1316095
1	7050508	7050548	Peak	0	+	7050508	7050548	1316095
1	7050823	7050848	Peak	0	+	7050823	7050848	1316095
1	7050883	7050909	Peak	0	+	7050883	7050909	1316095
1	7064498	7064523	Peak	0	+	7064498	7064523	1316095
1	7065083	7065088	Peak	0	+	7065083	7065088	1316095
1	7069017	7069038	Peak	0	+	7069017	7069038	1316095
1	7069203	7069208	Peak	0	+	7069203	7069208	1316095
1	7070093	7070104	Peak	0	+	7070093	7070104	1316095
1	7153389	7153413	Peak	0	+	7153389	7153413	1316095
1	7153473	7153493	Peak	0	+	7153473	7153493	1316095
1	7192103	7192108	Peak	0	+	7192103	7192108	1316095
1	7192198	7192203	Peak	0	+	7192198	7192203	1316095
1	7295568	7295593	Peak	0	+	7295568	7295593	1316095
1	7295663	7295683	Peak	0	+	7295663	7295683	1316095
1	7295723	7295757	Peak	0	+	7295723	7295757	1316095
1	7309457	7309472	Peak	0	+	7309457	7309472	1316095
1	7309508	7309533	Peak	0	+	7309508	7309533	1316095
1	7336588	7336613	Peak	0	+	7336588	7336613	1316095
1	7352888	7352908	Peak	0	+	7352888	7352908	1316095
1	7353113	7353142	Peak	0	+	7353113	7353142	1316095
1	7387803	7387828	Peak	0	+	7387803	7387828	1316095
1	7387988	7387993	Peak	0	+	7387988	7387993	1316095
1	7389844	7389861	Peak	0	+	7389844	7389861	1316095
1	7389924	7389938	Peak	0	+	7389924	7389938	1316095
1	7391733	7391758	Peak	0	+	7391733	7391758	1316095
1	7396418	7396432	Peak	0	+	7396418	7396432	1316095
1	7396653	7396678	Peak	0	+	7396653	7396678	1316095
1	7453600	7453653	Peak	0	+	7453600	7453653	1316095
1	7453712	7453734	Peak	0	+	7453712	7453734	1316095
1	7494572	7494603	Peak	0	+	7494572	7494603	1316095
1	7494648	7494668	Peak	0	+	7494648	7494668	1316095
1	7543933	7543953	Peak	0	+	7543933	7543953	1316095
1	7544166	7544178	Peak	0	+	7544166	7544178	1316095
1	7551183	7551220	Peak	0	+	7551183	7551220	1316095
1	7551244	7551274	Peak	0	+	7551244	7551274	1316095
1	7596633	7596658	Peak	0	+	7596633	7596658	1316095
1	7655274	7655318	Peak	0	+	7655274	7655318	1316095
1	7655348	7655394	Peak	0	+	7655348	7655394	1316095
1	7711871	7711888	Peak	0	+	7711871	7711888	1316095
1	7854518	7854532	Peak	0	+	7854518	7854532	1316095
1	7861263	7861283	Peak	0	+	7861263	7861283	1316095
1	7861387	7861408	Peak	0	+	7861387	7861408	1316095
1	7863420	7863451	Peak	0	+	7863420	7863451	1316095
1	7943878	7943883	Peak	0	+	7943878	7943883	1316095
1	7944513	7944538	Peak	0	+	7944513	7944538	1316095
1	7944558	7944588	Peak	0	+	7944558	7944588	1316095
1	7944624	7944653	Peak	0	+	7944624	7944653	1316095
1	7964682	7964696	Peak	0	+	7964682	7964696	1316095
1	7964733	7964758	Peak	0	+	7964733	7964758	1316095
1	7964947	7964964	Peak	0	+	7964947	7964964	1316095
1	7993498	7993518	Peak	0	+	7993498	7993518	1316095
1	8012533	8012547	Peak	0	+	8012533	8012547	1316095
1	8020833	8020848	Peak	0	+	8020833	8020848	1316095
1	8020903	8020923	Peak	0	+	8020903	8020923	1316095
1	8021033	8021038	Peak	0	+	8021033	8021038	1316095
1	8024943	8024965	Peak	0	+	8024943	8024965	1316095
1	8025173	8025198	Peak	0	+	8025173	8025198	1316095
1	8025388	8025418	Peak	0	+	8025388	8025418	1316095
1	8027248	8027253	Peak	0	+	8027248	8027253	1316095
1	8027343	8027368	Peak	0	+	8027343	8027368	1316095
1	8027628	8027648	Peak	0	+	8027628	8027648	1316095
1	8027727	8027738	Peak	0	+	8027727	8027738	1316095
1	8027953	8027958	Peak	0	+	8027953	8027958	1316095
1	8030282	8030293	Peak	0	+	8030282	8030293	1316095
1	8030333	8030358	Peak	0	+	8030333	8030358	1316095
1	8031123	8031153	Peak	0	+	8031123	8031153	1316095
1	8032353	8032373	Peak	0	+	8032353	8032373	1316095
1	8034639	8034680	Peak	0	+	8034639	8034680	1316095
1	8034712	8034753	Peak	0	+	8034712	8034753	1316095
1	8034788	8034813	Peak	0	+	8034788	8034813	1316095
1	8097253	8097273	Peak	0	+	8097253	8097273	1316095
1	8097317	8097336	Peak	0	+	8097317	8097336	1316095
1	8142848	8142877	Peak	0	+	8142848	8142877	1316095
1	8181683	8181748	Peak	0	+	8181683	8181748	1316095
1	8221963	8222003	Peak	0	+	8221963	8222003	1316095
1	8222088	8222118	Peak	0	+	8222088	8222118	1316095
1	8222868	8222888	Peak	0	+	8222868	8222888	1316095
1	8222921	8222942	Peak	0	+	8222921	8222942	1316095
1	8223013	8223018	Peak	0	+	8223013	8223018	1316095
1	8223068	8223090	Peak	0	+	8223068	8223090	1316095
1	8224363	8224388	Peak	0	+	8224363	8224388	1316095
1	8229430	8229453	Peak	0	+	8229430	8229453	1316095
1	8259893	8259923	Peak	0	+	8259893	8259923	1316095
1	8259958	8259983	Peak	0	+	8259958	8259983	1316095
1	8264742	8264753	Peak	0	+	8264742	8264753	1316095
1	8270507	8270533	Peak	0	+	8270507	8270533	1316095
1	8272558	8272563	Peak	0	+	8272558	8272563	1316095
1	8273304	8273318	Peak	0	+	8273304	8273318	1316095
1	8306378	8306383	Peak	0	+	8306378	8306383	1316095
1	8351528	8351553	Peak	0	+	8351528	8351553	1316095
1	8353348	8353368	Peak	0	+	8353348	8353368	1316095
1	8367863	8367893	Peak	0	+	8367863	8367893	1316095
1	8442813	8442838	Peak	0	+	8442813	8442838	1316095
1	8442903	8442908	Peak	0	+	8442903	8442908	1316095
1	8446838	8446848	Peak	0	+	8446838	8446848	1316095
1	8450626	8450647	Peak	0	+	8450626	8450647	1316095
1	8450712	8450738	Peak	0	+	8450712	8450738	1316095
1	8451697	8451714	Peak	0	+	8451697	8451714	1316095
1	8509948	8509977	Peak	0	+	8509948	8509977	1316095
1	8510014	8510028	Peak	0	+	8510014	8510028	1316095
1	8515131	8515158	Peak	0	+	8515131	8515158	1316095
1	8515213	8515218	Peak	0	+	8515213	8515218	1316095
1	8536868	8536873	Peak	0	+	8536868	8536873	1316095
1	8555998	8556023	Peak	0	+	8555998	8556023	1316095
1	8556068	8556093	Peak	0	+	8556068	8556093	1316095
1	8556114	8556143	Peak	0	+	8556114	8556143	1316095
1	8612047	8612068	Peak	0	+	8612047	8612068	1316095
1	8612123	8612138	Peak	0	+	8612123	8612138	1316095
1	8617008	8617013	Peak	0	+	8617008	8617013	1316095
1	8619323	8619328	Peak	0	+	8619323	8619328	1316095
1	8620006	8620028	Peak	0	+	8620006	8620028	1316095
1	8620442	8620453	Peak	0	+	8620442	8620453	1316095
1	8621458	8621496	Peak	0	+	8621458	8621496	1316095
1	8621559	8621573	Peak	0	+	8621559	8621573	1316095
1	8621723	8621728	Peak	0	+	8621723	8621728	1316095
1	8622388	8622406	Peak	0	+	8622388	8622406	1316095
1	8625618	8625623	Peak	0	+	8625618	8625623	1316095
1	8625713	8625740	Peak	0	+	8625713	8625740	1316095
1	8650444	8650458	Peak	0	+	8650444	8650458	1316095
1	8650509	8650527	Peak	0	+	8650509	8650527	1316095
1	8650953	8650958	Peak	0	+	8650953	8650958	1316095
1	8653878	8653903	Peak	0	+	8653878	8653903	1316095
1	8739248	8739253	Peak	0	+	8739248	8739253	1316095
1	8763762	8763778	Peak	0	+	8763762	8763778	1316095
1	8818948	8818978	Peak	0	+	8818948	8818978	1316095
1	8877259	8877280	Peak	0	+	8877259	8877280	1316095
1	8877363	8877398	Peak	0	+	8877363	8877398	1316095
1	8880416	8880438	Peak	0	+	8880416	8880438	1316095
1	8926683	8926698	Peak	0	+	8926683	8926698	1316095
1	8927748	8927753	Peak	0	+	8927748	8927753	1316095
1	8928296	8928318	Peak	0	+	8928296	8928318	1316095
1	8928363	8928388	Peak	0	+	8928363	8928388	1316095
1	8928553	8928583	Peak	0	+	8928553	8928583	1316095
1	8935003	8935014	Peak	0	+	8935003	8935014	1316095
1	8935271	8935290	Peak	0	+	8935271	8935290	1316095
1	8935858	8935893	Peak	0	+	8935858	8935893	1316095
1	8937642	8937662	Peak	0	+	8937642	8937662	1316095
1	8940201	8940213	Peak	0	+	8940201	8940213	1316095
1	8971748	8971785	Peak	0	+	8971748	8971785	1316095
1	8971848	8971870	Peak	0	+	8971848	8971870	1316095
1	8975194	8975211	Peak	0	+	8975194	8975211	1316095
1	8975446	8975463	Peak	0	+	8975446	8975463	1316095
1	8975494	8975508	Peak	0	+	8975494	8975508	1316095
1	8975558	8975574	Peak	0	+	8975558	8975574	1316095
1	9029673	9029698	Peak	0	+	9029673	9029698	1316095
1	9030488	9030493	Peak	0	+	9030488	9030493	1316095
1	9040138	9040158	Peak	0	+	9040138	9040158	1316095
1	9045053	9045079	Peak	0	+	9045053	9045079	1316095
1	9045114	9045128	Peak	0	+	9045114	9045128	1316095
1	9045153	9045183	Peak	0	+	9045153	9045183	1316095
1	9048343	9048354	Peak	0	+	9048343	9048354	1316095
1	9051603	9051625	Peak	0	+	9051603	9051625	1316095
1	9112418	9112438	Peak	0	+	9112418	9112438	1316095
1	9161758	9161772	Peak	0	+	9161758	9161772	1316095
1	9182908	9182913	Peak	0	+	9182908	9182913	1316095
1	9182953	9182978	Peak	0	+	9182953	9182978	1316095
1	9222143	9222163	Peak	0	+	9222143	9222163	1316095
1	9223657	9223678	Peak	0	+	9223657	9223678	1316095
1	9223774	9223792	Peak	0	+	9223774	9223792	1316095
1	9223848	9223853	Peak	0	+	9223848	9223853	1316095
1	9293523	9293558	Peak	0	+	9293523	9293558	1316095
1	9293703	9293719	Peak	0	+	9293703	9293719	1316095
1	9302133	9302163	Peak	0	+	9302133	9302163	1316095
1	9302208	9302213	Peak	0	+	9302208	9302213	1316095
1	9316613	9316637	Peak	0	+	9316613	9316637	1316095
1	9351643	9351675	Peak	0	+	9351643	9351675	1316095
1	9351716	9351750	Peak	0	+	9351716	9351750	1316095
1	9351793	9351828	Peak	0	+	9351793	9351828	1316095
1	9373273	9373303	Peak	0	+	9373273	9373303	1316095
1	9373343	9373373	Peak	0	+	9373343	9373373	1316095
1	9373413	9373438	Peak	0	+	9373413	9373438	1316095
1	9374063	9374098	Peak	0	+	9374063	9374098	1316095
1	9374298	9374323	Peak	0	+	9374298	9374323	1316095
1	9419138	9419149	Peak	0	+	9419138	9419149	1316095
1	9419248	9419268	Peak	0	+	9419248	9419268	1316095
1	9419313	9419338	Peak	0	+	9419313	9419338	1316095
1	9426623	9426643	Peak	0	+	9426623	9426643	1316095
1	9426847	9426873	Peak	0	+	9426847	9426873	1316095
1	9427978	9427998	Peak	0	+	9427978	9427998	1316095
1	9432743	9432769	Peak	0	+	9432743	9432769	1316095
1	9433588	9433608	Peak	0	+	9433588	9433608	1316095
1	9436383	9436408	Peak	0	+	9436383	9436408	1316095
1	9485863	9485893	Peak	0	+	9485863	9485893	1316095
1	9485973	9485987	Peak	0	+	9485973	9485987	1316095
1	9567002	9567013	Peak	0	+	9567002	9567013	1316095
1	9800133	9800163	Peak	0	+	9800133	9800163	1316095
1	9808263	9808288	Peak	0	+	9808263	9808288	1316095
1	9808348	9808393	Peak	0	+	9808348	9808393	1316095
1	9906798	9906803	Peak	0	+	9906798	9906803	1316095
1	9906836	9906856	Peak	0	+	9906836	9906856	1316095
1	9906913	9906933	Peak	0	+	9906913	9906933	1316095
1	9987453	9987464	Peak	0	+	9987453	9987464	1316095
1	10028638	10028643	Peak	0	+	10028638	10028643	1316095
1	10069518	10069541	Peak	0	+	10069518	10069541	1316095
1	10069693	10069707	Peak	0	+	10069693	10069707	1316095
1	10070538	10070543	Peak	0	+	10070538	10070543	1316095
1	10070608	10070613	Peak	0	+	10070608	10070613	1316095
1	10070698	10070722	Peak	0	+	10070698	10070722	1316095
1	10071402	10071413	Peak	0	+	10071402	10071413	1316095
1	10090238	10090263	Peak	0	+	10090238	10090263	1316095
1	10167028	10167064	Peak	0	+	10167028	10167064	1316095
1	10167113	10167138	Peak	0	+	10167113	10167138	1316095
1	10167168	10167223	Peak	0	+	10167168	10167223	1316095
1	10167258	10167299	Peak	0	+	10167258	10167299	1316095
1	10167308	10167348	Peak	0	+	10167308	10167348	1316095
1	10167378	10167398	Peak	0	+	10167378	10167398	1316095
1	10168293	10168338	Peak	0	+	10168293	10168338	1316095
1	10220598	10220619	Peak	0	+	10220598	10220619	1316095
1	10288598	10288628	Peak	0	+	10288598	10288628	1316095
1	10288703	10288728	Peak	0	+	10288703	10288728	1316095
1	10289502	10289513	Peak	0	+	10289502	10289513	1316095
1	10360412	10360423	Peak	0	+	10360412	10360423	1316095
1	10429393	10429398	Peak	0	+	10429393	10429398	1316095
1	10431609	10431630	Peak	0	+	10431609	10431630	1316095
1	10537642	10537663	Peak	0	+	10537642	10537663	1316095
1	10537690	10537707	Peak	0	+	10537690	10537707	1316095
1	10537753	10537778	Peak	0	+	10537753	10537778	1316095
1	10540068	10540098	Peak	0	+	10540068	10540098	1316095
1	10540720	10540734	Peak	0	+	10540720	10540734	1316095
1	10540781	10540803	Peak	0	+	10540781	10540803	1316095
1	10544733	10544738	Peak	0	+	10544733	10544738	1316095
1	10544803	10544808	Peak	0	+	10544803	10544808	1316095
1	10591748	10591783	Peak	0	+	10591748	10591783	1316095
1	10665073	10665078	Peak	0	+	10665073	10665078	1316095
1	10665142	10665168	Peak	0	+	10665142	10665168	1316095
1	10665818	10665840	Peak	0	+	10665818	10665840	1316095
1	10670621	10670633	Peak	0	+	10670621	10670633	1316095
1	10673447	10673457	Peak	0	+	10673447	10673457	1316095
1	10678462	10678479	Peak	0	+	10678462	10678479	1316095
1	10694397	10694409	Peak	0	+	10694397	10694409	1316095
1	10847803	10847808	Peak	0	+	10847803	10847808	1316095
1	10875258	10875263	Peak	0	+	10875258	10875263	1316095
1	10875618	10875643	Peak	0	+	10875618	10875643	1316095
1	10875873	10875889	Peak	0	+	10875873	10875889	1316095
1	10958948	10958953	Peak	0	+	10958948	10958953	1316095
1	10958992	10959009	Peak	0	+	10958992	10959009	1316095
1	10970802	10970817	Peak	0	+	10970802	10970817	1316095
1	10974018	10974043	Peak	0	+	10974018	10974043	1316095
1	10974098	10974128	Peak	0	+	10974098	10974128	1316095
1	10974173	10974197	Peak	0	+	10974173	10974197	1316095
1	10974322	10974337	Peak	0	+	10974322	10974337	1316095
1	10975958	10975968	Peak	0	+	10975958	10975968	1316095
1	10978253	10978287	Peak	0	+	10978253	10978287	1316095
1	10978343	10978373	Peak	0	+	10978343	10978373	1316095
1	10978379	10978413	Peak	0	+	10978379	10978413	1316095
1	10997413	10997418	Peak	0	+	10997413	10997418	1316095
1	10997475	10997488	Peak	0	+	10997475	10997488	1316095
1	10997548	10997573	Peak	0	+	10997548	10997573	1316095
1	10997822	10997843	Peak	0	+	10997822	10997843	1316095
1	11107788	11107818	Peak	0	+	11107788	11107818	1316095
1	11107890	11107908	Peak	0	+	11107890	11107908	1316095
1	11107943	11107968	Peak	0	+	11107943	11107968	1316095
1	11174858	11174903	Peak	0	+	11174858	11174903	1316095
1	11175580	11175603	Peak	0	+	11175580	11175603	1316095
1	11175733	11175785	Peak	0	+	11175733	11175785	1316095
1	11175828	11175866	Peak	0	+	11175828	11175866	1316095
1	11207253	11207267	Peak	0	+	11207253	11207267	1316095
1	11389722	11389740	Peak	0	+	11389722	11389740	1316095
1	11401312	11401328	Peak	0	+	11401312	11401328	1316095
1	11401648	11401658	Peak	0	+	11401648	11401658	1316095
1	11445680	11445718	Peak	0	+	11445680	11445718	1316095
1	11445747	11445763	Peak	0	+	11445747	11445763	1316095
1	11445773	11445798	Peak	0	+	11445773	11445798	1316095
1	11445813	11445833	Peak	0	+	11445813	11445833	1316095
1	11475678	11475703	Peak	0	+	11475678	11475703	1316095
1	11475743	11475773	Peak	0	+	11475743	11475773	1316095
1	11475818	11475848	Peak	0	+	11475818	11475848	1316095
1	11475888	11475913	Peak	0	+	11475888	11475913	1316095
1	11475978	11476015	Peak	0	+	11475978	11476015	1316095
1	11479779	11479793	Peak	0	+	11479779	11479793	1316095
1	11479833	11479853	Peak	0	+	11479833	11479853	1316095
1	11687772	11687798	Peak	0	+	11687772	11687798	1316095
1	11687868	11687891	Peak	0	+	11687868	11687891	1316095
1	11759103	11759133	Peak	0	+	11759103	11759133	1316095
1	11907518	11907540	Peak	0	+	11907518	11907540	1316095
1	11907756	11907771	Peak	0	+	11907756	11907771	1316095
1	11907828	11907844	Peak	0	+	11907828	11907844	1316095
1	11942953	11942973	Peak	0	+	11942953	11942973	1316095
1	11949763	11949783	Peak	0	+	11949763	11949783	1316095
1	11951928	11951958	Peak	0	+	11951928	11951958	1316095
1	11952649	11952664	Peak	0	+	11952649	11952664	1316095
1	11979889	11979906	Peak	0	+	11979889	11979906	1316095
1	11989489	11989506	Peak	0	+	11989489	11989506	1316095
1	11989773	11989813	Peak	0	+	11989773	11989813	1316095
1	11989863	11989868	Peak	0	+	11989863	11989868	1316095
1	11990148	11990153	Peak	0	+	11990148	11990153	1316095
1	12138153	12138174	Peak	0	+	12138153	12138174	1316095
1	12138218	12138243	Peak	0	+	12138218	12138243	1316095
1	12138303	12138308	Peak	0	+	12138303	12138308	1316095
1	12143388	12143428	Peak	0	+	12143388	12143428	1316095
1	12143525	12143583	Peak	0	+	12143525	12143583	1316095
1	12143627	12143659	Peak	0	+	12143627	12143659	1316095
1	12149858	12149863	Peak	0	+	12149858	12149863	1316095
1	12167568	12167593	Peak	0	+	12167568	12167593	1316095
1	12167703	12167708	Peak	0	+	12167703	12167708	1316095
1	12168278	12168283	Peak	0	+	12168278	12168283	1316095
1	12168513	12168518	Peak	0	+	12168513	12168518	1316095
1	12176153	12176158	Peak	0	+	12176153	12176158	1316095
1	12183187	12183208	Peak	0	+	12183187	12183208	1316095
1	12247663	12247688	Peak	0	+	12247663	12247688	1316095
1	12247757	12247793	Peak	0	+	12247757	12247793	1316095
1	12253193	12253198	Peak	0	+	12253193	12253198	1316095
1	12253257	12253268	Peak	0	+	12253257	12253268	1316095
1	12253508	12253513	Peak	0	+	12253508	12253513	1316095
1	12253568	12253573	Peak	0	+	12253568	12253573	1316095
1	12253648	12253668	Peak	0	+	12253648	12253668	1316095
1	12296247	12296315	Peak	0	+	12296247	12296315	1316095
1	12296367	12296393	Peak	0	+	12296367	12296393	1316095
1	12306318	12306323	Peak	0	+	12306318	12306323	1316095
1	12306563	12306568	Peak	0	+	12306563	12306568	1316095
1	12314790	12314808	Peak	0	+	12314790	12314808	1316095
1	12336058	12336063	Peak	0	+	12336058	12336063	1316095
1	12338103	12338108	Peak	0	+	12338103	12338108	1316095
1	12418250	12418294	Peak	0	+	12418250	12418294	1316095
1	12419110	12419131	Peak	0	+	12419110	12419131	1316095
1	12428893	12428913	Peak	0	+	12428893	12428913	1316095
1	12428953	12428983	Peak	0	+	12428953	12428983	1316095
1	12429028	12429048	Peak	0	+	12429028	12429048	1316095
1	12479611	12479628	Peak	0	+	12479611	12479628	1316095
1	12485953	12485983	Peak	0	+	12485953	12485983	1316095
1	12486082	12486108	Peak	0	+	12486082	12486108	1316095
1	12486946	12486958	Peak	0	+	12486946	12486958	1316095
1	12487634	12487648	Peak	0	+	12487634	12487648	1316095
1	12494924	12494938	Peak	0	+	12494924	12494938	1316095
1	12495118	12495143	Peak	0	+	12495118	12495143	1316095
1	12495233	12495258	Peak	0	+	12495233	12495258	1316095
1	12495303	12495333	Peak	0	+	12495303	12495333	1316095
1	12495373	12495408	Peak	0	+	12495373	12495408	1316095
1	12495409	12495413	Peak	0	+	12495409	12495413	1316095
1	12495534	12495558	Peak	0	+	12495534	12495558	1316095
1	12497777	12497788	Peak	0	+	12497777	12497788	1316095
1	12498582	12498593	Peak	0	+	12498582	12498593	1316095
1	12498733	12498738	Peak	0	+	12498733	12498738	1316095
1	12498743	12498748	Peak	0	+	12498743	12498748	1316095
1	12498868	12498873	Peak	0	+	12498868	12498873	1316095
1	12498923	12498933	Peak	0	+	12498923	12498933	1316095
1	12498962	12498978	Peak	0	+	12498962	12498978	1316095
1	12507524	12507538	Peak	0	+	12507524	12507538	1316095
1	12507601	12507618	Peak	0	+	12507601	12507618	1316095
1	12507673	12507678	Peak	0	+	12507673	12507678	1316095
1	12507818	12507823	Peak	0	+	12507818	12507823	1316095
1	12508603	12508608	Peak	0	+	12508603	12508608	1316095
1	12511628	12511648	Peak	0	+	12511628	12511648	1316095
1	12512201	12512213	Peak	0	+	12512201	12512213	1316095
1	12512983	12512988	Peak	0	+	12512983	12512988	1316095
1	12512998	12513003	Peak	0	+	12512998	12513003	1316095
1	12513059	12513093	Peak	0	+	12513059	12513093	1316095
1	12513653	12513683	Peak	0	+	12513653	12513683	1316095
1	12567063	12567068	Peak	0	+	12567063	12567068	1316095
1	12567073	12567078	Peak	0	+	12567073	12567078	1316095
1	12569798	12569830	Peak	0	+	12569798	12569830	1316095
1	12570258	12570283	Peak	0	+	12570258	12570283	1316095
1	12570318	12570343	Peak	0	+	12570318	12570343	1316095
1	12570378	12570398	Peak	0	+	12570378	12570398	1316095
1	12656513	12656528	Peak	0	+	12656513	12656528	1316095
1	12656548	12656569	Peak	0	+	12656548	12656569	1316095
1	12660927	12660939	Peak	0	+	12660927	12660939	1316095
1	12719770	12719788	Peak	0	+	12719770	12719788	1316095
1	12725069	12725079	Peak	0	+	12725069	12725079	1316095
1	12728716	12728730	Peak	0	+	12728716	12728730	1316095
1	12791555	12791583	Peak	0	+	12791555	12791583	1316095
1	12791723	12791743	Peak	0	+	12791723	12791743	1316095
1	12815418	12815438	Peak	0	+	12815418	12815438	1316095
1	12815483	12815488	Peak	0	+	12815483	12815488	1316095
1	12820657	12820680	Peak	0	+	12820657	12820680	1316095
1	12820832	12820854	Peak	0	+	12820832	12820854	1316095
1	12848513	12848542	Peak	0	+	12848513	12848542	1316095
1	12848576	12848595	Peak	0	+	12848576	12848595	1316095
1	12849688	12849693	Peak	0	+	12849688	12849693	1316095
1	12850567	12850598	Peak	0	+	12850567	12850598	1316095
1	12850658	12850683	Peak	0	+	12850658	12850683	1316095
1	12852264	12852296	Peak	0	+	12852264	12852296	1316095
1	12852338	12852365	Peak	0	+	12852338	12852365	1316095
1	12853428	12853448	Peak	0	+	12853428	12853448	1316095
1	12853668	12853689	Peak	0	+	12853668	12853689	1316095
1	12853808	12853813	Peak	0	+	12853808	12853813	1316095
1	12854072	12854083	Peak	0	+	12854072	12854083	1316095
1	12861313	12861338	Peak	0	+	12861313	12861338	1316095
1	12861390	12861428	Peak	0	+	12861390	12861428	1316095
1	12861483	12861508	Peak	0	+	12861483	12861508	1316095
1	12861558	12861563	Peak	0	+	12861558	12861563	1316095
1	12861593	12861615	Peak	0	+	12861593	12861615	1316095
1	12861711	12861738	Peak	0	+	12861711	12861738	1316095
1	12863258	12863278	Peak	0	+	12863258	12863278	1316095
1	12863323	12863349	Peak	0	+	12863323	12863349	1316095
1	12898847	12898873	Peak	0	+	12898847	12898873	1316095
1	12898947	12898959	Peak	0	+	12898947	12898959	1316095
1	12947988	12948016	Peak	0	+	12947988	12948016	1316095
1	12948033	12948053	Peak	0	+	12948033	12948053	1316095
1	12969488	12969508	Peak	0	+	12969488	12969508	1316095
1	12969636	12969648	Peak	0	+	12969636	12969648	1316095
1	12970273	12970293	Peak	0	+	12970273	12970293	1316095
1	12975271	12975303	Peak	0	+	12975271	12975303	1316095
1	12975358	12975363	Peak	0	+	12975358	12975363	1316095
1	13070238	13070259	Peak	0	+	13070238	13070259	1316095
1	13070373	13070383	Peak	0	+	13070373	13070383	1316095
1	13071408	13071413	Peak	0	+	13071408	13071413	1316095
1	13078198	13078223	Peak	0	+	13078198	13078223	1316095
1	13083517	13083548	Peak	0	+	13083517	13083548	1316095
1	13087243	13087248	Peak	0	+	13087243	13087248	1316095
1	13087543	13087568	Peak	0	+	13087543	13087568	1316095
1	13090693	13090733	Peak	0	+	13090693	13090733	1316095
1	13092693	13092698	Peak	0	+	13092693	13092698	1316095
1	13092752	13092767	Peak	0	+	13092752	13092767	1316095
1	13132369	13132383	Peak	0	+	13132369	13132383	1316095
1	13145298	13145323	Peak	0	+	13145298	13145323	1316095
1	13356113	13356118	Peak	0	+	13356113	13356118	1316095
1	13453123	13453128	Peak	0	+	13453123	13453128	1316095
1	13535083	13535088	Peak	0	+	13535083	13535088	1316095
1	13559978	13560003	Peak	0	+	13559978	13560003	1316095
1	13561618	13561633	Peak	0	+	13561618	13561633	1316095
1	13585438	13585463	Peak	0	+	13585438	13585463	1316095
1	13594153	13594158	Peak	0	+	13594153	13594158	1316095
1	13596253	13596278	Peak	0	+	13596253	13596278	1316095
1	13602631	13602643	Peak	0	+	13602631	13602643	1316095
1	13679248	13679253	Peak	0	+	13679248	13679253	1316095
1	13679378	13679403	Peak	0	+	13679378	13679403	1316095
1	13688123	13688157	Peak	0	+	13688123	13688157	1316095
1	13688203	13688228	Peak	0	+	13688203	13688228	1316095
1	13688253	13688304	Peak	0	+	13688253	13688304	1316095
1	13688442	13688463	Peak	0	+	13688442	13688463	1316095
1	13689353	13689373	Peak	0	+	13689353	13689373	1316095
1	13689423	13689428	Peak	0	+	13689423	13689428	1316095
1	13741263	13741297	Peak	0	+	13741263	13741297	1316095
1	13741333	13741359	Peak	0	+	13741333	13741359	1316095
1	13791288	13791293	Peak	0	+	13791288	13791293	1316095
1	13804018	13804043	Peak	0	+	13804018	13804043	1316095
1	13804093	13804118	Peak	0	+	13804093	13804118	1316095
1	13804163	13804201	Peak	0	+	13804163	13804201	1316095
1	13804228	13804258	Peak	0	+	13804228	13804258	1316095
1	13989766	13989783	Peak	0	+	13989766	13989783	1316095
1	13989973	13989983	Peak	0	+	13989973	13989983	1316095
1	13990038	13990064	Peak	0	+	13990038	13990064	1316095
1	13994528	13994533	Peak	0	+	13994528	13994533	1316095
1	13994830	13994844	Peak	0	+	13994830	13994844	1316095
1	14029768	14029773	Peak	0	+	14029768	14029773	1316095
1	14032331	14032346	Peak	0	+	14032331	14032346	1316095
1	14093523	14093548	Peak	0	+	14093523	14093548	1316095
1	14100463	14100478	Peak	0	+	14100463	14100478	1316095
1	14100738	14100743	Peak	0	+	14100738	14100743	1316095
1	14101458	14101479	Peak	0	+	14101458	14101479	1316095
1	14101608	14101628	Peak	0	+	14101608	14101628	1316095
1	14103413	14103418	Peak	0	+	14103413	14103418	1316095
1	14103593	14103627	Peak	0	+	14103593	14103627	1316095
1	14103692	14103703	Peak	0	+	14103692	14103703	1316095
1	14161473	14161478	Peak	0	+	14161473	14161478	1316095
1	14166273	14166284	Peak	0	+	14166273	14166284	1316095
1	14168744	14168758	Peak	0	+	14168744	14168758	1316095
1	14168803	14168808	Peak	0	+	14168803	14168808	1316095
1	14258313	14258343	Peak	0	+	14258313	14258343	1316095
1	14258378	14258418	Peak	0	+	14258378	14258418	1316095
1	14258438	14258463	Peak	0	+	14258438	14258463	1316095
1	14258468	14258473	Peak	0	+	14258468	14258473	1316095
1	14259097	14259146	Peak	0	+	14259097	14259146	1316095
1	14259171	14259207	Peak	0	+	14259171	14259207	1316095
1	14259338	14259373	Peak	0	+	14259338	14259373	1316095
1	14259423	14259453	Peak	0	+	14259423	14259453	1316095
1	14383868	14383893	Peak	0	+	14383868	14383893	1316095
1	14383913	14383948	Peak	0	+	14383913	14383948	1316095
1	14384023	14384048	Peak	0	+	14384023	14384048	1316095
1	14384187	14384203	Peak	0	+	14384187	14384203	1316095
1	14384303	14384343	Peak	0	+	14384303	14384343	1316095
1	14408548	14408568	Peak	0	+	14408548	14408568	1316095
1	14408659	14408693	Peak	0	+	14408659	14408693	1316095
1	14413193	14413204	Peak	0	+	14413193	14413204	1316095
1	14510593	14510610	Peak	0	+	14510593	14510610	1316095
1	14510653	14510669	Peak	0	+	14510653	14510669	1316095
1	14547609	14547638	Peak	0	+	14547609	14547638	1316095
1	14547676	14547693	Peak	0	+	14547676	14547693	1316095
1	14551158	14551182	Peak	0	+	14551158	14551182	1316095
1	14802524	14802538	Peak	0	+	14802524	14802538	1316095
1	14809978	14809998	Peak	0	+	14809978	14809998	1316095
1	14810033	14810055	Peak	0	+	14810033	14810055	1316095
1	14817333	14817358	Peak	0	+	14817333	14817358	1316095
1	14817406	14817428	Peak	0	+	14817406	14817428	1316095
1	14850033	14850038	Peak	0	+	14850033	14850038	1316095
1	14850183	14850208	Peak	0	+	14850183	14850208	1316095
1	14852758	14852779	Peak	0	+	14852758	14852779	1316095
1	14853448	14853478	Peak	0	+	14853448	14853478	1316095
1	14862458	14862483	Peak	0	+	14862458	14862483	1316095
1	14862518	14862553	Peak	0	+	14862518	14862553	1316095
1	14894006	14894017	Peak	0	+	14894006	14894017	1316095
1	14898793	14898818	Peak	0	+	14898793	14898818	1316095
1	14898853	14898858	Peak	0	+	14898853	14898858	1316095
1	14926933	14926958	Peak	0	+	14926933	14926958	1316095
1	14939913	14939938	Peak	0	+	14939913	14939938	1316095
1	14941261	14941273	Peak	0	+	14941261	14941273	1316095
1	14945085	14945117	Peak	0	+	14945085	14945117	1316095
1	14945146	14945180	Peak	0	+	14945146	14945180	1316095
1	14953858	14953863	Peak	0	+	14953858	14953863	1316095
1	14955824	14955853	Peak	0	+	14955824	14955853	1316095
1	14956628	14956655	Peak	0	+	14956628	14956655	1316095
1	14956759	14956783	Peak	0	+	14956759	14956783	1316095
1	14959013	14959018	Peak	0	+	14959013	14959018	1316095
1	14959125	14959148	Peak	0	+	14959125	14959148	1316095
1	14959232	14959258	Peak	0	+	14959232	14959258	1316095
1	14959374	14959397	Peak	0	+	14959374	14959397	1316095
1	14959588	14959623	Peak	0	+	14959588	14959623	1316095
1	14959683	14959703	Peak	0	+	14959683	14959703	1316095
1	14960851	14960868	Peak	0	+	14960851	14960868	1316095
1	14960913	14960918	Peak	0	+	14960913	14960918	1316095
1	15004428	15004444	Peak	0	+	15004428	15004444	1316095
1	15005463	15005468	Peak	0	+	15005463	15005468	1316095
1	15006873	15006898	Peak	0	+	15006873	15006898	1316095
1	15072803	15072823	Peak	0	+	15072803	15072823	1316095
1	15074483	15074507	Peak	0	+	15074483	15074507	1316095
1	15074648	15074673	Peak	0	+	15074648	15074673	1316095
1	15079277	15079293	Peak	0	+	15079277	15079293	1316095
1	15079343	15079348	Peak	0	+	15079343	15079348	1316095
1	15090648	15090673	Peak	0	+	15090648	15090673	1316095
1	15090738	15090763	Peak	0	+	15090738	15090763	1316095
1	15104653	15104663	Peak	0	+	15104653	15104663	1316095
1	15155403	15155428	Peak	0	+	15155403	15155428	1316095
1	15157203	15157224	Peak	0	+	15157203	15157224	1316095
1	15157480	15157497	Peak	0	+	15157480	15157497	1316095
1	15157603	15157637	Peak	0	+	15157603	15157637	1316095
1	15162723	15162728	Peak	0	+	15162723	15162728	1316095
1	15168110	15168138	Peak	0	+	15168110	15168138	1316095
1	15173021	15173041	Peak	0	+	15173021	15173041	1316095
1	15274840	15274861	Peak	0	+	15274840	15274861	1316095
1	15317621	15317640	Peak	0	+	15317621	15317640	1316095
1	15318300	15318333	Peak	0	+	15318300	15318333	1316095
1	15352463	15352468	Peak	0	+	15352463	15352468	1316095
1	15352533	15352558	Peak	0	+	15352533	15352558	1316095
1	15352593	15352618	Peak	0	+	15352593	15352618	1316095
1	15352694	15352718	Peak	0	+	15352694	15352718	1316095
1	15443588	15443618	Peak	0	+	15443588	15443618	1316095
1	15444808	15444849	Peak	0	+	15444808	15444849	1316095
1	15444863	15444918	Peak	0	+	15444863	15444918	1316095
1	15450648	15450678	Peak	0	+	15450648	15450678	1316095
1	15517728	15517745	Peak	0	+	15517728	15517745	1316095
1	15518043	15518067	Peak	0	+	15518043	15518067	1316095
1	15518483	15518503	Peak	0	+	15518483	15518503	1316095
1	15518789	15518808	Peak	0	+	15518789	15518808	1316095
1	15522668	15522693	Peak	0	+	15522668	15522693	1316095
1	15522737	15522759	Peak	0	+	15522737	15522759	1316095
1	15606023	15606037	Peak	0	+	15606023	15606037	1316095
1	15702238	15702253	Peak	0	+	15702238	15702253	1316095
1	15777535	15777555	Peak	0	+	15777535	15777555	1316095
1	15777603	15777608	Peak	0	+	15777603	15777608	1316095
1	15785318	15785343	Peak	0	+	15785318	15785343	1316095
1	15786598	15786608	Peak	0	+	15786598	15786608	1316095
1	15805238	15805258	Peak	0	+	15805238	15805258	1316095
1	15808628	15808673	Peak	0	+	15808628	15808673	1316095
1	15808713	15808737	Peak	0	+	15808713	15808737	1316095
1	15809708	15809733	Peak	0	+	15809708	15809733	1316095
1	15809793	15809818	Peak	0	+	15809793	15809818	1316095
1	15809931	15809958	Peak	0	+	15809931	15809958	1316095
1	15810106	15810133	Peak	0	+	15810106	15810133	1316095
1	15817423	15817453	Peak	0	+	15817423	15817453	1316095
1	15817488	15817513	Peak	0	+	15817488	15817513	1316095
1	15817558	15817569	Peak	0	+	15817558	15817569	1316095
1	15817653	15817688	Peak	0	+	15817653	15817688	1316095
1	15904807	15904832	Peak	0	+	15904807	15904832	1316095
1	15904913	15904938	Peak	0	+	15904913	15904938	1316095
1	15905053	15905073	Peak	0	+	15905053	15905073	1316095
1	15906173	15906198	Peak	0	+	15906173	15906198	1316095
1	15906353	15906398	Peak	0	+	15906353	15906398	1316095
1	15988973	15988978	Peak	0	+	15988973	15988978	1316095
1	15997629	15997652	Peak	0	+	15997629	15997652	1316095
1	15997713	15997733	Peak	0	+	15997713	15997733	1316095
1	15999083	15999108	Peak	0	+	15999083	15999108	1316095
1	16042531	16042546	Peak	0	+	16042531	16042546	1316095
1	16045558	16045574	Peak	0	+	16045558	16045574	1316095
1	16047444	16047458	Peak	0	+	16047444	16047458	1316095
1	16048113	16048138	Peak	0	+	16048113	16048138	1316095
1	16049933	16049938	Peak	0	+	16049933	16049938	1316095
1	16122743	16122763	Peak	0	+	16122743	16122763	1316095
1	16174758	16174783	Peak	0	+	16174758	16174783	1316095
1	16177928	16177943	Peak	0	+	16177928	16177943	1316095
1	16178038	16178055	Peak	0	+	16178038	16178055	1316095
1	16331708	16331728	Peak	0	+	16331708	16331728	1316095
1	16331773	16331798	Peak	0	+	16331773	16331798	1316095
1	16334203	16334218	Peak	0	+	16334203	16334218	1316095
1	16340513	16340538	Peak	0	+	16340513	16340538	1316095
1	16340577	16340613	Peak	0	+	16340577	16340613	1316095
1	16340643	16340668	Peak	0	+	16340643	16340668	1316095
1	16346778	16346783	Peak	0	+	16346778	16346783	1316095
1	16373213	16373238	Peak	0	+	16373213	16373238	1316095
1	16374123	16374138	Peak	0	+	16374123	16374138	1316095
1	16374241	16374253	Peak	0	+	16374241	16374253	1316095
1	16375838	16375843	Peak	0	+	16375838	16375843	1316095
1	16377518	16377538	Peak	0	+	16377518	16377538	1316095
1	16448703	16448708	Peak	0	+	16448703	16448708	1316095
1	16475298	16475303	Peak	0	+	16475298	16475303	1316095
1	16475395	16475429	Peak	0	+	16475395	16475429	1316095
1	16485158	16485169	Peak	0	+	16485158	16485169	1316095
1	16485213	16485243	Peak	0	+	16485213	16485243	1316095
1	16485272	16485323	Peak	0	+	16485272	16485323	1316095
1	16486597	16486618	Peak	0	+	16486597	16486618	1316095
1	16493443	16493470	Peak	0	+	16493443	16493470	1316095
1	16493503	16493531	Peak	0	+	16493503	16493531	1316095
1	16493559	16493580	Peak	0	+	16493559	16493580	1316095
1	16574196	16574218	Peak	0	+	16574196	16574218	1316095
1	16587462	16587473	Peak	0	+	16587462	16587473	1316095
1	16592405	16592428	Peak	0	+	16592405	16592428	1316095
1	16592504	16592529	Peak	0	+	16592504	16592529	1316095
1	16592628	16592649	Peak	0	+	16592628	16592649	1316095
1	16594673	16594678	Peak	0	+	16594673	16594678	1316095
1	16605857	16605883	Peak	0	+	16605857	16605883	1316095
1	16605913	16605924	Peak	0	+	16605913	16605924	1316095
1	16698019	16698054	Peak	0	+	16698019	16698054	1316095
1	16774433	16774438	Peak	0	+	16774433	16774438	1316095
1	16776268	16776283	Peak	0	+	16776268	16776283	1316095
1	16779508	16779538	Peak	0	+	16779508	16779538	1316095
1	16787933	16787938	Peak	0	+	16787933	16787938	1316095
1	16792717	16792734	Peak	0	+	16792717	16792734	1316095
1	16792818	16792838	Peak	0	+	16792818	16792838	1316095
1	16823278	16823289	Peak	0	+	16823278	16823289	1316095
1	16823338	16823356	Peak	0	+	16823338	16823356	1316095
1	16823386	16823421	Peak	0	+	16823386	16823421	1316095
1	16823640	16823660	Peak	0	+	16823640	16823660	1316095
1	17006750	17006769	Peak	0	+	17006750	17006769	1316095
1	17008388	17008408	Peak	0	+	17008388	17008408	1316095
1	17009523	17009548	Peak	0	+	17009523	17009548	1316095
1	17085598	17085631	Peak	0	+	17085598	17085631	1316095
1	17085648	17085653	Peak	0	+	17085648	17085653	1316095
1	17085698	17085728	Peak	0	+	17085698	17085728	1316095
1	17086523	17086543	Peak	0	+	17086523	17086543	1316095
1	17181858	17181883	Peak	0	+	17181858	17181883	1316095
1	17181943	17181960	Peak	0	+	17181943	17181960	1316095
1	17240253	17240293	Peak	0	+	17240253	17240293	1316095
1	17382339	17382363	Peak	0	+	17382339	17382363	1316095
1	17411613	17411638	Peak	0	+	17411613	17411638	1316095
1	17462873	17462893	Peak	0	+	17462873	17462893	1316095
1	17526576	17526594	Peak	0	+	17526576	17526594	1316095
1	17526628	17526633	Peak	0	+	17526628	17526633	1316095
1	17527721	17527738	Peak	0	+	17527721	17527738	1316095
1	17527778	17527813	Peak	0	+	17527778	17527813	1316095
1	17527863	17527900	Peak	0	+	17527863	17527900	1316095
1	17633623	17633639	Peak	0	+	17633623	17633639	1316095
1	17634383	17634419	Peak	0	+	17634383	17634419	1316095
1	17635316	17635331	Peak	0	+	17635316	17635331	1316095
1	17635523	17635548	Peak	0	+	17635523	17635548	1316095
1	17639003	17639028	Peak	0	+	17639003	17639028	1316095
1	17639173	17639197	Peak	0	+	17639173	17639197	1316095
1	17639268	17639302	Peak	0	+	17639268	17639302	1316095
1	17639360	17639380	Peak	0	+	17639360	17639380	1316095
1	17654507	17654523	Peak	0	+	17654507	17654523	1316095
1	17655911	17655928	Peak	0	+	17655911	17655928	1316095
1	17660078	17660089	Peak	0	+	17660078	17660089	1316095
1	17667563	17667593	Peak	0	+	17667563	17667593	1316095
1	17667632	17667653	Peak	0	+	17667632	17667653	1316095
1	17667699	17667713	Peak	0	+	17667699	17667713	1316095
1	17671853	17671863	Peak	0	+	17671853	17671863	1316095
1	17681772	17681783	Peak	0	+	17681772	17681783	1316095
1	17712773	17712808	Peak	0	+	17712773	17712808	1316095
1	17712998	17713028	Peak	0	+	17712998	17713028	1316095
1	17713060	17713099	Peak	0	+	17713060	17713099	1316095
1	17713135	17713186	Peak	0	+	17713135	17713186	1316095
1	17713204	17713224	Peak	0	+	17713204	17713224	1316095
1	17724502	17724518	Peak	0	+	17724502	17724518	1316095
1	17724563	17724595	Peak	0	+	17724563	17724595	1316095
1	17734148	17734162	Peak	0	+	17734148	17734162	1316095
1	17744843	17744868	Peak	0	+	17744843	17744868	1316095
1	17744918	17744932	Peak	0	+	17744918	17744932	1316095
1	17747993	17748023	Peak	0	+	17747993	17748023	1316095
1	17784498	17784518	Peak	0	+	17784498	17784518	1316095
1	17880622	17880645	Peak	0	+	17880622	17880645	1316095
1	17884661	17884682	Peak	0	+	17884661	17884682	1316095
1	17884753	17884773	Peak	0	+	17884753	17884773	1316095
1	17885903	17885908	Peak	0	+	17885903	17885908	1316095
1	17889932	17889973	Peak	0	+	17889932	17889973	1316095
1	17958158	17958163	Peak	0	+	17958158	17958163	1316095
1	17958188	17958231	Peak	0	+	17958188	17958231	1316095
1	17958298	17958333	Peak	0	+	17958298	17958333	1316095
1	17976125	17976148	Peak	0	+	17976125	17976148	1316095
1	18053518	18053538	Peak	0	+	18053518	18053538	1316095
1	18127964	18127988	Peak	0	+	18127964	18127988	1316095
1	18130748	18130774	Peak	0	+	18130748	18130774	1316095
1	18132873	18132898	Peak	0	+	18132873	18132898	1316095
1	18136198	18136228	Peak	0	+	18136198	18136228	1316095
1	18139639	18139653	Peak	0	+	18139639	18139653	1316095
1	18175453	18175458	Peak	0	+	18175453	18175458	1316095
1	18198650	18198671	Peak	0	+	18198650	18198671	1316095
1	18198718	18198743	Peak	0	+	18198718	18198743	1316095
1	18198793	18198798	Peak	0	+	18198793	18198798	1316095
1	18206043	18206048	Peak	0	+	18206043	18206048	1316095
1	18206103	18206108	Peak	0	+	18206103	18206108	1316095
1	18273045	18273058	Peak	0	+	18273045	18273058	1316095
1	18280423	18280443	Peak	0	+	18280423	18280443	1316095
1	18432203	18432224	Peak	0	+	18432203	18432224	1316095
1	18443702	18443716	Peak	0	+	18443702	18443716	1316095
1	18581908	18581928	Peak	0	+	18581908	18581928	1316095
1	18581983	18581993	Peak	0	+	18581983	18581993	1316095
1	18582805	18582826	Peak	0	+	18582805	18582826	1316095
1	18622995	18623015	Peak	0	+	18622995	18623015	1316095
1	18628397	18628418	Peak	0	+	18628397	18628418	1316095
1	18631518	18631546	Peak	0	+	18631518	18631546	1316095
1	18639498	18639515	Peak	0	+	18639498	18639515	1316095
1	18643098	18643128	Peak	0	+	18643098	18643128	1316095
1	18694853	18694878	Peak	0	+	18694853	18694878	1316095
1	18698948	18698990	Peak	0	+	18698948	18698990	1316095
1	18930238	18930263	Peak	0	+	18930238	18930263	1316095
1	18955833	18955838	Peak	0	+	18955833	18955838	1316095
1	18972560	18972579	Peak	0	+	18972560	18972579	1316095
1	18973414	18973434	Peak	0	+	18973414	18973434	1316095
1	18983468	18983473	Peak	0	+	18983468	18983473	1316095
1	18991073	18991095	Peak	0	+	18991073	18991095	1316095
1	19086568	19086588	Peak	0	+	19086568	19086588	1316095
1	19093333	19093353	Peak	0	+	19093333	19093353	1316095
1	19098556	19098567	Peak	0	+	19098556	19098567	1316095
1	19098633	19098653	Peak	0	+	19098633	19098653	1316095
1	19101688	19101693	Peak	0	+	19101688	19101693	1316095
1	19102058	19102083	Peak	0	+	19102058	19102083	1316095
1	19102153	19102178	Peak	0	+	19102153	19102178	1316095
1	19102218	19102238	Peak	0	+	19102218	19102238	1316095
1	19102278	19102308	Peak	0	+	19102278	19102308	1316095
1	19102343	19102378	Peak	0	+	19102343	19102378	1316095
1	19102803	19102838	Peak	0	+	19102803	19102838	1316095
1	19104484	19104508	Peak	0	+	19104484	19104508	1316095
1	19131183	19131188	Peak	0	+	19131183	19131188	1316095
1	19167322	19167333	Peak	0	+	19167322	19167333	1316095
1	19167373	19167388	Peak	0	+	19167373	19167388	1316095
1	19167426	19167453	Peak	0	+	19167426	19167453	1316095
1	19167768	19167788	Peak	0	+	19167768	19167788	1316095
1	19231853	19231893	Peak	0	+	19231853	19231893	1316095
1	19231918	19231948	Peak	0	+	19231918	19231948	1316095
1	19232008	19232013	Peak	0	+	19232008	19232013	1316095
1	19233018	19233023	Peak	0	+	19233018	19233023	1316095
1	19233341	19233365	Peak	0	+	19233341	19233365	1316095
1	19234333	19234354	Peak	0	+	19234333	19234354	1316095
1	19235173	19235198	Peak	0	+	19235173	19235198	1316095
1	19250218	19250248	Peak	0	+	19250218	19250248	1316095
1	19252071	19252098	Peak	0	+	19252071	19252098	1316095
1	19253462	19253476	Peak	0	+	19253462	19253476	1316095
1	19253558	19253578	Peak	0	+	19253558	19253578	1316095
1	19254543	19254563	Peak	0	+	19254543	19254563	1316095
1	19254648	19254668	Peak	0	+	19254648	19254668	1316095
1	19254723	19254743	Peak	0	+	19254723	19254743	1316095
1	19254851	19254871	Peak	0	+	19254851	19254871	1316095
1	19257372	19257390	Peak	0	+	19257372	19257390	1316095
1	19257453	19257467	Peak	0	+	19257453	19257467	1316095
1	19257532	19257558	Peak	0	+	19257532	19257558	1316095
1	19257575	19257595	Peak	0	+	19257575	19257595	1316095
1	19257702	19257713	Peak	0	+	19257702	19257713	1316095
1	19260446	19260457	Peak	0	+	19260446	19260457	1316095
1	19263722	19263738	Peak	0	+	19263722	19263738	1316095
1	19263823	19263860	Peak	0	+	19263823	19263860	1316095
1	19284128	19284133	Peak	0	+	19284128	19284133	1316095
1	19327833	19327838	Peak	0	+	19327833	19327838	1316095
1	19327898	19327912	Peak	0	+	19327898	19327912	1316095
1	19330262	19330278	Peak	0	+	19330262	19330278	1316095
1	19330428	19330448	Peak	0	+	19330428	19330448	1316095
1	19355368	19355373	Peak	0	+	19355368	19355373	1316095
1	19398873	19398893	Peak	0	+	19398873	19398893	1316095
1	19424407	19424418	Peak	0	+	19424407	19424418	1316095
1	19443598	19443638	Peak	0	+	19443598	19443638	1316095
1	19443683	19443718	Peak	0	+	19443683	19443718	1316095
1	19474018	19474032	Peak	0	+	19474018	19474032	1316095
1	19602558	19602573	Peak	0	+	19602558	19602573	1316095
1	19636313	19636337	Peak	0	+	19636313	19636337	1316095
1	19637953	19637973	Peak	0	+	19637953	19637973	1316095
1	19638973	19638998	Peak	0	+	19638973	19638998	1316095
1	19639048	19639073	Peak	0	+	19639048	19639073	1316095
1	19639108	19639134	Peak	0	+	19639108	19639134	1316095
1	19660932	19660953	Peak	0	+	19660932	19660953	1316095
1	19696398	19696423	Peak	0	+	19696398	19696423	1316095
1	19696483	19696508	Peak	0	+	19696483	19696508	1316095
1	19702552	19702573	Peak	0	+	19702552	19702573	1316095
1	19703498	19703523	Peak	0	+	19703498	19703523	1316095
1	19942118	19942148	Peak	0	+	19942118	19942148	1316095
1	19942203	19942228	Peak	0	+	19942203	19942228	1316095
1	19948351	19948402	Peak	0	+	19948351	19948402	1316095
1	19948458	19948508	Peak	0	+	19948458	19948508	1316095
1	19972533	19972548	Peak	0	+	19972533	19972548	1316095
1	19972707	19972725	Peak	0	+	19972707	19972725	1316095
1	19974032	19974048	Peak	0	+	19974032	19974048	1316095
1	19974908	19974913	Peak	0	+	19974908	19974913	1316095
1	19975021	19975038	Peak	0	+	19975021	19975038	1316095
1	19978956	19978988	Peak	0	+	19978956	19978988	1316095
1	19979033	19979068	Peak	0	+	19979033	19979068	1316095
1	20036948	20036953	Peak	0	+	20036948	20036953	1316095
1	20036980	20037003	Peak	0	+	20036980	20037003	1316095
1	20095558	20095575	Peak	0	+	20095558	20095575	1316095
1	20097578	20097600	Peak	0	+	20097578	20097600	1316095
1	20114778	20114793	Peak	0	+	20114778	20114793	1316095
1	20212313	20212339	Peak	0	+	20212313	20212339	1316095
1	20282603	20282625	Peak	0	+	20282603	20282625	1316095
1	20370242	20370253	Peak	0	+	20370242	20370253	1316095
1	20370298	20370303	Peak	0	+	20370298	20370303	1316095
1	20370368	20370373	Peak	0	+	20370368	20370373	1316095
1	20370428	20370448	Peak	0	+	20370428	20370448	1316095
1	20370747	20370768	Peak	0	+	20370747	20370768	1316095
1	20419798	20419819	Peak	0	+	20419798	20419819	1316095
1	20642498	20642525	Peak	0	+	20642498	20642525	1316095
1	20642609	20642628	Peak	0	+	20642609	20642628	1316095
1	20642643	20642668	Peak	0	+	20642643	20642668	1316095
1	20642686	20642708	Peak	0	+	20642686	20642708	1316095
1	20915053	20915083	Peak	0	+	20915053	20915083	1316095
1	20915142	20915161	Peak	0	+	20915142	20915161	1316095
1	20915307	20915338	Peak	0	+	20915307	20915338	1316095
1	20989170	20989208	Peak	0	+	20989170	20989208	1316095
1	20989298	20989323	Peak	0	+	20989298	20989323	1316095
1	20989368	20989373	Peak	0	+	20989368	20989373	1316095
1	20999126	20999155	Peak	0	+	20999126	20999155	1316095
1	21013387	21013398	Peak	0	+	21013387	21013398	1316095
1	21082748	21082776	Peak	0	+	21082748	21082776	1316095
1	21195778	21195788	Peak	0	+	21195778	21195788	1316095
1	21195838	21195853	Peak	0	+	21195838	21195853	1316095
1	21376662	21376703	Peak	0	+	21376662	21376703	1316095
1	21415136	21415158	Peak	0	+	21415136	21415158	1316095
1	21415198	21415223	Peak	0	+	21415198	21415223	1316095
1	21415253	21415278	Peak	0	+	21415253	21415278	1316095
1	21455983	21456033	Peak	0	+	21455983	21456033	1316095
1	21461018	21461023	Peak	0	+	21461018	21461023	1316095
1	21464483	21464521	Peak	0	+	21464483	21464521	1316095
1	21464602	21464628	Peak	0	+	21464602	21464628	1316095
1	21464673	21464693	Peak	0	+	21464673	21464693	1316095
1	21566918	21566940	Peak	0	+	21566918	21566940	1316095
1	21566994	21567012	Peak	0	+	21566994	21567012	1316095
1	21567142	21567158	Peak	0	+	21567142	21567158	1316095
1	21568653	21568658	Peak	0	+	21568653	21568658	1316095
1	21568728	21568753	Peak	0	+	21568728	21568753	1316095
1	21569917	21569938	Peak	0	+	21569917	21569938	1316095
1	21570058	21570063	Peak	0	+	21570058	21570063	1316095
1	21570617	21570638	Peak	0	+	21570617	21570638	1316095
1	21682127	21682138	Peak	0	+	21682127	21682138	1316095
1	21684373	21684383	Peak	0	+	21684373	21684383	1316095
1	21699438	21699463	Peak	0	+	21699438	21699463	1316095
1	21701533	21701572	Peak	0	+	21701533	21701572	1316095
1	21701717	21701737	Peak	0	+	21701717	21701737	1316095
1	21710918	21710938	Peak	0	+	21710918	21710938	1316095
1	21711198	21711211	Peak	0	+	21711198	21711211	1316095
1	21712658	21712678	Peak	0	+	21712658	21712678	1316095
1	21712803	21712819	Peak	0	+	21712803	21712819	1316095
1	21712882	21712893	Peak	0	+	21712882	21712893	1316095
1	21713033	21713058	Peak	0	+	21713033	21713058	1316095
1	21715556	21715570	Peak	0	+	21715556	21715570	1316095
1	21715788	21715808	Peak	0	+	21715788	21715808	1316095
1	21715885	21715905	Peak	0	+	21715885	21715905	1316095
1	21716003	21716008	Peak	0	+	21716003	21716008	1316095
1	21716763	21716784	Peak	0	+	21716763	21716784	1316095
1	21719367	21719388	Peak	0	+	21719367	21719388	1316095
1	21722236	21722253	Peak	0	+	21722236	21722253	1316095
1	21722593	21722610	Peak	0	+	21722593	21722610	1316095
1	22245683	22245708	Peak	0	+	22245683	22245708	1316095
1	22245758	22245763	Peak	0	+	22245758	22245763	1316095
1	22261413	22261438	Peak	0	+	22261413	22261438	1316095
1	22261487	22261503	Peak	0	+	22261487	22261503	1316095
1	22311568	22311598	Peak	0	+	22311568	22311598	1316095
1	22311633	22311674	Peak	0	+	22311633	22311674	1316095
1	22311699	22311733	Peak	0	+	22311699	22311733	1316095
1	22315603	22315629	Peak	0	+	22315603	22315629	1316095
1	22432233	22432238	Peak	0	+	22432233	22432238	1316095
1	22433018	22433051	Peak	0	+	22433018	22433051	1316095
1	22433128	22433155	Peak	0	+	22433128	22433155	1316095
1	22434537	22434559	Peak	0	+	22434537	22434559	1316095
1	22434563	22434568	Peak	0	+	22434563	22434568	1316095
1	22434623	22434657	Peak	0	+	22434623	22434657	1316095
1	22435798	22435827	Peak	0	+	22435798	22435827	1316095
1	22436513	22436524	Peak	0	+	22436513	22436524	1316095
1	22437063	22437074	Peak	0	+	22437063	22437074	1316095
1	22437297	22437331	Peak	0	+	22437297	22437331	1316095
1	22437337	22437363	Peak	0	+	22437337	22437363	1316095
1	22438713	22438742	Peak	0	+	22438713	22438742	1316095
1	22496623	22496641	Peak	0	+	22496623	22496641	1316095
1	22496698	22496703	Peak	0	+	22496698	22496703	1316095
1	22496718	22496738	Peak	0	+	22496718	22496738	1316095
1	22509493	22509528	Peak	0	+	22509493	22509528	1316095
1	22583823	22583848	Peak	0	+	22583823	22583848	1316095
1	22583898	22583919	Peak	0	+	22583898	22583919	1316095
1	22657308	22657333	Peak	0	+	22657308	22657333	1316095
1	22657383	22657388	Peak	0	+	22657383	22657388	1316095
1	22735063	22735089	Peak	0	+	22735063	22735089	1316095
1	22735128	22735149	Peak	0	+	22735128	22735149	1316095
1	22735195	22735212	Peak	0	+	22735195	22735212	1316095
1	22747567	22747584	Peak	0	+	22747567	22747584	1316095
1	22772323	22772348	Peak	0	+	22772323	22772348	1316095
1	22874533	22874553	Peak	0	+	22874533	22874553	1316095
1	22875033	22875058	Peak	0	+	22875033	22875058	1316095
1	22875338	22875352	Peak	0	+	22875338	22875352	1316095
1	22875958	22875963	Peak	0	+	22875958	22875963	1316095
1	22887622	22887633	Peak	0	+	22887622	22887633	1316095
1	22939488	22939502	Peak	0	+	22939488	22939502	1316095
1	22939573	22939587	Peak	0	+	22939573	22939587	1316095
1	22939633	22939660	Peak	0	+	22939633	22939660	1316095
1	22939683	22939713	Peak	0	+	22939683	22939713	1316095
1	22939758	22939783	Peak	0	+	22939758	22939783	1316095
1	22976257	22976274	Peak	0	+	22976257	22976274	1316095
1	22976368	22976382	Peak	0	+	22976368	22976382	1316095
1	22977823	22977828	Peak	0	+	22977823	22977828	1316095
1	22992878	22992898	Peak	0	+	22992878	22992898	1316095
1	22992938	22992958	Peak	0	+	22992938	22992958	1316095
1	22993017	22993030	Peak	0	+	22993017	22993030	1316095
1	22993067	22993083	Peak	0	+	22993067	22993083	1316095
1	23052928	23052986	Peak	0	+	23052928	23052986	1316095
1	23053009	23053029	Peak	0	+	23053009	23053029	1316095
1	23053083	23053088	Peak	0	+	23053083	23053088	1316095
1	23054593	23054598	Peak	0	+	23054593	23054598	1316095
1	23108091	23108106	Peak	0	+	23108091	23108106	1316095
1	23108347	23108382	Peak	0	+	23108347	23108382	1316095
1	23109377	23109388	Peak	0	+	23109377	23109388	1316095
1	23109442	23109464	Peak	0	+	23109442	23109464	1316095
1	23109513	23109527	Peak	0	+	23109513	23109527	1316095
1	23110902	23110913	Peak	0	+	23110902	23110913	1316095
1	23113702	23113719	Peak	0	+	23113702	23113719	1316095
1	23115453	23115463	Peak	0	+	23115453	23115463	1316095
1	23193351	23193366	Peak	0	+	23193351	23193366	1316095
1	23193423	23193428	Peak	0	+	23193423	23193428	1316095
1	23200628	23200649	Peak	0	+	23200628	23200649	1316095
1	23200696	23200708	Peak	0	+	23200696	23200708	1316095
1	23200793	23200813	Peak	0	+	23200793	23200813	1316095
1	23200893	23200898	Peak	0	+	23200893	23200898	1316095
1	23215683	23215713	Peak	0	+	23215683	23215713	1316095
1	23223988	23224006	Peak	0	+	23223988	23224006	1316095
1	23231398	23231421	Peak	0	+	23231398	23231421	1316095
1	23233588	23233593	Peak	0	+	23233588	23233593	1316095
1	23233633	23233653	Peak	0	+	23233633	23233653	1316095
1	23233983	23234008	Peak	0	+	23233983	23234008	1316095
1	23234168	23234183	Peak	0	+	23234168	23234183	1316095
1	23240089	23240099	Peak	0	+	23240089	23240099	1316095
1	23240208	23240213	Peak	0	+	23240208	23240213	1316095
1	23241687	23241733	Peak	0	+	23241687	23241733	1316095
1	23242889	23242903	Peak	0	+	23242889	23242903	1316095
1	23249028	23249048	Peak	0	+	23249028	23249048	1316095
1	23249093	23249113	Peak	0	+	23249093	23249113	1316095
1	23249160	23249183	Peak	0	+	23249160	23249183	1316095
1	23250107	23250123	Peak	0	+	23250107	23250123	1316095
1	23315082	23315096	Peak	0	+	23315082	23315096	1316095
1	23414333	23414358	Peak	0	+	23414333	23414358	1316095
1	23414393	23414413	Peak	0	+	23414393	23414413	1316095
1	23414428	23414433	Peak	0	+	23414428	23414433	1316095
1	23425807	23425823	Peak	0	+	23425807	23425823	1316095
1	23427743	23427763	Peak	0	+	23427743	23427763	1316095
1	23557253	23557263	Peak	0	+	23557253	23557263	1316095
1	23565998	23566003	Peak	0	+	23565998	23566003	1316095
1	23566008	23566013	Peak	0	+	23566008	23566013	1316095
1	23566159	23566185	Peak	0	+	23566159	23566185	1316095
1	23578769	23578784	Peak	0	+	23578769	23578784	1316095
1	23579068	23579103	Peak	0	+	23579068	23579103	1316095
1	23603758	23603788	Peak	0	+	23603758	23603788	1316095
1	23603863	23603878	Peak	0	+	23603863	23603878	1316095
1	23603918	23603938	Peak	0	+	23603918	23603938	1316095
1	23708168	23708198	Peak	0	+	23708168	23708198	1316095
1	23708233	23708248	Peak	0	+	23708233	23708248	1316095
1	23726934	23726958	Peak	0	+	23726934	23726958	1316095
1	23797193	23797243	Peak	0	+	23797193	23797243	1316095
1	23797798	23797823	Peak	0	+	23797798	23797823	1316095
1	23798936	23798947	Peak	0	+	23798936	23798947	1316095
1	23922264	23922278	Peak	0	+	23922264	23922278	1316095
1	23924153	23924178	Peak	0	+	23924153	23924178	1316095
1	23924238	23924263	Peak	0	+	23924238	23924263	1316095
1	23933153	23933158	Peak	0	+	23933153	23933158	1316095
1	23961958	23961983	Peak	0	+	23961958	23961983	1316095
1	24049903	24049923	Peak	0	+	24049903	24049923	1316095
1	24053873	24053898	Peak	0	+	24053873	24053898	1316095
1	24193268	24193273	Peak	0	+	24193268	24193273	1316095
1	24195039	24195063	Peak	0	+	24195039	24195063	1316095
1	24195107	24195128	Peak	0	+	24195107	24195128	1316095
1	24195204	24195218	Peak	0	+	24195204	24195218	1316095
1	24197603	24197628	Peak	0	+	24197603	24197628	1316095
1	24197693	24197713	Peak	0	+	24197693	24197713	1316095
1	24197803	24197818	Peak	0	+	24197803	24197818	1316095
1	24198038	24198043	Peak	0	+	24198038	24198043	1316095
1	24206083	24206113	Peak	0	+	24206083	24206113	1316095
1	24206228	24206233	Peak	0	+	24206228	24206233	1316095
1	24206293	24206323	Peak	0	+	24206293	24206323	1316095
1	24206378	24206389	Peak	0	+	24206378	24206389	1316095
1	24211297	24211313	Peak	0	+	24211297	24211313	1316095
1	24211523	24211545	Peak	0	+	24211523	24211545	1316095
1	24212048	24212053	Peak	0	+	24212048	24212053	1316095
1	24226193	24226198	Peak	0	+	24226193	24226198	1316095
1	24227073	24227098	Peak	0	+	24227073	24227098	1316095
1	24228020	24228048	Peak	0	+	24228020	24228048	1316095
1	24228138	24228169	Peak	0	+	24228138	24228169	1316095
1	24230393	24230398	Peak	0	+	24230393	24230398	1316095
1	24238828	24238848	Peak	0	+	24238828	24238848	1316095
1	24295173	24295197	Peak	0	+	24295173	24295197	1316095
1	24295233	24295258	Peak	0	+	24295233	24295258	1316095
1	24299493	24299523	Peak	0	+	24299493	24299523	1316095
1	24299578	24299619	Peak	0	+	24299578	24299619	1316095
1	24303563	24303586	Peak	0	+	24303563	24303586	1316095
1	24306983	24307005	Peak	0	+	24306983	24307005	1316095
1	24307048	24307082	Peak	0	+	24307048	24307082	1316095
1	24307311	24307353	Peak	0	+	24307311	24307353	1316095
1	24307393	24307418	Peak	0	+	24307393	24307418	1316095
1	24308132	24308143	Peak	0	+	24308132	24308143	1316095
1	24402583	24402619	Peak	0	+	24402583	24402619	1316095
1	24599703	24599708	Peak	0	+	24599703	24599708	1316095
1	24600933	24600956	Peak	0	+	24600933	24600956	1316095
1	24601013	24601038	Peak	0	+	24601013	24601038	1316095
1	24669238	24669249	Peak	0	+	24669238	24669249	1316095
1	24672258	24672293	Peak	0	+	24672258	24672293	1316095
1	24672328	24672358	Peak	0	+	24672328	24672358	1316095
1	24685983	24685988	Peak	0	+	24685983	24685988	1316095
1	24733228	24733253	Peak	0	+	24733228	24733253	1316095
1	24733301	24733320	Peak	0	+	24733301	24733320	1316095
1	24741358	24741363	Peak	0	+	24741358	24741363	1316095
1	24741428	24741443	Peak	0	+	24741428	24741443	1316095
1	24777247	24777273	Peak	0	+	24777247	24777273	1316095
1	24777328	24777333	Peak	0	+	24777328	24777333	1316095
1	24784588	24784603	Peak	0	+	24784588	24784603	1316095
1	24784993	24785018	Peak	0	+	24784993	24785018	1316095
1	24785223	24785248	Peak	0	+	24785223	24785248	1316095
1	24785288	24785310	Peak	0	+	24785288	24785310	1316095
1	24787823	24787828	Peak	0	+	24787823	24787828	1316095
1	24792703	24792833	Peak	0	+	24792703	24792833	1316095
1	24792893	24793088	Peak	0	+	24792893	24793088	1316095
1	24793108	24793148	Peak	0	+	24793108	24793148	1316095
1	24795863	24795888	Peak	0	+	24795863	24795888	1316095
1	24797523	24797543	Peak	0	+	24797523	24797543	1316095
1	24797584	24797608	Peak	0	+	24797584	24797608	1316095
1	24930108	24930138	Peak	0	+	24930108	24930138	1316095
1	24930183	24930208	Peak	0	+	24930183	24930208	1316095
1	24938078	24938100	Peak	0	+	24938078	24938100	1316095
1	25098663	25098689	Peak	0	+	25098663	25098689	1316095
1	25150398	25150403	Peak	0	+	25150398	25150403	1316095
1	25155318	25155323	Peak	0	+	25155318	25155323	1316095
1	25170048	25170073	Peak	0	+	25170048	25170073	1316095
1	25170114	25170139	Peak	0	+	25170114	25170139	1316095
1	25186168	25186196	Peak	0	+	25186168	25186196	1316095
1	25186261	25186276	Peak	0	+	25186261	25186276	1316095
1	25186758	25186763	Peak	0	+	25186758	25186763	1316095
1	25187273	25187298	Peak	0	+	25187273	25187298	1316095
1	25284008	25284013	Peak	0	+	25284008	25284013	1316095
1	25369458	25369479	Peak	0	+	25369458	25369479	1316095
1	25371953	25371973	Peak	0	+	25371953	25371973	1316095
1	25373053	25373058	Peak	0	+	25373053	25373058	1316095
1	25373402	25373416	Peak	0	+	25373402	25373416	1316095
1	25377458	25377480	Peak	0	+	25377458	25377480	1316095
1	25377608	25377633	Peak	0	+	25377608	25377633	1316095
1	25386743	25386776	Peak	0	+	25386743	25386776	1316095
1	25388373	25388398	Peak	0	+	25388373	25388398	1316095
1	25395984	25396033	Peak	0	+	25395984	25396033	1316095
1	25396098	25396135	Peak	0	+	25396098	25396135	1316095
1	25421314	25421334	Peak	0	+	25421314	25421334	1316095
1	25427913	25427918	Peak	0	+	25427913	25427918	1316095
1	25438988	25439022	Peak	0	+	25438988	25439022	1316095
1	25620973	25621003	Peak	0	+	25620973	25621003	1316095
1	25621058	25621088	Peak	0	+	25621058	25621088	1316095
1	25630823	25630860	Peak	0	+	25630823	25630860	1316095
1	25630883	25630908	Peak	0	+	25630883	25630908	1316095
1	25705553	25705558	Peak	0	+	25705553	25705558	1316095
1	25711018	25711023	Peak	0	+	25711018	25711023	1316095
1	25711103	25711108	Peak	0	+	25711103	25711108	1316095
1	25746678	25746683	Peak	0	+	25746678	25746683	1316095
1	25814877	25814896	Peak	0	+	25814877	25814896	1316095
1	25814948	25814964	Peak	0	+	25814948	25814964	1316095
1	25876113	25876124	Peak	0	+	25876113	25876124	1316095
1	25884313	25884333	Peak	0	+	25884313	25884333	1316095
1	25889408	25889443	Peak	0	+	25889408	25889443	1316095
1	26037483	26037513	Peak	0	+	26037483	26037513	1316095
1	26037533	26037582	Peak	0	+	26037533	26037582	1316095
1	26037593	26037631	Peak	0	+	26037593	26037631	1316095
1	26037639	26037668	Peak	0	+	26037639	26037668	1316095
1	26198133	26198158	Peak	0	+	26198133	26198158	1316095
1	26204798	26204818	Peak	0	+	26204798	26204818	1316095
1	26327141	26327161	Peak	0	+	26327141	26327161	1316095
1	26330937	26330947	Peak	0	+	26330937	26330947	1316095
1	26331028	26331033	Peak	0	+	26331028	26331033	1316095
1	26339248	26339253	Peak	0	+	26339248	26339253	1316095
1	26439593	26439613	Peak	0	+	26439593	26439613	1316095
1	26439653	26439698	Peak	0	+	26439653	26439698	1316095
1	26445576	26445612	Peak	0	+	26445576	26445612	1316095
1	26528252	26528268	Peak	0	+	26528252	26528268	1316095
1	26528343	26528348	Peak	0	+	26528343	26528348	1316095
1	26574153	26574167	Peak	0	+	26574153	26574167	1316095
1	26682667	26682688	Peak	0	+	26682667	26682688	1316095
1	26682923	26682943	Peak	0	+	26682923	26682943	1316095
1	26697083	26697118	Peak	0	+	26697083	26697118	1316095
1	26697138	26697173	Peak	0	+	26697138	26697173	1316095
1	26818858	26818883	Peak	0	+	26818858	26818883	1316095
1	26818904	26818918	Peak	0	+	26818904	26818918	1316095
1	26822647	26822663	Peak	0	+	26822647	26822663	1316095
1	26828089	26828113	Peak	0	+	26828089	26828113	1316095
1	26829908	26829943	Peak	0	+	26829908	26829943	1316095
1	26880838	26880871	Peak	0	+	26880838	26880871	1316095
1	26880903	26880928	Peak	0	+	26880903	26880928	1316095
1	26881002	26881023	Peak	0	+	26881002	26881023	1316095
1	26881653	26881679	Peak	0	+	26881653	26881679	1316095
1	26881738	26881783	Peak	0	+	26881738	26881783	1316095
1	26911963	26911983	Peak	0	+	26911963	26911983	1316095
1	26913953	26913973	Peak	0	+	26913953	26913973	1316095
1	26914117	26914143	Peak	0	+	26914117	26914143	1316095
1	26914178	26914203	Peak	0	+	26914178	26914203	1316095
1	26914249	26914270	Peak	0	+	26914249	26914270	1316095
1	26914363	26914393	Peak	0	+	26914363	26914393	1316095
1	26914438	26914443	Peak	0	+	26914438	26914443	1316095
1	26914493	26914518	Peak	0	+	26914493	26914518	1316095
1	26915308	26915313	Peak	0	+	26915308	26915313	1316095
1	26915317	26915329	Peak	0	+	26915317	26915329	1316095
1	26915543	26915568	Peak	0	+	26915543	26915568	1316095
1	26915607	26915628	Peak	0	+	26915607	26915628	1316095
1	26917131	26917146	Peak	0	+	26917131	26917146	1316095
1	26917378	26917399	Peak	0	+	26917378	26917399	1316095
1	26945653	26945658	Peak	0	+	26945653	26945658	1316095
1	26950331	26950351	Peak	0	+	26950331	26950351	1316095
1	26950533	26950563	Peak	0	+	26950533	26950563	1316095
1	26951758	26951781	Peak	0	+	26951758	26951781	1316095
1	27071160	27071206	Peak	0	+	27071160	27071206	1316095
1	27071263	27071288	Peak	0	+	27071263	27071288	1316095
1	27087442	27087453	Peak	0	+	27087442	27087453	1316095
1	27089508	27089513	Peak	0	+	27089508	27089513	1316095
1	27109248	27109264	Peak	0	+	27109248	27109264	1316095
1	27111637	27111653	Peak	0	+	27111637	27111653	1316095
1	27111728	27111763	Peak	0	+	27111728	27111763	1316095
1	27112778	27112783	Peak	0	+	27112778	27112783	1316095
1	27112853	27112873	Peak	0	+	27112853	27112873	1316095
1	27116638	27116655	Peak	0	+	27116638	27116655	1316095
1	27118953	27118958	Peak	0	+	27118953	27118958	1316095
1	27119077	27119117	Peak	0	+	27119077	27119117	1316095
1	27119168	27119194	Peak	0	+	27119168	27119194	1316095
1	27123853	27123881	Peak	0	+	27123853	27123881	1316095
1	27123982	27124000	Peak	0	+	27123982	27124000	1316095
1	27128392	27128408	Peak	0	+	27128392	27128408	1316095
1	27128498	27128523	Peak	0	+	27128498	27128523	1316095
1	27138507	27138525	Peak	0	+	27138507	27138525	1316095
1	27138613	27138645	Peak	0	+	27138613	27138645	1316095
1	27138648	27138653	Peak	0	+	27138648	27138653	1316095
1	27138703	27138728	Peak	0	+	27138703	27138728	1316095
1	27138773	27138798	Peak	0	+	27138773	27138798	1316095
1	27138883	27138888	Peak	0	+	27138883	27138888	1316095
1	27145823	27145843	Peak	0	+	27145823	27145843	1316095
1	27184624	27184653	Peak	0	+	27184624	27184653	1316095
1	27379773	27379778	Peak	0	+	27379773	27379778	1316095
1	27385038	27385073	Peak	0	+	27385038	27385073	1316095
1	27407749	27407773	Peak	0	+	27407749	27407773	1316095
1	27407883	27407913	Peak	0	+	27407883	27407913	1316095
1	27408338	27408363	Peak	0	+	27408338	27408363	1316095
1	27501883	27501938	Peak	0	+	27501883	27501938	1316095
1	27524278	27524295	Peak	0	+	27524278	27524295	1316095
1	27552983	27553013	Peak	0	+	27552983	27553013	1316095
1	27553998	27554003	Peak	0	+	27553998	27554003	1316095
1	27625928	27625948	Peak	0	+	27625928	27625948	1316095
1	27626058	27626063	Peak	0	+	27626058	27626063	1316095
1	27626252	27626268	Peak	0	+	27626252	27626268	1316095
1	27626342	27626353	Peak	0	+	27626342	27626353	1316095
1	27626767	27626819	Peak	0	+	27626767	27626819	1316095
1	27626873	27626903	Peak	0	+	27626873	27626903	1316095
1	27628233	27628238	Peak	0	+	27628233	27628238	1316095
1	27628703	27628708	Peak	0	+	27628703	27628708	1316095
1	27628713	27628718	Peak	0	+	27628713	27628718	1316095
1	27629013	27629037	Peak	0	+	27629013	27629037	1316095
1	27631078	27631098	Peak	0	+	27631078	27631098	1316095
1	27631244	27631268	Peak	0	+	27631244	27631268	1316095
1	27632093	27632098	Peak	0	+	27632093	27632098	1316095
1	27632203	27632223	Peak	0	+	27632203	27632223	1316095
1	27632318	27632345	Peak	0	+	27632318	27632345	1316095
1	27632863	27632893	Peak	0	+	27632863	27632893	1316095
1	27632933	27632968	Peak	0	+	27632933	27632968	1316095
1	27633223	27633228	Peak	0	+	27633223	27633228	1316095
1	27649288	27649315	Peak	0	+	27649288	27649315	1316095
1	27649403	27649438	Peak	0	+	27649403	27649438	1316095
1	27779105	27779120	Peak	0	+	27779105	27779120	1316095
1	27779302	27779346	Peak	0	+	27779302	27779346	1316095
1	27798364	27798425	Peak	0	+	27798364	27798425	1316095
1	27834893	27834917	Peak	0	+	27834893	27834917	1316095
1	27858478	27858498	Peak	0	+	27858478	27858498	1316095
1	27859073	27859097	Peak	0	+	27859073	27859097	1316095
1	27895033	27895044	Peak	0	+	27895033	27895044	1316095
1	27895263	27895277	Peak	0	+	27895263	27895277	1316095
1	28079002	28079018	Peak	0	+	28079002	28079018	1316095
1	28201677	28201698	Peak	0	+	28201677	28201698	1316095
1	28376298	28376303	Peak	0	+	28376298	28376303	1316095
1	28376688	28376698	Peak	0	+	28376688	28376698	1316095
1	28376813	28376848	Peak	0	+	28376813	28376848	1316095
1	28376903	28376908	Peak	0	+	28376903	28376908	1316095
1	28417698	28417728	Peak	0	+	28417698	28417728	1316095
1	28417768	28417798	Peak	0	+	28417768	28417798	1316095
1	28446963	28446968	Peak	0	+	28446963	28446968	1316095
1	28450548	28450553	Peak	0	+	28450548	28450553	1316095
1	28450788	28450793	Peak	0	+	28450788	28450793	1316095
1	28450847	28450863	Peak	0	+	28450847	28450863	1316095
1	28451213	28451233	Peak	0	+	28451213	28451233	1316095
1	28451283	28451308	Peak	0	+	28451283	28451308	1316095
1	28461733	28461738	Peak	0	+	28461733	28461738	1316095
1	28463948	28463968	Peak	0	+	28463948	28463968	1316095
1	28473758	28473790	Peak	0	+	28473758	28473790	1316095
1	28473825	28473848	Peak	0	+	28473825	28473848	1316095
1	28522477	28522493	Peak	0	+	28522477	28522493	1316095
1	28522543	28522548	Peak	0	+	28522543	28522548	1316095
1	28522728	28522761	Peak	0	+	28522728	28522761	1316095
1	28593882	28593893	Peak	0	+	28593882	28593893	1316095
1	28597110	28597138	Peak	0	+	28597110	28597138	1316095
1	28611273	28611298	Peak	0	+	28611273	28611298	1316095
1	28614637	28614658	Peak	0	+	28614637	28614658	1316095
1	28614993	28614998	Peak	0	+	28614993	28614998	1316095
1	28686928	28686948	Peak	0	+	28686928	28686948	1316095
1	28686962	28686984	Peak	0	+	28686962	28686984	1316095
1	28687028	28687088	Peak	0	+	28687028	28687088	1316095
1	28687248	28687273	Peak	0	+	28687248	28687273	1316095
1	28687308	28687338	Peak	0	+	28687308	28687338	1316095
1	28688091	28688115	Peak	0	+	28688091	28688115	1316095
1	28756980	28756998	Peak	0	+	28756980	28756998	1316095
1	28794208	28794245	Peak	0	+	28794208	28794245	1316095
1	28926483	28926508	Peak	0	+	28926483	28926508	1316095
1	28928213	28928233	Peak	0	+	28928213	28928233	1316095
1	28966762	28966773	Peak	0	+	28966762	28966773	1316095
1	29035503	29035524	Peak	0	+	29035503	29035524	1316095
1	29035563	29035588	Peak	0	+	29035563	29035588	1316095
1	29083983	29083988	Peak	0	+	29083983	29083988	1316095
1	29152463	29152468	Peak	0	+	29152463	29152468	1316095
1	29152623	29152639	Peak	0	+	29152623	29152639	1316095
1	29152869	29152883	Peak	0	+	29152869	29152883	1316095
1	29152933	29152938	Peak	0	+	29152933	29152938	1316095
1	29158753	29158758	Peak	0	+	29158753	29158758	1316095
1	29158793	29158833	Peak	0	+	29158793	29158833	1316095
1	29176259	29176295	Peak	0	+	29176259	29176295	1316095
1	29176398	29176443	Peak	0	+	29176398	29176443	1316095
1	29176493	29176518	Peak	0	+	29176493	29176518	1316095
1	29193593	29193604	Peak	0	+	29193593	29193604	1316095
1	29196673	29196698	Peak	0	+	29196673	29196698	1316095
1	29196879	29196893	Peak	0	+	29196879	29196893	1316095
1	29196952	29197010	Peak	0	+	29196952	29197010	1316095
1	29197083	29197126	Peak	0	+	29197083	29197126	1316095
1	29197167	29197179	Peak	0	+	29197167	29197179	1316095
1	29197238	29197249	Peak	0	+	29197238	29197249	1316095
1	29197262	29197273	Peak	0	+	29197262	29197273	1316095
1	29200182	29200198	Peak	0	+	29200182	29200198	1316095
1	29200283	29200308	Peak	0	+	29200283	29200308	1316095
1	29242508	29242523	Peak	0	+	29242508	29242523	1316095
1	29242573	29242578	Peak	0	+	29242573	29242578	1316095
1	29242945	29242968	Peak	0	+	29242945	29242968	1316095
1	29255143	29255178	Peak	0	+	29255143	29255178	1316095
1	29255263	29255290	Peak	0	+	29255263	29255290	1316095
1	29259788	29259799	Peak	0	+	29259788	29259799	1316095
1	29260203	29260208	Peak	0	+	29260203	29260208	1316095
1	29362697	29362718	Peak	0	+	29362697	29362718	1316095
1	29400728	29400744	Peak	0	+	29400728	29400744	1316095
1	29406032	29406057	Peak	0	+	29406032	29406057	1316095
1	29406738	29406758	Peak	0	+	29406738	29406758	1316095
1	29520027	29520048	Peak	0	+	29520027	29520048	1316095
1	29521053	29521093	Peak	0	+	29521053	29521093	1316095
1	29521138	29521163	Peak	0	+	29521138	29521163	1316095
1	29521228	29521239	Peak	0	+	29521228	29521239	1316095
1	29521523	29521528	Peak	0	+	29521523	29521528	1316095
1	29521555	29521578	Peak	0	+	29521555	29521578	1316095
1	29542143	29542173	Peak	0	+	29542143	29542173	1316095
1	29544628	29544648	Peak	0	+	29544628	29544648	1316095
1	29551096	29551119	Peak	0	+	29551096	29551119	1316095
1	29551153	29551176	Peak	0	+	29551153	29551176	1316095
1	29551243	29551248	Peak	0	+	29551243	29551248	1316095
1	29552951	29552963	Peak	0	+	29552951	29552963	1316095
1	29614133	29614158	Peak	0	+	29614133	29614158	1316095
1	29653234	29653254	Peak	0	+	29653234	29653254	1316095
1	29653283	29653288	Peak	0	+	29653283	29653288	1316095
1	29680918	29680935	Peak	0	+	29680918	29680935	1316095
1	29681008	29681028	Peak	0	+	29681008	29681028	1316095
1	29682383	29682413	Peak	0	+	29682383	29682413	1316095
1	29741833	29741857	Peak	0	+	29741833	29741857	1316095
1	29741928	29741933	Peak	0	+	29741928	29741933	1316095
1	29741983	29742009	Peak	0	+	29741983	29742009	1316095
1	29742563	29742589	Peak	0	+	29742563	29742589	1316095
1	29787394	29787418	Peak	0	+	29787394	29787418	1316095
1	29789671	29789683	Peak	0	+	29789671	29789683	1316095
1	29792043	29792048	Peak	0	+	29792043	29792048	1316095
1	29823148	29823153	Peak	0	+	29823148	29823153	1316095
1	29823363	29823384	Peak	0	+	29823363	29823384	1316095
1	29933538	29933558	Peak	0	+	29933538	29933558	1316095
1	30217823	30217848	Peak	0	+	30217823	30217848	1316095
1	30258268	30258308	Peak	0	+	30258268	30258308	1316095
1	30258383	30258408	Peak	0	+	30258383	30258408	1316095
1	30281008	30281028	Peak	0	+	30281008	30281028	1316095
1	30282388	30282393	Peak	0	+	30282388	30282393	1316095
1	30282748	30282768	Peak	0	+	30282748	30282768	1316095
1	30284989	30285009	Peak	0	+	30284989	30285009	1316095
1	30285183	30285203	Peak	0	+	30285183	30285203	1316095
1	30285253	30285273	Peak	0	+	30285253	30285273	1316095
1	30285683	30285688	Peak	0	+	30285683	30285688	1316095
1	30285903	30285928	Peak	0	+	30285903	30285928	1316095
1	30287484	30287498	Peak	0	+	30287484	30287498	1316095
1	30287542	30287568	Peak	0	+	30287542	30287568	1316095
1	30288417	30288427	Peak	0	+	30288417	30288427	1316095
1	30288513	30288533	Peak	0	+	30288513	30288533	1316095
1	30294273	30294303	Peak	0	+	30294273	30294303	1316095
1	30295118	30295134	Peak	0	+	30295118	30295134	1316095
1	30299800	30299834	Peak	0	+	30299800	30299834	1316095
1	30302076	30302094	Peak	0	+	30302076	30302094	1316095
1	30347227	30347244	Peak	0	+	30347227	30347244	1316095
1	30349027	30349039	Peak	0	+	30349027	30349039	1316095
1	30349303	30349308	Peak	0	+	30349303	30349308	1316095
1	30350514	30350535	Peak	0	+	30350514	30350535	1316095
1	30350758	30350798	Peak	0	+	30350758	30350798	1316095
1	30351000	30351018	Peak	0	+	30351000	30351018	1316095
1	30379553	30379558	Peak	0	+	30379553	30379558	1316095
1	30379613	30379657	Peak	0	+	30379613	30379657	1316095
1	30540633	30540650	Peak	0	+	30540633	30540650	1316095
1	30540718	30540744	Peak	0	+	30540718	30540744	1316095
1	30540849	30540868	Peak	0	+	30540849	30540868	1316095
1	30542508	30542533	Peak	0	+	30542508	30542533	1316095
1	30542642	30542664	Peak	0	+	30542642	30542664	1316095
1	30570988	30571010	Peak	0	+	30570988	30571010	1316095
1	30614728	30614733	Peak	0	+	30614728	30614733	1316095
1	30614828	30614853	Peak	0	+	30614828	30614853	1316095
1	30624573	30624608	Peak	0	+	30624573	30624608	1316095
1	30630318	30630348	Peak	0	+	30630318	30630348	1316095
1	30630616	30630628	Peak	0	+	30630616	30630628	1316095
1	30657267	30657278	Peak	0	+	30657267	30657278	1316095
1	30684688	30684710	Peak	0	+	30684688	30684710	1316095
1	30688080	30688098	Peak	0	+	30688080	30688098	1316095
1	30756388	30756408	Peak	0	+	30756388	30756408	1316095
1	30766999	30767022	Peak	0	+	30766999	30767022	1316095
1	30767188	30767208	Peak	0	+	30767188	30767208	1316095
1	31065498	31065512	Peak	0	+	31065498	31065512	1316095
1	31069223	31069253	Peak	0	+	31069223	31069253	1316095
1	31079347	31079358	Peak	0	+	31079347	31079358	1316095
1	31079397	31079442	Peak	0	+	31079397	31079442	1316095
1	31210678	31210703	Peak	0	+	31210678	31210703	1316095
1	31210748	31210768	Peak	0	+	31210748	31210768	1316095
1	31248013	31248018	Peak	0	+	31248013	31248018	1316095
1	31743713	31743738	Peak	0	+	31743713	31743738	1316095
1	31743848	31743868	Peak	0	+	31743848	31743868	1316095
1	31749621	31749653	Peak	0	+	31749621	31749653	1316095
1	31752713	31752718	Peak	0	+	31752713	31752718	1316095
1	31752813	31752838	Peak	0	+	31752813	31752838	1316095
1	31753663	31753693	Peak	0	+	31753663	31753693	1316095
1	31753828	31753842	Peak	0	+	31753828	31753842	1316095
1	31770473	31770493	Peak	0	+	31770473	31770493	1316095
1	31770543	31770564	Peak	0	+	31770543	31770564	1316095
1	31770653	31770678	Peak	0	+	31770653	31770678	1316095
1	31770713	31770738	Peak	0	+	31770713	31770738	1316095
1	31771042	31771053	Peak	0	+	31771042	31771053	1316095
1	31772868	31772889	Peak	0	+	31772868	31772889	1316095
1	31773058	31773083	Peak	0	+	31773058	31773083	1316095
1	31773148	31773172	Peak	0	+	31773148	31773172	1316095
1	31775733	31775759	Peak	0	+	31775733	31775759	1316095
1	31776092	31776103	Peak	0	+	31776092	31776103	1316095
1	31778363	31778400	Peak	0	+	31778363	31778400	1316095
1	31778443	31778463	Peak	0	+	31778443	31778463	1316095
1	31778608	31778629	Peak	0	+	31778608	31778629	1316095
1	31862108	31862113	Peak	0	+	31862108	31862113	1316095
1	31875548	31875559	Peak	0	+	31875548	31875559	1316095
1	31981757	31981774	Peak	0	+	31981757	31981774	1316095
1	31981814	31981835	Peak	0	+	31981814	31981835	1316095
1	32025302	32025313	Peak	0	+	32025302	32025313	1316095
1	32025368	32025373	Peak	0	+	32025368	32025373	1316095
1	32025448	32025453	Peak	0	+	32025448	32025453	1316095
1	32026063	32026083	Peak	0	+	32026063	32026083	1316095
1	32026227	32026263	Peak	0	+	32026227	32026263	1316095
1	32026318	32026343	Peak	0	+	32026318	32026343	1316095
1	32026378	32026403	Peak	0	+	32026378	32026403	1316095
1	32055503	32055514	Peak	0	+	32055503	32055514	1316095
1	32056404	32056423	Peak	0	+	32056404	32056423	1316095
1	32060398	32060403	Peak	0	+	32060398	32060403	1316095
1	32060458	32060488	Peak	0	+	32060458	32060488	1316095
1	32082928	32082948	Peak	0	+	32082928	32082948	1316095
1	32083018	32083061	Peak	0	+	32083018	32083061	1316095
1	32083132	32083143	Peak	0	+	32083132	32083143	1316095
1	32083223	32083238	Peak	0	+	32083223	32083238	1316095
1	32085833	32085858	Peak	0	+	32085833	32085858	1316095
1	32085898	32085919	Peak	0	+	32085898	32085919	1316095
1	32086143	32086154	Peak	0	+	32086143	32086154	1316095
1	32086333	32086353	Peak	0	+	32086333	32086353	1316095
1	32086463	32086468	Peak	0	+	32086463	32086468	1316095
1	32086553	32086573	Peak	0	+	32086553	32086573	1316095
1	32093693	32093698	Peak	0	+	32093693	32093698	1316095
1	32093701	32093713	Peak	0	+	32093701	32093713	1316095
1	32157873	32157903	Peak	0	+	32157873	32157903	1316095
1	32162272	32162288	Peak	0	+	32162272	32162288	1316095
1	32172502	32172538	Peak	0	+	32172502	32172538	1316095
1	32208163	32208188	Peak	0	+	32208163	32208188	1316095
1	32208229	32208250	Peak	0	+	32208229	32208250	1316095
1	32256738	32256758	Peak	0	+	32256738	32256758	1316095
1	32333692	32333709	Peak	0	+	32333692	32333709	1316095
1	32380811	32380848	Peak	0	+	32380811	32380848	1316095
1	32529917	32529943	Peak	0	+	32529917	32529943	1316095
1	32529983	32530027	Peak	0	+	32529983	32530027	1316095
1	32530088	32530118	Peak	0	+	32530088	32530118	1316095
1	32544628	32544658	Peak	0	+	32544628	32544658	1316095
1	32544696	32544734	Peak	0	+	32544696	32544734	1316095
1	32546113	32546118	Peak	0	+	32546113	32546118	1316095
1	32587141	32587163	Peak	0	+	32587141	32587163	1316095
1	32587238	32587243	Peak	0	+	32587238	32587243	1316095
1	32608183	32608204	Peak	0	+	32608183	32608204	1316095
1	32608803	32608813	Peak	0	+	32608803	32608813	1316095
1	32655418	32655463	Peak	0	+	32655418	32655463	1316095
1	32656618	32656623	Peak	0	+	32656618	32656623	1316095
1	32666113	32666133	Peak	0	+	32666113	32666133	1316095
1	32760753	32760758	Peak	0	+	32760753	32760758	1316095
1	32764753	32764778	Peak	0	+	32764753	32764778	1316095
1	32765028	32765049	Peak	0	+	32765028	32765049	1316095
1	32769258	32769268	Peak	0	+	32769258	32769268	1316095
1	32769444	32769458	Peak	0	+	32769444	32769458	1316095
1	32841034	32841072	Peak	0	+	32841034	32841072	1316095
1	32841104	32841137	Peak	0	+	32841104	32841137	1316095
1	32841188	32841218	Peak	0	+	32841188	32841218	1316095
1	32841263	32841283	Peak	0	+	32841263	32841283	1316095
1	32843833	32843860	Peak	0	+	32843833	32843860	1316095
1	32844118	32844123	Peak	0	+	32844118	32844123	1316095
1	32844188	32844193	Peak	0	+	32844188	32844193	1316095
1	32844733	32844749	Peak	0	+	32844733	32844749	1316095
1	32844852	32844863	Peak	0	+	32844852	32844863	1316095
1	32846683	32846729	Peak	0	+	32846683	32846729	1316095
1	32876013	32876018	Peak	0	+	32876013	32876018	1316095
1	32876104	32876122	Peak	0	+	32876104	32876122	1316095
1	32876198	32876203	Peak	0	+	32876198	32876203	1316095
1	32877338	32877358	Peak	0	+	32877338	32877358	1316095
1	32877403	32877433	Peak	0	+	32877403	32877433	1316095
1	32989397	32989419	Peak	0	+	32989397	32989419	1316095
1	32989966	32989981	Peak	0	+	32989966	32989981	1316095
1	32995848	32995878	Peak	0	+	32995848	32995878	1316095
1	32998808	32998828	Peak	0	+	32998808	32998828	1316095
1	33004388	33004403	Peak	0	+	33004388	33004403	1316095
1	33115783	33115788	Peak	0	+	33115783	33115788	1316095
1	33115848	33115853	Peak	0	+	33115848	33115853	1316095
1	33115886	33115905	Peak	0	+	33115886	33115905	1316095
1	33115958	33115963	Peak	0	+	33115958	33115963	1316095
1	33116091	33116113	Peak	0	+	33116091	33116113	1316095
1	33116142	33116168	Peak	0	+	33116142	33116168	1316095
1	33125953	33125958	Peak	0	+	33125953	33125958	1316095
1	33126108	33126118	Peak	0	+	33126108	33126118	1316095
1	33126121	33126133	Peak	0	+	33126121	33126133	1316095
1	33126458	33126478	Peak	0	+	33126458	33126478	1316095
1	33130030	33130044	Peak	0	+	33130030	33130044	1316095
1	33164273	33164298	Peak	0	+	33164273	33164298	1316095
1	33267168	33267173	Peak	0	+	33267168	33267173	1316095
1	33269713	33269718	Peak	0	+	33269713	33269718	1316095
1	33271973	33271998	Peak	0	+	33271973	33271998	1316095
1	33274568	33274573	Peak	0	+	33274568	33274573	1316095
1	33274637	33274673	Peak	0	+	33274637	33274673	1316095
1	33277423	33277464	Peak	0	+	33277423	33277464	1316095
1	33277483	33277513	Peak	0	+	33277483	33277513	1316095
1	33294303	33294317	Peak	0	+	33294303	33294317	1316095
1	33294378	33294383	Peak	0	+	33294378	33294383	1316095
1	33294477	33294497	Peak	0	+	33294477	33294497	1316095
1	33294766	33294787	Peak	0	+	33294766	33294787	1316095
1	33322348	33322375	Peak	0	+	33322348	33322375	1316095
1	33322428	33322458	Peak	0	+	33322428	33322458	1316095
1	33325258	33325275	Peak	0	+	33325258	33325275	1316095
1	33325323	33325343	Peak	0	+	33325323	33325343	1316095
1	33325393	33325413	Peak	0	+	33325393	33325413	1316095
1	33359483	33359513	Peak	0	+	33359483	33359513	1316095
1	33414718	33414743	Peak	0	+	33414718	33414743	1316095
1	33422403	33422417	Peak	0	+	33422403	33422417	1316095
1	33422426	33422458	Peak	0	+	33422426	33422458	1316095
1	33422503	33422533	Peak	0	+	33422503	33422533	1316095
1	33422598	33422633	Peak	0	+	33422598	33422633	1316095
1	33423518	33423523	Peak	0	+	33423518	33423523	1316095
1	33432953	33432963	Peak	0	+	33432953	33432963	1316095
1	33463958	33463993	Peak	0	+	33463958	33463993	1316095
1	33464022	33464043	Peak	0	+	33464022	33464043	1316095
1	33474662	33474673	Peak	0	+	33474662	33474673	1316095
1	33479328	33479358	Peak	0	+	33479328	33479358	1316095
1	33479408	33479413	Peak	0	+	33479408	33479413	1316095
1	33479496	33479513	Peak	0	+	33479496	33479513	1316095
1	33479563	33479591	Peak	0	+	33479563	33479591	1316095
1	33530248	33530253	Peak	0	+	33530248	33530253	1316095
1	33633348	33633353	Peak	0	+	33633348	33633353	1316095
1	33677441	33677454	Peak	0	+	33677441	33677454	1316095
1	33677733	33677738	Peak	0	+	33677733	33677738	1316095
1	33681543	33681548	Peak	0	+	33681543	33681548	1316095
1	33683902	33683913	Peak	0	+	33683902	33683913	1316095
1	33686128	33686151	Peak	0	+	33686128	33686151	1316095
1	33722753	33722788	Peak	0	+	33722753	33722788	1316095
1	33828223	33828243	Peak	0	+	33828223	33828243	1316095
1	33828468	33828488	Peak	0	+	33828468	33828488	1316095
1	33828833	33828838	Peak	0	+	33828833	33828838	1316095
1	33832531	33832543	Peak	0	+	33832531	33832543	1316095
1	33836443	33836468	Peak	0	+	33836443	33836468	1316095
1	33836593	33836598	Peak	0	+	33836593	33836598	1316095
1	33883358	33883383	Peak	0	+	33883358	33883383	1316095
1	33883547	33883563	Peak	0	+	33883547	33883563	1316095
1	33885693	33885708	Peak	0	+	33885693	33885708	1316095
1	33895253	33895268	Peak	0	+	33895253	33895268	1316095
1	34118138	34118171	Peak	0	+	34118138	34118171	1316095
1	34163839	34163861	Peak	0	+	34163839	34163861	1316095
1	34164993	34164998	Peak	0	+	34164993	34164998	1316095
1	34210132	34210158	Peak	0	+	34210132	34210158	1316095
1	34257688	34257728	Peak	0	+	34257688	34257728	1316095
1	34316733	34316753	Peak	0	+	34316733	34316753	1316095
1	34316833	34316838	Peak	0	+	34316833	34316838	1316095
1	34390399	34390419	Peak	0	+	34390399	34390419	1316095
1	34402249	34402263	Peak	0	+	34402249	34402263	1316095
1	34404563	34404603	Peak	0	+	34404563	34404603	1316095
1	34406203	34406208	Peak	0	+	34406203	34406208	1316095
1	34532928	34532953	Peak	0	+	34532928	34532953	1316095
1	34533013	34533018	Peak	0	+	34533013	34533018	1316095
1	34533087	34533098	Peak	0	+	34533087	34533098	1316095
1	34533163	34533174	Peak	0	+	34533163	34533174	1316095
1	34533218	34533248	Peak	0	+	34533218	34533248	1316095
1	34533353	34533373	Peak	0	+	34533353	34533373	1316095
1	34601438	34601460	Peak	0	+	34601438	34601460	1316095
1	34657993	34658007	Peak	0	+	34657993	34658007	1316095
1	34658081	34658100	Peak	0	+	34658081	34658100	1316095
1	34658143	34658183	Peak	0	+	34658143	34658183	1316095
1	34658200	34658223	Peak	0	+	34658200	34658223	1316095
1	34719568	34719573	Peak	0	+	34719568	34719573	1316095
1	34814983	34814988	Peak	0	+	34814983	34814988	1316095
1	34831002	34831028	Peak	0	+	34831002	34831028	1316095
1	34899163	34899183	Peak	0	+	34899163	34899183	1316095
1	34899248	34899253	Peak	0	+	34899248	34899253	1316095
1	34947323	34947334	Peak	0	+	34947323	34947334	1316095
1	34950778	34950783	Peak	0	+	34950778	34950783	1316095
1	34952613	34952618	Peak	0	+	34952613	34952618	1316095
1	34954382	34954399	Peak	0	+	34954382	34954399	1316095
1	34954533	34954538	Peak	0	+	34954533	34954538	1316095
1	34955568	34955573	Peak	0	+	34955568	34955573	1316095
1	34960587	34960598	Peak	0	+	34960587	34960598	1316095
1	34964326	34964348	Peak	0	+	34964326	34964348	1316095
1	34964408	34964424	Peak	0	+	34964408	34964424	1316095
1	34972443	34972458	Peak	0	+	34972443	34972458	1316095
1	34972586	34972605	Peak	0	+	34972586	34972605	1316095
1	34975253	34975268	Peak	0	+	34975253	34975268	1316095
1	34975303	34975328	Peak	0	+	34975303	34975328	1316095
1	35059963	35059968	Peak	0	+	35059963	35059968	1316095
1	35060018	35060053	Peak	0	+	35060018	35060053	1316095
1	35187968	35187990	Peak	0	+	35187968	35187990	1316095
1	35195468	35195483	Peak	0	+	35195468	35195483	1316095
1	35214582	35214608	Peak	0	+	35214582	35214608	1316095
1	35214653	35214687	Peak	0	+	35214653	35214687	1316095
1	35214748	35214788	Peak	0	+	35214748	35214788	1316095
1	35214838	35214861	Peak	0	+	35214838	35214861	1316095
1	35214933	35214947	Peak	0	+	35214933	35214947	1316095
1	35216928	35216949	Peak	0	+	35216928	35216949	1316095
1	35217000	35217028	Peak	0	+	35217000	35217028	1316095
1	35217913	35217918	Peak	0	+	35217913	35217918	1316095
1	35218688	35218718	Peak	0	+	35218688	35218718	1316095
1	35219008	35219013	Peak	0	+	35219008	35219013	1316095
1	35221913	35221944	Peak	0	+	35221913	35221944	1316095
1	35222139	35222154	Peak	0	+	35222139	35222154	1316095
1	35241867	35241888	Peak	0	+	35241867	35241888	1316095
1	35241941	35241978	Peak	0	+	35241941	35241978	1316095
1	35243413	35243418	Peak	0	+	35243413	35243418	1316095
1	35255628	35255658	Peak	0	+	35255628	35255658	1316095
1	35255688	35255721	Peak	0	+	35255688	35255721	1316095
1	35335478	35335483	Peak	0	+	35335478	35335483	1316095
1	35335521	35335563	Peak	0	+	35335521	35335563	1316095
1	35335618	35335650	Peak	0	+	35335618	35335650	1316095
1	35336263	35336288	Peak	0	+	35336263	35336288	1316095
1	35336320	35336353	Peak	0	+	35336320	35336353	1316095
1	35336373	35336387	Peak	0	+	35336373	35336387	1316095
1	35470367	35470381	Peak	0	+	35470367	35470381	1316095
1	35470453	35470480	Peak	0	+	35470453	35470480	1316095
1	35505342	35505353	Peak	0	+	35505342	35505353	1316095
1	35505393	35505428	Peak	0	+	35505393	35505428	1316095
1	35505603	35505621	Peak	0	+	35505603	35505621	1316095
1	35573023	35573028	Peak	0	+	35573023	35573028	1316095
1	35573313	35573327	Peak	0	+	35573313	35573327	1316095
1	35573418	35573423	Peak	0	+	35573418	35573423	1316095
1	35600608	35600613	Peak	0	+	35600608	35600613	1316095
1	35600938	35600943	Peak	0	+	35600938	35600943	1316095
1	35738258	35738293	Peak	0	+	35738258	35738293	1316095
1	35742558	35742563	Peak	0	+	35742558	35742563	1316095
1	35751106	35751123	Peak	0	+	35751106	35751123	1316095
1	35764010	35764024	Peak	0	+	35764010	35764024	1316095
1	35766020	35766043	Peak	0	+	35766020	35766043	1316095
1	35766128	35766133	Peak	0	+	35766128	35766133	1316095
1	35808398	35808433	Peak	0	+	35808398	35808433	1316095
1	35808461	35808513	Peak	0	+	35808461	35808513	1316095
1	35808548	35808578	Peak	0	+	35808548	35808578	1316095
1	35809323	35809347	Peak	0	+	35809323	35809347	1316095
1	35809388	35809428	Peak	0	+	35809388	35809428	1316095
1	35809480	35809523	Peak	0	+	35809480	35809523	1316095
1	35815043	35815070	Peak	0	+	35815043	35815070	1316095
1	35836918	35836947	Peak	0	+	35836918	35836947	1316095
1	35838120	35838134	Peak	0	+	35838120	35838134	1316095
1	35941642	35941663	Peak	0	+	35941642	35941663	1316095
1	35970888	35970893	Peak	0	+	35970888	35970893	1316095
1	35990928	35990962	Peak	0	+	35990928	35990962	1316095
1	35992338	35992358	Peak	0	+	35992338	35992358	1316095
1	35994996	35995008	Peak	0	+	35994996	35995008	1316095
1	36088898	36088908	Peak	0	+	36088898	36088908	1316095
1	36165837	36165855	Peak	0	+	36165837	36165855	1316095
1	36165999	36166018	Peak	0	+	36165999	36166018	1316095
1	36218208	36218228	Peak	0	+	36218208	36218228	1316095
1	36235298	36235309	Peak	0	+	36235298	36235309	1316095
1	36311140	36311157	Peak	0	+	36311140	36311157	1316095
1	36352318	36352343	Peak	0	+	36352318	36352343	1316095
1	36355477	36355494	Peak	0	+	36355477	36355494	1316095
1	36421378	36421383	Peak	0	+	36421378	36421383	1316095
1	36501612	36501630	Peak	0	+	36501612	36501630	1316095
1	36501671	36501693	Peak	0	+	36501671	36501693	1316095
1	36901643	36901668	Peak	0	+	36901643	36901668	1316095
1	36918093	36918104	Peak	0	+	36918093	36918104	1316095
1	36918113	36918138	Peak	0	+	36918113	36918138	1316095
1	36918208	36918213	Peak	0	+	36918208	36918213	1316095
1	37069473	37069483	Peak	0	+	37069473	37069483	1316095
1	37111617	37111631	Peak	0	+	37111617	37111631	1316095
1	37130552	37130567	Peak	0	+	37130552	37130567	1316095
1	37133568	37133590	Peak	0	+	37133568	37133590	1316095
1	37134433	37134453	Peak	0	+	37134433	37134453	1316095
1	37138328	37138339	Peak	0	+	37138328	37138339	1316095
1	37138848	37138869	Peak	0	+	37138848	37138869	1316095
1	37140603	37140628	Peak	0	+	37140603	37140628	1316095
1	37141542	37141560	Peak	0	+	37141542	37141560	1316095
1	37141708	37141726	Peak	0	+	37141708	37141726	1316095
1	37141998	37142003	Peak	0	+	37141998	37142003	1316095
1	37158933	37158938	Peak	0	+	37158933	37158938	1316095
1	37204528	37204548	Peak	0	+	37204528	37204548	1316095
1	37318525	37318548	Peak	0	+	37318525	37318548	1316095
1	37319623	37319643	Peak	0	+	37319623	37319643	1316095
1	37319698	37319703	Peak	0	+	37319698	37319703	1316095
1	37324098	37324103	Peak	0	+	37324098	37324103	1316095
1	37412033	37412058	Peak	0	+	37412033	37412058	1316095
1	37414343	37414348	Peak	0	+	37414343	37414348	1316095
1	37476033	37476038	Peak	0	+	37476033	37476038	1316095
1	37476098	37476133	Peak	0	+	37476098	37476133	1316095
1	37554177	37554198	Peak	0	+	37554177	37554198	1316095
1	37556383	37556418	Peak	0	+	37556383	37556418	1316095
1	37556438	37556468	Peak	0	+	37556438	37556468	1316095
1	37670553	37670558	Peak	0	+	37670553	37670558	1316095
1	37715668	37715708	Peak	0	+	37715668	37715708	1316095
1	37715773	37715798	Peak	0	+	37715773	37715798	1316095
1	37719933	37719955	Peak	0	+	37719933	37719955	1316095
1	37725054	37725090	Peak	0	+	37725054	37725090	1316095
1	37782128	37782133	Peak	0	+	37782128	37782133	1316095
1	37879118	37879123	Peak	0	+	37879118	37879123	1316095
1	37929162	37929182	Peak	0	+	37929162	37929182	1316095
1	37947408	37947413	Peak	0	+	37947408	37947413	1316095
1	37950319	37950343	Peak	0	+	37950319	37950343	1316095
1	38002204	38002224	Peak	0	+	38002204	38002224	1316095
1	38065891	38065908	Peak	0	+	38065891	38065908	1316095
1	38124898	38124918	Peak	0	+	38124898	38124918	1316095
1	38127328	38127348	Peak	0	+	38127328	38127348	1316095
[truncated: 62,843 more rows]
