# Supplementary material for: The native cistrome and sequence motif families of the maize ear
Source: PLoS Genet. 2021 Aug 12;17(8):e1009689. doi: 10.1371/journal.pgen.1009689 (PMC8360572; doi:10.1371/journal.pgen.1009689)
Supplement: S6 Zip File — Bed files of peak segments called by iSeg at a series of cutoffs (bc 1, 2, 3, 4, 5, 7, and 9 for each replicate; bc 1, 3, 4, 5, 7, and 9 for combined). MOA-seq read- and quantile-normalized MF (frenters) coverage scores from B73v5 alignments for replicate 1, replicate 2, or combined were used as the input. Included are the multi-series output iSeg BED files for each input, and a readme (txt) file. (ZIP) [file pgen.1009689.s031.zip]

Archive with 33 entries (27 files):
- S6_zipfile_earshoot_MOA_FRENTERs_B73v5_iSegPeaks/
- S6_zipfile_earshoot_MOA_FRENTERs_B73v5_iSegPeaks/.DS_Store
- __MACOSX/
- __MACOSX/S6_zipfile_earshoot_MOA_FRENTERs_B73v5_iSegPeaks/
- __MACOSX/S6_zipfile_earshoot_MOA_FRENTERs_B73v5_iSegPeaks/._.DS_Store
- S6_zipfile_earshoot_MOA_FRENTERs_B73v5_iSegPeaks/earshoot_MOA_FRENTERs_combined_B73v5_iSegPeaks/
- S6_zipfile_earshoot_MOA_FRENTERs_B73v5_iSegPeaks/earshoot_MOA_FRENTERs_combined_B73v5_iSegPeaks/earshoot_MOA_FRENTERs_combined_B73v5_iSegPeaks_bc1.bb
- S6_zipfile_earshoot_MOA_FRENTERs_B73v5_iSegPeaks/earshoot_MOA_FRENTERs_combined_B73v5_iSegPeaks/earshoot_MOA_FRENTERs_combined_B73v5_iSegPeaks_bc3.bb
- S6_zipfile_earshoot_MOA_FRENTERs_B73v5_iSegPeaks/earshoot_MOA_FRENTERs_combined_B73v5_iSegPeaks/earshoot_MOA_FRENTERs_combined_B73v5_iSegPeaks_bc4.bb
- S6_zipfile_earshoot_MOA_FRENTERs_B73v5_iSegPeaks/earshoot_MOA_FRENTERs_combined_B73v5_iSegPeaks/earshoot_MOA_FRENTERs_combined_B73v5_iSegPeaks_bc5.bb
- S6_zipfile_earshoot_MOA_FRENTERs_B73v5_iSegPeaks/earshoot_MOA_FRENTERs_combined_B73v5_iSegPeaks/earshoot_MOA_FRENTERs_combined_B73v5_iSegPeaks_bc7.bb
- S6_zipfile_earshoot_MOA_FRENTERs_B73v5_iSegPeaks/earshoot_MOA_FRENTERs_combined_B73v5_iSegPeaks/earshoot_MOA_FRENTERs_combined_B73v5_iSegPeaks_bc9.bb
- __MACOSX/S6_zipfile_earshoot_MOA_FRENTERs_B73v5_iSegPeaks/._earshoot_MOA_FRENTERs_combined_B73v5_iSegPeaks
- S6_zipfile_earshoot_MOA_FRENTERs_B73v5_iSegPeaks/earshoot_MOA_FRENTERs_rep1_B73v5_iSegPeaks/
- S6_zipfile_earshoot_MOA_FRENTERs_B73v5_iSegPeaks/earshoot_MOA_FRENTERs_rep1_B73v5_iSegPeaks/earshoot_MOA_FRENTERs_rep1_B73v5_iSegPeaks_bc1.bb
- S6_zipfile_earshoot_MOA_FRENTERs_B73v5_iSegPeaks/earshoot_MOA_FRENTERs_rep1_B73v5_iSegPeaks/earshoot_MOA_FRENTERs_rep1_B73v5_iSegPeaks_bc2.bb
- S6_zipfile_earshoot_MOA_FRENTERs_B73v5_iSegPeaks/earshoot_MOA_FRENTERs_rep1_B73v5_iSegPeaks/earshoot_MOA_FRENTERs_rep1_B73v5_iSegPeaks_bc3.bb
- S6_zipfile_earshoot_MOA_FRENTERs_B73v5_iSegPeaks/earshoot_MOA_FRENTERs_rep1_B73v5_iSegPeaks/earshoot_MOA_FRENTERs_rep1_B73v5_iSegPeaks_bc4.bb
- S6_zipfile_earshoot_MOA_FRENTERs_B73v5_iSegPeaks/earshoot_MOA_FRENTERs_rep1_B73v5_iSegPeaks/earshoot_MOA_FRENTERs_rep1_B73v5_iSegPeaks_bc5.bb
- S6_zipfile_earshoot_MOA_FRENTERs_B73v5_iSegPeaks/earshoot_MOA_FRENTERs_rep1_B73v5_iSegPeaks/earshoot_MOA_FRENTERs_rep1_B73v5_iSegPeaks_bc7.bb
- S6_zipfile_earshoot_MOA_FRENTERs_B73v5_iSegPeaks/earshoot_MOA_FRENTERs_rep1_B73v5_iSegPeaks/earshoot_MOA_FRENTERs_rep1_B73v5_iSegPeaks_bc9.bb
- __MACOSX/S6_zipfile_earshoot_MOA_FRENTERs_B73v5_iSegPeaks/._earshoot_MOA_FRENTERs_rep1_B73v5_iSegPeaks
- S6_zipfile_earshoot_MOA_FRENTERs_B73v5_iSegPeaks/earshoot_MOA_FRENTERs_rep2_B73v5_iSegPeaks/
- S6_zipfile_earshoot_MOA_FRENTERs_B73v5_iSegPeaks/earshoot_MOA_FRENTERs_rep2_B73v5_iSegPeaks/earshoot_MOA_FRENTERs_rep2_B73v5_iSegPeaks_bc1.bb
- S6_zipfile_earshoot_MOA_FRENTERs_B73v5_iSegPeaks/earshoot_MOA_FRENTERs_rep2_B73v5_iSegPeaks/earshoot_MOA_FRENTERs_rep2_B73v5_iSegPeaks_bc2.bb
- S6_zipfile_earshoot_MOA_FRENTERs_B73v5_iSegPeaks/earshoot_MOA_FRENTERs_rep2_B73v5_iSegPeaks/earshoot_MOA_FRENTERs_rep2_B73v5_iSegPeaks_bc3.bb
- S6_zipfile_earshoot_MOA_FRENTERs_B73v5_iSegPeaks/earshoot_MOA_FRENTERs_rep2_B73v5_iSegPeaks/earshoot_MOA_FRENTERs_rep2_B73v5_iSegPeaks_bc4.bb
- S6_zipfile_earshoot_MOA_FRENTERs_B73v5_iSegPeaks/earshoot_MOA_FRENTERs_rep2_B73v5_iSegPeaks/earshoot_MOA_FRENTERs_rep2_B73v5_iSegPeaks_bc5.bb
- S6_zipfile_earshoot_MOA_FRENTERs_B73v5_iSegPeaks/earshoot_MOA_FRENTERs_rep2_B73v5_iSegPeaks/earshoot_MOA_FRENTERs_rep2_B73v5_iSegPeaks_bc7.bb
- S6_zipfile_earshoot_MOA_FRENTERs_B73v5_iSegPeaks/earshoot_MOA_FRENTERs_rep2_B73v5_iSegPeaks/earshoot_MOA_FRENTERs_rep2_B73v5_iSegPeaks_bc9.bb
- __MACOSX/S6_zipfile_earshoot_MOA_FRENTERs_B73v5_iSegPeaks/._earshoot_MOA_FRENTERs_rep2_B73v5_iSegPeaks
- S6_zipfile_earshoot_MOA_FRENTERs_B73v5_iSegPeaks/readme_S6_zipfile_MOA-seqPeakFiles_MOA_FRENTERs.txt
- __MACOSX/S6_zipfile_earshoot_MOA_FRENTERs_B73v5_iSegPeaks/._readme_S6_zipfile_MOA-seqPeakFiles_MOA_FRENTERs.txt
