# Supplementary material for: The native cistrome and sequence motif families of the maize ear
Source: PLoS Genet. 2021 Aug 12;17(8):e1009689. doi: 10.1371/journal.pgen.1009689 (PMC8360572; doi:10.1371/journal.pgen.1009689)
Supplement: S6 Zip File — Bed files of peak segments called by iSeg at a series of cutoffs (bc 1, 2, 3, 4, 5, 7, and 9 for each replicate; bc 1, 3, 4, 5, 7, and 9 for combined). MOA-seq read- and quantile-normalized MF (frenters) coverage scores from B73v5 alignments for replicate 1, replicate 2, or combined were used as the input. Included are the multi-series output iSeg BED files for each input, and a readme (txt) file. (ZIP) [file pgen.1009689.s031.zip › S6_zipfile_earshoot_MOA_FRENTERs_B73v5_iSegPeaks/readme_S6_zipfile_MOA-seqPeakFiles_MOA_FRENTERs.txt]

Zip files of Peak calls:
BigBed Files (ucsc browser format) for rep1, rep2, and combined earshoot MOA-seq FRENTERs on maize B73v5
From Savadel, Hartwig, Bass et al., 2021, supp files for PLOS GENETICs
HWB, bass@bio.fsu.edu April 2021
