# Supplementary material for: The native cistrome and sequence motif families of the maize ear
Source: PLoS Genet. 2021 Aug 12;17(8):e1009689. doi: 10.1371/journal.pgen.1009689 (PMC8360572; doi:10.1371/journal.pgen.1009689)
Supplement: S8 Zip File — Zip file contains a readme text file and 2 BED files: a Single Base BED file (Moa Motif Mid Pt) for UCSC browser, chromosomes only, for B73v5, BLASTED from B73v3 source FASTAs with 100 bp flanks each side, retained if 100% match and reduced down to central base (Andorf, Bass, 2021); and a motif BED file (Moa Motif Full Motif) reduced back down to the motif and retaining the motif name and the B73v3 motif family consensus and exact genomic match sequences. (ZIP) [file pgen.1009689.s033.zip]

Archive with 9 entries (6 files):
- S8_ZIPFILE_EarshootMoaMotifs_on_B73v5/
- S8_ZIPFILE_EarshootMoaMotifs_on_B73v5/MoMoFamID_MidBaseOnB73v5_from344k_MoaMotifsUnderMFs_SavadelHartwigBass_v521d.bed
- __MACOSX/
- __MACOSX/S8_ZIPFILE_EarshootMoaMotifs_on_B73v5/
- __MACOSX/S8_ZIPFILE_EarshootMoaMotifs_on_B73v5/._MoMoFamID_MidBaseOnB73v5_from344k_MoaMotifsUnderMFs_SavadelHartwigBass_v521d.bed
- S8_ZIPFILE_EarshootMoaMotifs_on_B73v5/MoMoFamID_MotifOnB73v5_from344k_MoaMotifsUnderMFs_SavadelHartwigBass_v521d.bed
- __MACOSX/S8_ZIPFILE_EarshootMoaMotifs_on_B73v5/._MoMoFamID_MotifOnB73v5_from344k_MoaMotifsUnderMFs_SavadelHartwigBass_v521d.bed
- S8_ZIPFILE_EarshootMoaMotifs_on_B73v5/readme_BlastOverMoaMotifs_B73v5_from_v3cma_2021.txt
- __MACOSX/S8_ZIPFILE_EarshootMoaMotifs_on_B73v5/._readme_BlastOverMoaMotifs_B73v5_from_v3cma_2021.txt
