# Supplementary material for: The native cistrome and sequence motif families of the maize ear
Source: PLoS Genet. 2021 Aug 12;17(8):e1009689. doi: 10.1371/journal.pgen.1009689 (PMC8360572; doi:10.1371/journal.pgen.1009689)
Supplement: S8 Zip File — Zip file contains a readme text file and 2 BED files: a Single Base BED file (Moa Motif Mid Pt) for UCSC browser, chromosomes only, for B73v5, BLASTED from B73v3 source FASTAs with 100 bp flanks each side, retained if 100% match and reduced down to central base (Andorf, Bass, 2021); and a motif BED file (Moa Motif Full Motif) reduced back down to the motif and retaining the motif name and the B73v3 motif family consensus and exact genomic match sequences. (ZIP) [file pgen.1009689.s033.zip › S8_ZIPFILE_EarshootMoaMotifs_on_B73v5/MoMoFamID_MidBaseOnB73v5_from344k_MoaMotifsUnderMFs_SavadelHartwigBass_v521d.bed]

chr1	7069	7070	MoMoFamID_dym70_m155157_UniID_esF7_344kMenters6col_sorted_v320f_b73v3range=4:172446800-172447000
chr1	12725	12726	MoMoFamID_om115_m155098_UniID_esF7_344kMenters6col_sorted_v320f_b73v3range=4:172425466-172425666
chr1	12731	12732	MoMoFamID_om080_m155097_UniID_esF7_344kMenters6col_sorted_v320f_b73v3range=4:172425460-172425660
chr1	12732	12733	MoMoFamID_om114_m155096_UniID_esF7_344kMenters6col_sorted_v320f_b73v3range=4:172425459-172425659
chr1	12739	12740	MoMoFamID_om030_m155094_UniID_esF7_344kMenters6col_sorted_v320f_b73v3range=4:172425452-172425652
chr1	12739	12740	MoMoFamID_om030_m155095_UniID_esF7_344kMenters6col_sorted_v320f_b73v3range=4:172425452-172425652
chr1	12743	12744	MoMoFamID_om021_m155093_UniID_esF7_344kMenters6col_sorted_v320f_b73v3range=4:172425448-172425648
chr1	12748	12749	MoMoFamID_om113_m155092_UniID_esF7_344kMenters6col_sorted_v320f_b73v3range=4:172425443-172425643
chr1	12759	12760	MoMoFamID_dym55_m155091_UniID_esF7_344kMenters6col_sorted_v320f_b73v3range=4:172425432-172425632
chr1	12761	12762	MoMoFamID_dym35_m155089_UniID_esF7_344kMenters6col_sorted_v320f_b73v3range=4:172425430-172425630
chr1	12761	12762	MoMoFamID_om086_m155090_UniID_esF7_344kMenters6col_sorted_v320f_b73v3range=4:172425430-172425630
chr1	12762	12763	MoMoFamID_om029_m155088_UniID_esF7_344kMenters6col_sorted_v320f_b73v3range=4:172425429-172425629
chr1	12764	12765	MoMoFamID_dym63_m155087_UniID_esF7_344kMenters6col_sorted_v320f_b73v3range=4:172425427-172425627
chr1	12776	12777	MoMoFamID_om095_m155086_UniID_esF7_344kMenters6col_sorted_v320f_b73v3range=4:172425415-172425615
chr1	15831	15832	MoMoFamID_dym35_m038172_UniID_esF7_344kMenters6col_sorted_v320f_b73v3range=1:234535989-234536189
chr1	15831	15832	MoMoFamID_om086_m038173_UniID_esF7_344kMenters6col_sorted_v320f_b73v3range=1:234535989-234536189
chr1	15836	15837	MoMoFamID_dym35_m038174_UniID_esF7_344kMenters6col_sorted_v320f_b73v3range=1:234535994-234536194
chr1	15836	15837	MoMoFamID_om029_m038175_UniID_esF7_344kMenters6col_sorted_v320f_b73v3range=1:234535994-234536194
chr1	15836	15837	MoMoFamID_om086_m038176_UniID_esF7_344kMenters6col_sorted_v320f_b73v3range=1:234535994-234536194
chr1	16257	16258	MoMoFamID_om064_m038179_UniID_esF7_344kMenters6col_sorted_v320f_b73v3range=1:234536415-234536615
chr1	16269	16270	MoMoFamID_om070_m038180_UniID_esF7_344kMenters6col_sorted_v320f_b73v3range=1:234536427-234536627
chr1	16269	16270	MoMoFamID_om070_m038181_UniID_esF7_344kMenters6col_sorted_v320f_b73v3range=1:234536427-234536627
chr1	40185	40186	MoMoFamID_dym34_m000001_UniID_esF7_344kMenters6col_sorted_v320f_b73v3range=1:3686-3886
chr1	46180	46181	MoMoFamID_om113_m000002_UniID_esF7_344kMenters6col_sorted_v320f_b73v3range=1:9680-9880
chr1	46269	46270	MoMoFamID_om016_m000003_UniID_esF7_344kMenters6col_sorted_v320f_b73v3range=1:9769-9969
chr1	46967	46968	MoMoFamID_om062_m000004_UniID_esF7_344kMenters6col_sorted_v320f_b73v3range=1:10467-10667
chr1	73589	73590	MoMoFamID_om105_m000005_UniID_esF7_344kMenters6col_sorted_v320f_b73v3range=1:37049-37249
chr1	98212	98213	MoMoFamID_dym30_m000006_UniID_esF7_344kMenters6col_sorted_v320f_b73v3range=1:61681-61881
chr1	123264	123265	MoMoFamID_om041_m000007_UniID_esF7_344kMenters6col_sorted_v320f_b73v3range=1:86733-86933
chr1	123265	123266	MoMoFamID_om057_m000008_UniID_esF7_344kMenters6col_sorted_v320f_b73v3range=1:86734-86934
chr1	123266	123267	MoMoFamID_om002_m000009_UniID_esF7_344kMenters6col_sorted_v320f_b73v3range=1:86735-86935
chr1	123266	123267	MoMoFamID_om097_m000010_UniID_esF7_344kMenters6col_sorted_v320f_b73v3range=1:86735-86935
chr1	123266	123267	MoMoFamID_om116_m000011_UniID_esF7_344kMenters6col_sorted_v320f_b73v3range=1:86735-86935
chr1	123267	123268	MoMoFamID_om060_m000012_UniID_esF7_344kMenters6col_sorted_v320f_b73v3range=1:86736-86936
chr1	123285	123286	MoMoFamID_dym10_m000013_UniID_esF7_344kMenters6col_sorted_v320f_b73v3range=1:86754-86954
chr1	123285	123286	MoMoFamID_dym14_m000014_UniID_esF7_344kMenters6col_sorted_v320f_b73v3range=1:86754-86954
chr1	123285	123286	MoMoFamID_dym14_m000015_UniID_esF7_344kMenters6col_sorted_v320f_b73v3range=1:86754-86954
chr1	123285	123286	MoMoFamID_dym67_m000016_UniID_esF7_344kMenters6col_sorted_v320f_b73v3range=1:86754-86954
chr1	123285	123286	MoMoFamID_om007_m000017_UniID_esF7_344kMenters6col_sorted_v320f_b73v3range=1:86754-86954
chr1	123287	123288	MoMoFamID_dym10_m000018_UniID_esF7_344kMenters6col_sorted_v320f_b73v3range=1:86756-86956
chr1	123287	123288	MoMoFamID_dym14_m000019_UniID_esF7_344kMenters6col_sorted_v320f_b73v3range=1:86756-86956
chr1	123287	123288	MoMoFamID_dym14_m000020_UniID_esF7_344kMenters6col_sorted_v320f_b73v3range=1:86756-86956
chr1	123288	123289	MoMoFamID_dym10_m000021_UniID_esF7_344kMenters6col_sorted_v320f_b73v3range=1:86757-86957
chr1	123289	123290	MoMoFamID_dym10_m000022_UniID_esF7_344kMenters6col_sorted_v320f_b73v3range=1:86758-86958
chr1	123289	123290	MoMoFamID_dym14_m000023_UniID_esF7_344kMenters6col_sorted_v320f_b73v3range=1:86758-86958
chr1	123289	123290	MoMoFamID_dym14_m000024_UniID_esF7_344kMenters6col_sorted_v320f_b73v3range=1:86758-86958
chr1	123290	123291	MoMoFamID_dym10_m000025_UniID_esF7_344kMenters6col_sorted_v320f_b73v3range=1:86759-86959
chr1	123291	123292	MoMoFamID_dym14_m000026_UniID_esF7_344kMenters6col_sorted_v320f_b73v3range=1:86760-86960
chr1	123291	123292	MoMoFamID_dym14_m000027_UniID_esF7_344kMenters6col_sorted_v320f_b73v3range=1:86760-86960
chr1	123293	123294	MoMoFamID_dym14_m000028_UniID_esF7_344kMenters6col_sorted_v320f_b73v3range=1:86762-86962
chr1	123293	123294	MoMoFamID_dym14_m000029_UniID_esF7_344kMenters6col_sorted_v320f_b73v3range=1:86762-86962
chr1	123381	123382	MoMoFamID_dym75_m000030_UniID_esF7_344kMenters6col_sorted_v320f_b73v3range=1:86850-87050
chr1	123383	123384	MoMoFamID_om125_m000031_UniID_esF7_344kMenters6col_sorted_v320f_b73v3range=1:86852-87052
chr1	144552	144553	MoMoFamID_om135_m000032_UniID_esF7_344kMenters6col_sorted_v320f_b73v3range=1:109811-110011
chr1	145710	145711	MoMoFamID_om034_m000033_UniID_esF7_344kMenters6col_sorted_v320f_b73v3range=1:110969-111169
chr1	145722	145723	MoMoFamID_dym18_m000034_UniID_esF7_344kMenters6col_sorted_v320f_b73v3range=1:110981-111181
chr1	162724	162725	MoMoFamID_om112_m000035_UniID_esF7_344kMenters6col_sorted_v320f_b73v3range=1:127983-128183
chr1	162735	162736	MoMoFamID_dym42_m000036_UniID_esF7_344kMenters6col_sorted_v320f_b73v3range=1:127994-128194
chr1	162737	162738	MoMoFamID_om097_m000037_UniID_esF7_344kMenters6col_sorted_v320f_b73v3range=1:127996-128196
chr1	162740	162741	MoMoFamID_om112_m000038_UniID_esF7_344kMenters6col_sorted_v320f_b73v3range=1:127999-128199
chr1	162793	162794	MoMoFamID_om129_m000039_UniID_esF7_344kMenters6col_sorted_v320f_b73v3range=1:128052-128252
chr1	189506	189507	MoMoFamID_om003_m000040_UniID_esF7_344kMenters6col_sorted_v320f_b73v3range=1:145480-145680
chr1	189520	189521	MoMoFamID_om057_m000041_UniID_esF7_344kMenters6col_sorted_v320f_b73v3range=1:145494-145694
chr1	189598	189599	MoMoFamID_dym40_m000042_UniID_esF7_344kMenters6col_sorted_v320f_b73v3range=1:145572-145772
chr1	189598	189599	MoMoFamID_dym67_m000043_UniID_esF7_344kMenters6col_sorted_v320f_b73v3range=1:145572-145772
chr1	189598	189599	MoMoFamID_om011_m000044_UniID_esF7_344kMenters6col_sorted_v320f_b73v3range=1:145572-145772
chr1	189603	189604	MoMoFamID_om003_m000045_UniID_esF7_344kMenters6col_sorted_v320f_b73v3range=1:145577-145777
chr1	189638	189639	MoMoFamID_om013_m000046_UniID_esF7_344kMenters6col_sorted_v320f_b73v3range=1:145612-145812
chr1	189721	189722	MoMoFamID_dym08_m000047_UniID_esF7_344kMenters6col_sorted_v320f_b73v3range=1:145695-145895
chr1	189721	189722	MoMoFamID_dym10_m000048_UniID_esF7_344kMenters6col_sorted_v320f_b73v3range=1:145695-145895
chr1	189728	189729	MoMoFamID_dym45_m000049_UniID_esF7_344kMenters6col_sorted_v320f_b73v3range=1:145702-145902
chr1	189728	189729	MoMoFamID_om089_m000050_UniID_esF7_344kMenters6col_sorted_v320f_b73v3range=1:145702-145902
chr1	200069	200070	MoMoFamID_dym71_m000051_UniID_esF7_344kMenters6col_sorted_v320f_b73v3range=1:156043-156243
chr1	200069	200070	MoMoFamID_om023_m000052_UniID_esF7_344kMenters6col_sorted_v320f_b73v3range=1:156043-156243
chr1	200071	200072	MoMoFamID_om102_m000053_UniID_esF7_344kMenters6col_sorted_v320f_b73v3range=1:156045-156245
chr1	200071	200072	MoMoFamID_om102_m000054_UniID_esF7_344kMenters6col_sorted_v320f_b73v3range=1:156045-156245
chr1	200147	200148	MoMoFamID_dym67_m000055_UniID_esF7_344kMenters6col_sorted_v320f_b73v3range=1:156121-156321
chr1	253003	253004	MoMoFamID_dym18_m000056_UniID_esF7_344kMenters6col_sorted_v320f_b73v3range=1:222195-222395
chr1	253003	253004	MoMoFamID_dym44_m000057_UniID_esF7_344kMenters6col_sorted_v320f_b73v3range=1:222195-222395
chr1	253003	253004	MoMoFamID_dym50_m000058_UniID_esF7_344kMenters6col_sorted_v320f_b73v3range=1:222195-222395
chr1	253003	253004	MoMoFamID_om104_m000059_UniID_esF7_344kMenters6col_sorted_v320f_b73v3range=1:222195-222395
chr1	253004	253005	MoMoFamID_dym44_m000060_UniID_esF7_344kMenters6col_sorted_v320f_b73v3range=1:222196-222396
chr1	253004	253005	MoMoFamID_dym50_m000061_UniID_esF7_344kMenters6col_sorted_v320f_b73v3range=1:222196-222396
chr1	253004	253005	MoMoFamID_om104_m000062_UniID_esF7_344kMenters6col_sorted_v320f_b73v3range=1:222196-222396
chr1	253005	253006	MoMoFamID_dym41_m000063_UniID_esF7_344kMenters6col_sorted_v320f_b73v3range=1:222197-222397
chr1	253005	253006	MoMoFamID_om019_m000064_UniID_esF7_344kMenters6col_sorted_v320f_b73v3range=1:222197-222397
chr1	253006	253007	MoMoFamID_dym13_m000065_UniID_esF7_344kMenters6col_sorted_v320f_b73v3range=1:222198-222398
chr1	253006	253007	MoMoFamID_om074_m000066_UniID_esF7_344kMenters6col_sorted_v320f_b73v3range=1:222198-222398
chr1	253007	253008	MoMoFamID_dym28_m000067_UniID_esF7_344kMenters6col_sorted_v320f_b73v3range=1:222199-222399
chr1	253007	253008	MoMoFamID_om074_m000068_UniID_esF7_344kMenters6col_sorted_v320f_b73v3range=1:222199-222399
chr1	253008	253009	MoMoFamID_dym74_m000069_UniID_esF7_344kMenters6col_sorted_v320f_b73v3range=1:222200-222400
chr1	253082	253083	MoMoFamID_om003_m000070_UniID_esF7_344kMenters6col_sorted_v320f_b73v3range=1:222274-222474
chr1	253087	253088	MoMoFamID_om059_m000071_UniID_esF7_344kMenters6col_sorted_v320f_b73v3range=1:222279-222479
chr1	253096	253097	MoMoFamID_dym01_m000072_UniID_esF7_344kMenters6col_sorted_v320f_b73v3range=1:222288-222488
chr1	253097	253098	MoMoFamID_dym16_m000073_UniID_esF7_344kMenters6col_sorted_v320f_b73v3range=1:222289-222489
chr1	253097	253098	MoMoFamID_om090_m000074_UniID_esF7_344kMenters6col_sorted_v320f_b73v3range=1:222289-222489
chr1	253098	253099	MoMoFamID_dym24_m000075_UniID_esF7_344kMenters6col_sorted_v320f_b73v3range=1:222290-222490
chr1	253099	253100	MoMoFamID_dym15_m000076_UniID_esF7_344kMenters6col_sorted_v320f_b73v3range=1:222291-222491
chr1	253099	253100	MoMoFamID_dym16_m000077_UniID_esF7_344kMenters6col_sorted_v320f_b73v3range=1:222291-222491
chr1	253099	253100	MoMoFamID_dym20_m000078_UniID_esF7_344kMenters6col_sorted_v320f_b73v3range=1:222291-222491
chr1	253100	253101	MoMoFamID_dym21_m000079_UniID_esF7_344kMenters6col_sorted_v320f_b73v3range=1:222292-222492
chr1	253101	253102	MoMoFamID_dym16_m000080_UniID_esF7_344kMenters6col_sorted_v320f_b73v3range=1:222293-222493
chr1	253102	253103	MoMoFamID_dym01_m000081_UniID_esF7_344kMenters6col_sorted_v320f_b73v3range=1:222294-222494
chr1	253102	253103	MoMoFamID_dym21_m000082_UniID_esF7_344kMenters6col_sorted_v320f_b73v3range=1:222294-222494
chr1	253102	253103	MoMoFamID_om090_m000083_UniID_esF7_344kMenters6col_sorted_v320f_b73v3range=1:222294-222494
chr1	253103	253104	MoMoFamID_dym24_m000084_UniID_esF7_344kMenters6col_sorted_v320f_b73v3range=1:222295-222495
chr1	253103	253104	MoMoFamID_om053_m000085_UniID_esF7_344kMenters6col_sorted_v320f_b73v3range=1:222295-222495
chr1	253104	253105	MoMoFamID_dym01_m000086_UniID_esF7_344kMenters6col_sorted_v320f_b73v3range=1:222296-222496
chr1	253104	253105	MoMoFamID_dym21_m000087_UniID_esF7_344kMenters6col_sorted_v320f_b73v3range=1:222296-222496
chr1	253104	253105	MoMoFamID_om026_m000088_UniID_esF7_344kMenters6col_sorted_v320f_b73v3range=1:222296-222496
chr1	253105	253106	MoMoFamID_om090_m000089_UniID_esF7_344kMenters6col_sorted_v320f_b73v3range=1:222297-222497
chr1	253106	253107	MoMoFamID_dym01_m000090_UniID_esF7_344kMenters6col_sorted_v320f_b73v3range=1:222298-222498
chr1	253107	253108	MoMoFamID_dym15_m000091_UniID_esF7_344kMenters6col_sorted_v320f_b73v3range=1:222299-222499
chr1	253107	253108	MoMoFamID_dym66_m000092_UniID_esF7_344kMenters6col_sorted_v320f_b73v3range=1:222299-222499
chr1	253107	253108	MoMoFamID_om026_m000093_UniID_esF7_344kMenters6col_sorted_v320f_b73v3range=1:222299-222499
chr1	253107	253108	MoMoFamID_om090_m000094_UniID_esF7_344kMenters6col_sorted_v320f_b73v3range=1:222299-222499
chr1	253108	253109	MoMoFamID_dym19_m000095_UniID_esF7_344kMenters6col_sorted_v320f_b73v3range=1:222300-222500
chr1	253108	253109	MoMoFamID_om053_m000096_UniID_esF7_344kMenters6col_sorted_v320f_b73v3range=1:222300-222500
chr1	253108	253109	MoMoFamID_om133_m000097_UniID_esF7_344kMenters6col_sorted_v320f_b73v3range=1:222300-222500
chr1	253109	253110	MoMoFamID_dym21_m000098_UniID_esF7_344kMenters6col_sorted_v320f_b73v3range=1:222301-222501
chr1	253109	253110	MoMoFamID_dym74_m000099_UniID_esF7_344kMenters6col_sorted_v320f_b73v3range=1:222301-222501
chr1	253109	253110	MoMoFamID_om026_m000100_UniID_esF7_344kMenters6col_sorted_v320f_b73v3range=1:222301-222501
chr1	253129	253130	MoMoFamID_om140_m000101_UniID_esF7_344kMenters6col_sorted_v320f_b73v3range=1:222321-222521
chr1	258443	258444	MoMoFamID_om100_m000102_UniID_esF7_344kMenters6col_sorted_v320f_b73v3range=1:227641-227841
chr1	258447	258448	MoMoFamID_dym46_m000103_UniID_esF7_344kMenters6col_sorted_v320f_b73v3range=1:227645-227845
chr1	258457	258458	MoMoFamID_dym39_m000104_UniID_esF7_344kMenters6col_sorted_v320f_b73v3range=1:227655-227855
chr1	258533	258534	MoMoFamID_dym14_m000105_UniID_esF7_344kMenters6col_sorted_v320f_b73v3range=1:227731-227931
chr1	258533	258534	MoMoFamID_dym14_m000106_UniID_esF7_344kMenters6col_sorted_v320f_b73v3range=1:227731-227931
chr1	258534	258535	MoMoFamID_om007_m000107_UniID_esF7_344kMenters6col_sorted_v320f_b73v3range=1:227732-227932
chr1	258535	258536	MoMoFamID_dym14_m000108_UniID_esF7_344kMenters6col_sorted_v320f_b73v3range=1:227733-227933
chr1	258535	258536	MoMoFamID_dym14_m000109_UniID_esF7_344kMenters6col_sorted_v320f_b73v3range=1:227733-227933
chr1	258552	258553	MoMoFamID_om120_m000110_UniID_esF7_344kMenters6col_sorted_v320f_b73v3range=1:227750-227950
chr1	322641	322642	MoMoFamID_om048_m000119_UniID_esF7_344kMenters6col_sorted_v320f_b73v3range=1:270414-270614
chr1	358891	358892	MoMoFamID_dym18_m000117_UniID_esF7_344kMenters6col_sorted_v320f_b73v3range=1:240535-240735
chr1	358891	358892	MoMoFamID_om052_m000118_UniID_esF7_344kMenters6col_sorted_v320f_b73v3range=1:240535-240735
chr1	358892	358893	MoMoFamID_dym44_m000115_UniID_esF7_344kMenters6col_sorted_v320f_b73v3range=1:240534-240734
chr1	358892	358893	MoMoFamID_om104_m000116_UniID_esF7_344kMenters6col_sorted_v320f_b73v3range=1:240534-240734
chr1	358893	358894	MoMoFamID_dym50_m000114_UniID_esF7_344kMenters6col_sorted_v320f_b73v3range=1:240533-240733
chr1	358894	358895	MoMoFamID_om074_m000113_UniID_esF7_344kMenters6col_sorted_v320f_b73v3range=1:240532-240732
chr1	358904	358905	MoMoFamID_om039_m000112_UniID_esF7_344kMenters6col_sorted_v320f_b73v3range=1:240522-240722
chr1	358908	358909	MoMoFamID_om139_m000111_UniID_esF7_344kMenters6col_sorted_v320f_b73v3range=1:240518-240718
chr1	371090	371091	MoMoFamID_om119_m000120_UniID_esF7_344kMenters6col_sorted_v320f_b73v3range=1:333845-334045
chr1	438826	438827	MoMoFamID_om006_m000121_UniID_esF7_344kMenters6col_sorted_v320f_b73v3range=1:406606-406806
chr1	440781	440782	MoMoFamID_om114_m000122_UniID_esF7_344kMenters6col_sorted_v320f_b73v3range=1:410156-410356
chr1	440782	440783	MoMoFamID_om080_m000123_UniID_esF7_344kMenters6col_sorted_v320f_b73v3range=1:410157-410357
chr1	441897	441898	MoMoFamID_om034_m000124_UniID_esF7_344kMenters6col_sorted_v320f_b73v3range=1:411272-411472
chr1	441903	441904	MoMoFamID_om109_m000125_UniID_esF7_344kMenters6col_sorted_v320f_b73v3range=1:411278-411478
chr1	452161	452162	MoMoFamID_om010_m000126_UniID_esF7_344kMenters6col_sorted_v320f_b73v3range=1:419332-419532
chr1	456124	456125	MoMoFamID_om081_m000127_UniID_esF7_344kMenters6col_sorted_v320f_b73v3range=1:419909-420109
chr1	457523	457524	MoMoFamID_dym70_m000128_UniID_esF7_344kMenters6col_sorted_v320f_b73v3range=1:421219-421419
chr1	457524	457525	MoMoFamID_om052_m000129_UniID_esF7_344kMenters6col_sorted_v320f_b73v3range=1:421220-421420
chr1	457605	457606	MoMoFamID_om117_m000130_UniID_esF7_344kMenters6col_sorted_v320f_b73v3range=1:421301-421501
chr1	457608	457609	MoMoFamID_om036_m000131_UniID_esF7_344kMenters6col_sorted_v320f_b73v3range=1:421304-421504
chr1	457666	457667	MoMoFamID_dym38_m000132_UniID_esF7_344kMenters6col_sorted_v320f_b73v3range=1:421362-421562
chr1	457675	457676	MoMoFamID_dym17_m000133_UniID_esF7_344kMenters6col_sorted_v320f_b73v3range=1:421371-421571
chr1	457740	457741	MoMoFamID_dym17_m000134_UniID_esF7_344kMenters6col_sorted_v320f_b73v3range=1:421436-421636
chr1	457741	457742	MoMoFamID_om010_m000135_UniID_esF7_344kMenters6col_sorted_v320f_b73v3range=1:421437-421637
chr1	457749	457750	MoMoFamID_dym43_m000136_UniID_esF7_344kMenters6col_sorted_v320f_b73v3range=1:421445-421645
chr1	457761	457762	MoMoFamID_om044_m000137_UniID_esF7_344kMenters6col_sorted_v320f_b73v3range=1:421457-421657
chr1	457824	457825	MoMoFamID_dym06_m000138_UniID_esF7_344kMenters6col_sorted_v320f_b73v3range=1:421520-421720
chr1	457880	457881	MoMoFamID_om118_m000139_UniID_esF7_344kMenters6col_sorted_v320f_b73v3range=1:421576-421776
chr1	457880	457881	MoMoFamID_om118_m000140_UniID_esF7_344kMenters6col_sorted_v320f_b73v3range=1:421576-421776
chr1	457896	457897	MoMoFamID_om022_m000141_UniID_esF7_344kMenters6col_sorted_v320f_b73v3range=1:421592-421792
chr1	564747	564748	MoMoFamID_om021_m000142_UniID_esF7_344kMenters6col_sorted_v320f_b73v3range=1:526742-526942
chr1	564755	564756	MoMoFamID_om046_m000143_UniID_esF7_344kMenters6col_sorted_v320f_b73v3range=1:526750-526950
chr1	564847	564848	MoMoFamID_dym25_m000144_UniID_esF7_344kMenters6col_sorted_v320f_b73v3range=1:526842-527042
chr1	564849	564850	MoMoFamID_dym02_m000145_UniID_esF7_344kMenters6col_sorted_v320f_b73v3range=1:526844-527044
chr1	564850	564851	MoMoFamID_dym48_m000146_UniID_esF7_344kMenters6col_sorted_v320f_b73v3range=1:526845-527045
chr1	564850	564851	MoMoFamID_om022_m000147_UniID_esF7_344kMenters6col_sorted_v320f_b73v3range=1:526845-527045
chr1	564850	564851	MoMoFamID_om065_m000148_UniID_esF7_344kMenters6col_sorted_v320f_b73v3range=1:526845-527045
chr1	564851	564852	MoMoFamID_dym53_m000149_UniID_esF7_344kMenters6col_sorted_v320f_b73v3range=1:526846-527046
chr1	564851	564852	MoMoFamID_om077_m000150_UniID_esF7_344kMenters6col_sorted_v320f_b73v3range=1:526846-527046
chr1	564854	564855	MoMoFamID_om041_m000151_UniID_esF7_344kMenters6col_sorted_v320f_b73v3range=1:526849-527049
chr1	564855	564856	MoMoFamID_om057_m000152_UniID_esF7_344kMenters6col_sorted_v320f_b73v3range=1:526850-527050
chr1	564856	564857	MoMoFamID_om002_m000153_UniID_esF7_344kMenters6col_sorted_v320f_b73v3range=1:526851-527051
chr1	564856	564857	MoMoFamID_om097_m000154_UniID_esF7_344kMenters6col_sorted_v320f_b73v3range=1:526851-527051
chr1	564856	564857	MoMoFamID_om116_m000155_UniID_esF7_344kMenters6col_sorted_v320f_b73v3range=1:526851-527051
chr1	678167	678168	MoMoFamID_om138_m000156_UniID_esF7_344kMenters6col_sorted_v320f_b73v3range=1:642719-642919
chr1	680859	680860	MoMoFamID_dym27_m000157_UniID_esF7_344kMenters6col_sorted_v320f_b73v3range=1:645411-645611
chr1	680859	680860	MoMoFamID_dym30_m000158_UniID_esF7_344kMenters6col_sorted_v320f_b73v3range=1:645411-645611
chr1	680860	680861	MoMoFamID_om079_m000159_UniID_esF7_344kMenters6col_sorted_v320f_b73v3range=1:645412-645612
chr1	680869	680870	MoMoFamID_om021_m000160_UniID_esF7_344kMenters6col_sorted_v320f_b73v3range=1:645421-645621
chr1	707939	707940	MoMoFamID_om120_m000161_UniID_esF7_344kMenters6col_sorted_v320f_b73v3range=1:680469-680669
chr1	707944	707945	MoMoFamID_om133_m000162_UniID_esF7_344kMenters6col_sorted_v320f_b73v3range=1:680474-680674
chr1	707948	707949	MoMoFamID_om120_m000163_UniID_esF7_344kMenters6col_sorted_v320f_b73v3range=1:680478-680678
chr1	707961	707962	MoMoFamID_om004_m000164_UniID_esF7_344kMenters6col_sorted_v320f_b73v3range=1:680491-680691
chr1	707961	707962	MoMoFamID_om128_m000165_UniID_esF7_344kMenters6col_sorted_v320f_b73v3range=1:680491-680691
chr1	707961	707962	MoMoFamID_om140_m000166_UniID_esF7_344kMenters6col_sorted_v320f_b73v3range=1:680491-680691
chr1	1002911	1002912	MoMoFamID_om015_m000167_UniID_esF7_344kMenters6col_sorted_v320f_b73v3range=1:979680-979880
chr1	1002912	1002913	MoMoFamID_dym35_m000168_UniID_esF7_344kMenters6col_sorted_v320f_b73v3range=1:979681-979881
chr1	1002912	1002913	MoMoFamID_om086_m000169_UniID_esF7_344kMenters6col_sorted_v320f_b73v3range=1:979681-979881
chr1	1002914	1002915	MoMoFamID_dym64_m000170_UniID_esF7_344kMenters6col_sorted_v320f_b73v3range=1:979683-979883
chr1	1002915	1002916	MoMoFamID_dym51_m000171_UniID_esF7_344kMenters6col_sorted_v320f_b73v3range=1:979684-979884
chr1	1002920	1002921	MoMoFamID_dym57_m000172_UniID_esF7_344kMenters6col_sorted_v320f_b73v3range=1:979689-979889
chr1	1002920	1002921	MoMoFamID_dym64_m000173_UniID_esF7_344kMenters6col_sorted_v320f_b73v3range=1:979689-979889
chr1	1002921	1002922	MoMoFamID_dym51_m000174_UniID_esF7_344kMenters6col_sorted_v320f_b73v3range=1:979690-979890
chr1	1002923	1002924	MoMoFamID_dym57_m000175_UniID_esF7_344kMenters6col_sorted_v320f_b73v3range=1:979692-979892
chr1	1002929	1002930	MoMoFamID_om021_m000176_UniID_esF7_344kMenters6col_sorted_v320f_b73v3range=1:979698-979898
chr1	1018151	1018152	MoMoFamID_om043_m000177_UniID_esF7_344kMenters6col_sorted_v320f_b73v3range=1:994921-995121
chr1	1018241	1018242	MoMoFamID_om083_m000178_UniID_esF7_344kMenters6col_sorted_v320f_b73v3range=1:995011-995211
chr1	1018244	1018245	MoMoFamID_om010_m000179_UniID_esF7_344kMenters6col_sorted_v320f_b73v3range=1:995014-995214
chr1	1018248	1018249	MoMoFamID_om011_m000180_UniID_esF7_344kMenters6col_sorted_v320f_b73v3range=1:995018-995218
chr1	1022448	1022449	MoMoFamID_om121_m000181_UniID_esF7_344kMenters6col_sorted_v320f_b73v3range=1:999218-999418
chr1	1023491	1023492	MoMoFamID_dym01_m000182_UniID_esF7_344kMenters6col_sorted_v320f_b73v3range=1:1000261-1000461
chr1	1023492	1023493	MoMoFamID_dym21_m000183_UniID_esF7_344kMenters6col_sorted_v320f_b73v3range=1:1000262-1000462
chr1	1023492	1023493	MoMoFamID_dym66_m000184_UniID_esF7_344kMenters6col_sorted_v320f_b73v3range=1:1000262-1000462
chr1	1023496	1023497	MoMoFamID_om090_m000185_UniID_esF7_344kMenters6col_sorted_v320f_b73v3range=1:1000266-1000466
chr1	1027348	1027349	MoMoFamID_om058_m000186_UniID_esF7_344kMenters6col_sorted_v320f_b73v3range=1:1004119-1004319
chr1	1027348	1027349	MoMoFamID_om058_m000187_UniID_esF7_344kMenters6col_sorted_v320f_b73v3range=1:1004119-1004319
chr1	1027350	1027351	MoMoFamID_dym31_m000188_UniID_esF7_344kMenters6col_sorted_v320f_b73v3range=1:1004121-1004321
chr1	1027350	1027351	MoMoFamID_dym31_m000189_UniID_esF7_344kMenters6col_sorted_v320f_b73v3range=1:1004121-1004321
chr1	1027350	1027351	MoMoFamID_om131_m000190_UniID_esF7_344kMenters6col_sorted_v320f_b73v3range=1:1004121-1004321
chr1	1027350	1027351	MoMoFamID_om131_m000191_UniID_esF7_344kMenters6col_sorted_v320f_b73v3range=1:1004121-1004321
chr1	1027352	1027353	MoMoFamID_om058_m000192_UniID_esF7_344kMenters6col_sorted_v320f_b73v3range=1:1004123-1004323
chr1	1027352	1027353	MoMoFamID_om058_m000193_UniID_esF7_344kMenters6col_sorted_v320f_b73v3range=1:1004123-1004323
chr1	1027975	1027976	MoMoFamID_dym27_m000194_UniID_esF7_344kMenters6col_sorted_v320f_b73v3range=1:1004746-1004946
chr1	1027984	1027985	MoMoFamID_om099_m000195_UniID_esF7_344kMenters6col_sorted_v320f_b73v3range=1:1004755-1004955
chr1	1028355	1028356	MoMoFamID_om057_m000196_UniID_esF7_344kMenters6col_sorted_v320f_b73v3range=1:1005126-1005326
chr1	1054819	1054820	MoMoFamID_dym63_m000197_UniID_esF7_344kMenters6col_sorted_v320f_b73v3range=1:1030957-1031157
chr1	1063903	1063904	MoMoFamID_om099_m000198_UniID_esF7_344kMenters6col_sorted_v320f_b73v3range=1:1040041-1040241
chr1	1063907	1063908	MoMoFamID_dym16_m000199_UniID_esF7_344kMenters6col_sorted_v320f_b73v3range=1:1040045-1040245
chr1	1063907	1063908	MoMoFamID_dym20_m000200_UniID_esF7_344kMenters6col_sorted_v320f_b73v3range=1:1040045-1040245
chr1	1063907	1063908	MoMoFamID_dym24_m000201_UniID_esF7_344kMenters6col_sorted_v320f_b73v3range=1:1040045-1040245
chr1	1063907	1063908	MoMoFamID_dym36_m000202_UniID_esF7_344kMenters6col_sorted_v320f_b73v3range=1:1040045-1040245
chr1	1063907	1063908	MoMoFamID_dym58_m000203_UniID_esF7_344kMenters6col_sorted_v320f_b73v3range=1:1040045-1040245
chr1	1063907	1063908	MoMoFamID_dym73_m000204_UniID_esF7_344kMenters6col_sorted_v320f_b73v3range=1:1040045-1040245
chr1	1063908	1063909	MoMoFamID_dym12_m000205_UniID_esF7_344kMenters6col_sorted_v320f_b73v3range=1:1040046-1040246
chr1	1063908	1063909	MoMoFamID_dym21_m000206_UniID_esF7_344kMenters6col_sorted_v320f_b73v3range=1:1040046-1040246
chr1	1063909	1063910	MoMoFamID_dym15_m000207_UniID_esF7_344kMenters6col_sorted_v320f_b73v3range=1:1040047-1040247
chr1	1063909	1063910	MoMoFamID_dym16_m000208_UniID_esF7_344kMenters6col_sorted_v320f_b73v3range=1:1040047-1040247
chr1	1063909	1063910	MoMoFamID_dym20_m000209_UniID_esF7_344kMenters6col_sorted_v320f_b73v3range=1:1040047-1040247
chr1	1063909	1063910	MoMoFamID_dym36_m000210_UniID_esF7_344kMenters6col_sorted_v320f_b73v3range=1:1040047-1040247
chr1	1063909	1063910	MoMoFamID_dym58_m000211_UniID_esF7_344kMenters6col_sorted_v320f_b73v3range=1:1040047-1040247
chr1	1063909	1063910	MoMoFamID_dym73_m000212_UniID_esF7_344kMenters6col_sorted_v320f_b73v3range=1:1040047-1040247
chr1	1063910	1063911	MoMoFamID_dym12_m000213_UniID_esF7_344kMenters6col_sorted_v320f_b73v3range=1:1040048-1040248
chr1	1063910	1063911	MoMoFamID_dym21_m000214_UniID_esF7_344kMenters6col_sorted_v320f_b73v3range=1:1040048-1040248
chr1	1063910	1063911	MoMoFamID_dym24_m000215_UniID_esF7_344kMenters6col_sorted_v320f_b73v3range=1:1040048-1040248
chr1	1063910	1063911	MoMoFamID_om090_m000216_UniID_esF7_344kMenters6col_sorted_v320f_b73v3range=1:1040048-1040248
chr1	1063911	1063912	MoMoFamID_dym01_m000217_UniID_esF7_344kMenters6col_sorted_v320f_b73v3range=1:1040049-1040249
chr1	1063911	1063912	MoMoFamID_dym16_m000218_UniID_esF7_344kMenters6col_sorted_v320f_b73v3range=1:1040049-1040249
chr1	1063911	1063912	MoMoFamID_dym36_m000219_UniID_esF7_344kMenters6col_sorted_v320f_b73v3range=1:1040049-1040249
chr1	1063911	1063912	MoMoFamID_dym58_m000220_UniID_esF7_344kMenters6col_sorted_v320f_b73v3range=1:1040049-1040249
chr1	1063912	1063913	MoMoFamID_dym12_m000221_UniID_esF7_344kMenters6col_sorted_v320f_b73v3range=1:1040050-1040250
chr1	1063912	1063913	MoMoFamID_dym21_m000222_UniID_esF7_344kMenters6col_sorted_v320f_b73v3range=1:1040050-1040250
chr1	1063913	1063914	MoMoFamID_dym01_m000223_UniID_esF7_344kMenters6col_sorted_v320f_b73v3range=1:1040051-1040251
chr1	1063913	1063914	MoMoFamID_dym16_m000224_UniID_esF7_344kMenters6col_sorted_v320f_b73v3range=1:1040051-1040251
chr1	1063913	1063914	MoMoFamID_dym20_m000225_UniID_esF7_344kMenters6col_sorted_v320f_b73v3range=1:1040051-1040251
chr1	1063913	1063914	MoMoFamID_dym36_m000226_UniID_esF7_344kMenters6col_sorted_v320f_b73v3range=1:1040051-1040251
chr1	1063913	1063914	MoMoFamID_dym58_m000227_UniID_esF7_344kMenters6col_sorted_v320f_b73v3range=1:1040051-1040251
chr1	1063913	1063914	MoMoFamID_dym73_m000228_UniID_esF7_344kMenters6col_sorted_v320f_b73v3range=1:1040051-1040251
chr1	1063914	1063915	MoMoFamID_dym12_m000229_UniID_esF7_344kMenters6col_sorted_v320f_b73v3range=1:1040052-1040252
chr1	1063914	1063915	MoMoFamID_dym21_m000230_UniID_esF7_344kMenters6col_sorted_v320f_b73v3range=1:1040052-1040252
chr1	1063914	1063915	MoMoFamID_dym66_m000231_UniID_esF7_344kMenters6col_sorted_v320f_b73v3range=1:1040052-1040252
chr1	1063915	1063916	MoMoFamID_dym01_m000232_UniID_esF7_344kMenters6col_sorted_v320f_b73v3range=1:1040053-1040253
chr1	1063915	1063916	MoMoFamID_dym16_m000233_UniID_esF7_344kMenters6col_sorted_v320f_b73v3range=1:1040053-1040253
chr1	1063915	1063916	MoMoFamID_dym19_m000234_UniID_esF7_344kMenters6col_sorted_v320f_b73v3range=1:1040053-1040253
chr1	1063915	1063916	MoMoFamID_dym20_m000235_UniID_esF7_344kMenters6col_sorted_v320f_b73v3range=1:1040053-1040253
chr1	1063915	1063916	MoMoFamID_dym36_m000236_UniID_esF7_344kMenters6col_sorted_v320f_b73v3range=1:1040053-1040253
chr1	1063915	1063916	MoMoFamID_dym58_m000237_UniID_esF7_344kMenters6col_sorted_v320f_b73v3range=1:1040053-1040253
chr1	1063915	1063916	MoMoFamID_dym73_m000238_UniID_esF7_344kMenters6col_sorted_v320f_b73v3range=1:1040053-1040253
chr1	1063916	1063917	MoMoFamID_dym11_m000239_UniID_esF7_344kMenters6col_sorted_v320f_b73v3range=1:1040054-1040254
chr1	1063916	1063917	MoMoFamID_dym12_m000240_UniID_esF7_344kMenters6col_sorted_v320f_b73v3range=1:1040054-1040254
chr1	1063916	1063917	MoMoFamID_dym21_m000241_UniID_esF7_344kMenters6col_sorted_v320f_b73v3range=1:1040054-1040254
chr1	1063916	1063917	MoMoFamID_dym72_m000242_UniID_esF7_344kMenters6col_sorted_v320f_b73v3range=1:1040054-1040254
chr1	1063917	1063918	MoMoFamID_dym01_m000243_UniID_esF7_344kMenters6col_sorted_v320f_b73v3range=1:1040055-1040255
chr1	1063917	1063918	MoMoFamID_dym16_m000244_UniID_esF7_344kMenters6col_sorted_v320f_b73v3range=1:1040055-1040255
chr1	1063917	1063918	MoMoFamID_dym19_m000245_UniID_esF7_344kMenters6col_sorted_v320f_b73v3range=1:1040055-1040255
chr1	1063917	1063918	MoMoFamID_dym20_m000246_UniID_esF7_344kMenters6col_sorted_v320f_b73v3range=1:1040055-1040255
chr1	1063917	1063918	MoMoFamID_dym36_m000247_UniID_esF7_344kMenters6col_sorted_v320f_b73v3range=1:1040055-1040255
chr1	1063917	1063918	MoMoFamID_dym58_m000248_UniID_esF7_344kMenters6col_sorted_v320f_b73v3range=1:1040055-1040255
chr1	1063917	1063918	MoMoFamID_dym73_m000249_UniID_esF7_344kMenters6col_sorted_v320f_b73v3range=1:1040055-1040255
chr1	1063918	1063919	MoMoFamID_dym11_m000250_UniID_esF7_344kMenters6col_sorted_v320f_b73v3range=1:1040056-1040256
chr1	1063918	1063919	MoMoFamID_dym12_m000251_UniID_esF7_344kMenters6col_sorted_v320f_b73v3range=1:1040056-1040256
chr1	1063918	1063919	MoMoFamID_dym21_m000252_UniID_esF7_344kMenters6col_sorted_v320f_b73v3range=1:1040056-1040256
chr1	1063918	1063919	MoMoFamID_dym47_m000253_UniID_esF7_344kMenters6col_sorted_v320f_b73v3range=1:1040056-1040256
chr1	1063918	1063919	MoMoFamID_dym66_m000254_UniID_esF7_344kMenters6col_sorted_v320f_b73v3range=1:1040056-1040256
chr1	1063918	1063919	MoMoFamID_dym72_m000255_UniID_esF7_344kMenters6col_sorted_v320f_b73v3range=1:1040056-1040256
chr1	1063919	1063920	MoMoFamID_dym01_m000256_UniID_esF7_344kMenters6col_sorted_v320f_b73v3range=1:1040057-1040257
chr1	1063919	1063920	MoMoFamID_dym16_m000257_UniID_esF7_344kMenters6col_sorted_v320f_b73v3range=1:1040057-1040257
chr1	1063919	1063920	MoMoFamID_dym19_m000258_UniID_esF7_344kMenters6col_sorted_v320f_b73v3range=1:1040057-1040257
chr1	1063919	1063920	MoMoFamID_dym36_m000259_UniID_esF7_344kMenters6col_sorted_v320f_b73v3range=1:1040057-1040257
chr1	1063919	1063920	MoMoFamID_dym58_m000260_UniID_esF7_344kMenters6col_sorted_v320f_b73v3range=1:1040057-1040257
chr1	1063919	1063920	MoMoFamID_dym73_m000261_UniID_esF7_344kMenters6col_sorted_v320f_b73v3range=1:1040057-1040257
chr1	1063920	1063921	MoMoFamID_dym11_m000262_UniID_esF7_344kMenters6col_sorted_v320f_b73v3range=1:1040058-1040258
chr1	1063920	1063921	MoMoFamID_dym12_m000263_UniID_esF7_344kMenters6col_sorted_v320f_b73v3range=1:1040058-1040258
chr1	1063920	1063921	MoMoFamID_dym15_m000264_UniID_esF7_344kMenters6col_sorted_v320f_b73v3range=1:1040058-1040258
chr1	1063920	1063921	MoMoFamID_dym21_m000265_UniID_esF7_344kMenters6col_sorted_v320f_b73v3range=1:1040058-1040258
chr1	1063920	1063921	MoMoFamID_dym47_m000266_UniID_esF7_344kMenters6col_sorted_v320f_b73v3range=1:1040058-1040258
chr1	1063920	1063921	MoMoFamID_dym66_m000267_UniID_esF7_344kMenters6col_sorted_v320f_b73v3range=1:1040058-1040258
chr1	1063920	1063921	MoMoFamID_dym72_m000268_UniID_esF7_344kMenters6col_sorted_v320f_b73v3range=1:1040058-1040258
chr1	1063921	1063922	MoMoFamID_dym01_m000269_UniID_esF7_344kMenters6col_sorted_v320f_b73v3range=1:1040059-1040259
chr1	1063921	1063922	MoMoFamID_dym16_m000270_UniID_esF7_344kMenters6col_sorted_v320f_b73v3range=1:1040059-1040259
chr1	1063921	1063922	MoMoFamID_dym19_m000271_UniID_esF7_344kMenters6col_sorted_v320f_b73v3range=1:1040059-1040259
chr1	1063921	1063922	MoMoFamID_dym20_m000272_UniID_esF7_344kMenters6col_sorted_v320f_b73v3range=1:1040059-1040259
chr1	1063921	1063922	MoMoFamID_dym36_m000273_UniID_esF7_344kMenters6col_sorted_v320f_b73v3range=1:1040059-1040259
chr1	1063921	1063922	MoMoFamID_dym58_m000274_UniID_esF7_344kMenters6col_sorted_v320f_b73v3range=1:1040059-1040259
chr1	1063921	1063922	MoMoFamID_dym73_m000275_UniID_esF7_344kMenters6col_sorted_v320f_b73v3range=1:1040059-1040259
chr1	1063922	1063923	MoMoFamID_dym11_m000276_UniID_esF7_344kMenters6col_sorted_v320f_b73v3range=1:1040060-1040260
chr1	1063922	1063923	MoMoFamID_dym12_m000277_UniID_esF7_344kMenters6col_sorted_v320f_b73v3range=1:1040060-1040260
chr1	1063922	1063923	MoMoFamID_dym21_m000278_UniID_esF7_344kMenters6col_sorted_v320f_b73v3range=1:1040060-1040260
chr1	1063922	1063923	MoMoFamID_dym47_m000279_UniID_esF7_344kMenters6col_sorted_v320f_b73v3range=1:1040060-1040260
chr1	1063922	1063923	MoMoFamID_dym66_m000280_UniID_esF7_344kMenters6col_sorted_v320f_b73v3range=1:1040060-1040260
chr1	1063922	1063923	MoMoFamID_dym72_m000281_UniID_esF7_344kMenters6col_sorted_v320f_b73v3range=1:1040060-1040260
chr1	1063923	1063924	MoMoFamID_dym16_m000282_UniID_esF7_344kMenters6col_sorted_v320f_b73v3range=1:1040061-1040261
chr1	1063923	1063924	MoMoFamID_dym19_m000283_UniID_esF7_344kMenters6col_sorted_v320f_b73v3range=1:1040061-1040261
chr1	1063923	1063924	MoMoFamID_dym20_m000284_UniID_esF7_344kMenters6col_sorted_v320f_b73v3range=1:1040061-1040261
chr1	1063923	1063924	MoMoFamID_dym36_m000285_UniID_esF7_344kMenters6col_sorted_v320f_b73v3range=1:1040061-1040261
chr1	1063923	1063924	MoMoFamID_dym58_m000286_UniID_esF7_344kMenters6col_sorted_v320f_b73v3range=1:1040061-1040261
chr1	1063923	1063924	MoMoFamID_dym73_m000287_UniID_esF7_344kMenters6col_sorted_v320f_b73v3range=1:1040061-1040261
chr1	1063924	1063925	MoMoFamID_dym11_m000288_UniID_esF7_344kMenters6col_sorted_v320f_b73v3range=1:1040062-1040262
chr1	1063924	1063925	MoMoFamID_dym12_m000289_UniID_esF7_344kMenters6col_sorted_v320f_b73v3range=1:1040062-1040262
chr1	1063924	1063925	MoMoFamID_dym21_m000290_UniID_esF7_344kMenters6col_sorted_v320f_b73v3range=1:1040062-1040262
chr1	1063924	1063925	MoMoFamID_dym47_m000291_UniID_esF7_344kMenters6col_sorted_v320f_b73v3range=1:1040062-1040262
chr1	1063924	1063925	MoMoFamID_dym72_m000292_UniID_esF7_344kMenters6col_sorted_v320f_b73v3range=1:1040062-1040262
chr1	1063925	1063926	MoMoFamID_dym16_m000293_UniID_esF7_344kMenters6col_sorted_v320f_b73v3range=1:1040063-1040263
chr1	1063925	1063926	MoMoFamID_dym19_m000294_UniID_esF7_344kMenters6col_sorted_v320f_b73v3range=1:1040063-1040263
chr1	1063925	1063926	MoMoFamID_dym20_m000295_UniID_esF7_344kMenters6col_sorted_v320f_b73v3range=1:1040063-1040263
chr1	1063925	1063926	MoMoFamID_dym36_m000296_UniID_esF7_344kMenters6col_sorted_v320f_b73v3range=1:1040063-1040263
chr1	1063925	1063926	MoMoFamID_dym58_m000297_UniID_esF7_344kMenters6col_sorted_v320f_b73v3range=1:1040063-1040263
chr1	1063925	1063926	MoMoFamID_dym73_m000298_UniID_esF7_344kMenters6col_sorted_v320f_b73v3range=1:1040063-1040263
chr1	1063926	1063927	MoMoFamID_dym11_m000299_UniID_esF7_344kMenters6col_sorted_v320f_b73v3range=1:1040064-1040264
chr1	1063926	1063927	MoMoFamID_dym12_m000300_UniID_esF7_344kMenters6col_sorted_v320f_b73v3range=1:1040064-1040264
chr1	1063926	1063927	MoMoFamID_dym21_m000301_UniID_esF7_344kMenters6col_sorted_v320f_b73v3range=1:1040064-1040264
chr1	1063926	1063927	MoMoFamID_dym47_m000302_UniID_esF7_344kMenters6col_sorted_v320f_b73v3range=1:1040064-1040264
chr1	1063926	1063927	MoMoFamID_dym72_m000303_UniID_esF7_344kMenters6col_sorted_v320f_b73v3range=1:1040064-1040264
chr1	1063927	1063928	MoMoFamID_dym01_m000304_UniID_esF7_344kMenters6col_sorted_v320f_b73v3range=1:1040065-1040265
chr1	1063927	1063928	MoMoFamID_dym16_m000305_UniID_esF7_344kMenters6col_sorted_v320f_b73v3range=1:1040065-1040265
chr1	1063927	1063928	MoMoFamID_dym19_m000306_UniID_esF7_344kMenters6col_sorted_v320f_b73v3range=1:1040065-1040265
chr1	1063927	1063928	MoMoFamID_dym36_m000307_UniID_esF7_344kMenters6col_sorted_v320f_b73v3range=1:1040065-1040265
chr1	1063927	1063928	MoMoFamID_dym58_m000308_UniID_esF7_344kMenters6col_sorted_v320f_b73v3range=1:1040065-1040265
chr1	1063927	1063928	MoMoFamID_dym73_m000309_UniID_esF7_344kMenters6col_sorted_v320f_b73v3range=1:1040065-1040265
chr1	1063928	1063929	MoMoFamID_dym11_m000310_UniID_esF7_344kMenters6col_sorted_v320f_b73v3range=1:1040066-1040266
chr1	1063928	1063929	MoMoFamID_dym12_m000311_UniID_esF7_344kMenters6col_sorted_v320f_b73v3range=1:1040066-1040266
chr1	1063928	1063929	MoMoFamID_dym72_m000312_UniID_esF7_344kMenters6col_sorted_v320f_b73v3range=1:1040066-1040266
chr1	1063935	1063936	MoMoFamID_om112_m000313_UniID_esF7_344kMenters6col_sorted_v320f_b73v3range=1:1040073-1040273
chr1	1063974	1063975	MoMoFamID_dym34_m000314_UniID_esF7_344kMenters6col_sorted_v320f_b73v3range=1:1040112-1040312
chr1	1063983	1063984	MoMoFamID_om123_m000315_UniID_esF7_344kMenters6col_sorted_v320f_b73v3range=1:1040121-1040321
chr1	1147419	1147420	MoMoFamID_om103_m000316_UniID_esF7_344kMenters6col_sorted_v320f_b73v3range=1:1133609-1133809
chr1	1197737	1197738	MoMoFamID_om017_m000317_UniID_esF7_344kMenters6col_sorted_v320f_b73v3range=1:1154862-1155062
chr1	1197737	1197738	MoMoFamID_om066_m000318_UniID_esF7_344kMenters6col_sorted_v320f_b73v3range=1:1154862-1155062
chr1	1197737	1197738	MoMoFamID_om072_m000319_UniID_esF7_344kMenters6col_sorted_v320f_b73v3range=1:1154862-1155062
chr1	1197737	1197738	MoMoFamID_om108_m000320_UniID_esF7_344kMenters6col_sorted_v320f_b73v3range=1:1154862-1155062
chr1	1197737	1197738	MoMoFamID_om115_m000321_UniID_esF7_344kMenters6col_sorted_v320f_b73v3range=1:1154862-1155062
chr1	1197738	1197739	MoMoFamID_dym26_m000322_UniID_esF7_344kMenters6col_sorted_v320f_b73v3range=1:1154863-1155063
chr1	1197738	1197739	MoMoFamID_dym61_m000323_UniID_esF7_344kMenters6col_sorted_v320f_b73v3range=1:1154863-1155063
chr1	1197738	1197739	MoMoFamID_om054_m000324_UniID_esF7_344kMenters6col_sorted_v320f_b73v3range=1:1154863-1155063
chr1	1197739	1197740	MoMoFamID_om101_m000325_UniID_esF7_344kMenters6col_sorted_v320f_b73v3range=1:1154864-1155064
chr1	1197740	1197741	MoMoFamID_om106_m000326_UniID_esF7_344kMenters6col_sorted_v320f_b73v3range=1:1154865-1155065
chr1	1197742	1197743	MoMoFamID_dym41_m000327_UniID_esF7_344kMenters6col_sorted_v320f_b73v3range=1:1154867-1155067
chr1	1197916	1197917	MoMoFamID_om030_m000328_UniID_esF7_344kMenters6col_sorted_v320f_b73v3range=1:1155041-1155241
chr1	1197916	1197917	MoMoFamID_om030_m000329_UniID_esF7_344kMenters6col_sorted_v320f_b73v3range=1:1155041-1155241
chr1	1226999	1227000	MoMoFamID_om133_m000331_UniID_esF7_344kMenters6col_sorted_v320f_b73v3range=1:1201316-1201516
chr1	1227000	1227001	MoMoFamID_om053_m000332_UniID_esF7_344kMenters6col_sorted_v320f_b73v3range=1:1201317-1201517
chr1	1227000	1227001	MoMoFamID_om090_m000333_UniID_esF7_344kMenters6col_sorted_v320f_b73v3range=1:1201317-1201517
chr1	1227001	1227002	MoMoFamID_om026_m000334_UniID_esF7_344kMenters6col_sorted_v320f_b73v3range=1:1201318-1201518
chr1	1227002	1227003	MoMoFamID_om090_m000335_UniID_esF7_344kMenters6col_sorted_v320f_b73v3range=1:1201319-1201519
chr1	1227003	1227004	MoMoFamID_dym01_m000336_UniID_esF7_344kMenters6col_sorted_v320f_b73v3range=1:1201320-1201520
chr1	1227004	1227005	MoMoFamID_dym66_m000337_UniID_esF7_344kMenters6col_sorted_v320f_b73v3range=1:1201321-1201521
chr1	1227005	1227006	MoMoFamID_dym24_m000338_UniID_esF7_344kMenters6col_sorted_v320f_b73v3range=1:1201322-1201522
chr1	1227005	1227006	MoMoFamID_dym28_m000339_UniID_esF7_344kMenters6col_sorted_v320f_b73v3range=1:1201322-1201522
chr1	1227006	1227007	MoMoFamID_dym21_m000340_UniID_esF7_344kMenters6col_sorted_v320f_b73v3range=1:1201323-1201523
chr1	1227006	1227007	MoMoFamID_dym66_m000341_UniID_esF7_344kMenters6col_sorted_v320f_b73v3range=1:1201323-1201523
chr1	1227006	1227007	MoMoFamID_dym74_m000342_UniID_esF7_344kMenters6col_sorted_v320f_b73v3range=1:1201323-1201523
chr1	1227006	1227007	MoMoFamID_om052_m000343_UniID_esF7_344kMenters6col_sorted_v320f_b73v3range=1:1201323-1201523
chr1	1227007	1227008	MoMoFamID_dym19_m000344_UniID_esF7_344kMenters6col_sorted_v320f_b73v3range=1:1201324-1201524
chr1	1227007	1227008	MoMoFamID_om053_m000345_UniID_esF7_344kMenters6col_sorted_v320f_b73v3range=1:1201324-1201524
chr1	1227008	1227009	MoMoFamID_om026_m000346_UniID_esF7_344kMenters6col_sorted_v320f_b73v3range=1:1201325-1201525
chr1	1227008	1227009	MoMoFamID_om052_m000347_UniID_esF7_344kMenters6col_sorted_v320f_b73v3range=1:1201325-1201525
chr1	1227009	1227010	MoMoFamID_om053_m000348_UniID_esF7_344kMenters6col_sorted_v320f_b73v3range=1:1201326-1201526
chr1	1227016	1227017	MoMoFamID_om081_m000349_UniID_esF7_344kMenters6col_sorted_v320f_b73v3range=1:1201333-1201533
chr1	1227020	1227021	MoMoFamID_om079_m000350_UniID_esF7_344kMenters6col_sorted_v320f_b73v3range=1:1201337-1201537
chr1	1261482	1261483	MoMoFamID_om017_m000351_UniID_esF7_344kMenters6col_sorted_v320f_b73v3range=1:1235803-1236003
chr1	1261482	1261483	MoMoFamID_om066_m000352_UniID_esF7_344kMenters6col_sorted_v320f_b73v3range=1:1235803-1236003
chr1	1446142	1446143	MoMoFamID_dym46_m000353_UniID_esF7_344kMenters6col_sorted_v320f_b73v3range=1:1426658-1426858
chr1	1601171	1601172	MoMoFamID_om106_m000354_UniID_esF7_344kMenters6col_sorted_v320f_b73v3range=1:1564762-1564962
chr1	1602345	1602346	MoMoFamID_om021_m000355_UniID_esF7_344kMenters6col_sorted_v320f_b73v3range=1:1565936-1566136
chr1	1602505	1602506	MoMoFamID_om027_m000356_UniID_esF7_344kMenters6col_sorted_v320f_b73v3range=1:1566096-1566296
chr1	1602505	1602506	MoMoFamID_om027_m000357_UniID_esF7_344kMenters6col_sorted_v320f_b73v3range=1:1566096-1566296
chr1	1602507	1602508	MoMoFamID_om134_m000358_UniID_esF7_344kMenters6col_sorted_v320f_b73v3range=1:1566098-1566298
chr1	1602507	1602508	MoMoFamID_om134_m000359_UniID_esF7_344kMenters6col_sorted_v320f_b73v3range=1:1566098-1566298
chr1	1602509	1602510	MoMoFamID_dym09_m000360_UniID_esF7_344kMenters6col_sorted_v320f_b73v3range=1:1566100-1566300
chr1	1602509	1602510	MoMoFamID_dym09_m000361_UniID_esF7_344kMenters6col_sorted_v320f_b73v3range=1:1566100-1566300
chr1	1602509	1602510	MoMoFamID_om027_m000362_UniID_esF7_344kMenters6col_sorted_v320f_b73v3range=1:1566100-1566300
chr1	1602509	1602510	MoMoFamID_om027_m000363_UniID_esF7_344kMenters6col_sorted_v320f_b73v3range=1:1566100-1566300
chr1	1602513	1602514	MoMoFamID_dym09_m000364_UniID_esF7_344kMenters6col_sorted_v320f_b73v3range=1:1566104-1566304
chr1	1602513	1602514	MoMoFamID_dym09_m000365_UniID_esF7_344kMenters6col_sorted_v320f_b73v3range=1:1566104-1566304
chr1	1602513	1602514	MoMoFamID_dym10_m000366_UniID_esF7_344kMenters6col_sorted_v320f_b73v3range=1:1566104-1566304
chr1	1602547	1602548	MoMoFamID_om047_m000367_UniID_esF7_344kMenters6col_sorted_v320f_b73v3range=1:1566138-1566338
chr1	1602549	1602550	MoMoFamID_om093_m000368_UniID_esF7_344kMenters6col_sorted_v320f_b73v3range=1:1566140-1566340
chr1	1602552	1602553	MoMoFamID_om134_m000369_UniID_esF7_344kMenters6col_sorted_v320f_b73v3range=1:1566143-1566343
chr1	1602552	1602553	MoMoFamID_om134_m000370_UniID_esF7_344kMenters6col_sorted_v320f_b73v3range=1:1566143-1566343
chr1	1602554	1602555	MoMoFamID_om027_m000371_UniID_esF7_344kMenters6col_sorted_v320f_b73v3range=1:1566145-1566345
chr1	1602554	1602555	MoMoFamID_om027_m000372_UniID_esF7_344kMenters6col_sorted_v320f_b73v3range=1:1566145-1566345
chr1	1628365	1628366	MoMoFamID_dym57_m000373_UniID_esF7_344kMenters6col_sorted_v320f_b73v3range=1:1614496-1614696
chr1	1706317	1706318	MoMoFamID_om114_m000374_UniID_esF7_344kMenters6col_sorted_v320f_b73v3range=1:1662579-1662779
chr1	1706326	1706327	MoMoFamID_om016_m000375_UniID_esF7_344kMenters6col_sorted_v320f_b73v3range=1:1662588-1662788
chr1	1706594	1706595	MoMoFamID_dym68_m000376_UniID_esF7_344kMenters6col_sorted_v320f_b73v3range=1:1662856-1663056
chr1	1706598	1706599	MoMoFamID_om098_m000377_UniID_esF7_344kMenters6col_sorted_v320f_b73v3range=1:1662860-1663060
chr1	1706599	1706600	MoMoFamID_dym64_m000378_UniID_esF7_344kMenters6col_sorted_v320f_b73v3range=1:1662861-1663061
chr1	1707836	1707837	MoMoFamID_dym57_m000379_UniID_esF7_344kMenters6col_sorted_v320f_b73v3range=1:1664098-1664298
chr1	1707847	1707848	MoMoFamID_om058_m000380_UniID_esF7_344kMenters6col_sorted_v320f_b73v3range=1:1664109-1664309
chr1	1707847	1707848	MoMoFamID_om058_m000381_UniID_esF7_344kMenters6col_sorted_v320f_b73v3range=1:1664109-1664309
chr1	1708119	1708120	MoMoFamID_dym27_m000382_UniID_esF7_344kMenters6col_sorted_v320f_b73v3range=1:1664381-1664581
chr1	1708121	1708122	MoMoFamID_dym51_m000383_UniID_esF7_344kMenters6col_sorted_v320f_b73v3range=1:1664383-1664583
chr1	1708122	1708123	MoMoFamID_dym46_m000384_UniID_esF7_344kMenters6col_sorted_v320f_b73v3range=1:1664384-1664584
chr1	1708126	1708127	MoMoFamID_om098_m000385_UniID_esF7_344kMenters6col_sorted_v320f_b73v3range=1:1664388-1664588
chr1	1708127	1708128	MoMoFamID_dym51_m000386_UniID_esF7_344kMenters6col_sorted_v320f_b73v3range=1:1664389-1664589
chr1	1708128	1708129	MoMoFamID_dym46_m000387_UniID_esF7_344kMenters6col_sorted_v320f_b73v3range=1:1664390-1664590
chr1	1708336	1708337	MoMoFamID_om047_m000388_UniID_esF7_344kMenters6col_sorted_v320f_b73v3range=1:1664598-1664798
chr1	1708338	1708339	MoMoFamID_om093_m000389_UniID_esF7_344kMenters6col_sorted_v320f_b73v3range=1:1664600-1664800
chr1	1708405	1708406	MoMoFamID_dym75_m000390_UniID_esF7_344kMenters6col_sorted_v320f_b73v3range=1:1664667-1664867
chr1	1708406	1708407	MoMoFamID_om003_m000391_UniID_esF7_344kMenters6col_sorted_v320f_b73v3range=1:1664668-1664868
chr1	1727233	1727234	MoMoFamID_om104_m000392_UniID_esF7_344kMenters6col_sorted_v320f_b73v3range=1:1683729-1683929
chr1	1727234	1727235	MoMoFamID_dym74_m000393_UniID_esF7_344kMenters6col_sorted_v320f_b73v3range=1:1683730-1683930
chr1	1727235	1727236	MoMoFamID_om026_m000394_UniID_esF7_344kMenters6col_sorted_v320f_b73v3range=1:1683731-1683931
chr1	1727235	1727236	MoMoFamID_om052_m000395_UniID_esF7_344kMenters6col_sorted_v320f_b73v3range=1:1683731-1683931
chr1	1727236	1727237	MoMoFamID_om053_m000396_UniID_esF7_344kMenters6col_sorted_v320f_b73v3range=1:1683732-1683932
chr1	1727237	1727238	MoMoFamID_dym28_m000397_UniID_esF7_344kMenters6col_sorted_v320f_b73v3range=1:1683733-1683933
chr1	1727237	1727238	MoMoFamID_om052_m000398_UniID_esF7_344kMenters6col_sorted_v320f_b73v3range=1:1683733-1683933
chr1	1727239	1727240	MoMoFamID_om053_m000399_UniID_esF7_344kMenters6col_sorted_v320f_b73v3range=1:1683735-1683935
chr1	1727240	1727241	MoMoFamID_om026_m000400_UniID_esF7_344kMenters6col_sorted_v320f_b73v3range=1:1683736-1683936
chr1	1728042	1728043	MoMoFamID_om013_m000401_UniID_esF7_344kMenters6col_sorted_v320f_b73v3range=1:1684538-1684738
chr1	1802135	1802136	MoMoFamID_dym44_m000402_UniID_esF7_344kMenters6col_sorted_v320f_b73v3range=1:1755168-1755368
chr1	1802136	1802137	MoMoFamID_dym41_m000403_UniID_esF7_344kMenters6col_sorted_v320f_b73v3range=1:1755169-1755369
chr1	1802136	1802137	MoMoFamID_om019_m000404_UniID_esF7_344kMenters6col_sorted_v320f_b73v3range=1:1755169-1755369
chr1	1802146	1802147	MoMoFamID_om117_m000405_UniID_esF7_344kMenters6col_sorted_v320f_b73v3range=1:1755179-1755379
chr1	1808496	1808497	MoMoFamID_dym08_m000406_UniID_esF7_344kMenters6col_sorted_v320f_b73v3range=1:1761529-1761729
chr1	1808497	1808498	MoMoFamID_dym46_m000407_UniID_esF7_344kMenters6col_sorted_v320f_b73v3range=1:1761530-1761730
chr1	1808509	1808510	MoMoFamID_dym31_m000408_UniID_esF7_344kMenters6col_sorted_v320f_b73v3range=1:1761542-1761742
chr1	1808509	1808510	MoMoFamID_dym31_m000409_UniID_esF7_344kMenters6col_sorted_v320f_b73v3range=1:1761542-1761742
chr1	1808509	1808510	MoMoFamID_om131_m000410_UniID_esF7_344kMenters6col_sorted_v320f_b73v3range=1:1761542-1761742
chr1	1808509	1808510	MoMoFamID_om131_m000411_UniID_esF7_344kMenters6col_sorted_v320f_b73v3range=1:1761542-1761742
chr1	1832355	1832356	MoMoFamID_om129_m000412_UniID_esF7_344kMenters6col_sorted_v320f_b73v3range=1:1785388-1785588
chr1	1834584	1834585	MoMoFamID_om112_m000413_UniID_esF7_344kMenters6col_sorted_v320f_b73v3range=1:1787617-1787817
chr1	1835768	1835769	MoMoFamID_om026_m000414_UniID_esF7_344kMenters6col_sorted_v320f_b73v3range=1:1788801-1789001
chr1	1835836	1835837	MoMoFamID_om009_m000415_UniID_esF7_344kMenters6col_sorted_v320f_b73v3range=1:1788869-1789069
chr1	1835836	1835837	MoMoFamID_om080_m000416_UniID_esF7_344kMenters6col_sorted_v320f_b73v3range=1:1788869-1789069
chr1	1835840	1835841	MoMoFamID_dym02_m000417_UniID_esF7_344kMenters6col_sorted_v320f_b73v3range=1:1788873-1789073
chr1	1835840	1835841	MoMoFamID_om047_m000418_UniID_esF7_344kMenters6col_sorted_v320f_b73v3range=1:1788873-1789073
chr1	1835841	1835842	MoMoFamID_dym48_m000419_UniID_esF7_344kMenters6col_sorted_v320f_b73v3range=1:1788874-1789074
chr1	1835843	1835844	MoMoFamID_dym25_m000420_UniID_esF7_344kMenters6col_sorted_v320f_b73v3range=1:1788876-1789076
chr1	1835845	1835846	MoMoFamID_dym03_m000421_UniID_esF7_344kMenters6col_sorted_v320f_b73v3range=1:1788878-1789078
chr1	1835846	1835847	MoMoFamID_om057_m000422_UniID_esF7_344kMenters6col_sorted_v320f_b73v3range=1:1788879-1789079
chr1	1835851	1835852	MoMoFamID_om119_m000423_UniID_esF7_344kMenters6col_sorted_v320f_b73v3range=1:1788884-1789084
chr1	1835919	1835920	MoMoFamID_om055_m000424_UniID_esF7_344kMenters6col_sorted_v320f_b73v3range=1:1788952-1789152
chr1	1835920	1835921	MoMoFamID_om008_m000425_UniID_esF7_344kMenters6col_sorted_v320f_b73v3range=1:1788953-1789153
chr1	1836773	1836774	MoMoFamID_om069_m000426_UniID_esF7_344kMenters6col_sorted_v320f_b73v3range=1:1789806-1790006
chr1	1836830	1836831	MoMoFamID_om081_m000427_UniID_esF7_344kMenters6col_sorted_v320f_b73v3range=1:1789863-1790063
chr1	1868262	1868263	MoMoFamID_dym29_m326020_UniID_esF7_344kMenters6col_sorted_v320f_b73v3range=10:27694063-27694263
chr1	1901421	1901422	MoMoFamID_dym13_m000428_UniID_esF7_344kMenters6col_sorted_v320f_b73v3range=1:1847314-1847514
chr1	1901423	1901424	MoMoFamID_om017_m000429_UniID_esF7_344kMenters6col_sorted_v320f_b73v3range=1:1847316-1847516
chr1	1901423	1901424	MoMoFamID_om108_m000430_UniID_esF7_344kMenters6col_sorted_v320f_b73v3range=1:1847316-1847516
chr1	1901423	1901424	MoMoFamID_om113_m000431_UniID_esF7_344kMenters6col_sorted_v320f_b73v3range=1:1847316-1847516
chr1	1912607	1912608	MoMoFamID_om003_m000432_UniID_esF7_344kMenters6col_sorted_v320f_b73v3range=1:1858293-1858493
chr1	1931459	1931460	MoMoFamID_om090_m000433_UniID_esF7_344kMenters6col_sorted_v320f_b73v3range=1:1877161-1877361
chr1	1931463	1931464	MoMoFamID_dym66_m000434_UniID_esF7_344kMenters6col_sorted_v320f_b73v3range=1:1877165-1877365
chr1	1934896	1934897	MoMoFamID_om116_m000435_UniID_esF7_344kMenters6col_sorted_v320f_b73v3range=1:1878964-1879164
chr1	1934901	1934902	MoMoFamID_dym32_m000436_UniID_esF7_344kMenters6col_sorted_v320f_b73v3range=1:1878969-1879169
chr1	1934906	1934907	MoMoFamID_dym55_m000437_UniID_esF7_344kMenters6col_sorted_v320f_b73v3range=1:1878974-1879174
chr1	1935050	1935051	MoMoFamID_om129_m000438_UniID_esF7_344kMenters6col_sorted_v320f_b73v3range=1:1879118-1879318
chr1	2010124	2010125	MoMoFamID_om068_m000439_UniID_esF7_344kMenters6col_sorted_v320f_b73v3range=1:1953153-1953353
chr1	2014370	2014371	MoMoFamID_dym51_m000440_UniID_esF7_344kMenters6col_sorted_v320f_b73v3range=1:1957397-1957597
chr1	2017337	2017338	MoMoFamID_om104_m000441_UniID_esF7_344kMenters6col_sorted_v320f_b73v3range=1:1960364-1960564
chr1	2017338	2017339	MoMoFamID_dym50_m000442_UniID_esF7_344kMenters6col_sorted_v320f_b73v3range=1:1960365-1960565
chr1	2026083	2026084	MoMoFamID_om055_m000443_UniID_esF7_344kMenters6col_sorted_v320f_b73v3range=1:2021457-2021657
chr1	2026085	2026086	MoMoFamID_om013_m000444_UniID_esF7_344kMenters6col_sorted_v320f_b73v3range=1:2021459-2021659
chr1	2026096	2026097	MoMoFamID_om078_m000445_UniID_esF7_344kMenters6col_sorted_v320f_b73v3range=1:2021470-2021670
chr1	2095183	2095184	MoMoFamID_om128_m000446_UniID_esF7_344kMenters6col_sorted_v320f_b73v3range=1:2035634-2035834
chr1	2095183	2095184	MoMoFamID_om140_m000447_UniID_esF7_344kMenters6col_sorted_v320f_b73v3range=1:2035634-2035834
chr1	2095188	2095189	MoMoFamID_dym27_m000448_UniID_esF7_344kMenters6col_sorted_v320f_b73v3range=1:2035639-2035839
chr1	2095192	2095193	MoMoFamID_dym30_m000449_UniID_esF7_344kMenters6col_sorted_v320f_b73v3range=1:2035643-2035843
chr1	2095200	2095201	MoMoFamID_om068_m000450_UniID_esF7_344kMenters6col_sorted_v320f_b73v3range=1:2035651-2035851
chr1	2095294	2095295	MoMoFamID_om002_m000451_UniID_esF7_344kMenters6col_sorted_v320f_b73v3range=1:2035745-2035945
chr1	2095294	2095295	MoMoFamID_om097_m000452_UniID_esF7_344kMenters6col_sorted_v320f_b73v3range=1:2035745-2035945
chr1	2095299	2095300	MoMoFamID_dym40_m000453_UniID_esF7_344kMenters6col_sorted_v320f_b73v3range=1:2035750-2035950
chr1	2095300	2095301	MoMoFamID_dym39_m000454_UniID_esF7_344kMenters6col_sorted_v320f_b73v3range=1:2035751-2035951
chr1	2095304	2095305	MoMoFamID_om105_m000455_UniID_esF7_344kMenters6col_sorted_v320f_b73v3range=1:2035755-2035955
chr1	2095458	2095459	MoMoFamID_dym21_m000456_UniID_esF7_344kMenters6col_sorted_v320f_b73v3range=1:2035909-2036109
chr1	2095458	2095459	MoMoFamID_om090_m000457_UniID_esF7_344kMenters6col_sorted_v320f_b73v3range=1:2035909-2036109
chr1	2095462	2095463	MoMoFamID_dym01_m000458_UniID_esF7_344kMenters6col_sorted_v320f_b73v3range=1:2035913-2036113
chr1	2095463	2095464	MoMoFamID_om090_m000459_UniID_esF7_344kMenters6col_sorted_v320f_b73v3range=1:2035914-2036114
chr1	2095465	2095466	MoMoFamID_dym15_m000460_UniID_esF7_344kMenters6col_sorted_v320f_b73v3range=1:2035916-2036116
chr1	2095478	2095479	MoMoFamID_om036_m000461_UniID_esF7_344kMenters6col_sorted_v320f_b73v3range=1:2035929-2036129
chr1	2104151	2104152	MoMoFamID_om021_m000462_UniID_esF7_344kMenters6col_sorted_v320f_b73v3range=1:2044603-2044803
chr1	2104156	2104157	MoMoFamID_om127_m000463_UniID_esF7_344kMenters6col_sorted_v320f_b73v3range=1:2044608-2044808
chr1	2104163	2104164	MoMoFamID_om028_m000464_UniID_esF7_344kMenters6col_sorted_v320f_b73v3range=1:2044615-2044815
chr1	2104169	2104170	MoMoFamID_om110_m000465_UniID_esF7_344kMenters6col_sorted_v320f_b73v3range=1:2044621-2044821
chr1	2104176	2104177	MoMoFamID_om075_m000466_UniID_esF7_344kMenters6col_sorted_v320f_b73v3range=1:2044628-2044828
chr1	2144389	2144390	MoMoFamID_om046_m000467_UniID_esF7_344kMenters6col_sorted_v320f_b73v3range=1:2084844-2085044
chr1	2144403	2144404	MoMoFamID_om106_m000468_UniID_esF7_344kMenters6col_sorted_v320f_b73v3range=1:2084858-2085058
chr1	2144838	2144839	MoMoFamID_om076_m000469_UniID_esF7_344kMenters6col_sorted_v320f_b73v3range=1:2085293-2085493
chr1	2147123	2147124	MoMoFamID_om110_m000470_UniID_esF7_344kMenters6col_sorted_v320f_b73v3range=1:2087578-2087778
chr1	2147135	2147136	MoMoFamID_om069_m000471_UniID_esF7_344kMenters6col_sorted_v320f_b73v3range=1:2087590-2087790
chr1	2147795	2147796	MoMoFamID_om107_m000472_UniID_esF7_344kMenters6col_sorted_v320f_b73v3range=1:2088250-2088450
chr1	2161863	2161864	MoMoFamID_om048_m000473_UniID_esF7_344kMenters6col_sorted_v320f_b73v3range=1:2102317-2102517
chr1	2161869	2161870	MoMoFamID_dym71_m000474_UniID_esF7_344kMenters6col_sorted_v320f_b73v3range=1:2102323-2102523
chr1	2161869	2161870	MoMoFamID_om023_m000475_UniID_esF7_344kMenters6col_sorted_v320f_b73v3range=1:2102323-2102523
chr1	2161876	2161877	MoMoFamID_om010_m000476_UniID_esF7_344kMenters6col_sorted_v320f_b73v3range=1:2102330-2102530
chr1	2232124	2232125	MoMoFamID_dym39_m000477_UniID_esF7_344kMenters6col_sorted_v320f_b73v3range=1:2166508-2166708
chr1	2232223	2232224	MoMoFamID_om120_m000478_UniID_esF7_344kMenters6col_sorted_v320f_b73v3range=1:2166607-2166807
chr1	2232233	2232234	MoMoFamID_om039_m000479_UniID_esF7_344kMenters6col_sorted_v320f_b73v3range=1:2166617-2166817
chr1	2232237	2232238	MoMoFamID_om039_m000480_UniID_esF7_344kMenters6col_sorted_v320f_b73v3range=1:2166621-2166821
chr1	2232302	2232303	MoMoFamID_om088_m000481_UniID_esF7_344kMenters6col_sorted_v320f_b73v3range=1:2166686-2166886
chr1	2280239	2280240	MoMoFamID_om022_m000482_UniID_esF7_344kMenters6col_sorted_v320f_b73v3range=1:2210290-2210490
chr1	2280240	2280241	MoMoFamID_dym39_m000483_UniID_esF7_344kMenters6col_sorted_v320f_b73v3range=1:2210291-2210491
chr1	2280244	2280245	MoMoFamID_dym05_m000484_UniID_esF7_344kMenters6col_sorted_v320f_b73v3range=1:2210295-2210495
chr1	2288919	2288920	MoMoFamID_om081_m000485_UniID_esF7_344kMenters6col_sorted_v320f_b73v3range=1:2218970-2219170
chr1	2288922	2288923	MoMoFamID_om110_m000486_UniID_esF7_344kMenters6col_sorted_v320f_b73v3range=1:2218973-2219173
chr1	2415257	2415258	MoMoFamID_om070_m000500_UniID_esF7_344kMenters6col_sorted_v320f_b73v3range=1:2394024-2394224
chr1	2415257	2415258	MoMoFamID_om070_m000501_UniID_esF7_344kMenters6col_sorted_v320f_b73v3range=1:2394024-2394224
chr1	2415269	2415270	MoMoFamID_om052_m000499_UniID_esF7_344kMenters6col_sorted_v320f_b73v3range=1:2394012-2394212
chr1	2420564	2420565	MoMoFamID_om039_m000497_UniID_esF7_344kMenters6col_sorted_v320f_b73v3range=1:2388723-2388923
chr1	2420574	2420575	MoMoFamID_dym31_m000495_UniID_esF7_344kMenters6col_sorted_v320f_b73v3range=1:2388713-2388913
chr1	2420574	2420575	MoMoFamID_dym31_m000496_UniID_esF7_344kMenters6col_sorted_v320f_b73v3range=1:2388713-2388913
chr1	2420576	2420577	MoMoFamID_om058_m000493_UniID_esF7_344kMenters6col_sorted_v320f_b73v3range=1:2388711-2388911
chr1	2420576	2420577	MoMoFamID_om058_m000494_UniID_esF7_344kMenters6col_sorted_v320f_b73v3range=1:2388711-2388911
chr1	2420578	2420579	MoMoFamID_dym31_m000489_UniID_esF7_344kMenters6col_sorted_v320f_b73v3range=1:2388709-2388909
chr1	2420578	2420579	MoMoFamID_dym31_m000490_UniID_esF7_344kMenters6col_sorted_v320f_b73v3range=1:2388709-2388909
chr1	2420578	2420579	MoMoFamID_om131_m000491_UniID_esF7_344kMenters6col_sorted_v320f_b73v3range=1:2388709-2388909
chr1	2420578	2420579	MoMoFamID_om131_m000492_UniID_esF7_344kMenters6col_sorted_v320f_b73v3range=1:2388709-2388909
chr1	2475792	2475793	MoMoFamID_om056_m000488_UniID_esF7_344kMenters6col_sorted_v320f_b73v3range=1:2334535-2334735
chr1	2514440	2514441	MoMoFamID_dym24_m000502_UniID_esF7_344kMenters6col_sorted_v320f_b73v3range=1:2425628-2425828
chr1	2514441	2514442	MoMoFamID_om039_m000503_UniID_esF7_344kMenters6col_sorted_v320f_b73v3range=1:2425629-2425829
chr1	2514450	2514451	MoMoFamID_om112_m000504_UniID_esF7_344kMenters6col_sorted_v320f_b73v3range=1:2425638-2425838
chr1	2514495	2514496	MoMoFamID_om105_m000505_UniID_esF7_344kMenters6col_sorted_v320f_b73v3range=1:2425683-2425883
chr1	2514497	2514498	MoMoFamID_om081_m000506_UniID_esF7_344kMenters6col_sorted_v320f_b73v3range=1:2425685-2425885
chr1	2514498	2514499	MoMoFamID_dym39_m000507_UniID_esF7_344kMenters6col_sorted_v320f_b73v3range=1:2425686-2425886
chr1	2514575	2514576	MoMoFamID_om113_m000508_UniID_esF7_344kMenters6col_sorted_v320f_b73v3range=1:2425763-2425963
chr1	2514577	2514578	MoMoFamID_om073_m000509_UniID_esF7_344kMenters6col_sorted_v320f_b73v3range=1:2425765-2425965
chr1	2514580	2514581	MoMoFamID_om106_m000510_UniID_esF7_344kMenters6col_sorted_v320f_b73v3range=1:2425768-2425968
chr1	2514581	2514582	MoMoFamID_om132_m000511_UniID_esF7_344kMenters6col_sorted_v320f_b73v3range=1:2425769-2425969
chr1	2514582	2514583	MoMoFamID_dym34_m000512_UniID_esF7_344kMenters6col_sorted_v320f_b73v3range=1:2425770-2425970
chr1	2514582	2514583	MoMoFamID_om066_m000513_UniID_esF7_344kMenters6col_sorted_v320f_b73v3range=1:2425770-2425970
chr1	2514582	2514583	MoMoFamID_om132_m000514_UniID_esF7_344kMenters6col_sorted_v320f_b73v3range=1:2425770-2425970
chr1	2514583	2514584	MoMoFamID_om017_m000515_UniID_esF7_344kMenters6col_sorted_v320f_b73v3range=1:2425771-2425971
chr1	2514583	2514584	MoMoFamID_om072_m000516_UniID_esF7_344kMenters6col_sorted_v320f_b73v3range=1:2425771-2425971
chr1	2514627	2514628	MoMoFamID_dym01_m000517_UniID_esF7_344kMenters6col_sorted_v320f_b73v3range=1:2425815-2426015
chr1	2514627	2514628	MoMoFamID_dym16_m000518_UniID_esF7_344kMenters6col_sorted_v320f_b73v3range=1:2425815-2426015
chr1	2514627	2514628	MoMoFamID_dym19_m000519_UniID_esF7_344kMenters6col_sorted_v320f_b73v3range=1:2425815-2426015
chr1	2514627	2514628	MoMoFamID_dym36_m000520_UniID_esF7_344kMenters6col_sorted_v320f_b73v3range=1:2425815-2426015
chr1	2514627	2514628	MoMoFamID_dym58_m000521_UniID_esF7_344kMenters6col_sorted_v320f_b73v3range=1:2425815-2426015
chr1	2514627	2514628	MoMoFamID_dym73_m000522_UniID_esF7_344kMenters6col_sorted_v320f_b73v3range=1:2425815-2426015
chr1	2514628	2514629	MoMoFamID_dym11_m000523_UniID_esF7_344kMenters6col_sorted_v320f_b73v3range=1:2425816-2426016
chr1	2514628	2514629	MoMoFamID_dym12_m000524_UniID_esF7_344kMenters6col_sorted_v320f_b73v3range=1:2425816-2426016
chr1	2514628	2514629	MoMoFamID_dym21_m000525_UniID_esF7_344kMenters6col_sorted_v320f_b73v3range=1:2425816-2426016
chr1	2514628	2514629	MoMoFamID_dym47_m000526_UniID_esF7_344kMenters6col_sorted_v320f_b73v3range=1:2425816-2426016
chr1	2514628	2514629	MoMoFamID_dym72_m000527_UniID_esF7_344kMenters6col_sorted_v320f_b73v3range=1:2425816-2426016
chr1	2514629	2514630	MoMoFamID_dym01_m000528_UniID_esF7_344kMenters6col_sorted_v320f_b73v3range=1:2425817-2426017
chr1	2514629	2514630	MoMoFamID_dym16_m000529_UniID_esF7_344kMenters6col_sorted_v320f_b73v3range=1:2425817-2426017
chr1	2514629	2514630	MoMoFamID_dym19_m000530_UniID_esF7_344kMenters6col_sorted_v320f_b73v3range=1:2425817-2426017
chr1	2514629	2514630	MoMoFamID_dym36_m000531_UniID_esF7_344kMenters6col_sorted_v320f_b73v3range=1:2425817-2426017
chr1	2514629	2514630	MoMoFamID_dym58_m000532_UniID_esF7_344kMenters6col_sorted_v320f_b73v3range=1:2425817-2426017
chr1	2514629	2514630	MoMoFamID_dym73_m000533_UniID_esF7_344kMenters6col_sorted_v320f_b73v3range=1:2425817-2426017
chr1	2514630	2514631	MoMoFamID_dym11_m000534_UniID_esF7_344kMenters6col_sorted_v320f_b73v3range=1:2425818-2426018
chr1	2514630	2514631	MoMoFamID_dym12_m000535_UniID_esF7_344kMenters6col_sorted_v320f_b73v3range=1:2425818-2426018
chr1	2514630	2514631	MoMoFamID_dym47_m000536_UniID_esF7_344kMenters6col_sorted_v320f_b73v3range=1:2425818-2426018
chr1	2514630	2514631	MoMoFamID_dym66_m000537_UniID_esF7_344kMenters6col_sorted_v320f_b73v3range=1:2425818-2426018
chr1	2514630	2514631	MoMoFamID_dym72_m000538_UniID_esF7_344kMenters6col_sorted_v320f_b73v3range=1:2425818-2426018
chr1	2514631	2514632	MoMoFamID_dym16_m000539_UniID_esF7_344kMenters6col_sorted_v320f_b73v3range=1:2425819-2426019
chr1	2514631	2514632	MoMoFamID_dym19_m000540_UniID_esF7_344kMenters6col_sorted_v320f_b73v3range=1:2425819-2426019
chr1	2514631	2514632	MoMoFamID_dym36_m000541_UniID_esF7_344kMenters6col_sorted_v320f_b73v3range=1:2425819-2426019
chr1	2514631	2514632	MoMoFamID_dym58_m000542_UniID_esF7_344kMenters6col_sorted_v320f_b73v3range=1:2425819-2426019
chr1	2514631	2514632	MoMoFamID_dym73_m000543_UniID_esF7_344kMenters6col_sorted_v320f_b73v3range=1:2425819-2426019
chr1	2514632	2514633	MoMoFamID_dym11_m000544_UniID_esF7_344kMenters6col_sorted_v320f_b73v3range=1:2425820-2426020
chr1	2514632	2514633	MoMoFamID_dym12_m000545_UniID_esF7_344kMenters6col_sorted_v320f_b73v3range=1:2425820-2426020
chr1	2514632	2514633	MoMoFamID_dym47_m000546_UniID_esF7_344kMenters6col_sorted_v320f_b73v3range=1:2425820-2426020
chr1	2514632	2514633	MoMoFamID_dym72_m000547_UniID_esF7_344kMenters6col_sorted_v320f_b73v3range=1:2425820-2426020
chr1	2514633	2514634	MoMoFamID_dym19_m000548_UniID_esF7_344kMenters6col_sorted_v320f_b73v3range=1:2425821-2426021
chr1	2514633	2514634	MoMoFamID_dym36_m000549_UniID_esF7_344kMenters6col_sorted_v320f_b73v3range=1:2425821-2426021
chr1	2514633	2514634	MoMoFamID_dym58_m000550_UniID_esF7_344kMenters6col_sorted_v320f_b73v3range=1:2425821-2426021
chr1	2514633	2514634	MoMoFamID_dym73_m000551_UniID_esF7_344kMenters6col_sorted_v320f_b73v3range=1:2425821-2426021
chr1	2514634	2514635	MoMoFamID_dym11_m000552_UniID_esF7_344kMenters6col_sorted_v320f_b73v3range=1:2425822-2426022
chr1	2514634	2514635	MoMoFamID_dym21_m000553_UniID_esF7_344kMenters6col_sorted_v320f_b73v3range=1:2425822-2426022
chr1	2514634	2514635	MoMoFamID_dym72_m000554_UniID_esF7_344kMenters6col_sorted_v320f_b73v3range=1:2425822-2426022
chr1	2514635	2514636	MoMoFamID_dym19_m000555_UniID_esF7_344kMenters6col_sorted_v320f_b73v3range=1:2425823-2426023
chr1	2514637	2514638	MoMoFamID_om119_m000556_UniID_esF7_344kMenters6col_sorted_v320f_b73v3range=1:2425825-2426025
chr1	2522000	2522001	MoMoFamID_om031_m000557_UniID_esF7_344kMenters6col_sorted_v320f_b73v3range=1:2433188-2433388
chr1	2522001	2522002	MoMoFamID_dym35_m000558_UniID_esF7_344kMenters6col_sorted_v320f_b73v3range=1:2433189-2433389
chr1	2522007	2522008	MoMoFamID_om041_m000559_UniID_esF7_344kMenters6col_sorted_v320f_b73v3range=1:2433195-2433395
chr1	2522008	2522009	MoMoFamID_dym67_m000560_UniID_esF7_344kMenters6col_sorted_v320f_b73v3range=1:2433196-2433396
chr1	2553250	2553251	MoMoFamID_dym57_m000561_UniID_esF7_344kMenters6col_sorted_v320f_b73v3range=1:2464447-2464647
chr1	2553250	2553251	MoMoFamID_dym59_m000562_UniID_esF7_344kMenters6col_sorted_v320f_b73v3range=1:2464447-2464647
chr1	2553251	2553252	MoMoFamID_dym51_m000563_UniID_esF7_344kMenters6col_sorted_v320f_b73v3range=1:2464448-2464648
chr1	2553252	2553253	MoMoFamID_dym64_m000564_UniID_esF7_344kMenters6col_sorted_v320f_b73v3range=1:2464449-2464649
chr1	2553253	2553254	MoMoFamID_dym57_m000565_UniID_esF7_344kMenters6col_sorted_v320f_b73v3range=1:2464450-2464650
chr1	2553253	2553254	MoMoFamID_dym59_m000566_UniID_esF7_344kMenters6col_sorted_v320f_b73v3range=1:2464450-2464650
chr1	2553254	2553255	MoMoFamID_dym51_m000567_UniID_esF7_344kMenters6col_sorted_v320f_b73v3range=1:2464451-2464651
chr1	2553255	2553256	MoMoFamID_dym64_m000568_UniID_esF7_344kMenters6col_sorted_v320f_b73v3range=1:2464452-2464652
chr1	2553256	2553257	MoMoFamID_dym57_m000569_UniID_esF7_344kMenters6col_sorted_v320f_b73v3range=1:2464453-2464653
chr1	2553263	2553264	MoMoFamID_om134_m000570_UniID_esF7_344kMenters6col_sorted_v320f_b73v3range=1:2464460-2464660
chr1	2553263	2553264	MoMoFamID_om134_m000571_UniID_esF7_344kMenters6col_sorted_v320f_b73v3range=1:2464460-2464660
chr1	2553346	2553347	MoMoFamID_dym45_m000572_UniID_esF7_344kMenters6col_sorted_v320f_b73v3range=1:2464543-2464743
chr1	2553352	2553353	MoMoFamID_dym10_m000573_UniID_esF7_344kMenters6col_sorted_v320f_b73v3range=1:2464549-2464749
chr1	2553353	2553354	MoMoFamID_dym09_m000574_UniID_esF7_344kMenters6col_sorted_v320f_b73v3range=1:2464550-2464750
chr1	2553353	2553354	MoMoFamID_dym09_m000575_UniID_esF7_344kMenters6col_sorted_v320f_b73v3range=1:2464550-2464750
chr1	2553356	2553357	MoMoFamID_dym10_m000576_UniID_esF7_344kMenters6col_sorted_v320f_b73v3range=1:2464553-2464753
chr1	2553357	2553358	MoMoFamID_dym09_m000577_UniID_esF7_344kMenters6col_sorted_v320f_b73v3range=1:2464554-2464754
chr1	2553357	2553358	MoMoFamID_dym09_m000578_UniID_esF7_344kMenters6col_sorted_v320f_b73v3range=1:2464554-2464754
chr1	2553359	2553360	MoMoFamID_om134_m000579_UniID_esF7_344kMenters6col_sorted_v320f_b73v3range=1:2464556-2464756
chr1	2553359	2553360	MoMoFamID_om134_m000580_UniID_esF7_344kMenters6col_sorted_v320f_b73v3range=1:2464556-2464756
chr1	2626996	2626997	MoMoFamID_dym71_m000581_UniID_esF7_344kMenters6col_sorted_v320f_b73v3range=1:2542568-2542768
chr1	2626996	2626997	MoMoFamID_om023_m000582_UniID_esF7_344kMenters6col_sorted_v320f_b73v3range=1:2542568-2542768
chr1	2627076	2627077	MoMoFamID_om040_m000583_UniID_esF7_344kMenters6col_sorted_v320f_b73v3range=1:2542648-2542848
chr1	2627077	2627078	MoMoFamID_dym35_m000584_UniID_esF7_344kMenters6col_sorted_v320f_b73v3range=1:2542649-2542849
chr1	2627077	2627078	MoMoFamID_om086_m000585_UniID_esF7_344kMenters6col_sorted_v320f_b73v3range=1:2542649-2542849
chr1	2627078	2627079	MoMoFamID_om015_m000586_UniID_esF7_344kMenters6col_sorted_v320f_b73v3range=1:2542650-2542850
chr1	2627349	2627350	MoMoFamID_dym11_m000587_UniID_esF7_344kMenters6col_sorted_v320f_b73v3range=1:2542921-2543121
chr1	2627349	2627350	MoMoFamID_dym12_m000588_UniID_esF7_344kMenters6col_sorted_v320f_b73v3range=1:2542921-2543121
chr1	2627349	2627350	MoMoFamID_dym66_m000589_UniID_esF7_344kMenters6col_sorted_v320f_b73v3range=1:2542921-2543121
chr1	2627349	2627350	MoMoFamID_dym72_m000590_UniID_esF7_344kMenters6col_sorted_v320f_b73v3range=1:2542921-2543121
chr1	2737527	2737528	MoMoFamID_om060_m000591_UniID_esF7_344kMenters6col_sorted_v320f_b73v3range=1:2655456-2655656
chr1	2737528	2737529	MoMoFamID_dym45_m000592_UniID_esF7_344kMenters6col_sorted_v320f_b73v3range=1:2655457-2655657
chr1	2737528	2737529	MoMoFamID_om014_m000593_UniID_esF7_344kMenters6col_sorted_v320f_b73v3range=1:2655457-2655657
chr1	2737544	2737545	MoMoFamID_om035_m000594_UniID_esF7_344kMenters6col_sorted_v320f_b73v3range=1:2655473-2655673
chr1	2737547	2737548	MoMoFamID_om127_m000595_UniID_esF7_344kMenters6col_sorted_v320f_b73v3range=1:2655476-2655676
chr1	2772197	2772198	MoMoFamID_om066_m000596_UniID_esF7_344kMenters6col_sorted_v320f_b73v3range=1:2690717-2690917
chr1	2772197	2772198	MoMoFamID_om132_m000597_UniID_esF7_344kMenters6col_sorted_v320f_b73v3range=1:2690717-2690917
chr1	2772198	2772199	MoMoFamID_dym23_m000598_UniID_esF7_344kMenters6col_sorted_v320f_b73v3range=1:2690718-2690918
chr1	2772198	2772199	MoMoFamID_dym61_m000599_UniID_esF7_344kMenters6col_sorted_v320f_b73v3range=1:2690718-2690918
chr1	2772198	2772199	MoMoFamID_om017_m000600_UniID_esF7_344kMenters6col_sorted_v320f_b73v3range=1:2690718-2690918
chr1	2772198	2772199	MoMoFamID_om072_m000601_UniID_esF7_344kMenters6col_sorted_v320f_b73v3range=1:2690718-2690918
chr1	2772199	2772200	MoMoFamID_dym26_m000602_UniID_esF7_344kMenters6col_sorted_v320f_b73v3range=1:2690719-2690919
chr1	2772199	2772200	MoMoFamID_dym61_m000603_UniID_esF7_344kMenters6col_sorted_v320f_b73v3range=1:2690719-2690919
chr1	2772199	2772200	MoMoFamID_om054_m000604_UniID_esF7_344kMenters6col_sorted_v320f_b73v3range=1:2690719-2690919
chr1	2772200	2772201	MoMoFamID_dym34_m000605_UniID_esF7_344kMenters6col_sorted_v320f_b73v3range=1:2690720-2690920
chr1	2772200	2772201	MoMoFamID_om101_m000606_UniID_esF7_344kMenters6col_sorted_v320f_b73v3range=1:2690720-2690920
chr1	2772200	2772201	MoMoFamID_om106_m000607_UniID_esF7_344kMenters6col_sorted_v320f_b73v3range=1:2690720-2690920
chr1	2800622	2800623	MoMoFamID_dym03_m000647_UniID_esF7_344kMenters6col_sorted_v320f_b73v3range=1:2781495-2781695
chr1	2800622	2800623	MoMoFamID_om039_m000648_UniID_esF7_344kMenters6col_sorted_v320f_b73v3range=1:2781495-2781695
chr1	2800624	2800625	MoMoFamID_om016_m000649_UniID_esF7_344kMenters6col_sorted_v320f_b73v3range=1:2781497-2781697
chr1	2800625	2800626	MoMoFamID_dym62_m000650_UniID_esF7_344kMenters6col_sorted_v320f_b73v3range=1:2781498-2781698
chr1	2800626	2800627	MoMoFamID_om003_m000651_UniID_esF7_344kMenters6col_sorted_v320f_b73v3range=1:2781499-2781699
chr1	2800706	2800707	MoMoFamID_om004_m000652_UniID_esF7_344kMenters6col_sorted_v320f_b73v3range=1:2781579-2781779
chr1	2800706	2800707	MoMoFamID_om128_m000653_UniID_esF7_344kMenters6col_sorted_v320f_b73v3range=1:2781579-2781779
chr1	2800706	2800707	MoMoFamID_om140_m000654_UniID_esF7_344kMenters6col_sorted_v320f_b73v3range=1:2781579-2781779
chr1	2804853	2804854	MoMoFamID_om110_m000655_UniID_esF7_344kMenters6col_sorted_v320f_b73v3range=1:2785726-2785926
chr1	2804863	2804864	MoMoFamID_om036_m000656_UniID_esF7_344kMenters6col_sorted_v320f_b73v3range=1:2785736-2785936
chr1	2806928	2806929	MoMoFamID_dym44_m000657_UniID_esF7_344kMenters6col_sorted_v320f_b73v3range=1:2787801-2788001
chr1	2806928	2806929	MoMoFamID_om017_m000658_UniID_esF7_344kMenters6col_sorted_v320f_b73v3range=1:2787801-2788001
chr1	2806929	2806930	MoMoFamID_dym23_m000659_UniID_esF7_344kMenters6col_sorted_v320f_b73v3range=1:2787802-2788002
chr1	2806930	2806931	MoMoFamID_dym13_m000660_UniID_esF7_344kMenters6col_sorted_v320f_b73v3range=1:2787803-2788003
chr1	2806930	2806931	MoMoFamID_dym69_m000661_UniID_esF7_344kMenters6col_sorted_v320f_b73v3range=1:2787803-2788003
chr1	2806930	2806931	MoMoFamID_om052_m000662_UniID_esF7_344kMenters6col_sorted_v320f_b73v3range=1:2787803-2788003
chr1	2806931	2806932	MoMoFamID_dym50_m000663_UniID_esF7_344kMenters6col_sorted_v320f_b73v3range=1:2787804-2788004
chr1	2806931	2806932	MoMoFamID_om106_m000664_UniID_esF7_344kMenters6col_sorted_v320f_b73v3range=1:2787804-2788004
chr1	2806932	2806933	MoMoFamID_dym29_m000665_UniID_esF7_344kMenters6col_sorted_v320f_b73v3range=1:2787805-2788005
chr1	2806932	2806933	MoMoFamID_dym44_m000666_UniID_esF7_344kMenters6col_sorted_v320f_b73v3range=1:2787805-2788005
chr1	2806932	2806933	MoMoFamID_dym61_m000667_UniID_esF7_344kMenters6col_sorted_v320f_b73v3range=1:2787805-2788005
chr1	2806932	2806933	MoMoFamID_om101_m000668_UniID_esF7_344kMenters6col_sorted_v320f_b73v3range=1:2787805-2788005
chr1	2806948	2806949	MoMoFamID_om115_m000669_UniID_esF7_344kMenters6col_sorted_v320f_b73v3range=1:2787821-2788021
chr1	2807039	2807040	MoMoFamID_om139_m000670_UniID_esF7_344kMenters6col_sorted_v320f_b73v3range=1:2787912-2788112
chr1	2807353	2807354	MoMoFamID_om073_m000671_UniID_esF7_344kMenters6col_sorted_v320f_b73v3range=1:2788226-2788426
chr1	2807353	2807354	MoMoFamID_om115_m000672_UniID_esF7_344kMenters6col_sorted_v320f_b73v3range=1:2788226-2788426
chr1	2809350	2809351	MoMoFamID_dym13_m000673_UniID_esF7_344kMenters6col_sorted_v320f_b73v3range=1:2790223-2790423
chr1	2809350	2809351	MoMoFamID_om052_m000674_UniID_esF7_344kMenters6col_sorted_v320f_b73v3range=1:2790223-2790423
chr1	2809350	2809351	MoMoFamID_om104_m000675_UniID_esF7_344kMenters6col_sorted_v320f_b73v3range=1:2790223-2790423
chr1	2809605	2809606	MoMoFamID_dym04_m000676_UniID_esF7_344kMenters6col_sorted_v320f_b73v3range=1:2790478-2790678
chr1	2809605	2809606	MoMoFamID_dym11_m000677_UniID_esF7_344kMenters6col_sorted_v320f_b73v3range=1:2790478-2790678
chr1	2809605	2809606	MoMoFamID_dym72_m000678_UniID_esF7_344kMenters6col_sorted_v320f_b73v3range=1:2790478-2790678
chr1	2809606	2809607	MoMoFamID_dym19_m000679_UniID_esF7_344kMenters6col_sorted_v320f_b73v3range=1:2790479-2790679
chr1	2809607	2809608	MoMoFamID_dym11_m000680_UniID_esF7_344kMenters6col_sorted_v320f_b73v3range=1:2790480-2790680
chr1	2809607	2809608	MoMoFamID_dym47_m000681_UniID_esF7_344kMenters6col_sorted_v320f_b73v3range=1:2790480-2790680
chr1	2809607	2809608	MoMoFamID_dym72_m000682_UniID_esF7_344kMenters6col_sorted_v320f_b73v3range=1:2790480-2790680
chr1	2809609	2809610	MoMoFamID_dym11_m000683_UniID_esF7_344kMenters6col_sorted_v320f_b73v3range=1:2790482-2790682
chr1	2809649	2809650	MoMoFamID_om127_m000684_UniID_esF7_344kMenters6col_sorted_v320f_b73v3range=1:2790522-2790722
chr1	2810296	2810297	MoMoFamID_dym59_m000685_UniID_esF7_344kMenters6col_sorted_v320f_b73v3range=1:2791169-2791369
chr1	2811821	2811822	MoMoFamID_dym35_m000686_UniID_esF7_344kMenters6col_sorted_v320f_b73v3range=1:2792685-2792885
chr1	2811821	2811822	MoMoFamID_om086_m000687_UniID_esF7_344kMenters6col_sorted_v320f_b73v3range=1:2792685-2792885
chr1	2811825	2811826	MoMoFamID_om031_m000688_UniID_esF7_344kMenters6col_sorted_v320f_b73v3range=1:2792689-2792889
chr1	2820852	2820853	MoMoFamID_om003_m000689_UniID_esF7_344kMenters6col_sorted_v320f_b73v3range=1:2801716-2801916
chr1	2820853	2820854	MoMoFamID_dym35_m000690_UniID_esF7_344kMenters6col_sorted_v320f_b73v3range=1:2801717-2801917
chr1	2820857	2820858	MoMoFamID_dym25_m000691_UniID_esF7_344kMenters6col_sorted_v320f_b73v3range=1:2801721-2801921
chr1	2820857	2820858	MoMoFamID_om003_m000692_UniID_esF7_344kMenters6col_sorted_v320f_b73v3range=1:2801721-2801921
chr1	2820859	2820860	MoMoFamID_dym24_m000693_UniID_esF7_344kMenters6col_sorted_v320f_b73v3range=1:2801723-2801923
chr1	2820859	2820860	MoMoFamID_dym48_m000694_UniID_esF7_344kMenters6col_sorted_v320f_b73v3range=1:2801723-2801923
chr1	2820859	2820860	MoMoFamID_dym68_m000695_UniID_esF7_344kMenters6col_sorted_v320f_b73v3range=1:2801723-2801923
chr1	2820860	2820861	MoMoFamID_dym02_m000696_UniID_esF7_344kMenters6col_sorted_v320f_b73v3range=1:2801724-2801924
chr1	2820860	2820861	MoMoFamID_dym21_m000697_UniID_esF7_344kMenters6col_sorted_v320f_b73v3range=1:2801724-2801924
chr1	2820860	2820861	MoMoFamID_dym42_m000698_UniID_esF7_344kMenters6col_sorted_v320f_b73v3range=1:2801724-2801924
chr1	2820860	2820861	MoMoFamID_dym67_m000699_UniID_esF7_344kMenters6col_sorted_v320f_b73v3range=1:2801724-2801924
chr1	2820861	2820862	MoMoFamID_dym20_m000700_UniID_esF7_344kMenters6col_sorted_v320f_b73v3range=1:2801725-2801925
chr1	2820861	2820862	MoMoFamID_dym22_m000701_UniID_esF7_344kMenters6col_sorted_v320f_b73v3range=1:2801725-2801925
chr1	2820862	2820863	MoMoFamID_om112_m000702_UniID_esF7_344kMenters6col_sorted_v320f_b73v3range=1:2801726-2801926
chr1	2820864	2820865	MoMoFamID_om003_m000703_UniID_esF7_344kMenters6col_sorted_v320f_b73v3range=1:2801728-2801928
chr1	2820872	2820873	MoMoFamID_dym01_m000704_UniID_esF7_344kMenters6col_sorted_v320f_b73v3range=1:2801736-2801936
chr1	2820874	2820875	MoMoFamID_dym01_m000705_UniID_esF7_344kMenters6col_sorted_v320f_b73v3range=1:2801738-2801938
chr1	2820876	2820877	MoMoFamID_dym01_m000706_UniID_esF7_344kMenters6col_sorted_v320f_b73v3range=1:2801740-2801940
chr1	2820877	2820878	MoMoFamID_dym66_m000707_UniID_esF7_344kMenters6col_sorted_v320f_b73v3range=1:2801741-2801941
chr1	2820984	2820985	MoMoFamID_om041_m000708_UniID_esF7_344kMenters6col_sorted_v320f_b73v3range=1:2801848-2802048
chr1	2874392	2874393	MoMoFamID_om053_m000608_UniID_esF7_344kMenters6col_sorted_v320f_b73v3range=1:2739150-2739350
chr1	2874403	2874404	MoMoFamID_om096_m000609_UniID_esF7_344kMenters6col_sorted_v320f_b73v3range=1:2739161-2739361
chr1	2874415	2874416	MoMoFamID_om090_m000610_UniID_esF7_344kMenters6col_sorted_v320f_b73v3range=1:2739173-2739373
chr1	2874418	2874419	MoMoFamID_dym01_m000611_UniID_esF7_344kMenters6col_sorted_v320f_b73v3range=1:2739176-2739376
chr1	2874419	2874420	MoMoFamID_dym21_m000612_UniID_esF7_344kMenters6col_sorted_v320f_b73v3range=1:2739177-2739377
chr1	2874419	2874420	MoMoFamID_dym66_m000613_UniID_esF7_344kMenters6col_sorted_v320f_b73v3range=1:2739177-2739377
chr1	2874420	2874421	MoMoFamID_dym01_m000614_UniID_esF7_344kMenters6col_sorted_v320f_b73v3range=1:2739178-2739378
chr1	2874420	2874421	MoMoFamID_dym16_m000615_UniID_esF7_344kMenters6col_sorted_v320f_b73v3range=1:2739178-2739378
chr1	2874420	2874421	MoMoFamID_dym19_m000616_UniID_esF7_344kMenters6col_sorted_v320f_b73v3range=1:2739178-2739378
chr1	2874420	2874421	MoMoFamID_dym24_m000617_UniID_esF7_344kMenters6col_sorted_v320f_b73v3range=1:2739178-2739378
chr1	2874420	2874421	MoMoFamID_om053_m000618_UniID_esF7_344kMenters6col_sorted_v320f_b73v3range=1:2739178-2739378
chr1	2874421	2874422	MoMoFamID_dym11_m000619_UniID_esF7_344kMenters6col_sorted_v320f_b73v3range=1:2739179-2739379
chr1	2874421	2874422	MoMoFamID_dym12_m000620_UniID_esF7_344kMenters6col_sorted_v320f_b73v3range=1:2739179-2739379
chr1	2874421	2874422	MoMoFamID_dym21_m000621_UniID_esF7_344kMenters6col_sorted_v320f_b73v3range=1:2739179-2739379
chr1	2874421	2874422	MoMoFamID_dym72_m000622_UniID_esF7_344kMenters6col_sorted_v320f_b73v3range=1:2739179-2739379
chr1	2874421	2874422	MoMoFamID_om026_m000623_UniID_esF7_344kMenters6col_sorted_v320f_b73v3range=1:2739179-2739379
chr1	2874422	2874423	MoMoFamID_dym01_m000624_UniID_esF7_344kMenters6col_sorted_v320f_b73v3range=1:2739180-2739380
chr1	2874422	2874423	MoMoFamID_dym16_m000625_UniID_esF7_344kMenters6col_sorted_v320f_b73v3range=1:2739180-2739380
chr1	2874422	2874423	MoMoFamID_dym20_m000626_UniID_esF7_344kMenters6col_sorted_v320f_b73v3range=1:2739180-2739380
chr1	2874422	2874423	MoMoFamID_dym36_m000627_UniID_esF7_344kMenters6col_sorted_v320f_b73v3range=1:2739180-2739380
chr1	2874422	2874423	MoMoFamID_dym58_m000628_UniID_esF7_344kMenters6col_sorted_v320f_b73v3range=1:2739180-2739380
chr1	2874422	2874423	MoMoFamID_dym73_m000629_UniID_esF7_344kMenters6col_sorted_v320f_b73v3range=1:2739180-2739380
chr1	2874423	2874424	MoMoFamID_dym11_m000630_UniID_esF7_344kMenters6col_sorted_v320f_b73v3range=1:2739181-2739381
chr1	2874423	2874424	MoMoFamID_dym12_m000631_UniID_esF7_344kMenters6col_sorted_v320f_b73v3range=1:2739181-2739381
chr1	2874423	2874424	MoMoFamID_dym47_m000632_UniID_esF7_344kMenters6col_sorted_v320f_b73v3range=1:2739181-2739381
chr1	2874423	2874424	MoMoFamID_dym66_m000633_UniID_esF7_344kMenters6col_sorted_v320f_b73v3range=1:2739181-2739381
chr1	2874423	2874424	MoMoFamID_dym72_m000634_UniID_esF7_344kMenters6col_sorted_v320f_b73v3range=1:2739181-2739381
chr1	2874425	2874426	MoMoFamID_om053_m000635_UniID_esF7_344kMenters6col_sorted_v320f_b73v3range=1:2739183-2739383
chr1	2874473	2874474	MoMoFamID_dym35_m000636_UniID_esF7_344kMenters6col_sorted_v320f_b73v3range=1:2739231-2739431
chr1	2874473	2874474	MoMoFamID_om031_m000637_UniID_esF7_344kMenters6col_sorted_v320f_b73v3range=1:2739231-2739431
chr1	2874473	2874474	MoMoFamID_om086_m000638_UniID_esF7_344kMenters6col_sorted_v320f_b73v3range=1:2739231-2739431
chr1	2874475	2874476	MoMoFamID_dym63_m000639_UniID_esF7_344kMenters6col_sorted_v320f_b73v3range=1:2739233-2739433
chr1	2874591	2874592	MoMoFamID_dym38_m000640_UniID_esF7_344kMenters6col_sorted_v320f_b73v3range=1:2739349-2739549
chr1	2874595	2874596	MoMoFamID_dym17_m000641_UniID_esF7_344kMenters6col_sorted_v320f_b73v3range=1:2739353-2739553
chr1	2885681	2885682	MoMoFamID_om081_m000642_UniID_esF7_344kMenters6col_sorted_v320f_b73v3range=1:2750436-2750636
chr1	2885687	2885688	MoMoFamID_om079_m000643_UniID_esF7_344kMenters6col_sorted_v320f_b73v3range=1:2750442-2750642
chr1	2885688	2885689	MoMoFamID_dym35_m000644_UniID_esF7_344kMenters6col_sorted_v320f_b73v3range=1:2750443-2750643
chr1	2885690	2885691	MoMoFamID_om139_m000645_UniID_esF7_344kMenters6col_sorted_v320f_b73v3range=1:2750445-2750645
chr1	2885738	2885739	MoMoFamID_om098_m000646_UniID_esF7_344kMenters6col_sorted_v320f_b73v3range=1:2750493-2750693
chr1	2925190	2925191	MoMoFamID_dym59_m000709_UniID_esF7_344kMenters6col_sorted_v320f_b73v3range=1:2839206-2839406
chr1	2925194	2925195	MoMoFamID_dym51_m000710_UniID_esF7_344kMenters6col_sorted_v320f_b73v3range=1:2839210-2839410
chr1	2925207	2925208	MoMoFamID_dym56_m000711_UniID_esF7_344kMenters6col_sorted_v320f_b73v3range=1:2839223-2839423
chr1	2925217	2925218	MoMoFamID_dym45_m000712_UniID_esF7_344kMenters6col_sorted_v320f_b73v3range=1:2839233-2839433
chr1	2925228	2925229	MoMoFamID_om003_m000713_UniID_esF7_344kMenters6col_sorted_v320f_b73v3range=1:2839244-2839444
chr1	2925231	2925232	MoMoFamID_om057_m000714_UniID_esF7_344kMenters6col_sorted_v320f_b73v3range=1:2839247-2839447
chr1	2925232	2925233	MoMoFamID_dym35_m000715_UniID_esF7_344kMenters6col_sorted_v320f_b73v3range=1:2839248-2839448
chr1	2925232	2925233	MoMoFamID_dym40_m000716_UniID_esF7_344kMenters6col_sorted_v320f_b73v3range=1:2839248-2839448
chr1	2925232	2925233	MoMoFamID_dym49_m000717_UniID_esF7_344kMenters6col_sorted_v320f_b73v3range=1:2839248-2839448
chr1	2925233	2925234	MoMoFamID_om003_m000718_UniID_esF7_344kMenters6col_sorted_v320f_b73v3range=1:2839249-2839449
chr1	2925240	2925241	MoMoFamID_om138_m000719_UniID_esF7_344kMenters6col_sorted_v320f_b73v3range=1:2839256-2839456
chr1	2925302	2925303	MoMoFamID_om064_m000720_UniID_esF7_344kMenters6col_sorted_v320f_b73v3range=1:2839318-2839518
chr1	2927123	2927124	MoMoFamID_dym02_m000721_UniID_esF7_344kMenters6col_sorted_v320f_b73v3range=1:2841139-2841339
chr1	2927130	2927131	MoMoFamID_om069_m000722_UniID_esF7_344kMenters6col_sorted_v320f_b73v3range=1:2841146-2841346
chr1	2927170	2927171	MoMoFamID_om010_m000723_UniID_esF7_344kMenters6col_sorted_v320f_b73v3range=1:2841186-2841386
chr1	2950563	2950564	MoMoFamID_om049_m000724_UniID_esF7_344kMenters6col_sorted_v320f_b73v3range=1:2856506-2856706
chr1	2950563	2950564	MoMoFamID_om088_m000725_UniID_esF7_344kMenters6col_sorted_v320f_b73v3range=1:2856506-2856706
chr1	2950571	2950572	MoMoFamID_om021_m000726_UniID_esF7_344kMenters6col_sorted_v320f_b73v3range=1:2856514-2856714
chr1	2950615	2950616	MoMoFamID_om048_m000727_UniID_esF7_344kMenters6col_sorted_v320f_b73v3range=1:2856558-2856758
chr1	2950623	2950624	MoMoFamID_om097_m000728_UniID_esF7_344kMenters6col_sorted_v320f_b73v3range=1:2856566-2856766
chr1	2950623	2950624	MoMoFamID_om116_m000729_UniID_esF7_344kMenters6col_sorted_v320f_b73v3range=1:2856566-2856766
chr1	2950634	2950635	MoMoFamID_om002_m000730_UniID_esF7_344kMenters6col_sorted_v320f_b73v3range=1:2856577-2856777
chr1	2950634	2950635	MoMoFamID_om097_m000731_UniID_esF7_344kMenters6col_sorted_v320f_b73v3range=1:2856577-2856777
chr1	2950634	2950635	MoMoFamID_om116_m000732_UniID_esF7_344kMenters6col_sorted_v320f_b73v3range=1:2856577-2856777
chr1	2968461	2968462	MoMoFamID_om021_m000733_UniID_esF7_344kMenters6col_sorted_v320f_b73v3range=1:2874404-2874604
chr1	2988250	2988251	MoMoFamID_om110_m000734_UniID_esF7_344kMenters6col_sorted_v320f_b73v3range=1:2894196-2894396
chr1	2988272	2988273	MoMoFamID_om079_m000735_UniID_esF7_344kMenters6col_sorted_v320f_b73v3range=1:2894218-2894418
chr1	2989791	2989792	MoMoFamID_om003_m000736_UniID_esF7_344kMenters6col_sorted_v320f_b73v3range=1:2895737-2895937
chr1	2989882	2989883	MoMoFamID_dym29_m000737_UniID_esF7_344kMenters6col_sorted_v320f_b73v3range=1:2895828-2896028
chr1	2989882	2989883	MoMoFamID_om108_m000738_UniID_esF7_344kMenters6col_sorted_v320f_b73v3range=1:2895828-2896028
chr1	2989883	2989884	MoMoFamID_dym34_m000739_UniID_esF7_344kMenters6col_sorted_v320f_b73v3range=1:2895829-2896029
chr1	2989883	2989884	MoMoFamID_om113_m000740_UniID_esF7_344kMenters6col_sorted_v320f_b73v3range=1:2895829-2896029
chr1	2989883	2989884	MoMoFamID_om126_m000741_UniID_esF7_344kMenters6col_sorted_v320f_b73v3range=1:2895829-2896029
chr1	2989883	2989884	MoMoFamID_om126_m000742_UniID_esF7_344kMenters6col_sorted_v320f_b73v3range=1:2895829-2896029
chr1	2989884	2989885	MoMoFamID_dym26_m000743_UniID_esF7_344kMenters6col_sorted_v320f_b73v3range=1:2895830-2896030
chr1	2989884	2989885	MoMoFamID_dym34_m000744_UniID_esF7_344kMenters6col_sorted_v320f_b73v3range=1:2895830-2896030
chr1	2989885	2989886	MoMoFamID_om113_m000745_UniID_esF7_344kMenters6col_sorted_v320f_b73v3range=1:2895831-2896031
chr1	2989885	2989886	MoMoFamID_om126_m000746_UniID_esF7_344kMenters6col_sorted_v320f_b73v3range=1:2895831-2896031
chr1	2989885	2989886	MoMoFamID_om126_m000747_UniID_esF7_344kMenters6col_sorted_v320f_b73v3range=1:2895831-2896031
chr1	2989887	2989888	MoMoFamID_om126_m000748_UniID_esF7_344kMenters6col_sorted_v320f_b73v3range=1:2895833-2896033
chr1	2989887	2989888	MoMoFamID_om126_m000749_UniID_esF7_344kMenters6col_sorted_v320f_b73v3range=1:2895833-2896033
chr1	3022794	3022795	MoMoFamID_om038_m000750_UniID_esF7_344kMenters6col_sorted_v320f_b73v3range=1:2929650-2929850
chr1	3022794	3022795	MoMoFamID_om072_m000751_UniID_esF7_344kMenters6col_sorted_v320f_b73v3range=1:2929650-2929850
chr1	3022999	3023000	MoMoFamID_om069_m000752_UniID_esF7_344kMenters6col_sorted_v320f_b73v3range=1:2929855-2930055
chr1	3042160	3042161	MoMoFamID_dym04_m000753_UniID_esF7_344kMenters6col_sorted_v320f_b73v3range=1:2949016-2949216
chr1	3042160	3042161	MoMoFamID_dym28_m000754_UniID_esF7_344kMenters6col_sorted_v320f_b73v3range=1:2949016-2949216
chr1	3042160	3042161	MoMoFamID_dym44_m000755_UniID_esF7_344kMenters6col_sorted_v320f_b73v3range=1:2949016-2949216
chr1	3042160	3042161	MoMoFamID_dym47_m000756_UniID_esF7_344kMenters6col_sorted_v320f_b73v3range=1:2949016-2949216
chr1	3042161	3042162	MoMoFamID_dym54_m000757_UniID_esF7_344kMenters6col_sorted_v320f_b73v3range=1:2949017-2949217
chr1	3042161	3042162	MoMoFamID_dym69_m000758_UniID_esF7_344kMenters6col_sorted_v320f_b73v3range=1:2949017-2949217
chr1	3042162	3042163	MoMoFamID_dym13_m000759_UniID_esF7_344kMenters6col_sorted_v320f_b73v3range=1:2949018-2949218
chr1	3042163	3042164	MoMoFamID_om074_m000760_UniID_esF7_344kMenters6col_sorted_v320f_b73v3range=1:2949019-2949219
chr1	3042164	3042165	MoMoFamID_dym44_m000761_UniID_esF7_344kMenters6col_sorted_v320f_b73v3range=1:2949020-2949220
chr1	3042164	3042165	MoMoFamID_om104_m000762_UniID_esF7_344kMenters6col_sorted_v320f_b73v3range=1:2949020-2949220
chr1	3042188	3042189	MoMoFamID_om070_m000763_UniID_esF7_344kMenters6col_sorted_v320f_b73v3range=1:2949044-2949244
chr1	3042188	3042189	MoMoFamID_om070_m000764_UniID_esF7_344kMenters6col_sorted_v320f_b73v3range=1:2949044-2949244
chr1	3042190	3042191	MoMoFamID_om051_m000765_UniID_esF7_344kMenters6col_sorted_v320f_b73v3range=1:2949046-2949246
chr1	3042190	3042191	MoMoFamID_om051_m000766_UniID_esF7_344kMenters6col_sorted_v320f_b73v3range=1:2949046-2949246
chr1	3042194	3042195	MoMoFamID_om100_m000767_UniID_esF7_344kMenters6col_sorted_v320f_b73v3range=1:2949050-2949250
chr1	3042196	3042197	MoMoFamID_om139_m000768_UniID_esF7_344kMenters6col_sorted_v320f_b73v3range=1:2949052-2949252
chr1	3042197	3042198	MoMoFamID_dym35_m000769_UniID_esF7_344kMenters6col_sorted_v320f_b73v3range=1:2949053-2949253
chr1	3042198	3042199	MoMoFamID_om079_m000770_UniID_esF7_344kMenters6col_sorted_v320f_b73v3range=1:2949054-2949254
chr1	3042200	3042201	MoMoFamID_dym30_m000771_UniID_esF7_344kMenters6col_sorted_v320f_b73v3range=1:2949056-2949256
chr1	3042206	3042207	MoMoFamID_dym30_m000772_UniID_esF7_344kMenters6col_sorted_v320f_b73v3range=1:2949062-2949262
chr1	3042273	3042274	MoMoFamID_om027_m000773_UniID_esF7_344kMenters6col_sorted_v320f_b73v3range=1:2949129-2949329
chr1	3042273	3042274	MoMoFamID_om027_m000774_UniID_esF7_344kMenters6col_sorted_v320f_b73v3range=1:2949129-2949329
chr1	3042291	3042292	MoMoFamID_om084_m000775_UniID_esF7_344kMenters6col_sorted_v320f_b73v3range=1:2949147-2949347
chr1	3042349	3042350	MoMoFamID_dym31_m000776_UniID_esF7_344kMenters6col_sorted_v320f_b73v3range=1:2949205-2949405
chr1	3042349	3042350	MoMoFamID_dym31_m000777_UniID_esF7_344kMenters6col_sorted_v320f_b73v3range=1:2949205-2949405
chr1	3042349	3042350	MoMoFamID_om131_m000778_UniID_esF7_344kMenters6col_sorted_v320f_b73v3range=1:2949205-2949405
chr1	3042349	3042350	MoMoFamID_om131_m000779_UniID_esF7_344kMenters6col_sorted_v320f_b73v3range=1:2949205-2949405
chr1	3042351	3042352	MoMoFamID_om058_m000780_UniID_esF7_344kMenters6col_sorted_v320f_b73v3range=1:2949207-2949407
chr1	3042351	3042352	MoMoFamID_om058_m000781_UniID_esF7_344kMenters6col_sorted_v320f_b73v3range=1:2949207-2949407
chr1	3042353	3042354	MoMoFamID_dym31_m000782_UniID_esF7_344kMenters6col_sorted_v320f_b73v3range=1:2949209-2949409
chr1	3042353	3042354	MoMoFamID_dym31_m000783_UniID_esF7_344kMenters6col_sorted_v320f_b73v3range=1:2949209-2949409
chr1	3042366	3042367	MoMoFamID_om134_m000784_UniID_esF7_344kMenters6col_sorted_v320f_b73v3range=1:2949222-2949422
chr1	3042366	3042367	MoMoFamID_om134_m000785_UniID_esF7_344kMenters6col_sorted_v320f_b73v3range=1:2949222-2949422
chr1	3042368	3042369	MoMoFamID_om027_m000786_UniID_esF7_344kMenters6col_sorted_v320f_b73v3range=1:2949224-2949424
chr1	3042368	3042369	MoMoFamID_om027_m000787_UniID_esF7_344kMenters6col_sorted_v320f_b73v3range=1:2949224-2949424
chr1	3042373	3042374	MoMoFamID_om081_m000788_UniID_esF7_344kMenters6col_sorted_v320f_b73v3range=1:2949229-2949429
chr1	3042417	3042418	MoMoFamID_dym31_m000789_UniID_esF7_344kMenters6col_sorted_v320f_b73v3range=1:2949273-2949473
chr1	3042417	3042418	MoMoFamID_dym31_m000790_UniID_esF7_344kMenters6col_sorted_v320f_b73v3range=1:2949273-2949473
chr1	3042417	3042418	MoMoFamID_om131_m000791_UniID_esF7_344kMenters6col_sorted_v320f_b73v3range=1:2949273-2949473
chr1	3042417	3042418	MoMoFamID_om131_m000792_UniID_esF7_344kMenters6col_sorted_v320f_b73v3range=1:2949273-2949473
chr1	3042431	3042432	MoMoFamID_om036_m000793_UniID_esF7_344kMenters6col_sorted_v320f_b73v3range=1:2949287-2949487
chr1	3042671	3042672	MoMoFamID_dym39_m000794_UniID_esF7_344kMenters6col_sorted_v320f_b73v3range=1:2949527-2949727
chr1	3085924	3085925	MoMoFamID_dym14_m000795_UniID_esF7_344kMenters6col_sorted_v320f_b73v3range=1:2992787-2992987
chr1	3085924	3085925	MoMoFamID_dym14_m000796_UniID_esF7_344kMenters6col_sorted_v320f_b73v3range=1:2992787-2992987
chr1	3085927	3085928	MoMoFamID_dym71_m000797_UniID_esF7_344kMenters6col_sorted_v320f_b73v3range=1:2992790-2992990
chr1	3085927	3085928	MoMoFamID_om023_m000798_UniID_esF7_344kMenters6col_sorted_v320f_b73v3range=1:2992790-2992990
chr1	3085930	3085931	MoMoFamID_dym71_m000799_UniID_esF7_344kMenters6col_sorted_v320f_b73v3range=1:2992793-2992993
chr1	3085930	3085931	MoMoFamID_om023_m000800_UniID_esF7_344kMenters6col_sorted_v320f_b73v3range=1:2992793-2992993
chr1	3086742	3086743	MoMoFamID_om119_m000801_UniID_esF7_344kMenters6col_sorted_v320f_b73v3range=1:2993605-2993805
chr1	3086747	3086748	MoMoFamID_dym27_m000802_UniID_esF7_344kMenters6col_sorted_v320f_b73v3range=1:2993610-2993810
chr1	3086748	3086749	MoMoFamID_dym75_m000803_UniID_esF7_344kMenters6col_sorted_v320f_b73v3range=1:2993611-2993811
chr1	3086749	3086750	MoMoFamID_dym08_m000804_UniID_esF7_344kMenters6col_sorted_v320f_b73v3range=1:2993612-2993812
chr1	3086750	3086751	MoMoFamID_dym46_m000805_UniID_esF7_344kMenters6col_sorted_v320f_b73v3range=1:2993613-2993813
chr1	3086750	3086751	MoMoFamID_dym55_m000806_UniID_esF7_344kMenters6col_sorted_v320f_b73v3range=1:2993613-2993813
chr1	3086753	3086754	MoMoFamID_dym55_m000807_UniID_esF7_344kMenters6col_sorted_v320f_b73v3range=1:2993616-2993816
chr1	3086754	3086755	MoMoFamID_dym40_m000808_UniID_esF7_344kMenters6col_sorted_v320f_b73v3range=1:2993617-2993817
chr1	3086754	3086755	MoMoFamID_om139_m000809_UniID_esF7_344kMenters6col_sorted_v320f_b73v3range=1:2993617-2993817
chr1	3086755	3086756	MoMoFamID_dym35_m000810_UniID_esF7_344kMenters6col_sorted_v320f_b73v3range=1:2993618-2993818
chr1	3086756	3086757	MoMoFamID_om079_m000811_UniID_esF7_344kMenters6col_sorted_v320f_b73v3range=1:2993619-2993819
chr1	3086757	3086758	MoMoFamID_dym08_m000812_UniID_esF7_344kMenters6col_sorted_v320f_b73v3range=1:2993620-2993820
chr1	3086758	3086759	MoMoFamID_dym27_m000813_UniID_esF7_344kMenters6col_sorted_v320f_b73v3range=1:2993621-2993821
chr1	3086758	3086759	MoMoFamID_dym30_m000814_UniID_esF7_344kMenters6col_sorted_v320f_b73v3range=1:2993621-2993821
chr1	3086759	3086760	MoMoFamID_om079_m000815_UniID_esF7_344kMenters6col_sorted_v320f_b73v3range=1:2993622-2993822
chr1	3086813	3086814	MoMoFamID_dym39_m000816_UniID_esF7_344kMenters6col_sorted_v320f_b73v3range=1:2993676-2993876
chr1	3086817	3086818	MoMoFamID_dym31_m000817_UniID_esF7_344kMenters6col_sorted_v320f_b73v3range=1:2993680-2993880
chr1	3086817	3086818	MoMoFamID_dym31_m000818_UniID_esF7_344kMenters6col_sorted_v320f_b73v3range=1:2993680-2993880
chr1	3086821	3086822	MoMoFamID_dym31_m000819_UniID_esF7_344kMenters6col_sorted_v320f_b73v3range=1:2993684-2993884
chr1	3086821	3086822	MoMoFamID_dym31_m000820_UniID_esF7_344kMenters6col_sorted_v320f_b73v3range=1:2993684-2993884
chr1	3086821	3086822	MoMoFamID_om131_m000821_UniID_esF7_344kMenters6col_sorted_v320f_b73v3range=1:2993684-2993884
chr1	3086821	3086822	MoMoFamID_om131_m000822_UniID_esF7_344kMenters6col_sorted_v320f_b73v3range=1:2993684-2993884
chr1	3112141	3112142	MoMoFamID_dym75_m000823_UniID_esF7_344kMenters6col_sorted_v320f_b73v3range=1:3019003-3019203
chr1	3112142	3112143	MoMoFamID_dym08_m000824_UniID_esF7_344kMenters6col_sorted_v320f_b73v3range=1:3019004-3019204
chr1	3112144	3112145	MoMoFamID_om032_m000825_UniID_esF7_344kMenters6col_sorted_v320f_b73v3range=1:3019006-3019206
chr1	3114761	3114762	MoMoFamID_dym06_m000826_UniID_esF7_344kMenters6col_sorted_v320f_b73v3range=1:3021623-3021823
chr1	3114767	3114768	MoMoFamID_om068_m000827_UniID_esF7_344kMenters6col_sorted_v320f_b73v3range=1:3021629-3021829
chr1	3115216	3115217	MoMoFamID_om123_m000828_UniID_esF7_344kMenters6col_sorted_v320f_b73v3range=1:3022078-3022278
chr1	3115220	3115221	MoMoFamID_om075_m000829_UniID_esF7_344kMenters6col_sorted_v320f_b73v3range=1:3022082-3022282
chr1	3115318	3115319	MoMoFamID_dym27_m000830_UniID_esF7_344kMenters6col_sorted_v320f_b73v3range=1:3022180-3022380
chr1	3115322	3115323	MoMoFamID_om137_m000831_UniID_esF7_344kMenters6col_sorted_v320f_b73v3range=1:3022184-3022384
chr1	3115422	3115423	MoMoFamID_dym51_m000832_UniID_esF7_344kMenters6col_sorted_v320f_b73v3range=1:3022284-3022484
chr1	3115425	3115426	MoMoFamID_om125_m000833_UniID_esF7_344kMenters6col_sorted_v320f_b73v3range=1:3022287-3022487
chr1	3115485	3115486	MoMoFamID_om073_m000834_UniID_esF7_344kMenters6col_sorted_v320f_b73v3range=1:3022347-3022547
chr1	3129425	3129426	MoMoFamID_om095_m000835_UniID_esF7_344kMenters6col_sorted_v320f_b73v3range=1:3036287-3036487
chr1	3129428	3129429	MoMoFamID_dym63_m000836_UniID_esF7_344kMenters6col_sorted_v320f_b73v3range=1:3036290-3036490
chr1	3129429	3129430	MoMoFamID_om122_m000837_UniID_esF7_344kMenters6col_sorted_v320f_b73v3range=1:3036291-3036491
chr1	3129537	3129538	MoMoFamID_om139_m000838_UniID_esF7_344kMenters6col_sorted_v320f_b73v3range=1:3036399-3036599
chr1	3155920	3155921	MoMoFamID_om120_m000840_UniID_esF7_344kMenters6col_sorted_v320f_b73v3range=1:3063027-3063227
chr1	3168016	3168017	MoMoFamID_dym71_m000841_UniID_esF7_344kMenters6col_sorted_v320f_b73v3range=1:3075124-3075324
chr1	3168016	3168017	MoMoFamID_om023_m000842_UniID_esF7_344kMenters6col_sorted_v320f_b73v3range=1:3075124-3075324
chr1	3168336	3168337	MoMoFamID_om106_m000843_UniID_esF7_344kMenters6col_sorted_v320f_b73v3range=1:3075444-3075644
chr1	3168566	3168567	MoMoFamID_om027_m000844_UniID_esF7_344kMenters6col_sorted_v320f_b73v3range=1:3075674-3075874
chr1	3168566	3168567	MoMoFamID_om027_m000845_UniID_esF7_344kMenters6col_sorted_v320f_b73v3range=1:3075674-3075874
chr1	3168568	3168569	MoMoFamID_om134_m000846_UniID_esF7_344kMenters6col_sorted_v320f_b73v3range=1:3075676-3075876
chr1	3168568	3168569	MoMoFamID_om134_m000847_UniID_esF7_344kMenters6col_sorted_v320f_b73v3range=1:3075676-3075876
chr1	3168577	3168578	MoMoFamID_dym32_m000848_UniID_esF7_344kMenters6col_sorted_v320f_b73v3range=1:3075685-3075885
chr1	3168578	3168579	MoMoFamID_om016_m000849_UniID_esF7_344kMenters6col_sorted_v320f_b73v3range=1:3075686-3075886
chr1	3168582	3168583	MoMoFamID_dym21_m000850_UniID_esF7_344kMenters6col_sorted_v320f_b73v3range=1:3075690-3075890
chr1	3168584	3168585	MoMoFamID_dym12_m000851_UniID_esF7_344kMenters6col_sorted_v320f_b73v3range=1:3075692-3075892
chr1	3168584	3168585	MoMoFamID_dym66_m000852_UniID_esF7_344kMenters6col_sorted_v320f_b73v3range=1:3075692-3075892
chr1	3168585	3168586	MoMoFamID_dym24_m000853_UniID_esF7_344kMenters6col_sorted_v320f_b73v3range=1:3075693-3075893
chr1	3168586	3168587	MoMoFamID_dym01_m000854_UniID_esF7_344kMenters6col_sorted_v320f_b73v3range=1:3075694-3075894
chr1	3168587	3168588	MoMoFamID_dym16_m000855_UniID_esF7_344kMenters6col_sorted_v320f_b73v3range=1:3075695-3075895
chr1	3168587	3168588	MoMoFamID_dym19_m000856_UniID_esF7_344kMenters6col_sorted_v320f_b73v3range=1:3075695-3075895
chr1	3168587	3168588	MoMoFamID_dym36_m000857_UniID_esF7_344kMenters6col_sorted_v320f_b73v3range=1:3075695-3075895
chr1	3168587	3168588	MoMoFamID_dym58_m000858_UniID_esF7_344kMenters6col_sorted_v320f_b73v3range=1:3075695-3075895
chr1	3168587	3168588	MoMoFamID_dym73_m000859_UniID_esF7_344kMenters6col_sorted_v320f_b73v3range=1:3075695-3075895
chr1	3168698	3168699	MoMoFamID_om070_m000860_UniID_esF7_344kMenters6col_sorted_v320f_b73v3range=1:3075806-3076006
chr1	3168698	3168699	MoMoFamID_om070_m000861_UniID_esF7_344kMenters6col_sorted_v320f_b73v3range=1:3075806-3076006
chr1	3168702	3168703	MoMoFamID_dym38_m000862_UniID_esF7_344kMenters6col_sorted_v320f_b73v3range=1:3075810-3076010
chr1	3168713	3168714	MoMoFamID_dym63_m000863_UniID_esF7_344kMenters6col_sorted_v320f_b73v3range=1:3075821-3076021
chr1	3168714	3168715	MoMoFamID_dym24_m000864_UniID_esF7_344kMenters6col_sorted_v320f_b73v3range=1:3075822-3076022
chr1	3168714	3168715	MoMoFamID_om122_m000865_UniID_esF7_344kMenters6col_sorted_v320f_b73v3range=1:3075822-3076022
chr1	3168933	3168934	MoMoFamID_om003_m000866_UniID_esF7_344kMenters6col_sorted_v320f_b73v3range=1:3076041-3076241
chr1	3181189	3181190	MoMoFamID_om138_m000867_UniID_esF7_344kMenters6col_sorted_v320f_b73v3range=1:3090132-3090332
chr1	3181260	3181261	MoMoFamID_dym56_m000868_UniID_esF7_344kMenters6col_sorted_v320f_b73v3range=1:3090203-3090403
chr1	3181265	3181266	MoMoFamID_om053_m000869_UniID_esF7_344kMenters6col_sorted_v320f_b73v3range=1:3090208-3090408
chr1	3181322	3181323	MoMoFamID_om128_m000870_UniID_esF7_344kMenters6col_sorted_v320f_b73v3range=1:3090265-3090465
chr1	3181322	3181323	MoMoFamID_om140_m000871_UniID_esF7_344kMenters6col_sorted_v320f_b73v3range=1:3090265-3090465
chr1	3181408	3181409	MoMoFamID_om110_m000872_UniID_esF7_344kMenters6col_sorted_v320f_b73v3range=1:3090351-3090551
chr1	3221450	3221451	MoMoFamID_om069_m000873_UniID_esF7_344kMenters6col_sorted_v320f_b73v3range=1:3129132-3129332
chr1	3221453	3221454	MoMoFamID_om112_m000874_UniID_esF7_344kMenters6col_sorted_v320f_b73v3range=1:3129135-3129335
chr1	3221797	3221798	MoMoFamID_om041_m000875_UniID_esF7_344kMenters6col_sorted_v320f_b73v3range=1:3129479-3129679
chr1	3221798	3221799	MoMoFamID_dym27_m000876_UniID_esF7_344kMenters6col_sorted_v320f_b73v3range=1:3129480-3129680
chr1	3221921	3221922	MoMoFamID_om043_m000877_UniID_esF7_344kMenters6col_sorted_v320f_b73v3range=1:3129603-3129803
chr1	3221925	3221926	MoMoFamID_dym57_m000878_UniID_esF7_344kMenters6col_sorted_v320f_b73v3range=1:3129607-3129807
chr1	3221929	3221930	MoMoFamID_om091_m000879_UniID_esF7_344kMenters6col_sorted_v320f_b73v3range=1:3129611-3129811
chr1	3221995	3221996	MoMoFamID_om111_m000880_UniID_esF7_344kMenters6col_sorted_v320f_b73v3range=1:3129677-3129877
chr1	3221999	3222000	MoMoFamID_om028_m000881_UniID_esF7_344kMenters6col_sorted_v320f_b73v3range=1:3129681-3129881
chr1	3224798	3224799	MoMoFamID_om002_m000882_UniID_esF7_344kMenters6col_sorted_v320f_b73v3range=1:3132480-3132680
chr1	3224798	3224799	MoMoFamID_om097_m000883_UniID_esF7_344kMenters6col_sorted_v320f_b73v3range=1:3132480-3132680
chr1	3224798	3224799	MoMoFamID_om116_m000884_UniID_esF7_344kMenters6col_sorted_v320f_b73v3range=1:3132480-3132680
chr1	3224801	3224802	MoMoFamID_dym40_m000885_UniID_esF7_344kMenters6col_sorted_v320f_b73v3range=1:3132483-3132683
chr1	3260646	3260647	MoMoFamID_dym35_m000886_UniID_esF7_344kMenters6col_sorted_v320f_b73v3range=1:3168717-3168917
chr1	3260646	3260647	MoMoFamID_om121_m000887_UniID_esF7_344kMenters6col_sorted_v320f_b73v3range=1:3168717-3168917
chr1	3260697	3260698	MoMoFamID_om043_m000888_UniID_esF7_344kMenters6col_sorted_v320f_b73v3range=1:3168768-3168968
chr1	3260704	3260705	MoMoFamID_om121_m000889_UniID_esF7_344kMenters6col_sorted_v320f_b73v3range=1:3168775-3168975
chr1	3260838	3260839	MoMoFamID_om069_m000890_UniID_esF7_344kMenters6col_sorted_v320f_b73v3range=1:3168909-3169109
chr1	3260895	3260896	MoMoFamID_dym64_m000891_UniID_esF7_344kMenters6col_sorted_v320f_b73v3range=1:3168966-3169166
chr1	3260899	3260900	MoMoFamID_om037_m000892_UniID_esF7_344kMenters6col_sorted_v320f_b73v3range=1:3168970-3169170
chr1	3260900	3260901	MoMoFamID_om076_m000893_UniID_esF7_344kMenters6col_sorted_v320f_b73v3range=1:3168971-3169171
chr1	3260901	3260902	MoMoFamID_om040_m000894_UniID_esF7_344kMenters6col_sorted_v320f_b73v3range=1:3168972-3169172
chr1	3260902	3260903	MoMoFamID_om042_m000895_UniID_esF7_344kMenters6col_sorted_v320f_b73v3range=1:3168973-3169173
chr1	3260907	3260908	MoMoFamID_om042_m000896_UniID_esF7_344kMenters6col_sorted_v320f_b73v3range=1:3168978-3169178
chr1	3263126	3263127	MoMoFamID_om091_m000897_UniID_esF7_344kMenters6col_sorted_v320f_b73v3range=1:3171197-3171397
chr1	3263143	3263144	MoMoFamID_om015_m000898_UniID_esF7_344kMenters6col_sorted_v320f_b73v3range=1:3171214-3171414
chr1	3263144	3263145	MoMoFamID_dym35_m000899_UniID_esF7_344kMenters6col_sorted_v320f_b73v3range=1:3171215-3171415
chr1	3263144	3263145	MoMoFamID_om086_m000900_UniID_esF7_344kMenters6col_sorted_v320f_b73v3range=1:3171215-3171415
chr1	3263145	3263146	MoMoFamID_om040_m000901_UniID_esF7_344kMenters6col_sorted_v320f_b73v3range=1:3171216-3171416
chr1	3278716	3278717	MoMoFamID_om032_m000902_UniID_esF7_344kMenters6col_sorted_v320f_b73v3range=1:3186904-3187104
chr1	3282176	3282177	MoMoFamID_om046_m000903_UniID_esF7_344kMenters6col_sorted_v320f_b73v3range=1:3190364-3190564
chr1	3285643	3285644	MoMoFamID_om075_m000904_UniID_esF7_344kMenters6col_sorted_v320f_b73v3range=1:3193831-3194031
chr1	3285649	3285650	MoMoFamID_dym75_m000905_UniID_esF7_344kMenters6col_sorted_v320f_b73v3range=1:3193837-3194037
chr1	3285650	3285651	MoMoFamID_dym08_m000906_UniID_esF7_344kMenters6col_sorted_v320f_b73v3range=1:3193838-3194038
chr1	3285656	3285657	MoMoFamID_dym62_m000907_UniID_esF7_344kMenters6col_sorted_v320f_b73v3range=1:3193844-3194044
chr1	3285656	3285657	MoMoFamID_om004_m000908_UniID_esF7_344kMenters6col_sorted_v320f_b73v3range=1:3193844-3194044
chr1	3285656	3285657	MoMoFamID_om128_m000909_UniID_esF7_344kMenters6col_sorted_v320f_b73v3range=1:3193844-3194044
chr1	3285656	3285657	MoMoFamID_om140_m000910_UniID_esF7_344kMenters6col_sorted_v320f_b73v3range=1:3193844-3194044
chr1	3285657	3285658	MoMoFamID_dym48_m000911_UniID_esF7_344kMenters6col_sorted_v320f_b73v3range=1:3193845-3194045
chr1	3285657	3285658	MoMoFamID_dym68_m000912_UniID_esF7_344kMenters6col_sorted_v320f_b73v3range=1:3193845-3194045
chr1	3285658	3285659	MoMoFamID_dym03_m000913_UniID_esF7_344kMenters6col_sorted_v320f_b73v3range=1:3193846-3194046
chr1	3285662	3285663	MoMoFamID_om139_m000914_UniID_esF7_344kMenters6col_sorted_v320f_b73v3range=1:3193850-3194050
chr1	3359127	3359128	MoMoFamID_om079_m000916_UniID_esF7_344kMenters6col_sorted_v320f_b73v3range=1:3262071-3262271
chr1	3359203	3359204	MoMoFamID_om018_m000917_UniID_esF7_344kMenters6col_sorted_v320f_b73v3range=1:3262147-3262347
chr1	3359205	3359206	MoMoFamID_om065_m000918_UniID_esF7_344kMenters6col_sorted_v320f_b73v3range=1:3262149-3262349
chr1	3359205	3359206	MoMoFamID_om092_m000919_UniID_esF7_344kMenters6col_sorted_v320f_b73v3range=1:3262149-3262349
chr1	3359206	3359207	MoMoFamID_om077_m000920_UniID_esF7_344kMenters6col_sorted_v320f_b73v3range=1:3262150-3262350
chr1	3359206	3359207	MoMoFamID_om114_m000921_UniID_esF7_344kMenters6col_sorted_v320f_b73v3range=1:3262150-3262350
chr1	3362283	3362284	MoMoFamID_om125_m000922_UniID_esF7_344kMenters6col_sorted_v320f_b73v3range=1:3265227-3265427
chr1	3362285	3362286	MoMoFamID_om048_m000923_UniID_esF7_344kMenters6col_sorted_v320f_b73v3range=1:3265229-3265429
chr1	3369354	3369355	MoMoFamID_om001_m000924_UniID_esF7_344kMenters6col_sorted_v320f_b73v3range=1:3272298-3272498
chr1	3369355	3369356	MoMoFamID_dym35_m000925_UniID_esF7_344kMenters6col_sorted_v320f_b73v3range=1:3272299-3272499
chr1	3369356	3369357	MoMoFamID_om040_m000926_UniID_esF7_344kMenters6col_sorted_v320f_b73v3range=1:3272300-3272500
chr1	3369359	3369360	MoMoFamID_dym45_m000927_UniID_esF7_344kMenters6col_sorted_v320f_b73v3range=1:3272303-3272503
chr1	3369359	3369360	MoMoFamID_om001_m000928_UniID_esF7_344kMenters6col_sorted_v320f_b73v3range=1:3272303-3272503
chr1	3369359	3369360	MoMoFamID_om032_m000929_UniID_esF7_344kMenters6col_sorted_v320f_b73v3range=1:3272303-3272503
chr1	3369359	3369360	MoMoFamID_om037_m000930_UniID_esF7_344kMenters6col_sorted_v320f_b73v3range=1:3272303-3272503
chr1	3369360	3369361	MoMoFamID_dym35_m000931_UniID_esF7_344kMenters6col_sorted_v320f_b73v3range=1:3272304-3272504
chr1	3369361	3369362	MoMoFamID_om040_m000932_UniID_esF7_344kMenters6col_sorted_v320f_b73v3range=1:3272305-3272505
chr1	3369361	3369362	MoMoFamID_om050_m000933_UniID_esF7_344kMenters6col_sorted_v320f_b73v3range=1:3272305-3272505
chr1	3369361	3369362	MoMoFamID_om050_m000934_UniID_esF7_344kMenters6col_sorted_v320f_b73v3range=1:3272305-3272505
chr1	3369364	3369365	MoMoFamID_dym45_m000935_UniID_esF7_344kMenters6col_sorted_v320f_b73v3range=1:3272308-3272508
chr1	3369364	3369365	MoMoFamID_om001_m000936_UniID_esF7_344kMenters6col_sorted_v320f_b73v3range=1:3272308-3272508
chr1	3369364	3369365	MoMoFamID_om032_m000937_UniID_esF7_344kMenters6col_sorted_v320f_b73v3range=1:3272308-3272508
chr1	3369364	3369365	MoMoFamID_om037_m000938_UniID_esF7_344kMenters6col_sorted_v320f_b73v3range=1:3272308-3272508
chr1	3369365	3369366	MoMoFamID_dym35_m000939_UniID_esF7_344kMenters6col_sorted_v320f_b73v3range=1:3272309-3272509
chr1	3369366	3369367	MoMoFamID_om040_m000940_UniID_esF7_344kMenters6col_sorted_v320f_b73v3range=1:3272310-3272510
chr1	3369366	3369367	MoMoFamID_om050_m000941_UniID_esF7_344kMenters6col_sorted_v320f_b73v3range=1:3272310-3272510
chr1	3369366	3369367	MoMoFamID_om050_m000942_UniID_esF7_344kMenters6col_sorted_v320f_b73v3range=1:3272310-3272510
chr1	3369369	3369370	MoMoFamID_dym45_m000943_UniID_esF7_344kMenters6col_sorted_v320f_b73v3range=1:3272313-3272513
chr1	3369439	3369440	MoMoFamID_om102_m000944_UniID_esF7_344kMenters6col_sorted_v320f_b73v3range=1:3272383-3272583
chr1	3369439	3369440	MoMoFamID_om102_m000945_UniID_esF7_344kMenters6col_sorted_v320f_b73v3range=1:3272383-3272583
chr1	3369441	3369442	MoMoFamID_dym71_m000946_UniID_esF7_344kMenters6col_sorted_v320f_b73v3range=1:3272385-3272585
chr1	3369441	3369442	MoMoFamID_om023_m000947_UniID_esF7_344kMenters6col_sorted_v320f_b73v3range=1:3272385-3272585
chr1	3369446	3369447	MoMoFamID_om125_m000948_UniID_esF7_344kMenters6col_sorted_v320f_b73v3range=1:3272390-3272590
chr1	3369543	3369544	MoMoFamID_dym59_m000949_UniID_esF7_344kMenters6col_sorted_v320f_b73v3range=1:3272487-3272687
chr1	3369548	3369549	MoMoFamID_dym64_m000950_UniID_esF7_344kMenters6col_sorted_v320f_b73v3range=1:3272492-3272692
chr1	3369987	3369988	MoMoFamID_om016_m000951_UniID_esF7_344kMenters6col_sorted_v320f_b73v3range=1:3272931-3273131
chr1	3369990	3369991	MoMoFamID_om003_m000952_UniID_esF7_344kMenters6col_sorted_v320f_b73v3range=1:3272934-3273134
chr1	3370086	3370087	MoMoFamID_dym40_m000953_UniID_esF7_344kMenters6col_sorted_v320f_b73v3range=1:3273030-3273230
chr1	3370089	3370090	MoMoFamID_om097_m000954_UniID_esF7_344kMenters6col_sorted_v320f_b73v3range=1:3273033-3273233
chr1	3370091	3370092	MoMoFamID_dym55_m000955_UniID_esF7_344kMenters6col_sorted_v320f_b73v3range=1:3273035-3273235
chr1	3370096	3370097	MoMoFamID_om004_m000956_UniID_esF7_344kMenters6col_sorted_v320f_b73v3range=1:3273040-3273240
chr1	3370096	3370097	MoMoFamID_om128_m000957_UniID_esF7_344kMenters6col_sorted_v320f_b73v3range=1:3273040-3273240
chr1	3370096	3370097	MoMoFamID_om140_m000958_UniID_esF7_344kMenters6col_sorted_v320f_b73v3range=1:3273040-3273240
chr1	3371374	3371375	MoMoFamID_om139_m000959_UniID_esF7_344kMenters6col_sorted_v320f_b73v3range=1:3274318-3274518
chr1	3371383	3371384	MoMoFamID_om040_m000960_UniID_esF7_344kMenters6col_sorted_v320f_b73v3range=1:3274327-3274527
chr1	3371384	3371385	MoMoFamID_dym35_m000961_UniID_esF7_344kMenters6col_sorted_v320f_b73v3range=1:3274328-3274528
chr1	3376891	3376892	MoMoFamID_om110_m000962_UniID_esF7_344kMenters6col_sorted_v320f_b73v3range=1:3279835-3280035
chr1	3376895	3376896	MoMoFamID_dym39_m000963_UniID_esF7_344kMenters6col_sorted_v320f_b73v3range=1:3279839-3280039
chr1	3376900	3376901	MoMoFamID_om129_m000964_UniID_esF7_344kMenters6col_sorted_v320f_b73v3range=1:3279844-3280044
chr1	3432413	3432414	MoMoFamID_om099_m001034_UniID_esF7_344kMenters6col_sorted_v320f_b73v3range=1:3402634-3402834
chr1	3432419	3432420	MoMoFamID_om096_m001033_UniID_esF7_344kMenters6col_sorted_v320f_b73v3range=1:3402628-3402828
chr1	3432425	3432426	MoMoFamID_dym71_m001031_UniID_esF7_344kMenters6col_sorted_v320f_b73v3range=1:3402622-3402822
chr1	3432425	3432426	MoMoFamID_om023_m001032_UniID_esF7_344kMenters6col_sorted_v320f_b73v3range=1:3402622-3402822
chr1	3432490	3432491	MoMoFamID_om079_m001030_UniID_esF7_344kMenters6col_sorted_v320f_b73v3range=1:3402557-3402757
chr1	3434484	3434485	MoMoFamID_om021_m001029_UniID_esF7_344kMenters6col_sorted_v320f_b73v3range=1:3400563-3400763
chr1	3434486	3434487	MoMoFamID_om052_m001028_UniID_esF7_344kMenters6col_sorted_v320f_b73v3range=1:3400561-3400761
chr1	3434489	3434490	MoMoFamID_dym41_m001027_UniID_esF7_344kMenters6col_sorted_v320f_b73v3range=1:3400558-3400758
chr1	3437276	3437277	MoMoFamID_dym71_m001025_UniID_esF7_344kMenters6col_sorted_v320f_b73v3range=1:3397771-3397971
chr1	3437276	3437277	MoMoFamID_om023_m001026_UniID_esF7_344kMenters6col_sorted_v320f_b73v3range=1:3397771-3397971
chr1	3444135	3444136	MoMoFamID_dym14_m001023_UniID_esF7_344kMenters6col_sorted_v320f_b73v3range=1:3390913-3391113
chr1	3444135	3444136	MoMoFamID_dym14_m001024_UniID_esF7_344kMenters6col_sorted_v320f_b73v3range=1:3390913-3391113
chr1	3444138	3444139	MoMoFamID_om028_m001022_UniID_esF7_344kMenters6col_sorted_v320f_b73v3range=1:3390910-3391110
chr1	3445251	3445252	MoMoFamID_om134_m001020_UniID_esF7_344kMenters6col_sorted_v320f_b73v3range=1:3389797-3389997
chr1	3445251	3445252	MoMoFamID_om134_m001021_UniID_esF7_344kMenters6col_sorted_v320f_b73v3range=1:3389797-3389997
chr1	3445253	3445254	MoMoFamID_dym09_m001015_UniID_esF7_344kMenters6col_sorted_v320f_b73v3range=1:3389795-3389995
chr1	3445253	3445254	MoMoFamID_dym09_m001016_UniID_esF7_344kMenters6col_sorted_v320f_b73v3range=1:3389795-3389995
chr1	3445253	3445254	MoMoFamID_dym10_m001017_UniID_esF7_344kMenters6col_sorted_v320f_b73v3range=1:3389795-3389995
chr1	3445253	3445254	MoMoFamID_om027_m001018_UniID_esF7_344kMenters6col_sorted_v320f_b73v3range=1:3389795-3389995
chr1	3445253	3445254	MoMoFamID_om027_m001019_UniID_esF7_344kMenters6col_sorted_v320f_b73v3range=1:3389795-3389995
chr1	3445255	3445256	MoMoFamID_om134_m001013_UniID_esF7_344kMenters6col_sorted_v320f_b73v3range=1:3389793-3389993
chr1	3445255	3445256	MoMoFamID_om134_m001014_UniID_esF7_344kMenters6col_sorted_v320f_b73v3range=1:3389793-3389993
chr1	3445257	3445258	MoMoFamID_dym09_m001009_UniID_esF7_344kMenters6col_sorted_v320f_b73v3range=1:3389791-3389991
chr1	3445257	3445258	MoMoFamID_dym09_m001010_UniID_esF7_344kMenters6col_sorted_v320f_b73v3range=1:3389791-3389991
chr1	3445257	3445258	MoMoFamID_om027_m001011_UniID_esF7_344kMenters6col_sorted_v320f_b73v3range=1:3389791-3389991
chr1	3445257	3445258	MoMoFamID_om027_m001012_UniID_esF7_344kMenters6col_sorted_v320f_b73v3range=1:3389791-3389991
chr1	3473984	3473985	MoMoFamID_dym11_m001003_UniID_esF7_344kMenters6col_sorted_v320f_b73v3range=1:3361746-3361946
chr1	3473984	3473985	MoMoFamID_dym12_m001004_UniID_esF7_344kMenters6col_sorted_v320f_b73v3range=1:3361746-3361946
chr1	3473984	3473985	MoMoFamID_dym15_m001005_UniID_esF7_344kMenters6col_sorted_v320f_b73v3range=1:3361746-3361946
chr1	3473984	3473985	MoMoFamID_dym21_m001006_UniID_esF7_344kMenters6col_sorted_v320f_b73v3range=1:3361746-3361946
chr1	3473984	3473985	MoMoFamID_dym66_m001007_UniID_esF7_344kMenters6col_sorted_v320f_b73v3range=1:3361746-3361946
chr1	3473984	3473985	MoMoFamID_dym72_m001008_UniID_esF7_344kMenters6col_sorted_v320f_b73v3range=1:3361746-3361946
chr1	3473985	3473986	MoMoFamID_dym01_m000998_UniID_esF7_344kMenters6col_sorted_v320f_b73v3range=1:3361745-3361945
chr1	3473985	3473986	MoMoFamID_dym16_m000999_UniID_esF7_344kMenters6col_sorted_v320f_b73v3range=1:3361745-3361945
chr1	3473985	3473986	MoMoFamID_dym36_m001000_UniID_esF7_344kMenters6col_sorted_v320f_b73v3range=1:3361745-3361945
chr1	3473985	3473986	MoMoFamID_dym58_m001001_UniID_esF7_344kMenters6col_sorted_v320f_b73v3range=1:3361745-3361945
chr1	3473985	3473986	MoMoFamID_dym73_m001002_UniID_esF7_344kMenters6col_sorted_v320f_b73v3range=1:3361745-3361945
chr1	3473988	3473989	MoMoFamID_om090_m000997_UniID_esF7_344kMenters6col_sorted_v320f_b73v3range=1:3361742-3361942
chr1	3473989	3473990	MoMoFamID_om026_m000996_UniID_esF7_344kMenters6col_sorted_v320f_b73v3range=1:3361741-3361941
chr1	3473990	3473991	MoMoFamID_om053_m000995_UniID_esF7_344kMenters6col_sorted_v320f_b73v3range=1:3361740-3361940
chr1	3474078	3474079	MoMoFamID_om119_m000994_UniID_esF7_344kMenters6col_sorted_v320f_b73v3range=1:3361652-3361852
chr1	3479396	3479397	MoMoFamID_om093_m000993_UniID_esF7_344kMenters6col_sorted_v320f_b73v3range=1:3356334-3356534
chr1	3479401	3479402	MoMoFamID_om016_m000992_UniID_esF7_344kMenters6col_sorted_v320f_b73v3range=1:3356329-3356529
chr1	3483810	3483811	MoMoFamID_om095_m000991_UniID_esF7_344kMenters6col_sorted_v320f_b73v3range=1:3351920-3352120
chr1	3483882	3483883	MoMoFamID_om128_m000990_UniID_esF7_344kMenters6col_sorted_v320f_b73v3range=1:3351848-3352048
chr1	3485670	3485671	MoMoFamID_om011_m000989_UniID_esF7_344kMenters6col_sorted_v320f_b73v3range=1:3350060-3350260
chr1	3485672	3485673	MoMoFamID_om120_m000988_UniID_esF7_344kMenters6col_sorted_v320f_b73v3range=1:3350058-3350258
chr1	3485772	3485773	MoMoFamID_dym35_m000987_UniID_esF7_344kMenters6col_sorted_v320f_b73v3range=1:3349958-3350158
chr1	3485927	3485928	MoMoFamID_dym63_m000986_UniID_esF7_344kMenters6col_sorted_v320f_b73v3range=1:3349803-3350003
chr1	3485934	3485935	MoMoFamID_om033_m000985_UniID_esF7_344kMenters6col_sorted_v320f_b73v3range=1:3349796-3349996
chr1	3485937	3485938	MoMoFamID_om024_m000984_UniID_esF7_344kMenters6col_sorted_v320f_b73v3range=1:3349793-3349993
chr1	3485939	3485940	MoMoFamID_om136_m000983_UniID_esF7_344kMenters6col_sorted_v320f_b73v3range=1:3349791-3349991
chr1	3522881	3522882	MoMoFamID_dym05_m001035_UniID_esF7_344kMenters6col_sorted_v320f_b73v3range=1:3431561-3431761
chr1	3523306	3523307	MoMoFamID_dym45_m001036_UniID_esF7_344kMenters6col_sorted_v320f_b73v3range=1:3431986-3432186
chr1	3523306	3523307	MoMoFamID_om014_m001037_UniID_esF7_344kMenters6col_sorted_v320f_b73v3range=1:3431986-3432186
chr1	3523307	3523308	MoMoFamID_dym45_m001038_UniID_esF7_344kMenters6col_sorted_v320f_b73v3range=1:3431987-3432187
chr1	3523311	3523312	MoMoFamID_om134_m001039_UniID_esF7_344kMenters6col_sorted_v320f_b73v3range=1:3431991-3432191
chr1	3523311	3523312	MoMoFamID_om134_m001040_UniID_esF7_344kMenters6col_sorted_v320f_b73v3range=1:3431991-3432191
chr1	3523370	3523371	MoMoFamID_dym68_m001041_UniID_esF7_344kMenters6col_sorted_v320f_b73v3range=1:3432050-3432250
chr1	3523371	3523372	MoMoFamID_om116_m001042_UniID_esF7_344kMenters6col_sorted_v320f_b73v3range=1:3432051-3432251
chr1	3523375	3523376	MoMoFamID_dym27_m001043_UniID_esF7_344kMenters6col_sorted_v320f_b73v3range=1:3432055-3432255
chr1	3523376	3523377	MoMoFamID_dym08_m001044_UniID_esF7_344kMenters6col_sorted_v320f_b73v3range=1:3432056-3432256
chr1	3523383	3523384	MoMoFamID_om070_m001045_UniID_esF7_344kMenters6col_sorted_v320f_b73v3range=1:3432063-3432263
chr1	3523383	3523384	MoMoFamID_om070_m001046_UniID_esF7_344kMenters6col_sorted_v320f_b73v3range=1:3432063-3432263
chr1	3523674	3523675	MoMoFamID_dym68_m001047_UniID_esF7_344kMenters6col_sorted_v320f_b73v3range=1:3432354-3432554
chr1	3523674	3523675	MoMoFamID_om139_m001048_UniID_esF7_344kMenters6col_sorted_v320f_b73v3range=1:3432354-3432554
chr1	3523675	3523676	MoMoFamID_dym35_m001049_UniID_esF7_344kMenters6col_sorted_v320f_b73v3range=1:3432355-3432555
chr1	3523676	3523677	MoMoFamID_om079_m001050_UniID_esF7_344kMenters6col_sorted_v320f_b73v3range=1:3432356-3432556
chr1	3523678	3523679	MoMoFamID_dym30_m001051_UniID_esF7_344kMenters6col_sorted_v320f_b73v3range=1:3432358-3432558
chr1	3564396	3564397	MoMoFamID_dym71_m001072_UniID_esF7_344kMenters6col_sorted_v320f_b73v3range=1:3462176-3462376
chr1	3564396	3564397	MoMoFamID_om023_m001073_UniID_esF7_344kMenters6col_sorted_v320f_b73v3range=1:3462176-3462376
chr1	3564397	3564398	MoMoFamID_om037_m001074_UniID_esF7_344kMenters6col_sorted_v320f_b73v3range=1:3462177-3462377
chr1	3565678	3565679	MoMoFamID_om105_m001075_UniID_esF7_344kMenters6col_sorted_v320f_b73v3range=1:3463458-3463658
chr1	3565688	3565689	MoMoFamID_om021_m001076_UniID_esF7_344kMenters6col_sorted_v320f_b73v3range=1:3463468-3463668
chr1	3635235	3635236	MoMoFamID_om104_m001078_UniID_esF7_344kMenters6col_sorted_v320f_b73v3range=1:3541211-3541411
chr1	3635236	3635237	MoMoFamID_om021_m001079_UniID_esF7_344kMenters6col_sorted_v320f_b73v3range=1:3541212-3541412
chr1	3635245	3635246	MoMoFamID_om016_m001080_UniID_esF7_344kMenters6col_sorted_v320f_b73v3range=1:3541221-3541421
chr1	3650541	3650542	MoMoFamID_dym46_m001081_UniID_esF7_344kMenters6col_sorted_v320f_b73v3range=1:3556521-3556721
chr1	3650542	3650543	MoMoFamID_dym65_m001082_UniID_esF7_344kMenters6col_sorted_v320f_b73v3range=1:3556522-3556722
chr1	3650544	3650545	MoMoFamID_om139_m001083_UniID_esF7_344kMenters6col_sorted_v320f_b73v3range=1:3556524-3556724
chr1	3652162	3652163	MoMoFamID_om133_m001084_UniID_esF7_344kMenters6col_sorted_v320f_b73v3range=1:3558142-3558342
chr1	3652163	3652164	MoMoFamID_om012_m001085_UniID_esF7_344kMenters6col_sorted_v320f_b73v3range=1:3558143-3558343
chr1	3652224	3652225	MoMoFamID_om061_m001086_UniID_esF7_344kMenters6col_sorted_v320f_b73v3range=1:3558204-3558404
chr1	3652241	3652242	MoMoFamID_om097_m001087_UniID_esF7_344kMenters6col_sorted_v320f_b73v3range=1:3558221-3558421
chr1	3652310	3652311	MoMoFamID_om002_m001088_UniID_esF7_344kMenters6col_sorted_v320f_b73v3range=1:3558290-3558490
chr1	3652310	3652311	MoMoFamID_om097_m001089_UniID_esF7_344kMenters6col_sorted_v320f_b73v3range=1:3558290-3558490
chr1	3652310	3652311	MoMoFamID_om116_m001090_UniID_esF7_344kMenters6col_sorted_v320f_b73v3range=1:3558290-3558490
chr1	3687625	3687626	MoMoFamID_om055_m001091_UniID_esF7_344kMenters6col_sorted_v320f_b73v3range=1:3594700-3594900
chr1	3731142	3731143	MoMoFamID_om105_m001106_UniID_esF7_344kMenters6col_sorted_v320f_b73v3range=1:3662626-3662826
chr1	3731791	3731792	MoMoFamID_om111_m001105_UniID_esF7_344kMenters6col_sorted_v320f_b73v3range=1:3661977-3662177
chr1	3732682	3732683	MoMoFamID_om091_m001104_UniID_esF7_344kMenters6col_sorted_v320f_b73v3range=1:3661086-3661286
chr1	3732704	3732705	MoMoFamID_om014_m001103_UniID_esF7_344kMenters6col_sorted_v320f_b73v3range=1:3661064-3661264
chr1	3732773	3732774	MoMoFamID_om053_m001102_UniID_esF7_344kMenters6col_sorted_v320f_b73v3range=1:3660995-3661195
chr1	3732780	3732781	MoMoFamID_dym15_m001101_UniID_esF7_344kMenters6col_sorted_v320f_b73v3range=1:3660988-3661188
chr1	3732797	3732798	MoMoFamID_om042_m001100_UniID_esF7_344kMenters6col_sorted_v320f_b73v3range=1:3660971-3661171
chr1	3762997	3762998	MoMoFamID_om068_m001092_UniID_esF7_344kMenters6col_sorted_v320f_b73v3range=1:3639168-3639368
chr1	3763001	3763002	MoMoFamID_om068_m001093_UniID_esF7_344kMenters6col_sorted_v320f_b73v3range=1:3639172-3639372
chr1	3769290	3769291	MoMoFamID_om058_m001094_UniID_esF7_344kMenters6col_sorted_v320f_b73v3range=1:3645461-3645661
chr1	3769290	3769291	MoMoFamID_om058_m001095_UniID_esF7_344kMenters6col_sorted_v320f_b73v3range=1:3645461-3645661
chr1	3769292	3769293	MoMoFamID_dym31_m001096_UniID_esF7_344kMenters6col_sorted_v320f_b73v3range=1:3645463-3645663
chr1	3769292	3769293	MoMoFamID_dym31_m001097_UniID_esF7_344kMenters6col_sorted_v320f_b73v3range=1:3645463-3645663
chr1	3769292	3769293	MoMoFamID_om131_m001098_UniID_esF7_344kMenters6col_sorted_v320f_b73v3range=1:3645463-3645663
chr1	3769292	3769293	MoMoFamID_om131_m001099_UniID_esF7_344kMenters6col_sorted_v320f_b73v3range=1:3645463-3645663
chr1	3787515	3787516	MoMoFamID_dym71_m001107_UniID_esF7_344kMenters6col_sorted_v320f_b73v3range=1:3692909-3693109
chr1	3787515	3787516	MoMoFamID_om023_m001108_UniID_esF7_344kMenters6col_sorted_v320f_b73v3range=1:3692909-3693109
chr1	3787522	3787523	MoMoFamID_dym64_m001109_UniID_esF7_344kMenters6col_sorted_v320f_b73v3range=1:3692916-3693116
chr1	3787524	3787525	MoMoFamID_om070_m001110_UniID_esF7_344kMenters6col_sorted_v320f_b73v3range=1:3692918-3693118
chr1	3787524	3787525	MoMoFamID_om070_m001111_UniID_esF7_344kMenters6col_sorted_v320f_b73v3range=1:3692918-3693118
chr1	3789359	3789360	MoMoFamID_om102_m001112_UniID_esF7_344kMenters6col_sorted_v320f_b73v3range=1:3694753-3694953
chr1	3789359	3789360	MoMoFamID_om102_m001113_UniID_esF7_344kMenters6col_sorted_v320f_b73v3range=1:3694753-3694953
chr1	3789361	3789362	MoMoFamID_dym71_m001114_UniID_esF7_344kMenters6col_sorted_v320f_b73v3range=1:3694755-3694955
chr1	3789361	3789362	MoMoFamID_om023_m001115_UniID_esF7_344kMenters6col_sorted_v320f_b73v3range=1:3694755-3694955
chr1	3789363	3789364	MoMoFamID_om007_m001116_UniID_esF7_344kMenters6col_sorted_v320f_b73v3range=1:3694757-3694957
chr1	3789368	3789369	MoMoFamID_om042_m001117_UniID_esF7_344kMenters6col_sorted_v320f_b73v3range=1:3694762-3694962
chr1	3789433	3789434	MoMoFamID_om075_m001118_UniID_esF7_344kMenters6col_sorted_v320f_b73v3range=1:3694827-3695027
chr1	3789602	3789603	MoMoFamID_om102_m001119_UniID_esF7_344kMenters6col_sorted_v320f_b73v3range=1:3694996-3695196
chr1	3789602	3789603	MoMoFamID_om102_m001120_UniID_esF7_344kMenters6col_sorted_v320f_b73v3range=1:3694996-3695196
chr1	3789652	3789653	MoMoFamID_om003_m001121_UniID_esF7_344kMenters6col_sorted_v320f_b73v3range=1:3695046-3695246
chr1	3789743	3789744	MoMoFamID_dym16_m001122_UniID_esF7_344kMenters6col_sorted_v320f_b73v3range=1:3695137-3695337
chr1	3789744	3789745	MoMoFamID_dym01_m001123_UniID_esF7_344kMenters6col_sorted_v320f_b73v3range=1:3695138-3695338
chr1	3789744	3789745	MoMoFamID_dym12_m001124_UniID_esF7_344kMenters6col_sorted_v320f_b73v3range=1:3695138-3695338
chr1	3789745	3789746	MoMoFamID_dym16_m001125_UniID_esF7_344kMenters6col_sorted_v320f_b73v3range=1:3695139-3695339
chr1	3789745	3789746	MoMoFamID_dym58_m001126_UniID_esF7_344kMenters6col_sorted_v320f_b73v3range=1:3695139-3695339
chr1	3789746	3789747	MoMoFamID_dym01_m001127_UniID_esF7_344kMenters6col_sorted_v320f_b73v3range=1:3695140-3695340
chr1	3789746	3789747	MoMoFamID_dym21_m001128_UniID_esF7_344kMenters6col_sorted_v320f_b73v3range=1:3695140-3695340
chr1	3789747	3789748	MoMoFamID_dym16_m001129_UniID_esF7_344kMenters6col_sorted_v320f_b73v3range=1:3695141-3695341
chr1	3789747	3789748	MoMoFamID_dym36_m001130_UniID_esF7_344kMenters6col_sorted_v320f_b73v3range=1:3695141-3695341
chr1	3789749	3789750	MoMoFamID_om127_m001131_UniID_esF7_344kMenters6col_sorted_v320f_b73v3range=1:3695143-3695343
chr1	3789751	3789752	MoMoFamID_om117_m001132_UniID_esF7_344kMenters6col_sorted_v320f_b73v3range=1:3695145-3695345
chr1	3789754	3789755	MoMoFamID_om127_m001133_UniID_esF7_344kMenters6col_sorted_v320f_b73v3range=1:3695148-3695348
chr1	3790338	3790339	MoMoFamID_om121_m001134_UniID_esF7_344kMenters6col_sorted_v320f_b73v3range=1:3695732-3695932
chr1	3790400	3790401	MoMoFamID_om039_m001135_UniID_esF7_344kMenters6col_sorted_v320f_b73v3range=1:3695794-3695994
chr1	3790402	3790403	MoMoFamID_dym05_m001136_UniID_esF7_344kMenters6col_sorted_v320f_b73v3range=1:3695796-3695996
chr1	3790405	3790406	MoMoFamID_om129_m001137_UniID_esF7_344kMenters6col_sorted_v320f_b73v3range=1:3695799-3695999
chr1	3790409	3790410	MoMoFamID_om134_m001138_UniID_esF7_344kMenters6col_sorted_v320f_b73v3range=1:3695803-3696003
chr1	3790409	3790410	MoMoFamID_om134_m001139_UniID_esF7_344kMenters6col_sorted_v320f_b73v3range=1:3695803-3696003
chr1	3790490	3790491	MoMoFamID_om053_m001140_UniID_esF7_344kMenters6col_sorted_v320f_b73v3range=1:3695884-3696084
chr1	3790495	3790496	MoMoFamID_om120_m001141_UniID_esF7_344kMenters6col_sorted_v320f_b73v3range=1:3695889-3696089
chr1	3790497	3790498	MoMoFamID_dym15_m001142_UniID_esF7_344kMenters6col_sorted_v320f_b73v3range=1:3695891-3696091
chr1	3798375	3798376	MoMoFamID_om025_m001143_UniID_esF7_344kMenters6col_sorted_v320f_b73v3range=1:3703769-3703969
chr1	3798375	3798376	MoMoFamID_om088_m001144_UniID_esF7_344kMenters6col_sorted_v320f_b73v3range=1:3703769-3703969
chr1	3833385	3833386	MoMoFamID_om124_m001145_UniID_esF7_344kMenters6col_sorted_v320f_b73v3range=1:3723871-3724071
chr1	3836823	3836824	MoMoFamID_om039_m001146_UniID_esF7_344kMenters6col_sorted_v320f_b73v3range=1:3727309-3727509
chr1	3840593	3840594	MoMoFamID_dym22_m001147_UniID_esF7_344kMenters6col_sorted_v320f_b73v3range=1:3731079-3731279
chr1	3840593	3840594	MoMoFamID_dym25_m001148_UniID_esF7_344kMenters6col_sorted_v320f_b73v3range=1:3731079-3731279
chr1	3840594	3840595	MoMoFamID_dym55_m001149_UniID_esF7_344kMenters6col_sorted_v320f_b73v3range=1:3731080-3731280
chr1	3840595	3840596	MoMoFamID_om041_m001150_UniID_esF7_344kMenters6col_sorted_v320f_b73v3range=1:3731081-3731281
chr1	3840596	3840597	MoMoFamID_om057_m001151_UniID_esF7_344kMenters6col_sorted_v320f_b73v3range=1:3731082-3731282
chr1	3840597	3840598	MoMoFamID_om002_m001152_UniID_esF7_344kMenters6col_sorted_v320f_b73v3range=1:3731083-3731283
chr1	3840597	3840598	MoMoFamID_om097_m001153_UniID_esF7_344kMenters6col_sorted_v320f_b73v3range=1:3731083-3731283
chr1	3840597	3840598	MoMoFamID_om116_m001154_UniID_esF7_344kMenters6col_sorted_v320f_b73v3range=1:3731083-3731283
chr1	3841765	3841766	MoMoFamID_dym63_m001155_UniID_esF7_344kMenters6col_sorted_v320f_b73v3range=1:3732251-3732451
chr1	3842341	3842342	MoMoFamID_om100_m001156_UniID_esF7_344kMenters6col_sorted_v320f_b73v3range=1:3732827-3733027
chr1	3842343	3842344	MoMoFamID_dym08_m001157_UniID_esF7_344kMenters6col_sorted_v320f_b73v3range=1:3732829-3733029
chr1	3842436	3842437	MoMoFamID_om039_m001158_UniID_esF7_344kMenters6col_sorted_v320f_b73v3range=1:3732922-3733122
chr1	3845586	3845587	MoMoFamID_om137_m001159_UniID_esF7_344kMenters6col_sorted_v320f_b73v3range=1:3736072-3736272
chr1	3845590	3845591	MoMoFamID_dym27_m001160_UniID_esF7_344kMenters6col_sorted_v320f_b73v3range=1:3736076-3736276
chr1	3903745	3903746	MoMoFamID_om112_m001161_UniID_esF7_344kMenters6col_sorted_v320f_b73v3range=1:3823957-3824157
chr1	3903832	3903833	MoMoFamID_om002_m001162_UniID_esF7_344kMenters6col_sorted_v320f_b73v3range=1:3824044-3824244
chr1	3903832	3903833	MoMoFamID_om097_m001163_UniID_esF7_344kMenters6col_sorted_v320f_b73v3range=1:3824044-3824244
chr1	3903832	3903833	MoMoFamID_om116_m001164_UniID_esF7_344kMenters6col_sorted_v320f_b73v3range=1:3824044-3824244
chr1	3903840	3903841	MoMoFamID_dym34_m001165_UniID_esF7_344kMenters6col_sorted_v320f_b73v3range=1:3824052-3824252
chr1	3903912	3903913	MoMoFamID_dym05_m001166_UniID_esF7_344kMenters6col_sorted_v320f_b73v3range=1:3824124-3824324
chr1	3903915	3903916	MoMoFamID_dym05_m001167_UniID_esF7_344kMenters6col_sorted_v320f_b73v3range=1:3824127-3824327
chr1	3903992	3903993	MoMoFamID_dym71_m001168_UniID_esF7_344kMenters6col_sorted_v320f_b73v3range=1:3824204-3824404
chr1	3903992	3903993	MoMoFamID_om023_m001169_UniID_esF7_344kMenters6col_sorted_v320f_b73v3range=1:3824204-3824404
chr1	3904004	3904005	MoMoFamID_om102_m001170_UniID_esF7_344kMenters6col_sorted_v320f_b73v3range=1:3824216-3824416
chr1	3904004	3904005	MoMoFamID_om102_m001171_UniID_esF7_344kMenters6col_sorted_v320f_b73v3range=1:3824216-3824416
chr1	3949514	3949515	MoMoFamID_om028_m001172_UniID_esF7_344kMenters6col_sorted_v320f_b73v3range=1:3870106-3870306
chr1	3951251	3951252	MoMoFamID_om039_m001173_UniID_esF7_344kMenters6col_sorted_v320f_b73v3range=1:3871844-3872044
chr1	3951270	3951271	MoMoFamID_dym46_m001174_UniID_esF7_344kMenters6col_sorted_v320f_b73v3range=1:3871863-3872063
chr1	3951283	3951284	MoMoFamID_dym40_m001175_UniID_esF7_344kMenters6col_sorted_v320f_b73v3range=1:3871876-3872076
chr1	3951286	3951287	MoMoFamID_om069_m001176_UniID_esF7_344kMenters6col_sorted_v320f_b73v3range=1:3871879-3872079
chr1	3951334	3951335	MoMoFamID_om114_m001177_UniID_esF7_344kMenters6col_sorted_v320f_b73v3range=1:3871927-3872127
chr1	3951409	3951410	MoMoFamID_dym27_m001178_UniID_esF7_344kMenters6col_sorted_v320f_b73v3range=1:3872002-3872202
chr1	3951413	3951414	MoMoFamID_dym05_m001179_UniID_esF7_344kMenters6col_sorted_v320f_b73v3range=1:3872006-3872206
chr1	3951417	3951418	MoMoFamID_om129_m001180_UniID_esF7_344kMenters6col_sorted_v320f_b73v3range=1:3872010-3872210
chr1	3959707	3959708	MoMoFamID_om049_m001181_UniID_esF7_344kMenters6col_sorted_v320f_b73v3range=1:3880300-3880500
chr1	3959717	3959718	MoMoFamID_om024_m001182_UniID_esF7_344kMenters6col_sorted_v320f_b73v3range=1:3880310-3880510
chr1	3959816	3959817	MoMoFamID_om095_m001183_UniID_esF7_344kMenters6col_sorted_v320f_b73v3range=1:3880409-3880609
chr1	3959844	3959845	MoMoFamID_om045_m001184_UniID_esF7_344kMenters6col_sorted_v320f_b73v3range=1:3880437-3880637
chr1	3959917	3959918	MoMoFamID_om098_m001185_UniID_esF7_344kMenters6col_sorted_v320f_b73v3range=1:3880510-3880710
chr1	3959921	3959922	MoMoFamID_om007_m001186_UniID_esF7_344kMenters6col_sorted_v320f_b73v3range=1:3880514-3880714
chr1	3959926	3959927	MoMoFamID_dym63_m001187_UniID_esF7_344kMenters6col_sorted_v320f_b73v3range=1:3880519-3880719
chr1	3962402	3962403	MoMoFamID_om002_m001188_UniID_esF7_344kMenters6col_sorted_v320f_b73v3range=1:3882995-3883195
chr1	3962402	3962403	MoMoFamID_om097_m001189_UniID_esF7_344kMenters6col_sorted_v320f_b73v3range=1:3882995-3883195
chr1	3962466	3962467	MoMoFamID_om105_m001190_UniID_esF7_344kMenters6col_sorted_v320f_b73v3range=1:3883059-3883259
chr1	3962472	3962473	MoMoFamID_om016_m001191_UniID_esF7_344kMenters6col_sorted_v320f_b73v3range=1:3883065-3883265
chr1	3962475	3962476	MoMoFamID_om003_m001192_UniID_esF7_344kMenters6col_sorted_v320f_b73v3range=1:3883068-3883268
chr1	3962479	3962480	MoMoFamID_dym40_m001193_UniID_esF7_344kMenters6col_sorted_v320f_b73v3range=1:3883072-3883272
chr1	3962482	3962483	MoMoFamID_om122_m001194_UniID_esF7_344kMenters6col_sorted_v320f_b73v3range=1:3883075-3883275
chr1	3962484	3962485	MoMoFamID_dym63_m001195_UniID_esF7_344kMenters6col_sorted_v320f_b73v3range=1:3883077-3883277
chr1	3962486	3962487	MoMoFamID_om079_m001196_UniID_esF7_344kMenters6col_sorted_v320f_b73v3range=1:3883079-3883279
chr1	3962487	3962488	MoMoFamID_dym15_m001197_UniID_esF7_344kMenters6col_sorted_v320f_b73v3range=1:3883080-3883280
chr1	3962488	3962489	MoMoFamID_om112_m001198_UniID_esF7_344kMenters6col_sorted_v320f_b73v3range=1:3883081-3883281
chr1	3962489	3962490	MoMoFamID_dym21_m001199_UniID_esF7_344kMenters6col_sorted_v320f_b73v3range=1:3883082-3883282
chr1	3962580	3962581	MoMoFamID_om059_m001200_UniID_esF7_344kMenters6col_sorted_v320f_b73v3range=1:3883173-3883373
chr1	3962588	3962589	MoMoFamID_om119_m001201_UniID_esF7_344kMenters6col_sorted_v320f_b73v3range=1:3883181-3883381
chr1	3963535	3963536	MoMoFamID_om139_m001202_UniID_esF7_344kMenters6col_sorted_v320f_b73v3range=1:3884128-3884328
chr1	3963536	3963537	MoMoFamID_dym35_m001203_UniID_esF7_344kMenters6col_sorted_v320f_b73v3range=1:3884129-3884329
chr1	3963537	3963538	MoMoFamID_om079_m001204_UniID_esF7_344kMenters6col_sorted_v320f_b73v3range=1:3884130-3884330
chr1	3963539	3963540	MoMoFamID_dym27_m001205_UniID_esF7_344kMenters6col_sorted_v320f_b73v3range=1:3884132-3884332
chr1	3963543	3963544	MoMoFamID_om002_m001206_UniID_esF7_344kMenters6col_sorted_v320f_b73v3range=1:3884136-3884336
chr1	3963543	3963544	MoMoFamID_om060_m001207_UniID_esF7_344kMenters6col_sorted_v320f_b73v3range=1:3884136-3884336
chr1	3963543	3963544	MoMoFamID_om097_m001208_UniID_esF7_344kMenters6col_sorted_v320f_b73v3range=1:3884136-3884336
chr1	3963543	3963544	MoMoFamID_om116_m001209_UniID_esF7_344kMenters6col_sorted_v320f_b73v3range=1:3884136-3884336
chr1	3963544	3963545	MoMoFamID_dym07_m001210_UniID_esF7_344kMenters6col_sorted_v320f_b73v3range=1:3884137-3884337
chr1	3963544	3963545	MoMoFamID_om022_m001211_UniID_esF7_344kMenters6col_sorted_v320f_b73v3range=1:3884137-3884337
chr1	3963545	3963546	MoMoFamID_om057_m001212_UniID_esF7_344kMenters6col_sorted_v320f_b73v3range=1:3884138-3884338
chr1	3963546	3963547	MoMoFamID_dym03_m001213_UniID_esF7_344kMenters6col_sorted_v320f_b73v3range=1:3884139-3884339
chr1	3963546	3963547	MoMoFamID_om041_m001214_UniID_esF7_344kMenters6col_sorted_v320f_b73v3range=1:3884139-3884339
chr1	3963549	3963550	MoMoFamID_dym53_m001215_UniID_esF7_344kMenters6col_sorted_v320f_b73v3range=1:3884142-3884342
chr1	3963695	3963696	MoMoFamID_om106_m001216_UniID_esF7_344kMenters6col_sorted_v320f_b73v3range=1:3884288-3884488
chr1	3963696	3963697	MoMoFamID_dym34_m001217_UniID_esF7_344kMenters6col_sorted_v320f_b73v3range=1:3884289-3884489
chr1	3963699	3963700	MoMoFamID_dym34_m001218_UniID_esF7_344kMenters6col_sorted_v320f_b73v3range=1:3884292-3884492
chr1	3963701	3963702	MoMoFamID_om106_m001219_UniID_esF7_344kMenters6col_sorted_v320f_b73v3range=1:3884294-3884494
chr1	3975358	3975359	MoMoFamID_om007_m001220_UniID_esF7_344kMenters6col_sorted_v320f_b73v3range=1:3895951-3896151
chr1	3975363	3975364	MoMoFamID_om004_m001221_UniID_esF7_344kMenters6col_sorted_v320f_b73v3range=1:3895956-3896156
chr1	3975363	3975364	MoMoFamID_om128_m001222_UniID_esF7_344kMenters6col_sorted_v320f_b73v3range=1:3895956-3896156
chr1	3975363	3975364	MoMoFamID_om140_m001223_UniID_esF7_344kMenters6col_sorted_v320f_b73v3range=1:3895956-3896156
chr1	4078886	4078887	MoMoFamID_dym18_m001224_UniID_esF7_344kMenters6col_sorted_v320f_b73v3range=1:4011789-4011989
chr1	4087263	4087264	MoMoFamID_om109_m001225_UniID_esF7_344kMenters6col_sorted_v320f_b73v3range=1:4031619-4031819
chr1	4087267	4087268	MoMoFamID_om017_m001226_UniID_esF7_344kMenters6col_sorted_v320f_b73v3range=1:4031623-4031823
chr1	4087268	4087269	MoMoFamID_dym26_m001227_UniID_esF7_344kMenters6col_sorted_v320f_b73v3range=1:4031624-4031824
chr1	4089569	4089570	MoMoFamID_om004_m001228_UniID_esF7_344kMenters6col_sorted_v320f_b73v3range=1:4033925-4034125
chr1	4089569	4089570	MoMoFamID_om033_m001229_UniID_esF7_344kMenters6col_sorted_v320f_b73v3range=1:4033925-4034125
chr1	4089569	4089570	MoMoFamID_om128_m001230_UniID_esF7_344kMenters6col_sorted_v320f_b73v3range=1:4033925-4034125
chr1	4089569	4089570	MoMoFamID_om136_m001231_UniID_esF7_344kMenters6col_sorted_v320f_b73v3range=1:4033925-4034125
chr1	4089569	4089570	MoMoFamID_om140_m001232_UniID_esF7_344kMenters6col_sorted_v320f_b73v3range=1:4033925-4034125
chr1	4089585	4089586	MoMoFamID_om002_m001233_UniID_esF7_344kMenters6col_sorted_v320f_b73v3range=1:4033941-4034141
chr1	4089587	4089588	MoMoFamID_dym27_m001234_UniID_esF7_344kMenters6col_sorted_v320f_b73v3range=1:4033943-4034143
chr1	4095202	4095203	MoMoFamID_om011_m001235_UniID_esF7_344kMenters6col_sorted_v320f_b73v3range=1:4039558-4039758
chr1	4095205	4095206	MoMoFamID_om120_m001236_UniID_esF7_344kMenters6col_sorted_v320f_b73v3range=1:4039561-4039761
chr1	4095279	4095280	MoMoFamID_dym45_m001237_UniID_esF7_344kMenters6col_sorted_v320f_b73v3range=1:4039635-4039835
chr1	4095282	4095283	MoMoFamID_om030_m001238_UniID_esF7_344kMenters6col_sorted_v320f_b73v3range=1:4039638-4039838
chr1	4095282	4095283	MoMoFamID_om030_m001239_UniID_esF7_344kMenters6col_sorted_v320f_b73v3range=1:4039638-4039838
chr1	4101298	4101299	MoMoFamID_dym05_m001240_UniID_esF7_344kMenters6col_sorted_v320f_b73v3range=1:4045654-4045854
chr1	4101765	4101766	MoMoFamID_dym09_m001241_UniID_esF7_344kMenters6col_sorted_v320f_b73v3range=1:4046121-4046321
chr1	4101765	4101766	MoMoFamID_dym09_m001242_UniID_esF7_344kMenters6col_sorted_v320f_b73v3range=1:4046121-4046321
chr1	4101769	4101770	MoMoFamID_dym09_m001243_UniID_esF7_344kMenters6col_sorted_v320f_b73v3range=1:4046125-4046325
chr1	4101769	4101770	MoMoFamID_om027_m001244_UniID_esF7_344kMenters6col_sorted_v320f_b73v3range=1:4046125-4046325
chr1	4101769	4101770	MoMoFamID_om027_m001245_UniID_esF7_344kMenters6col_sorted_v320f_b73v3range=1:4046125-4046325
chr1	4101936	4101937	MoMoFamID_om091_m001246_UniID_esF7_344kMenters6col_sorted_v320f_b73v3range=1:4046292-4046492
chr1	4101940	4101941	MoMoFamID_om055_m001247_UniID_esF7_344kMenters6col_sorted_v320f_b73v3range=1:4046296-4046496
chr1	4102168	4102169	MoMoFamID_dym35_m001248_UniID_esF7_344kMenters6col_sorted_v320f_b73v3range=1:4046524-4046724
chr1	4102170	4102171	MoMoFamID_om042_m001249_UniID_esF7_344kMenters6col_sorted_v320f_b73v3range=1:4046526-4046726
chr1	4102170	4102171	MoMoFamID_om098_m001250_UniID_esF7_344kMenters6col_sorted_v320f_b73v3range=1:4046526-4046726
chr1	4104626	4104627	MoMoFamID_dym42_m001251_UniID_esF7_344kMenters6col_sorted_v320f_b73v3range=1:4048982-4049182
chr1	4104632	4104633	MoMoFamID_om003_m001252_UniID_esF7_344kMenters6col_sorted_v320f_b73v3range=1:4048988-4049188
chr1	4105158	4105159	MoMoFamID_om070_m001253_UniID_esF7_344kMenters6col_sorted_v320f_b73v3range=1:4049514-4049714
chr1	4105158	4105159	MoMoFamID_om070_m001254_UniID_esF7_344kMenters6col_sorted_v320f_b73v3range=1:4049514-4049714
chr1	4105686	4105687	MoMoFamID_om129_m001255_UniID_esF7_344kMenters6col_sorted_v320f_b73v3range=1:4050042-4050242
chr1	4105870	4105871	MoMoFamID_om052_m001256_UniID_esF7_344kMenters6col_sorted_v320f_b73v3range=1:4050226-4050426
chr1	4105871	4105872	MoMoFamID_dym44_m001257_UniID_esF7_344kMenters6col_sorted_v320f_b73v3range=1:4050227-4050427
chr1	4105871	4105872	MoMoFamID_dym50_m001258_UniID_esF7_344kMenters6col_sorted_v320f_b73v3range=1:4050227-4050427
chr1	4105871	4105872	MoMoFamID_om104_m001259_UniID_esF7_344kMenters6col_sorted_v320f_b73v3range=1:4050227-4050427
chr1	4105872	4105873	MoMoFamID_dym50_m001260_UniID_esF7_344kMenters6col_sorted_v320f_b73v3range=1:4050228-4050428
chr1	4105872	4105873	MoMoFamID_om074_m001261_UniID_esF7_344kMenters6col_sorted_v320f_b73v3range=1:4050228-4050428
chr1	4105873	4105874	MoMoFamID_dym13_m001262_UniID_esF7_344kMenters6col_sorted_v320f_b73v3range=1:4050229-4050429
chr1	4105873	4105874	MoMoFamID_dym50_m001263_UniID_esF7_344kMenters6col_sorted_v320f_b73v3range=1:4050229-4050429
chr1	4105873	4105874	MoMoFamID_om074_m001264_UniID_esF7_344kMenters6col_sorted_v320f_b73v3range=1:4050229-4050429
chr1	4105874	4105875	MoMoFamID_dym50_m001265_UniID_esF7_344kMenters6col_sorted_v320f_b73v3range=1:4050230-4050430
chr1	4105875	4105876	MoMoFamID_dym18_m001266_UniID_esF7_344kMenters6col_sorted_v320f_b73v3range=1:4050231-4050431
chr1	4105875	4105876	MoMoFamID_dym44_m001267_UniID_esF7_344kMenters6col_sorted_v320f_b73v3range=1:4050231-4050431
chr1	4105875	4105876	MoMoFamID_om052_m001268_UniID_esF7_344kMenters6col_sorted_v320f_b73v3range=1:4050231-4050431
chr1	4109786	4109787	MoMoFamID_om075_m001269_UniID_esF7_344kMenters6col_sorted_v320f_b73v3range=1:4054142-4054342
chr1	4109803	4109804	MoMoFamID_om122_m001270_UniID_esF7_344kMenters6col_sorted_v320f_b73v3range=1:4054159-4054359
chr1	4110066	4110067	MoMoFamID_om021_m001271_UniID_esF7_344kMenters6col_sorted_v320f_b73v3range=1:4054422-4054622
chr1	4118926	4118927	MoMoFamID_dym27_m001272_UniID_esF7_344kMenters6col_sorted_v320f_b73v3range=1:4063280-4063480
chr1	4118926	4118927	MoMoFamID_dym30_m001273_UniID_esF7_344kMenters6col_sorted_v320f_b73v3range=1:4063280-4063480
chr1	4118927	4118928	MoMoFamID_om079_m001274_UniID_esF7_344kMenters6col_sorted_v320f_b73v3range=1:4063281-4063481
chr1	4118943	4118944	MoMoFamID_om058_m001275_UniID_esF7_344kMenters6col_sorted_v320f_b73v3range=1:4063297-4063497
chr1	4118943	4118944	MoMoFamID_om058_m001276_UniID_esF7_344kMenters6col_sorted_v320f_b73v3range=1:4063297-4063497
chr1	4118985	4118986	MoMoFamID_om112_m001277_UniID_esF7_344kMenters6col_sorted_v320f_b73v3range=1:4063339-4063539
chr1	4118989	4118990	MoMoFamID_dym68_m001278_UniID_esF7_344kMenters6col_sorted_v320f_b73v3range=1:4063343-4063543
chr1	4118999	4119000	MoMoFamID_om004_m001279_UniID_esF7_344kMenters6col_sorted_v320f_b73v3range=1:4063353-4063553
chr1	4118999	4119000	MoMoFamID_om128_m001280_UniID_esF7_344kMenters6col_sorted_v320f_b73v3range=1:4063353-4063553
chr1	4118999	4119000	MoMoFamID_om140_m001281_UniID_esF7_344kMenters6col_sorted_v320f_b73v3range=1:4063353-4063553
chr1	4173326	4173327	MoMoFamID_om067_m001282_UniID_esF7_344kMenters6col_sorted_v320f_b73v3range=1:4112529-4112729
chr1	4173339	4173340	MoMoFamID_om075_m001283_UniID_esF7_344kMenters6col_sorted_v320f_b73v3range=1:4112542-4112742
chr1	4173344	4173345	MoMoFamID_om033_m001284_UniID_esF7_344kMenters6col_sorted_v320f_b73v3range=1:4112547-4112747
chr1	4173344	4173345	MoMoFamID_om123_m001285_UniID_esF7_344kMenters6col_sorted_v320f_b73v3range=1:4112547-4112747
chr1	4173786	4173787	MoMoFamID_om079_m001286_UniID_esF7_344kMenters6col_sorted_v320f_b73v3range=1:4112989-4113189
chr1	4173790	4173791	MoMoFamID_om004_m001287_UniID_esF7_344kMenters6col_sorted_v320f_b73v3range=1:4112993-4113193
chr1	4173790	4173791	MoMoFamID_om128_m001288_UniID_esF7_344kMenters6col_sorted_v320f_b73v3range=1:4112993-4113193
chr1	4173790	4173791	MoMoFamID_om140_m001289_UniID_esF7_344kMenters6col_sorted_v320f_b73v3range=1:4112993-4113193
chr1	4173791	4173792	MoMoFamID_dym68_m001290_UniID_esF7_344kMenters6col_sorted_v320f_b73v3range=1:4112994-4113194
chr1	4173796	4173797	MoMoFamID_om139_m001291_UniID_esF7_344kMenters6col_sorted_v320f_b73v3range=1:4112999-4113199
chr1	4173799	4173800	MoMoFamID_dym07_m001292_UniID_esF7_344kMenters6col_sorted_v320f_b73v3range=1:4113002-4113202
chr1	4173799	4173800	MoMoFamID_om081_m001293_UniID_esF7_344kMenters6col_sorted_v320f_b73v3range=1:4113002-4113202
chr1	4177065	4177066	MoMoFamID_dym56_m001294_UniID_esF7_344kMenters6col_sorted_v320f_b73v3range=1:4116268-4116468
chr1	4200132	4200133	MoMoFamID_om071_m001295_UniID_esF7_344kMenters6col_sorted_v320f_b73v3range=1:4139336-4139536
chr1	4270758	4270759	MoMoFamID_dym44_m001296_UniID_esF7_344kMenters6col_sorted_v320f_b73v3range=1:4204086-4204286
chr1	4270758	4270759	MoMoFamID_dym50_m001297_UniID_esF7_344kMenters6col_sorted_v320f_b73v3range=1:4204086-4204286
chr1	4270759	4270760	MoMoFamID_dym26_m001298_UniID_esF7_344kMenters6col_sorted_v320f_b73v3range=1:4204087-4204287
chr1	4270759	4270760	MoMoFamID_dym41_m001299_UniID_esF7_344kMenters6col_sorted_v320f_b73v3range=1:4204087-4204287
chr1	4270759	4270760	MoMoFamID_dym61_m001300_UniID_esF7_344kMenters6col_sorted_v320f_b73v3range=1:4204087-4204287
chr1	4270760	4270761	MoMoFamID_dym44_m001301_UniID_esF7_344kMenters6col_sorted_v320f_b73v3range=1:4204088-4204288
chr1	4270760	4270761	MoMoFamID_dym61_m001302_UniID_esF7_344kMenters6col_sorted_v320f_b73v3range=1:4204088-4204288
chr1	4270760	4270761	MoMoFamID_om017_m001303_UniID_esF7_344kMenters6col_sorted_v320f_b73v3range=1:4204088-4204288
chr1	4298212	4298213	MoMoFamID_om139_m001304_UniID_esF7_344kMenters6col_sorted_v320f_b73v3range=1:4239645-4239845
chr1	4298215	4298216	MoMoFamID_dym67_m001305_UniID_esF7_344kMenters6col_sorted_v320f_b73v3range=1:4239648-4239848
chr1	4298217	4298218	MoMoFamID_dym67_m001306_UniID_esF7_344kMenters6col_sorted_v320f_b73v3range=1:4239650-4239850
chr1	4298385	4298386	MoMoFamID_om064_m001307_UniID_esF7_344kMenters6col_sorted_v320f_b73v3range=1:4239818-4240018
chr1	4298388	4298389	MoMoFamID_dym33_m001308_UniID_esF7_344kMenters6col_sorted_v320f_b73v3range=1:4239821-4240021
chr1	4298391	4298392	MoMoFamID_om048_m001309_UniID_esF7_344kMenters6col_sorted_v320f_b73v3range=1:4239824-4240024
chr1	4298394	4298395	MoMoFamID_om041_m001310_UniID_esF7_344kMenters6col_sorted_v320f_b73v3range=1:4239827-4240027
chr1	4355206	4355207	MoMoFamID_om116_m001311_UniID_esF7_344kMenters6col_sorted_v320f_b73v3range=1:4281794-4281994
chr1	4355215	4355216	MoMoFamID_om132_m001312_UniID_esF7_344kMenters6col_sorted_v320f_b73v3range=1:4281803-4282003
chr1	4360482	4360483	MoMoFamID_om139_m001313_UniID_esF7_344kMenters6col_sorted_v320f_b73v3range=1:4287070-4287270
chr1	4360487	4360488	MoMoFamID_dym19_m001314_UniID_esF7_344kMenters6col_sorted_v320f_b73v3range=1:4287075-4287275
chr1	4360488	4360489	MoMoFamID_dym11_m001315_UniID_esF7_344kMenters6col_sorted_v320f_b73v3range=1:4287076-4287276
chr1	4360488	4360489	MoMoFamID_dym47_m001316_UniID_esF7_344kMenters6col_sorted_v320f_b73v3range=1:4287076-4287276
chr1	4360488	4360489	MoMoFamID_dym72_m001317_UniID_esF7_344kMenters6col_sorted_v320f_b73v3range=1:4287076-4287276
chr1	4360489	4360490	MoMoFamID_dym19_m001318_UniID_esF7_344kMenters6col_sorted_v320f_b73v3range=1:4287077-4287277
chr1	4360489	4360490	MoMoFamID_dym73_m001319_UniID_esF7_344kMenters6col_sorted_v320f_b73v3range=1:4287077-4287277
chr1	4360490	4360491	MoMoFamID_dym04_m001320_UniID_esF7_344kMenters6col_sorted_v320f_b73v3range=1:4287078-4287278
chr1	4360490	4360491	MoMoFamID_dym11_m001321_UniID_esF7_344kMenters6col_sorted_v320f_b73v3range=1:4287078-4287278
chr1	4360490	4360491	MoMoFamID_dym12_m001322_UniID_esF7_344kMenters6col_sorted_v320f_b73v3range=1:4287078-4287278
chr1	4360490	4360491	MoMoFamID_dym47_m001323_UniID_esF7_344kMenters6col_sorted_v320f_b73v3range=1:4287078-4287278
chr1	4360490	4360491	MoMoFamID_dym66_m001324_UniID_esF7_344kMenters6col_sorted_v320f_b73v3range=1:4287078-4287278
chr1	4360490	4360491	MoMoFamID_dym72_m001325_UniID_esF7_344kMenters6col_sorted_v320f_b73v3range=1:4287078-4287278
chr1	4360491	4360492	MoMoFamID_dym16_m001326_UniID_esF7_344kMenters6col_sorted_v320f_b73v3range=1:4287079-4287279
chr1	4360491	4360492	MoMoFamID_dym19_m001327_UniID_esF7_344kMenters6col_sorted_v320f_b73v3range=1:4287079-4287279
chr1	4360491	4360492	MoMoFamID_dym36_m001328_UniID_esF7_344kMenters6col_sorted_v320f_b73v3range=1:4287079-4287279
chr1	4360491	4360492	MoMoFamID_dym58_m001329_UniID_esF7_344kMenters6col_sorted_v320f_b73v3range=1:4287079-4287279
chr1	4360491	4360492	MoMoFamID_dym73_m001330_UniID_esF7_344kMenters6col_sorted_v320f_b73v3range=1:4287079-4287279
chr1	4360491	4360492	MoMoFamID_dym74_m001331_UniID_esF7_344kMenters6col_sorted_v320f_b73v3range=1:4287079-4287279
chr1	4360617	4360618	MoMoFamID_om062_m001332_UniID_esF7_344kMenters6col_sorted_v320f_b73v3range=1:4287205-4287405
chr1	4378212	4378213	MoMoFamID_om048_m001333_UniID_esF7_344kMenters6col_sorted_v320f_b73v3range=1:4306727-4306927
chr1	4378215	4378216	MoMoFamID_om139_m001334_UniID_esF7_344kMenters6col_sorted_v320f_b73v3range=1:4306730-4306930
chr1	4378820	4378821	MoMoFamID_dym53_m001335_UniID_esF7_344kMenters6col_sorted_v320f_b73v3range=1:4307335-4307535
chr1	4378823	4378824	MoMoFamID_om041_m001336_UniID_esF7_344kMenters6col_sorted_v320f_b73v3range=1:4307338-4307538
chr1	4378824	4378825	MoMoFamID_om057_m001337_UniID_esF7_344kMenters6col_sorted_v320f_b73v3range=1:4307339-4307539
chr1	4378825	4378826	MoMoFamID_om002_m001338_UniID_esF7_344kMenters6col_sorted_v320f_b73v3range=1:4307340-4307540
chr1	4378825	4378826	MoMoFamID_om097_m001339_UniID_esF7_344kMenters6col_sorted_v320f_b73v3range=1:4307340-4307540
chr1	4378825	4378826	MoMoFamID_om116_m001340_UniID_esF7_344kMenters6col_sorted_v320f_b73v3range=1:4307340-4307540
chr1	4378829	4378830	MoMoFamID_om119_m001341_UniID_esF7_344kMenters6col_sorted_v320f_b73v3range=1:4307344-4307544
chr1	4378887	4378888	MoMoFamID_om003_m001342_UniID_esF7_344kMenters6col_sorted_v320f_b73v3range=1:4307402-4307602
chr1	4378921	4378922	MoMoFamID_om081_m001343_UniID_esF7_344kMenters6col_sorted_v320f_b73v3range=1:4307436-4307636
chr1	4378922	4378923	MoMoFamID_dym68_m001344_UniID_esF7_344kMenters6col_sorted_v320f_b73v3range=1:4307437-4307637
chr1	4448067	4448068	MoMoFamID_om002_m001345_UniID_esF7_344kMenters6col_sorted_v320f_b73v3range=1:4347592-4347792
chr1	4448067	4448068	MoMoFamID_om097_m001346_UniID_esF7_344kMenters6col_sorted_v320f_b73v3range=1:4347592-4347792
chr1	4448067	4448068	MoMoFamID_om116_m001347_UniID_esF7_344kMenters6col_sorted_v320f_b73v3range=1:4347592-4347792
chr1	4452501	4452502	MoMoFamID_om075_m001348_UniID_esF7_344kMenters6col_sorted_v320f_b73v3range=1:4352022-4352222
chr1	4453099	4453100	MoMoFamID_dym65_m001349_UniID_esF7_344kMenters6col_sorted_v320f_b73v3range=1:4352620-4352820
chr1	4453100	4453101	MoMoFamID_dym46_m001350_UniID_esF7_344kMenters6col_sorted_v320f_b73v3range=1:4352621-4352821
chr1	4453101	4453102	MoMoFamID_dym65_m001351_UniID_esF7_344kMenters6col_sorted_v320f_b73v3range=1:4352622-4352822
chr1	4453202	4453203	MoMoFamID_dym62_m001352_UniID_esF7_344kMenters6col_sorted_v320f_b73v3range=1:4352723-4352923
chr1	4453202	4453203	MoMoFamID_om004_m001353_UniID_esF7_344kMenters6col_sorted_v320f_b73v3range=1:4352723-4352923
chr1	4453202	4453203	MoMoFamID_om128_m001354_UniID_esF7_344kMenters6col_sorted_v320f_b73v3range=1:4352723-4352923
chr1	4453202	4453203	MoMoFamID_om140_m001355_UniID_esF7_344kMenters6col_sorted_v320f_b73v3range=1:4352723-4352923
chr1	4453206	4453207	MoMoFamID_om010_m001356_UniID_esF7_344kMenters6col_sorted_v320f_b73v3range=1:4352727-4352927
chr1	4453537	4453538	MoMoFamID_om068_m001357_UniID_esF7_344kMenters6col_sorted_v320f_b73v3range=1:4353058-4353258
chr1	4453547	4453548	MoMoFamID_om128_m001358_UniID_esF7_344kMenters6col_sorted_v320f_b73v3range=1:4353068-4353268
chr1	4453547	4453548	MoMoFamID_om140_m001359_UniID_esF7_344kMenters6col_sorted_v320f_b73v3range=1:4353068-4353268
chr1	4489654	4489655	MoMoFamID_dym75_m001360_UniID_esF7_344kMenters6col_sorted_v320f_b73v3range=1:4438960-4439160
chr1	4489655	4489656	MoMoFamID_dym27_m001361_UniID_esF7_344kMenters6col_sorted_v320f_b73v3range=1:4438961-4439161
chr1	4489656	4489657	MoMoFamID_dym08_m001362_UniID_esF7_344kMenters6col_sorted_v320f_b73v3range=1:4438962-4439162
chr1	4489657	4489658	MoMoFamID_dym64_m001363_UniID_esF7_344kMenters6col_sorted_v320f_b73v3range=1:4438963-4439163
chr1	4489658	4489659	MoMoFamID_dym59_m001364_UniID_esF7_344kMenters6col_sorted_v320f_b73v3range=1:4438964-4439164
chr1	4489826	4489827	MoMoFamID_om095_m001365_UniID_esF7_344kMenters6col_sorted_v320f_b73v3range=1:4439132-4439332
chr1	4493923	4493924	MoMoFamID_om129_m001366_UniID_esF7_344kMenters6col_sorted_v320f_b73v3range=1:4443229-4443429
chr1	4493931	4493932	MoMoFamID_om116_m001367_UniID_esF7_344kMenters6col_sorted_v320f_b73v3range=1:4443237-4443437
chr1	4496951	4496952	MoMoFamID_om064_m001368_UniID_esF7_344kMenters6col_sorted_v320f_b73v3range=1:4446257-4446457
chr1	4496954	4496955	MoMoFamID_om021_m001369_UniID_esF7_344kMenters6col_sorted_v320f_b73v3range=1:4446260-4446460
chr1	4543114	4543115	MoMoFamID_om101_m001370_UniID_esF7_344kMenters6col_sorted_v320f_b73v3range=1:4504974-4505174
chr1	4543128	4543129	MoMoFamID_om090_m001371_UniID_esF7_344kMenters6col_sorted_v320f_b73v3range=1:4504988-4505188
chr1	4543131	4543132	MoMoFamID_om021_m001372_UniID_esF7_344kMenters6col_sorted_v320f_b73v3range=1:4504991-4505191
chr1	4543145	4543146	MoMoFamID_om048_m001373_UniID_esF7_344kMenters6col_sorted_v320f_b73v3range=1:4505005-4505205
chr1	4543222	4543223	MoMoFamID_om039_m001374_UniID_esF7_344kMenters6col_sorted_v320f_b73v3range=1:4505082-4505282
chr1	4543244	4543245	MoMoFamID_om128_m001375_UniID_esF7_344kMenters6col_sorted_v320f_b73v3range=1:4505104-4505304
chr1	4543244	4543245	MoMoFamID_om140_m001376_UniID_esF7_344kMenters6col_sorted_v320f_b73v3range=1:4505104-4505304
chr1	4543844	4543845	MoMoFamID_dym57_m001377_UniID_esF7_344kMenters6col_sorted_v320f_b73v3range=1:4505704-4505904
chr1	4546096	4546097	MoMoFamID_dym08_m001378_UniID_esF7_344kMenters6col_sorted_v320f_b73v3range=1:4507956-4508156
chr1	4546099	4546100	MoMoFamID_dym59_m001379_UniID_esF7_344kMenters6col_sorted_v320f_b73v3range=1:4507959-4508159
chr1	4548278	4548279	MoMoFamID_om088_m001380_UniID_esF7_344kMenters6col_sorted_v320f_b73v3range=1:4510139-4510339
chr1	4548279	4548280	MoMoFamID_om109_m001381_UniID_esF7_344kMenters6col_sorted_v320f_b73v3range=1:4510140-4510340
chr1	4549511	4549512	MoMoFamID_om139_m001382_UniID_esF7_344kMenters6col_sorted_v320f_b73v3range=1:4511372-4511572
chr1	4549513	4549514	MoMoFamID_dym35_m001383_UniID_esF7_344kMenters6col_sorted_v320f_b73v3range=1:4511374-4511574
chr1	4549514	4549515	MoMoFamID_dym68_m001384_UniID_esF7_344kMenters6col_sorted_v320f_b73v3range=1:4511375-4511575
chr1	4549514	4549515	MoMoFamID_om079_m001385_UniID_esF7_344kMenters6col_sorted_v320f_b73v3range=1:4511375-4511575
chr1	4549515	4549516	MoMoFamID_dym35_m001386_UniID_esF7_344kMenters6col_sorted_v320f_b73v3range=1:4511376-4511576
chr1	4549516	4549517	MoMoFamID_om139_m001387_UniID_esF7_344kMenters6col_sorted_v320f_b73v3range=1:4511377-4511577
chr1	4549517	4549518	MoMoFamID_dym27_m001388_UniID_esF7_344kMenters6col_sorted_v320f_b73v3range=1:4511378-4511578
chr1	4549517	4549518	MoMoFamID_dym55_m001389_UniID_esF7_344kMenters6col_sorted_v320f_b73v3range=1:4511378-4511578
chr1	4549518	4549519	MoMoFamID_dym08_m001390_UniID_esF7_344kMenters6col_sorted_v320f_b73v3range=1:4511379-4511579
chr1	4549520	4549521	MoMoFamID_dym10_m001391_UniID_esF7_344kMenters6col_sorted_v320f_b73v3range=1:4511381-4511581
chr1	4549520	4549521	MoMoFamID_dym55_m001392_UniID_esF7_344kMenters6col_sorted_v320f_b73v3range=1:4511381-4511581
chr1	4549520	4549521	MoMoFamID_dym67_m001393_UniID_esF7_344kMenters6col_sorted_v320f_b73v3range=1:4511381-4511581
chr1	4549522	4549523	MoMoFamID_dym67_m001394_UniID_esF7_344kMenters6col_sorted_v320f_b73v3range=1:4511383-4511583
chr1	4549524	4549525	MoMoFamID_dym08_m001395_UniID_esF7_344kMenters6col_sorted_v320f_b73v3range=1:4511385-4511585
chr1	4549524	4549525	MoMoFamID_dym67_m001396_UniID_esF7_344kMenters6col_sorted_v320f_b73v3range=1:4511385-4511585
chr1	4549525	4549526	MoMoFamID_dym75_m001397_UniID_esF7_344kMenters6col_sorted_v320f_b73v3range=1:4511386-4511586
chr1	4549526	4549527	MoMoFamID_om139_m001398_UniID_esF7_344kMenters6col_sorted_v320f_b73v3range=1:4511387-4511587
chr1	4550613	4550614	MoMoFamID_om121_m001399_UniID_esF7_344kMenters6col_sorted_v320f_b73v3range=1:4512474-4512674
chr1	4613842	4613843	MoMoFamID_dym01_m001400_UniID_esF7_344kMenters6col_sorted_v320f_b73v3range=1:4540505-4540705
chr1	4613842	4613843	MoMoFamID_dym11_m001401_UniID_esF7_344kMenters6col_sorted_v320f_b73v3range=1:4540505-4540705
chr1	4613842	4613843	MoMoFamID_dym12_m001402_UniID_esF7_344kMenters6col_sorted_v320f_b73v3range=1:4540505-4540705
chr1	4613842	4613843	MoMoFamID_dym21_m001403_UniID_esF7_344kMenters6col_sorted_v320f_b73v3range=1:4540505-4540705
chr1	4613842	4613843	MoMoFamID_dym47_m001404_UniID_esF7_344kMenters6col_sorted_v320f_b73v3range=1:4540505-4540705
chr1	4613842	4613843	MoMoFamID_dym66_m001405_UniID_esF7_344kMenters6col_sorted_v320f_b73v3range=1:4540505-4540705
chr1	4613842	4613843	MoMoFamID_dym72_m001406_UniID_esF7_344kMenters6col_sorted_v320f_b73v3range=1:4540505-4540705
chr1	4613843	4613844	MoMoFamID_dym16_m001407_UniID_esF7_344kMenters6col_sorted_v320f_b73v3range=1:4540506-4540706
chr1	4613843	4613844	MoMoFamID_dym19_m001408_UniID_esF7_344kMenters6col_sorted_v320f_b73v3range=1:4540506-4540706
chr1	4613843	4613844	MoMoFamID_dym20_m001409_UniID_esF7_344kMenters6col_sorted_v320f_b73v3range=1:4540506-4540706
chr1	4613843	4613844	MoMoFamID_dym36_m001410_UniID_esF7_344kMenters6col_sorted_v320f_b73v3range=1:4540506-4540706
chr1	4613843	4613844	MoMoFamID_dym58_m001411_UniID_esF7_344kMenters6col_sorted_v320f_b73v3range=1:4540506-4540706
chr1	4613843	4613844	MoMoFamID_dym73_m001412_UniID_esF7_344kMenters6col_sorted_v320f_b73v3range=1:4540506-4540706
chr1	4613844	4613845	MoMoFamID_dym01_m001413_UniID_esF7_344kMenters6col_sorted_v320f_b73v3range=1:4540507-4540707
chr1	4613844	4613845	MoMoFamID_dym11_m001414_UniID_esF7_344kMenters6col_sorted_v320f_b73v3range=1:4540507-4540707
chr1	4613844	4613845	MoMoFamID_dym12_m001415_UniID_esF7_344kMenters6col_sorted_v320f_b73v3range=1:4540507-4540707
chr1	4613844	4613845	MoMoFamID_dym21_m001416_UniID_esF7_344kMenters6col_sorted_v320f_b73v3range=1:4540507-4540707
chr1	4613844	4613845	MoMoFamID_dym47_m001417_UniID_esF7_344kMenters6col_sorted_v320f_b73v3range=1:4540507-4540707
chr1	4613844	4613845	MoMoFamID_dym72_m001418_UniID_esF7_344kMenters6col_sorted_v320f_b73v3range=1:4540507-4540707
chr1	4613845	4613846	MoMoFamID_dym16_m001419_UniID_esF7_344kMenters6col_sorted_v320f_b73v3range=1:4540508-4540708
chr1	4613845	4613846	MoMoFamID_dym19_m001420_UniID_esF7_344kMenters6col_sorted_v320f_b73v3range=1:4540508-4540708
chr1	4613845	4613846	MoMoFamID_dym36_m001421_UniID_esF7_344kMenters6col_sorted_v320f_b73v3range=1:4540508-4540708
chr1	4613845	4613846	MoMoFamID_dym58_m001422_UniID_esF7_344kMenters6col_sorted_v320f_b73v3range=1:4540508-4540708
chr1	4613845	4613846	MoMoFamID_dym73_m001423_UniID_esF7_344kMenters6col_sorted_v320f_b73v3range=1:4540508-4540708
chr1	4613846	4613847	MoMoFamID_dym01_m001424_UniID_esF7_344kMenters6col_sorted_v320f_b73v3range=1:4540509-4540709
chr1	4613846	4613847	MoMoFamID_dym12_m001425_UniID_esF7_344kMenters6col_sorted_v320f_b73v3range=1:4540509-4540709
chr1	4613846	4613847	MoMoFamID_dym21_m001426_UniID_esF7_344kMenters6col_sorted_v320f_b73v3range=1:4540509-4540709
chr1	4613846	4613847	MoMoFamID_dym66_m001427_UniID_esF7_344kMenters6col_sorted_v320f_b73v3range=1:4540509-4540709
chr1	4613846	4613847	MoMoFamID_dym72_m001428_UniID_esF7_344kMenters6col_sorted_v320f_b73v3range=1:4540509-4540709
chr1	4613847	4613848	MoMoFamID_dym16_m001429_UniID_esF7_344kMenters6col_sorted_v320f_b73v3range=1:4540510-4540710
chr1	4613847	4613848	MoMoFamID_dym36_m001430_UniID_esF7_344kMenters6col_sorted_v320f_b73v3range=1:4540510-4540710
chr1	4613847	4613848	MoMoFamID_dym58_m001431_UniID_esF7_344kMenters6col_sorted_v320f_b73v3range=1:4540510-4540710
chr1	4613847	4613848	MoMoFamID_dym73_m001432_UniID_esF7_344kMenters6col_sorted_v320f_b73v3range=1:4540510-4540710
chr1	4613848	4613849	MoMoFamID_dym01_m001433_UniID_esF7_344kMenters6col_sorted_v320f_b73v3range=1:4540511-4540711
chr1	4613848	4613849	MoMoFamID_dym12_m001434_UniID_esF7_344kMenters6col_sorted_v320f_b73v3range=1:4540511-4540711
chr1	4613848	4613849	MoMoFamID_dym21_m001435_UniID_esF7_344kMenters6col_sorted_v320f_b73v3range=1:4540511-4540711
chr1	4613849	4613850	MoMoFamID_om090_m001436_UniID_esF7_344kMenters6col_sorted_v320f_b73v3range=1:4540512-4540712
chr1	4613854	4613855	MoMoFamID_om011_m001437_UniID_esF7_344kMenters6col_sorted_v320f_b73v3range=1:4540517-4540717
chr1	4617382	4617383	MoMoFamID_om048_m001438_UniID_esF7_344kMenters6col_sorted_v320f_b73v3range=1:4544135-4544335
chr1	4617388	4617389	MoMoFamID_om138_m001439_UniID_esF7_344kMenters6col_sorted_v320f_b73v3range=1:4544141-4544341
chr1	4622019	4622020	MoMoFamID_dym35_m001440_UniID_esF7_344kMenters6col_sorted_v320f_b73v3range=1:4548772-4548972
chr1	4622383	4622384	MoMoFamID_om007_m001441_UniID_esF7_344kMenters6col_sorted_v320f_b73v3range=1:4549136-4549336
chr1	4622384	4622385	MoMoFamID_dym14_m001442_UniID_esF7_344kMenters6col_sorted_v320f_b73v3range=1:4549137-4549337
chr1	4622384	4622385	MoMoFamID_dym14_m001443_UniID_esF7_344kMenters6col_sorted_v320f_b73v3range=1:4549137-4549337
chr1	4623292	4623293	MoMoFamID_dym65_m001444_UniID_esF7_344kMenters6col_sorted_v320f_b73v3range=1:4550045-4550245
chr1	4663797	4663798	MoMoFamID_om081_m001445_UniID_esF7_344kMenters6col_sorted_v320f_b73v3range=1:4586298-4586498
chr1	4663813	4663814	MoMoFamID_dym71_m001446_UniID_esF7_344kMenters6col_sorted_v320f_b73v3range=1:4586314-4586514
chr1	4663813	4663814	MoMoFamID_om023_m001447_UniID_esF7_344kMenters6col_sorted_v320f_b73v3range=1:4586314-4586514
chr1	4663887	4663888	MoMoFamID_om128_m001448_UniID_esF7_344kMenters6col_sorted_v320f_b73v3range=1:4586388-4586588
chr1	4663887	4663888	MoMoFamID_om140_m001449_UniID_esF7_344kMenters6col_sorted_v320f_b73v3range=1:4586388-4586588
chr1	4663906	4663907	MoMoFamID_om068_m001450_UniID_esF7_344kMenters6col_sorted_v320f_b73v3range=1:4586407-4586607
chr1	4663912	4663913	MoMoFamID_om051_m001451_UniID_esF7_344kMenters6col_sorted_v320f_b73v3range=1:4586413-4586613
chr1	4663912	4663913	MoMoFamID_om051_m001452_UniID_esF7_344kMenters6col_sorted_v320f_b73v3range=1:4586413-4586613
chr1	4663960	4663961	MoMoFamID_om129_m001453_UniID_esF7_344kMenters6col_sorted_v320f_b73v3range=1:4586461-4586661
chr1	4663964	4663965	MoMoFamID_om134_m001454_UniID_esF7_344kMenters6col_sorted_v320f_b73v3range=1:4586465-4586665
chr1	4663964	4663965	MoMoFamID_om134_m001455_UniID_esF7_344kMenters6col_sorted_v320f_b73v3range=1:4586465-4586665
chr1	4669381	4669382	MoMoFamID_dym08_m001456_UniID_esF7_344kMenters6col_sorted_v320f_b73v3range=1:4591882-4592082
chr1	4669382	4669383	MoMoFamID_dym64_m001457_UniID_esF7_344kMenters6col_sorted_v320f_b73v3range=1:4591883-4592083
chr1	4669399	4669400	MoMoFamID_dym31_m001458_UniID_esF7_344kMenters6col_sorted_v320f_b73v3range=1:4591900-4592100
chr1	4669399	4669400	MoMoFamID_dym31_m001459_UniID_esF7_344kMenters6col_sorted_v320f_b73v3range=1:4591900-4592100
chr1	4669399	4669400	MoMoFamID_om131_m001460_UniID_esF7_344kMenters6col_sorted_v320f_b73v3range=1:4591900-4592100
chr1	4669399	4669400	MoMoFamID_om131_m001461_UniID_esF7_344kMenters6col_sorted_v320f_b73v3range=1:4591900-4592100
chr1	4669401	4669402	MoMoFamID_om058_m001462_UniID_esF7_344kMenters6col_sorted_v320f_b73v3range=1:4591902-4592102
chr1	4669401	4669402	MoMoFamID_om058_m001463_UniID_esF7_344kMenters6col_sorted_v320f_b73v3range=1:4591902-4592102
chr1	4670723	4670724	MoMoFamID_om120_m001464_UniID_esF7_344kMenters6col_sorted_v320f_b73v3range=1:4593224-4593424
chr1	4670728	4670729	MoMoFamID_dym55_m001465_UniID_esF7_344kMenters6col_sorted_v320f_b73v3range=1:4593229-4593429
chr1	4670732	4670733	MoMoFamID_dym40_m001466_UniID_esF7_344kMenters6col_sorted_v320f_b73v3range=1:4593233-4593433
chr1	4671884	4671885	MoMoFamID_om002_m001467_UniID_esF7_344kMenters6col_sorted_v320f_b73v3range=1:4594385-4594585
chr1	4671944	4671945	MoMoFamID_om002_m001468_UniID_esF7_344kMenters6col_sorted_v320f_b73v3range=1:4594445-4594645
chr1	4671944	4671945	MoMoFamID_om097_m001469_UniID_esF7_344kMenters6col_sorted_v320f_b73v3range=1:4594445-4594645
chr1	4671944	4671945	MoMoFamID_om116_m001470_UniID_esF7_344kMenters6col_sorted_v320f_b73v3range=1:4594445-4594645
chr1	4671955	4671956	MoMoFamID_om113_m001471_UniID_esF7_344kMenters6col_sorted_v320f_b73v3range=1:4594456-4594656
chr1	4672266	4672267	MoMoFamID_dym56_m001472_UniID_esF7_344kMenters6col_sorted_v320f_b73v3range=1:4594767-4594967
chr1	4672267	4672268	MoMoFamID_dym28_m001473_UniID_esF7_344kMenters6col_sorted_v320f_b73v3range=1:4594768-4594968
chr1	4672267	4672268	MoMoFamID_om074_m001474_UniID_esF7_344kMenters6col_sorted_v320f_b73v3range=1:4594768-4594968
chr1	4672397	4672398	MoMoFamID_om139_m001475_UniID_esF7_344kMenters6col_sorted_v320f_b73v3range=1:4594898-4595098
chr1	4672399	4672400	MoMoFamID_dym35_m001476_UniID_esF7_344kMenters6col_sorted_v320f_b73v3range=1:4594900-4595100
chr1	4672400	4672401	MoMoFamID_om079_m001477_UniID_esF7_344kMenters6col_sorted_v320f_b73v3range=1:4594901-4595101
chr1	4672402	4672403	MoMoFamID_om112_m001478_UniID_esF7_344kMenters6col_sorted_v320f_b73v3range=1:4594903-4595103
chr1	4672404	4672405	MoMoFamID_om038_m001479_UniID_esF7_344kMenters6col_sorted_v320f_b73v3range=1:4594905-4595105
chr1	4674427	4674428	MoMoFamID_om036_m001480_UniID_esF7_344kMenters6col_sorted_v320f_b73v3range=1:4596928-4597128
chr1	4674593	4674594	MoMoFamID_om041_m001481_UniID_esF7_344kMenters6col_sorted_v320f_b73v3range=1:4597094-4597294
chr1	4674596	4674597	MoMoFamID_om128_m001482_UniID_esF7_344kMenters6col_sorted_v320f_b73v3range=1:4597097-4597297
chr1	4674596	4674597	MoMoFamID_om140_m001483_UniID_esF7_344kMenters6col_sorted_v320f_b73v3range=1:4597097-4597297
chr1	4675627	4675628	MoMoFamID_om134_m001484_UniID_esF7_344kMenters6col_sorted_v320f_b73v3range=1:4598128-4598328
chr1	4675627	4675628	MoMoFamID_om134_m001485_UniID_esF7_344kMenters6col_sorted_v320f_b73v3range=1:4598128-4598328
chr1	4675694	4675695	MoMoFamID_dym11_m001486_UniID_esF7_344kMenters6col_sorted_v320f_b73v3range=1:4598195-4598395
chr1	4675694	4675695	MoMoFamID_dym12_m001487_UniID_esF7_344kMenters6col_sorted_v320f_b73v3range=1:4598195-4598395
chr1	4675694	4675695	MoMoFamID_dym21_m001488_UniID_esF7_344kMenters6col_sorted_v320f_b73v3range=1:4598195-4598395
chr1	4675694	4675695	MoMoFamID_dym24_m001489_UniID_esF7_344kMenters6col_sorted_v320f_b73v3range=1:4598195-4598395
chr1	4675694	4675695	MoMoFamID_dym47_m001490_UniID_esF7_344kMenters6col_sorted_v320f_b73v3range=1:4598195-4598395
chr1	4675694	4675695	MoMoFamID_dym66_m001491_UniID_esF7_344kMenters6col_sorted_v320f_b73v3range=1:4598195-4598395
chr1	4675694	4675695	MoMoFamID_dym72_m001492_UniID_esF7_344kMenters6col_sorted_v320f_b73v3range=1:4598195-4598395
chr1	4675695	4675696	MoMoFamID_dym19_m001493_UniID_esF7_344kMenters6col_sorted_v320f_b73v3range=1:4598196-4598396
chr1	4675695	4675696	MoMoFamID_dym58_m001494_UniID_esF7_344kMenters6col_sorted_v320f_b73v3range=1:4598196-4598396
chr1	4675695	4675696	MoMoFamID_dym73_m001495_UniID_esF7_344kMenters6col_sorted_v320f_b73v3range=1:4598196-4598396
chr1	4675696	4675697	MoMoFamID_dym11_m001496_UniID_esF7_344kMenters6col_sorted_v320f_b73v3range=1:4598197-4598397
chr1	4675696	4675697	MoMoFamID_dym66_m001497_UniID_esF7_344kMenters6col_sorted_v320f_b73v3range=1:4598197-4598397
chr1	4675696	4675697	MoMoFamID_dym72_m001498_UniID_esF7_344kMenters6col_sorted_v320f_b73v3range=1:4598197-4598397
chr1	4677130	4677131	MoMoFamID_om033_m001499_UniID_esF7_344kMenters6col_sorted_v320f_b73v3range=1:4599631-4599831
chr1	4677130	4677131	MoMoFamID_om136_m001500_UniID_esF7_344kMenters6col_sorted_v320f_b73v3range=1:4599631-4599831
chr1	4677137	4677138	MoMoFamID_om039_m001501_UniID_esF7_344kMenters6col_sorted_v320f_b73v3range=1:4599638-4599838
chr1	4677817	4677818	MoMoFamID_om125_m001502_UniID_esF7_344kMenters6col_sorted_v320f_b73v3range=1:4600318-4600518
chr1	4677821	4677822	MoMoFamID_om125_m001503_UniID_esF7_344kMenters6col_sorted_v320f_b73v3range=1:4600322-4600522
chr1	4677831	4677832	MoMoFamID_om135_m001504_UniID_esF7_344kMenters6col_sorted_v320f_b73v3range=1:4600332-4600532
chr1	4689815	4689816	MoMoFamID_om094_m001505_UniID_esF7_344kMenters6col_sorted_v320f_b73v3range=1:4610199-4610399
chr1	4689886	4689887	MoMoFamID_om053_m001506_UniID_esF7_344kMenters6col_sorted_v320f_b73v3range=1:4610270-4610470
chr1	4689886	4689887	MoMoFamID_om133_m001507_UniID_esF7_344kMenters6col_sorted_v320f_b73v3range=1:4610270-4610470
chr1	4689887	4689888	MoMoFamID_om026_m001508_UniID_esF7_344kMenters6col_sorted_v320f_b73v3range=1:4610271-4610471
chr1	4689888	4689889	MoMoFamID_om042_m001509_UniID_esF7_344kMenters6col_sorted_v320f_b73v3range=1:4610272-4610472
chr1	4689951	4689952	MoMoFamID_om033_m001510_UniID_esF7_344kMenters6col_sorted_v320f_b73v3range=1:4610335-4610535
chr1	4689951	4689952	MoMoFamID_om136_m001511_UniID_esF7_344kMenters6col_sorted_v320f_b73v3range=1:4610335-4610535
chr1	4689952	4689953	MoMoFamID_om012_m001512_UniID_esF7_344kMenters6col_sorted_v320f_b73v3range=1:4610336-4610536
chr1	4689952	4689953	MoMoFamID_om042_m001513_UniID_esF7_344kMenters6col_sorted_v320f_b73v3range=1:4610336-4610536
chr1	4689958	4689959	MoMoFamID_om043_m001514_UniID_esF7_344kMenters6col_sorted_v320f_b73v3range=1:4610342-4610542
chr1	4690636	4690637	MoMoFamID_om016_m001515_UniID_esF7_344kMenters6col_sorted_v320f_b73v3range=1:4611020-4611220
chr1	4690716	4690717	MoMoFamID_om098_m001516_UniID_esF7_344kMenters6col_sorted_v320f_b73v3range=1:4611100-4611300
chr1	4785780	4785781	MoMoFamID_dym40_m001517_UniID_esF7_344kMenters6col_sorted_v320f_b73v3range=1:4708625-4708825
chr1	4785929	4785930	MoMoFamID_dym68_m001518_UniID_esF7_344kMenters6col_sorted_v320f_b73v3range=1:4708774-4708974
chr1	4785937	4785938	MoMoFamID_dym48_m001519_UniID_esF7_344kMenters6col_sorted_v320f_b73v3range=1:4708782-4708982
chr1	4785938	4785939	MoMoFamID_om128_m001520_UniID_esF7_344kMenters6col_sorted_v320f_b73v3range=1:4708783-4708983
chr1	4785938	4785939	MoMoFamID_om140_m001521_UniID_esF7_344kMenters6col_sorted_v320f_b73v3range=1:4708783-4708983
chr1	4785942	4785943	MoMoFamID_om022_m001522_UniID_esF7_344kMenters6col_sorted_v320f_b73v3range=1:4708787-4708987
chr1	4797651	4797652	MoMoFamID_om002_m001523_UniID_esF7_344kMenters6col_sorted_v320f_b73v3range=1:4720496-4720696
chr1	4797651	4797652	MoMoFamID_om097_m001524_UniID_esF7_344kMenters6col_sorted_v320f_b73v3range=1:4720496-4720696
chr1	4797651	4797652	MoMoFamID_om116_m001525_UniID_esF7_344kMenters6col_sorted_v320f_b73v3range=1:4720496-4720696
chr1	4797652	4797653	MoMoFamID_om022_m001526_UniID_esF7_344kMenters6col_sorted_v320f_b73v3range=1:4720497-4720697
chr1	4797653	4797654	MoMoFamID_om057_m001527_UniID_esF7_344kMenters6col_sorted_v320f_b73v3range=1:4720498-4720698
chr1	4797654	4797655	MoMoFamID_om041_m001528_UniID_esF7_344kMenters6col_sorted_v320f_b73v3range=1:4720499-4720699
chr1	4797673	4797674	MoMoFamID_om036_m001529_UniID_esF7_344kMenters6col_sorted_v320f_b73v3range=1:4720518-4720718
chr1	4837339	4837340	MoMoFamID_om127_m001530_UniID_esF7_344kMenters6col_sorted_v320f_b73v3range=1:4735130-4735330
chr1	4837622	4837623	MoMoFamID_om013_m001531_UniID_esF7_344kMenters6col_sorted_v320f_b73v3range=1:4735413-4735613
chr1	4837632	4837633	MoMoFamID_om081_m001532_UniID_esF7_344kMenters6col_sorted_v320f_b73v3range=1:4735423-4735623
chr1	4837634	4837635	MoMoFamID_dym40_m001533_UniID_esF7_344kMenters6col_sorted_v320f_b73v3range=1:4735425-4735625
chr1	4848203	4848204	MoMoFamID_om027_m001534_UniID_esF7_344kMenters6col_sorted_v320f_b73v3range=1:4745988-4746188
chr1	4848203	4848204	MoMoFamID_om027_m001535_UniID_esF7_344kMenters6col_sorted_v320f_b73v3range=1:4745988-4746188
chr1	4851426	4851427	MoMoFamID_om002_m001536_UniID_esF7_344kMenters6col_sorted_v320f_b73v3range=1:4749211-4749411
chr1	4851426	4851427	MoMoFamID_om097_m001537_UniID_esF7_344kMenters6col_sorted_v320f_b73v3range=1:4749211-4749411
chr1	4851426	4851427	MoMoFamID_om116_m001538_UniID_esF7_344kMenters6col_sorted_v320f_b73v3range=1:4749211-4749411
chr1	4851464	4851465	MoMoFamID_om002_m001539_UniID_esF7_344kMenters6col_sorted_v320f_b73v3range=1:4749249-4749449
chr1	4851464	4851465	MoMoFamID_om097_m001540_UniID_esF7_344kMenters6col_sorted_v320f_b73v3range=1:4749249-4749449
chr1	4851464	4851465	MoMoFamID_om116_m001541_UniID_esF7_344kMenters6col_sorted_v320f_b73v3range=1:4749249-4749449
chr1	4851466	4851467	MoMoFamID_om057_m001542_UniID_esF7_344kMenters6col_sorted_v320f_b73v3range=1:4749251-4749451
chr1	4851467	4851468	MoMoFamID_om041_m001543_UniID_esF7_344kMenters6col_sorted_v320f_b73v3range=1:4749252-4749452
chr1	4851470	4851471	MoMoFamID_dym53_m001544_UniID_esF7_344kMenters6col_sorted_v320f_b73v3range=1:4749255-4749455
chr1	4851470	4851471	MoMoFamID_om128_m001545_UniID_esF7_344kMenters6col_sorted_v320f_b73v3range=1:4749255-4749455
chr1	4851482	4851483	MoMoFamID_om125_m001546_UniID_esF7_344kMenters6col_sorted_v320f_b73v3range=1:4749267-4749467
chr1	4856644	4856645	MoMoFamID_om111_m001547_UniID_esF7_344kMenters6col_sorted_v320f_b73v3range=1:4754429-4754629
chr1	4856690	4856691	MoMoFamID_om106_m001548_UniID_esF7_344kMenters6col_sorted_v320f_b73v3range=1:4754475-4754675
chr1	4863003	4863004	MoMoFamID_dym65_m001549_UniID_esF7_344kMenters6col_sorted_v320f_b73v3range=1:4760788-4760988
chr1	4863004	4863005	MoMoFamID_dym39_m001550_UniID_esF7_344kMenters6col_sorted_v320f_b73v3range=1:4760789-4760989
chr1	4866500	4866501	MoMoFamID_om064_m001551_UniID_esF7_344kMenters6col_sorted_v320f_b73v3range=1:4764285-4764485
chr1	4866508	4866509	MoMoFamID_om011_m001552_UniID_esF7_344kMenters6col_sorted_v320f_b73v3range=1:4764293-4764493
chr1	4878521	4878522	MoMoFamID_om059_m001553_UniID_esF7_344kMenters6col_sorted_v320f_b73v3range=1:4799126-4799326
chr1	4932018	4932019	MoMoFamID_dym70_m001554_UniID_esF7_344kMenters6col_sorted_v320f_b73v3range=1:4855242-4855442
chr1	4932019	4932020	MoMoFamID_om052_m001555_UniID_esF7_344kMenters6col_sorted_v320f_b73v3range=1:4855243-4855443
chr1	4932020	4932021	MoMoFamID_dym23_m001556_UniID_esF7_344kMenters6col_sorted_v320f_b73v3range=1:4855244-4855444
chr1	4932020	4932021	MoMoFamID_om017_m001557_UniID_esF7_344kMenters6col_sorted_v320f_b73v3range=1:4855244-4855444
chr1	4932021	4932022	MoMoFamID_dym26_m001558_UniID_esF7_344kMenters6col_sorted_v320f_b73v3range=1:4855245-4855445
chr1	4948200	4948201	MoMoFamID_dym15_m001559_UniID_esF7_344kMenters6col_sorted_v320f_b73v3range=1:4871219-4871419
chr1	4948212	4948213	MoMoFamID_om127_m001560_UniID_esF7_344kMenters6col_sorted_v320f_b73v3range=1:4871231-4871431
chr1	4948214	4948215	MoMoFamID_om117_m001561_UniID_esF7_344kMenters6col_sorted_v320f_b73v3range=1:4871233-4871433
chr1	4948343	4948344	MoMoFamID_om062_m001562_UniID_esF7_344kMenters6col_sorted_v320f_b73v3range=1:4871362-4871562
chr1	4948349	4948350	MoMoFamID_dym56_m001563_UniID_esF7_344kMenters6col_sorted_v320f_b73v3range=1:4871368-4871568
chr1	4948399	4948400	MoMoFamID_dym75_m001564_UniID_esF7_344kMenters6col_sorted_v320f_b73v3range=1:4871418-4871618
chr1	5046590	5046591	MoMoFamID_dym21_m001565_UniID_esF7_344kMenters6col_sorted_v320f_b73v3range=1:4973066-4973266
chr1	5046593	5046594	MoMoFamID_dym15_m001566_UniID_esF7_344kMenters6col_sorted_v320f_b73v3range=1:4973069-4973269
chr1	5046593	5046594	MoMoFamID_dym24_m001567_UniID_esF7_344kMenters6col_sorted_v320f_b73v3range=1:4973069-4973269
chr1	5046595	5046596	MoMoFamID_om090_m001568_UniID_esF7_344kMenters6col_sorted_v320f_b73v3range=1:4973071-4973271
chr1	5048279	5048280	MoMoFamID_dym40_m001569_UniID_esF7_344kMenters6col_sorted_v320f_b73v3range=1:4974755-4974955
chr1	5048280	5048281	MoMoFamID_om048_m001570_UniID_esF7_344kMenters6col_sorted_v320f_b73v3range=1:4974756-4974956
chr1	5048284	5048285	MoMoFamID_dym51_m001571_UniID_esF7_344kMenters6col_sorted_v320f_b73v3range=1:4974760-4974960
chr1	5048286	5048287	MoMoFamID_dym27_m001572_UniID_esF7_344kMenters6col_sorted_v320f_b73v3range=1:4974762-4974962
chr1	5048290	5048291	MoMoFamID_dym51_m001573_UniID_esF7_344kMenters6col_sorted_v320f_b73v3range=1:4974766-4974966
chr1	5048292	5048293	MoMoFamID_dym27_m001574_UniID_esF7_344kMenters6col_sorted_v320f_b73v3range=1:4974768-4974968
chr1	5048565	5048566	MoMoFamID_om021_m001575_UniID_esF7_344kMenters6col_sorted_v320f_b73v3range=1:4975041-4975241
chr1	5048581	5048582	MoMoFamID_om011_m001576_UniID_esF7_344kMenters6col_sorted_v320f_b73v3range=1:4975057-4975257
chr1	5063111	5063112	MoMoFamID_dym08_m001577_UniID_esF7_344kMenters6col_sorted_v320f_b73v3range=1:4989587-4989787
chr1	5063112	5063113	MoMoFamID_dym46_m001578_UniID_esF7_344kMenters6col_sorted_v320f_b73v3range=1:4989588-4989788
chr1	5063113	5063114	MoMoFamID_dym08_m001579_UniID_esF7_344kMenters6col_sorted_v320f_b73v3range=1:4989589-4989789
chr1	5063113	5063114	MoMoFamID_dym10_m001580_UniID_esF7_344kMenters6col_sorted_v320f_b73v3range=1:4989589-4989789
chr1	5063115	5063116	MoMoFamID_dym10_m001581_UniID_esF7_344kMenters6col_sorted_v320f_b73v3range=1:4989591-4989791
chr1	5063124	5063125	MoMoFamID_om068_m001582_UniID_esF7_344kMenters6col_sorted_v320f_b73v3range=1:4989600-4989800
chr1	5064406	5064407	MoMoFamID_dym63_m001583_UniID_esF7_344kMenters6col_sorted_v320f_b73v3range=1:4990882-4991082
chr1	5064463	5064464	MoMoFamID_om090_m001584_UniID_esF7_344kMenters6col_sorted_v320f_b73v3range=1:4990939-4991139
chr1	5064464	5064465	MoMoFamID_dym01_m001585_UniID_esF7_344kMenters6col_sorted_v320f_b73v3range=1:4990940-4991140
chr1	5064467	5064468	MoMoFamID_dym21_m001586_UniID_esF7_344kMenters6col_sorted_v320f_b73v3range=1:4990943-4991143
chr1	5064468	5064469	MoMoFamID_dym15_m001587_UniID_esF7_344kMenters6col_sorted_v320f_b73v3range=1:4990944-4991144
chr1	5064469	5064470	MoMoFamID_dym21_m001588_UniID_esF7_344kMenters6col_sorted_v320f_b73v3range=1:4990945-4991145
chr1	5064469	5064470	MoMoFamID_dym24_m001589_UniID_esF7_344kMenters6col_sorted_v320f_b73v3range=1:4990945-4991145
chr1	5064469	5064470	MoMoFamID_dym66_m001590_UniID_esF7_344kMenters6col_sorted_v320f_b73v3range=1:4990945-4991145
chr1	5064470	5064471	MoMoFamID_dym58_m001591_UniID_esF7_344kMenters6col_sorted_v320f_b73v3range=1:4990946-4991146
chr1	5064471	5064472	MoMoFamID_dym12_m001592_UniID_esF7_344kMenters6col_sorted_v320f_b73v3range=1:4990947-4991147
chr1	5064471	5064472	MoMoFamID_dym15_m001593_UniID_esF7_344kMenters6col_sorted_v320f_b73v3range=1:4990947-4991147
chr1	5064471	5064472	MoMoFamID_dym66_m001594_UniID_esF7_344kMenters6col_sorted_v320f_b73v3range=1:4990947-4991147
chr1	5064471	5064472	MoMoFamID_dym72_m001595_UniID_esF7_344kMenters6col_sorted_v320f_b73v3range=1:4990947-4991147
chr1	5064472	5064473	MoMoFamID_dym19_m001596_UniID_esF7_344kMenters6col_sorted_v320f_b73v3range=1:4990948-4991148
chr1	5064473	5064474	MoMoFamID_dym11_m001597_UniID_esF7_344kMenters6col_sorted_v320f_b73v3range=1:4990949-4991149
chr1	5064474	5064475	MoMoFamID_dym15_m001598_UniID_esF7_344kMenters6col_sorted_v320f_b73v3range=1:4990950-4991150
chr1	5064474	5064475	MoMoFamID_dym16_m001599_UniID_esF7_344kMenters6col_sorted_v320f_b73v3range=1:4990950-4991150
chr1	5064474	5064475	MoMoFamID_dym19_m001600_UniID_esF7_344kMenters6col_sorted_v320f_b73v3range=1:4990950-4991150
chr1	5064474	5064475	MoMoFamID_dym20_m001601_UniID_esF7_344kMenters6col_sorted_v320f_b73v3range=1:4990950-4991150
chr1	5064474	5064475	MoMoFamID_dym63_m001602_UniID_esF7_344kMenters6col_sorted_v320f_b73v3range=1:4990950-4991150
chr1	5064474	5064475	MoMoFamID_dym73_m001603_UniID_esF7_344kMenters6col_sorted_v320f_b73v3range=1:4990950-4991150
chr1	5064475	5064476	MoMoFamID_dym21_m001604_UniID_esF7_344kMenters6col_sorted_v320f_b73v3range=1:4990951-4991151
chr1	5064475	5064476	MoMoFamID_dym66_m001605_UniID_esF7_344kMenters6col_sorted_v320f_b73v3range=1:4990951-4991151
chr1	5064476	5064477	MoMoFamID_dym16_m001606_UniID_esF7_344kMenters6col_sorted_v320f_b73v3range=1:4990952-4991152
chr1	5064476	5064477	MoMoFamID_dym19_m001607_UniID_esF7_344kMenters6col_sorted_v320f_b73v3range=1:4990952-4991152
chr1	5064476	5064477	MoMoFamID_dym20_m001608_UniID_esF7_344kMenters6col_sorted_v320f_b73v3range=1:4990952-4991152
chr1	5064476	5064477	MoMoFamID_dym73_m001609_UniID_esF7_344kMenters6col_sorted_v320f_b73v3range=1:4990952-4991152
chr1	5064477	5064478	MoMoFamID_dym21_m001610_UniID_esF7_344kMenters6col_sorted_v320f_b73v3range=1:4990953-4991153
chr1	5064478	5064479	MoMoFamID_dym01_m001611_UniID_esF7_344kMenters6col_sorted_v320f_b73v3range=1:4990954-4991154
chr1	5064478	5064479	MoMoFamID_dym16_m001612_UniID_esF7_344kMenters6col_sorted_v320f_b73v3range=1:4990954-4991154
chr1	5064478	5064479	MoMoFamID_dym19_m001613_UniID_esF7_344kMenters6col_sorted_v320f_b73v3range=1:4990954-4991154
chr1	5064478	5064479	MoMoFamID_dym20_m001614_UniID_esF7_344kMenters6col_sorted_v320f_b73v3range=1:4990954-4991154
chr1	5064478	5064479	MoMoFamID_dym24_m001615_UniID_esF7_344kMenters6col_sorted_v320f_b73v3range=1:4990954-4991154
chr1	5064478	5064479	MoMoFamID_dym36_m001616_UniID_esF7_344kMenters6col_sorted_v320f_b73v3range=1:4990954-4991154
chr1	5064478	5064479	MoMoFamID_dym58_m001617_UniID_esF7_344kMenters6col_sorted_v320f_b73v3range=1:4990954-4991154
chr1	5064478	5064479	MoMoFamID_dym66_m001618_UniID_esF7_344kMenters6col_sorted_v320f_b73v3range=1:4990954-4991154
chr1	5064478	5064479	MoMoFamID_dym73_m001619_UniID_esF7_344kMenters6col_sorted_v320f_b73v3range=1:4990954-4991154
chr1	5064479	5064480	MoMoFamID_dym12_m001620_UniID_esF7_344kMenters6col_sorted_v320f_b73v3range=1:4990955-4991155
chr1	5064479	5064480	MoMoFamID_dym72_m001621_UniID_esF7_344kMenters6col_sorted_v320f_b73v3range=1:4990955-4991155
chr1	5064480	5064481	MoMoFamID_dym01_m001622_UniID_esF7_344kMenters6col_sorted_v320f_b73v3range=1:4990956-4991156
chr1	5064480	5064481	MoMoFamID_dym16_m001623_UniID_esF7_344kMenters6col_sorted_v320f_b73v3range=1:4990956-4991156
chr1	5064480	5064481	MoMoFamID_dym19_m001624_UniID_esF7_344kMenters6col_sorted_v320f_b73v3range=1:4990956-4991156
chr1	5064480	5064481	MoMoFamID_dym20_m001625_UniID_esF7_344kMenters6col_sorted_v320f_b73v3range=1:4990956-4991156
chr1	5064480	5064481	MoMoFamID_dym24_m001626_UniID_esF7_344kMenters6col_sorted_v320f_b73v3range=1:4990956-4991156
chr1	5064480	5064481	MoMoFamID_dym36_m001627_UniID_esF7_344kMenters6col_sorted_v320f_b73v3range=1:4990956-4991156
chr1	5064480	5064481	MoMoFamID_dym58_m001628_UniID_esF7_344kMenters6col_sorted_v320f_b73v3range=1:4990956-4991156
chr1	5064480	5064481	MoMoFamID_dym73_m001629_UniID_esF7_344kMenters6col_sorted_v320f_b73v3range=1:4990956-4991156
chr1	5064481	5064482	MoMoFamID_om053_m001630_UniID_esF7_344kMenters6col_sorted_v320f_b73v3range=1:4990957-4991157
chr1	5064482	5064483	MoMoFamID_om026_m001631_UniID_esF7_344kMenters6col_sorted_v320f_b73v3range=1:4990958-4991158
chr1	5064483	5064484	MoMoFamID_om090_m001632_UniID_esF7_344kMenters6col_sorted_v320f_b73v3range=1:4990959-4991159
chr1	5064546	5064547	MoMoFamID_dym59_m001633_UniID_esF7_344kMenters6col_sorted_v320f_b73v3range=1:4991022-4991222
chr1	5064549	5064550	MoMoFamID_dym08_m001634_UniID_esF7_344kMenters6col_sorted_v320f_b73v3range=1:4991025-4991225
chr1	5064553	5064554	MoMoFamID_om047_m001635_UniID_esF7_344kMenters6col_sorted_v320f_b73v3range=1:4991029-4991229
chr1	5064554	5064555	MoMoFamID_om032_m001636_UniID_esF7_344kMenters6col_sorted_v320f_b73v3range=1:4991030-4991230
chr1	5069076	5069077	MoMoFamID_om105_m001637_UniID_esF7_344kMenters6col_sorted_v320f_b73v3range=1:4995552-4995752
chr1	5070474	5070475	MoMoFamID_om004_m001638_UniID_esF7_344kMenters6col_sorted_v320f_b73v3range=1:4996950-4997150
chr1	5070474	5070475	MoMoFamID_om128_m001639_UniID_esF7_344kMenters6col_sorted_v320f_b73v3range=1:4996950-4997150
chr1	5070474	5070475	MoMoFamID_om140_m001640_UniID_esF7_344kMenters6col_sorted_v320f_b73v3range=1:4996950-4997150
chr1	5070478	5070479	MoMoFamID_dym25_m001641_UniID_esF7_344kMenters6col_sorted_v320f_b73v3range=1:4996954-4997154
chr1	5070527	5070528	MoMoFamID_om096_m001642_UniID_esF7_344kMenters6col_sorted_v320f_b73v3range=1:4997003-4997203
chr1	5073851	5073852	MoMoFamID_om131_m001643_UniID_esF7_344kMenters6col_sorted_v320f_b73v3range=1:5000327-5000527
chr1	5073851	5073852	MoMoFamID_om131_m001644_UniID_esF7_344kMenters6col_sorted_v320f_b73v3range=1:5000327-5000527
chr1	5075218	5075219	MoMoFamID_om075_m001645_UniID_esF7_344kMenters6col_sorted_v320f_b73v3range=1:5001694-5001894
chr1	5075221	5075222	MoMoFamID_dym14_m001646_UniID_esF7_344kMenters6col_sorted_v320f_b73v3range=1:5001697-5001897
chr1	5075221	5075222	MoMoFamID_dym14_m001647_UniID_esF7_344kMenters6col_sorted_v320f_b73v3range=1:5001697-5001897
chr1	5075226	5075227	MoMoFamID_dym71_m001648_UniID_esF7_344kMenters6col_sorted_v320f_b73v3range=1:5001702-5001902
chr1	5075226	5075227	MoMoFamID_om023_m001649_UniID_esF7_344kMenters6col_sorted_v320f_b73v3range=1:5001702-5001902
chr1	5075231	5075232	MoMoFamID_om105_m001650_UniID_esF7_344kMenters6col_sorted_v320f_b73v3range=1:5001707-5001907
chr1	5075480	5075481	MoMoFamID_dym65_m001651_UniID_esF7_344kMenters6col_sorted_v320f_b73v3range=1:5001956-5002156
chr1	5075772	5075773	MoMoFamID_om129_m001652_UniID_esF7_344kMenters6col_sorted_v320f_b73v3range=1:5002248-5002448
chr1	5075777	5075778	MoMoFamID_dym64_m001653_UniID_esF7_344kMenters6col_sorted_v320f_b73v3range=1:5002253-5002453
chr1	5098046	5098047	MoMoFamID_om097_m001654_UniID_esF7_344kMenters6col_sorted_v320f_b73v3range=1:5024522-5024722
chr1	5098046	5098047	MoMoFamID_om116_m001655_UniID_esF7_344kMenters6col_sorted_v320f_b73v3range=1:5024522-5024722
chr1	5098053	5098054	MoMoFamID_om123_m001656_UniID_esF7_344kMenters6col_sorted_v320f_b73v3range=1:5024529-5024729
chr1	5098067	5098068	MoMoFamID_om081_m001657_UniID_esF7_344kMenters6col_sorted_v320f_b73v3range=1:5024543-5024743
chr1	5112569	5112570	MoMoFamID_om003_m001658_UniID_esF7_344kMenters6col_sorted_v320f_b73v3range=1:5039046-5039246
chr1	5112580	5112581	MoMoFamID_om010_m001659_UniID_esF7_344kMenters6col_sorted_v320f_b73v3range=1:5039057-5039257
chr1	5122381	5122382	MoMoFamID_om140_m001660_UniID_esF7_344kMenters6col_sorted_v320f_b73v3range=1:5048858-5049058
chr1	5122382	5122383	MoMoFamID_dym27_m001661_UniID_esF7_344kMenters6col_sorted_v320f_b73v3range=1:5048859-5049059
chr1	5122385	5122386	MoMoFamID_om105_m001662_UniID_esF7_344kMenters6col_sorted_v320f_b73v3range=1:5048862-5049062
chr1	5122388	5122389	MoMoFamID_om128_m001663_UniID_esF7_344kMenters6col_sorted_v320f_b73v3range=1:5048865-5049065
chr1	5122424	5122425	MoMoFamID_om128_m001664_UniID_esF7_344kMenters6col_sorted_v320f_b73v3range=1:5048901-5049101
chr1	5122424	5122425	MoMoFamID_om140_m001665_UniID_esF7_344kMenters6col_sorted_v320f_b73v3range=1:5048901-5049101
chr1	5122438	5122439	MoMoFamID_om128_m001666_UniID_esF7_344kMenters6col_sorted_v320f_b73v3range=1:5048915-5049115
chr1	5122438	5122439	MoMoFamID_om140_m001667_UniID_esF7_344kMenters6col_sorted_v320f_b73v3range=1:5048915-5049115
chr1	5122458	5122459	MoMoFamID_om061_m001668_UniID_esF7_344kMenters6col_sorted_v320f_b73v3range=1:5048935-5049135
chr1	5125039	5125040	MoMoFamID_om079_m001669_UniID_esF7_344kMenters6col_sorted_v320f_b73v3range=1:5051516-5051716
chr1	5125040	5125041	MoMoFamID_dym30_m001670_UniID_esF7_344kMenters6col_sorted_v320f_b73v3range=1:5051517-5051717
chr1	5126213	5126214	MoMoFamID_om112_m001671_UniID_esF7_344kMenters6col_sorted_v320f_b73v3range=1:5052690-5052890
chr1	5126346	5126347	MoMoFamID_om013_m001672_UniID_esF7_344kMenters6col_sorted_v320f_b73v3range=1:5052823-5053023
chr1	5126349	5126350	MoMoFamID_om083_m001673_UniID_esF7_344kMenters6col_sorted_v320f_b73v3range=1:5052826-5053026
chr1	5126366	5126367	MoMoFamID_dym56_m001674_UniID_esF7_344kMenters6col_sorted_v320f_b73v3range=1:5052843-5053043
chr1	5156006	5156007	MoMoFamID_om112_m001675_UniID_esF7_344kMenters6col_sorted_v320f_b73v3range=1:5080609-5080809
chr1	5156013	5156014	MoMoFamID_om029_m001676_UniID_esF7_344kMenters6col_sorted_v320f_b73v3range=1:5080616-5080816
chr1	5156014	5156015	MoMoFamID_om119_m001677_UniID_esF7_344kMenters6col_sorted_v320f_b73v3range=1:5080617-5080817
chr1	5156409	5156410	MoMoFamID_dym39_m001678_UniID_esF7_344kMenters6col_sorted_v320f_b73v3range=1:5081012-5081212
chr1	5158149	5158150	MoMoFamID_om039_m001679_UniID_esF7_344kMenters6col_sorted_v320f_b73v3range=1:5082752-5082952
chr1	5158153	5158154	MoMoFamID_om090_m001680_UniID_esF7_344kMenters6col_sorted_v320f_b73v3range=1:5082756-5082956
chr1	5158154	5158155	MoMoFamID_om064_m001681_UniID_esF7_344kMenters6col_sorted_v320f_b73v3range=1:5082757-5082957
chr1	5158582	5158583	MoMoFamID_om033_m001682_UniID_esF7_344kMenters6col_sorted_v320f_b73v3range=1:5083185-5083385
chr1	5158582	5158583	MoMoFamID_om077_m001683_UniID_esF7_344kMenters6col_sorted_v320f_b73v3range=1:5083185-5083385
chr1	5158582	5158583	MoMoFamID_om136_m001684_UniID_esF7_344kMenters6col_sorted_v320f_b73v3range=1:5083185-5083385
chr1	5158664	5158665	MoMoFamID_om064_m001685_UniID_esF7_344kMenters6col_sorted_v320f_b73v3range=1:5083267-5083467
chr1	5158868	5158869	MoMoFamID_om027_m001686_UniID_esF7_344kMenters6col_sorted_v320f_b73v3range=1:5083471-5083671
chr1	5158868	5158869	MoMoFamID_om027_m001687_UniID_esF7_344kMenters6col_sorted_v320f_b73v3range=1:5083471-5083671
chr1	5158870	5158871	MoMoFamID_om134_m001688_UniID_esF7_344kMenters6col_sorted_v320f_b73v3range=1:5083473-5083673
chr1	5158870	5158871	MoMoFamID_om134_m001689_UniID_esF7_344kMenters6col_sorted_v320f_b73v3range=1:5083473-5083673
chr1	5284327	5284328	MoMoFamID_om038_m001703_UniID_esF7_344kMenters6col_sorted_v320f_b73v3range=1:5240844-5241044
chr1	5284329	5284330	MoMoFamID_om119_m001704_UniID_esF7_344kMenters6col_sorted_v320f_b73v3range=1:5240846-5241046
chr1	5302567	5302568	MoMoFamID_om005_m001707_UniID_esF7_344kMenters6col_sorted_v320f_b73v3range=1:5259090-5259290
chr1	5302575	5302576	MoMoFamID_dym38_m001708_UniID_esF7_344kMenters6col_sorted_v320f_b73v3range=1:5259098-5259298
chr1	5302579	5302580	MoMoFamID_dym52_m001709_UniID_esF7_344kMenters6col_sorted_v320f_b73v3range=1:5259102-5259302
chr1	5302590	5302591	MoMoFamID_om061_m001710_UniID_esF7_344kMenters6col_sorted_v320f_b73v3range=1:5259113-5259313
chr1	5302645	5302646	MoMoFamID_om091_m001711_UniID_esF7_344kMenters6col_sorted_v320f_b73v3range=1:5259168-5259368
chr1	5302659	5302660	MoMoFamID_om127_m001712_UniID_esF7_344kMenters6col_sorted_v320f_b73v3range=1:5259182-5259382
chr1	5302670	5302671	MoMoFamID_om106_m001713_UniID_esF7_344kMenters6col_sorted_v320f_b73v3range=1:5259193-5259393
chr1	5302730	5302731	MoMoFamID_om127_m001714_UniID_esF7_344kMenters6col_sorted_v320f_b73v3range=1:5259253-5259453
chr1	5302737	5302738	MoMoFamID_om100_m001715_UniID_esF7_344kMenters6col_sorted_v320f_b73v3range=1:5259260-5259460
chr1	5302738	5302739	MoMoFamID_om078_m001716_UniID_esF7_344kMenters6col_sorted_v320f_b73v3range=1:5259261-5259461
chr1	5302743	5302744	MoMoFamID_om006_m001717_UniID_esF7_344kMenters6col_sorted_v320f_b73v3range=1:5259266-5259466
chr1	5302743	5302744	MoMoFamID_om020_m001718_UniID_esF7_344kMenters6col_sorted_v320f_b73v3range=1:5259266-5259466
chr1	5302807	5302808	MoMoFamID_om101_m001719_UniID_esF7_344kMenters6col_sorted_v320f_b73v3range=1:5259330-5259530
chr1	5302826	5302827	MoMoFamID_om054_m001720_UniID_esF7_344kMenters6col_sorted_v320f_b73v3range=1:5259349-5259549
chr1	5306372	5306373	MoMoFamID_om036_m001705_UniID_esF7_344kMenters6col_sorted_v320f_b73v3range=1:5258216-5258416
chr1	5306426	5306427	MoMoFamID_dym51_m001706_UniID_esF7_344kMenters6col_sorted_v320f_b73v3range=1:5258270-5258470
chr1	5307246	5307247	MoMoFamID_om005_m001707_UniID_esF7_344kMenters6col_sorted_v320f_b73v3range=1:5259090-5259290
chr1	5307254	5307255	MoMoFamID_dym38_m001708_UniID_esF7_344kMenters6col_sorted_v320f_b73v3range=1:5259098-5259298
chr1	5307258	5307259	MoMoFamID_dym52_m001709_UniID_esF7_344kMenters6col_sorted_v320f_b73v3range=1:5259102-5259302
chr1	5307269	5307270	MoMoFamID_om061_m001710_UniID_esF7_344kMenters6col_sorted_v320f_b73v3range=1:5259113-5259313
chr1	5307324	5307325	MoMoFamID_om091_m001711_UniID_esF7_344kMenters6col_sorted_v320f_b73v3range=1:5259168-5259368
chr1	5307338	5307339	MoMoFamID_om127_m001712_UniID_esF7_344kMenters6col_sorted_v320f_b73v3range=1:5259182-5259382
chr1	5307349	5307350	MoMoFamID_om106_m001713_UniID_esF7_344kMenters6col_sorted_v320f_b73v3range=1:5259193-5259393
chr1	5307409	5307410	MoMoFamID_om127_m001714_UniID_esF7_344kMenters6col_sorted_v320f_b73v3range=1:5259253-5259453
chr1	5307416	5307417	MoMoFamID_om100_m001715_UniID_esF7_344kMenters6col_sorted_v320f_b73v3range=1:5259260-5259460
chr1	5307417	5307418	MoMoFamID_om078_m001716_UniID_esF7_344kMenters6col_sorted_v320f_b73v3range=1:5259261-5259461
chr1	5307422	5307423	MoMoFamID_om006_m001717_UniID_esF7_344kMenters6col_sorted_v320f_b73v3range=1:5259266-5259466
chr1	5307422	5307423	MoMoFamID_om020_m001718_UniID_esF7_344kMenters6col_sorted_v320f_b73v3range=1:5259266-5259466
chr1	5307486	5307487	MoMoFamID_om101_m001719_UniID_esF7_344kMenters6col_sorted_v320f_b73v3range=1:5259330-5259530
chr1	5307505	5307506	MoMoFamID_om054_m001720_UniID_esF7_344kMenters6col_sorted_v320f_b73v3range=1:5259349-5259549
chr1	5365267	5365268	MoMoFamID_dym27_m001721_UniID_esF7_344kMenters6col_sorted_v320f_b73v3range=1:5319409-5319609
chr1	5365268	5365269	MoMoFamID_dym08_m001722_UniID_esF7_344kMenters6col_sorted_v320f_b73v3range=1:5319410-5319610
chr1	5365345	5365346	MoMoFamID_om112_m001723_UniID_esF7_344kMenters6col_sorted_v320f_b73v3range=1:5319487-5319687
chr1	5365353	5365354	MoMoFamID_om111_m001724_UniID_esF7_344kMenters6col_sorted_v320f_b73v3range=1:5319495-5319695
chr1	5377148	5377149	MoMoFamID_om010_m001725_UniID_esF7_344kMenters6col_sorted_v320f_b73v3range=1:5331294-5331494
chr1	5377387	5377388	MoMoFamID_dym30_m001726_UniID_esF7_344kMenters6col_sorted_v320f_b73v3range=1:5331533-5331733
chr1	5377388	5377389	MoMoFamID_dym75_m001727_UniID_esF7_344kMenters6col_sorted_v320f_b73v3range=1:5331534-5331734
chr1	5377388	5377389	MoMoFamID_om079_m001728_UniID_esF7_344kMenters6col_sorted_v320f_b73v3range=1:5331534-5331734
chr1	5377389	5377390	MoMoFamID_dym08_m001729_UniID_esF7_344kMenters6col_sorted_v320f_b73v3range=1:5331535-5331735
chr1	5377390	5377391	MoMoFamID_dym27_m001730_UniID_esF7_344kMenters6col_sorted_v320f_b73v3range=1:5331536-5331736
chr1	5377390	5377391	MoMoFamID_dym30_m001731_UniID_esF7_344kMenters6col_sorted_v320f_b73v3range=1:5331536-5331736
chr1	5377391	5377392	MoMoFamID_om079_m001732_UniID_esF7_344kMenters6col_sorted_v320f_b73v3range=1:5331537-5331737
chr1	5377393	5377394	MoMoFamID_dym55_m001733_UniID_esF7_344kMenters6col_sorted_v320f_b73v3range=1:5331539-5331739
chr1	5377394	5377395	MoMoFamID_dym40_m001734_UniID_esF7_344kMenters6col_sorted_v320f_b73v3range=1:5331540-5331740
chr1	5377395	5377396	MoMoFamID_om081_m001735_UniID_esF7_344kMenters6col_sorted_v320f_b73v3range=1:5331541-5331741
chr1	5377397	5377398	MoMoFamID_dym40_m001736_UniID_esF7_344kMenters6col_sorted_v320f_b73v3range=1:5331543-5331743
chr1	5382022	5382023	MoMoFamID_om076_m001737_UniID_esF7_344kMenters6col_sorted_v320f_b73v3range=1:5336117-5336317
chr1	5382023	5382024	MoMoFamID_dym59_m001738_UniID_esF7_344kMenters6col_sorted_v320f_b73v3range=1:5336118-5336318
chr1	5382028	5382029	MoMoFamID_om076_m001739_UniID_esF7_344kMenters6col_sorted_v320f_b73v3range=1:5336123-5336323
chr1	5382320	5382321	MoMoFamID_om114_m001740_UniID_esF7_344kMenters6col_sorted_v320f_b73v3range=1:5336415-5336615
chr1	5382413	5382414	MoMoFamID_om117_m001741_UniID_esF7_344kMenters6col_sorted_v320f_b73v3range=1:5336508-5336708
chr1	5382436	5382437	MoMoFamID_om088_m001742_UniID_esF7_344kMenters6col_sorted_v320f_b73v3range=1:5336531-5336731
chr1	5382437	5382438	MoMoFamID_dym39_m001743_UniID_esF7_344kMenters6col_sorted_v320f_b73v3range=1:5336532-5336732
chr1	5382438	5382439	MoMoFamID_dym65_m001744_UniID_esF7_344kMenters6col_sorted_v320f_b73v3range=1:5336533-5336733
chr1	5382470	5382471	MoMoFamID_om082_m001745_UniID_esF7_344kMenters6col_sorted_v320f_b73v3range=1:5336565-5336765
chr1	5382477	5382478	MoMoFamID_om097_m001746_UniID_esF7_344kMenters6col_sorted_v320f_b73v3range=1:5336572-5336772
chr1	5382477	5382478	MoMoFamID_om116_m001747_UniID_esF7_344kMenters6col_sorted_v320f_b73v3range=1:5336572-5336772
chr1	5382502	5382503	MoMoFamID_om002_m001748_UniID_esF7_344kMenters6col_sorted_v320f_b73v3range=1:5336597-5336797
chr1	5382502	5382503	MoMoFamID_om097_m001749_UniID_esF7_344kMenters6col_sorted_v320f_b73v3range=1:5336597-5336797
chr1	5382502	5382503	MoMoFamID_om116_m001750_UniID_esF7_344kMenters6col_sorted_v320f_b73v3range=1:5336597-5336797
chr1	5382503	5382504	MoMoFamID_om060_m001751_UniID_esF7_344kMenters6col_sorted_v320f_b73v3range=1:5336598-5336798
chr1	5384624	5384625	MoMoFamID_om053_m001752_UniID_esF7_344kMenters6col_sorted_v320f_b73v3range=1:5338719-5338919
chr1	5384629	5384630	MoMoFamID_om012_m001753_UniID_esF7_344kMenters6col_sorted_v320f_b73v3range=1:5338724-5338924
chr1	5384629	5384630	MoMoFamID_om053_m001754_UniID_esF7_344kMenters6col_sorted_v320f_b73v3range=1:5338724-5338924
chr1	5385404	5385405	MoMoFamID_om043_m001755_UniID_esF7_344kMenters6col_sorted_v320f_b73v3range=1:5339499-5339699
chr1	5385409	5385410	MoMoFamID_dym64_m001756_UniID_esF7_344kMenters6col_sorted_v320f_b73v3range=1:5339504-5339704
chr1	5385551	5385552	MoMoFamID_om073_m001757_UniID_esF7_344kMenters6col_sorted_v320f_b73v3range=1:5339646-5339846
chr1	5385560	5385561	MoMoFamID_om053_m001758_UniID_esF7_344kMenters6col_sorted_v320f_b73v3range=1:5339655-5339855
chr1	5389200	5389201	MoMoFamID_dym27_m001759_UniID_esF7_344kMenters6col_sorted_v320f_b73v3range=1:5343295-5343495
chr1	5389204	5389205	MoMoFamID_om002_m001760_UniID_esF7_344kMenters6col_sorted_v320f_b73v3range=1:5343299-5343499
chr1	5389204	5389205	MoMoFamID_om097_m001761_UniID_esF7_344kMenters6col_sorted_v320f_b73v3range=1:5343299-5343499
chr1	5389204	5389205	MoMoFamID_om116_m001762_UniID_esF7_344kMenters6col_sorted_v320f_b73v3range=1:5343299-5343499
chr1	5389211	5389212	MoMoFamID_dym48_m001763_UniID_esF7_344kMenters6col_sorted_v320f_b73v3range=1:5343306-5343506
chr1	5389228	5389229	MoMoFamID_dym27_m001764_UniID_esF7_344kMenters6col_sorted_v320f_b73v3range=1:5343323-5343523
chr1	5389235	5389236	MoMoFamID_om048_m001765_UniID_esF7_344kMenters6col_sorted_v320f_b73v3range=1:5343330-5343530
chr1	5389263	5389264	MoMoFamID_om116_m001766_UniID_esF7_344kMenters6col_sorted_v320f_b73v3range=1:5343358-5343558
chr1	5389272	5389273	MoMoFamID_om097_m001767_UniID_esF7_344kMenters6col_sorted_v320f_b73v3range=1:5343367-5343567
chr1	5419953	5419954	MoMoFamID_om049_m001797_UniID_esF7_344kMenters6col_sorted_v320f_b73v3range=1:5376306-5376506
chr1	5423818	5423819	MoMoFamID_om007_m001798_UniID_esF7_344kMenters6col_sorted_v320f_b73v3range=1:5380171-5380371
chr1	5423824	5423825	MoMoFamID_om068_m001799_UniID_esF7_344kMenters6col_sorted_v320f_b73v3range=1:5380177-5380377
chr1	5423901	5423902	MoMoFamID_om140_m001800_UniID_esF7_344kMenters6col_sorted_v320f_b73v3range=1:5380254-5380454
chr1	5432393	5432394	MoMoFamID_om009_m001801_UniID_esF7_344kMenters6col_sorted_v320f_b73v3range=1:5388744-5388944
chr1	5471856	5471857	MoMoFamID_om041_m001802_UniID_esF7_344kMenters6col_sorted_v320f_b73v3range=1:5428208-5428408
chr1	5471860	5471861	MoMoFamID_om041_m001803_UniID_esF7_344kMenters6col_sorted_v320f_b73v3range=1:5428212-5428412
chr1	5471866	5471867	MoMoFamID_om135_m001804_UniID_esF7_344kMenters6col_sorted_v320f_b73v3range=1:5428218-5428418
chr1	5471869	5471870	MoMoFamID_om105_m001805_UniID_esF7_344kMenters6col_sorted_v320f_b73v3range=1:5428221-5428421
chr1	5493119	5493120	MoMoFamID_om016_m001806_UniID_esF7_344kMenters6col_sorted_v320f_b73v3range=1:5449471-5449671
chr1	5493122	5493123	MoMoFamID_om003_m001807_UniID_esF7_344kMenters6col_sorted_v320f_b73v3range=1:5449474-5449674
chr1	5493124	5493125	MoMoFamID_om112_m001808_UniID_esF7_344kMenters6col_sorted_v320f_b73v3range=1:5449476-5449676
chr1	5493799	5493800	MoMoFamID_dym39_m001809_UniID_esF7_344kMenters6col_sorted_v320f_b73v3range=1:5450151-5450351
chr1	5493800	5493801	MoMoFamID_dym40_m001810_UniID_esF7_344kMenters6col_sorted_v320f_b73v3range=1:5450152-5450352
chr1	5540105	5540106	MoMoFamID_om030_m001811_UniID_esF7_344kMenters6col_sorted_v320f_b73v3range=1:5508119-5508319
chr1	5540105	5540106	MoMoFamID_om030_m001812_UniID_esF7_344kMenters6col_sorted_v320f_b73v3range=1:5508119-5508319
chr1	5543032	5543033	MoMoFamID_om106_m001813_UniID_esF7_344kMenters6col_sorted_v320f_b73v3range=1:5511046-5511246
chr1	5543040	5543041	MoMoFamID_om098_m001814_UniID_esF7_344kMenters6col_sorted_v320f_b73v3range=1:5511054-5511254
chr1	5545088	5545089	MoMoFamID_om110_m001815_UniID_esF7_344kMenters6col_sorted_v320f_b73v3range=1:5513102-5513302
chr1	5545090	5545091	MoMoFamID_om025_m001816_UniID_esF7_344kMenters6col_sorted_v320f_b73v3range=1:5513104-5513304
chr1	5546110	5546111	MoMoFamID_om102_m001817_UniID_esF7_344kMenters6col_sorted_v320f_b73v3range=1:5514124-5514324
chr1	5546110	5546111	MoMoFamID_om102_m001818_UniID_esF7_344kMenters6col_sorted_v320f_b73v3range=1:5514124-5514324
chr1	5546115	5546116	MoMoFamID_om053_m001819_UniID_esF7_344kMenters6col_sorted_v320f_b73v3range=1:5514129-5514329
chr1	5546123	5546124	MoMoFamID_om067_m001820_UniID_esF7_344kMenters6col_sorted_v320f_b73v3range=1:5514137-5514337
chr1	5548661	5548662	MoMoFamID_om059_m001821_UniID_esF7_344kMenters6col_sorted_v320f_b73v3range=1:5516675-5516875
chr1	5548666	5548667	MoMoFamID_om024_m001822_UniID_esF7_344kMenters6col_sorted_v320f_b73v3range=1:5516680-5516880
chr1	5548691	5548692	MoMoFamID_om127_m001823_UniID_esF7_344kMenters6col_sorted_v320f_b73v3range=1:5516705-5516905
chr1	5548703	5548704	MoMoFamID_om128_m001824_UniID_esF7_344kMenters6col_sorted_v320f_b73v3range=1:5516717-5516917
chr1	5548703	5548704	MoMoFamID_om140_m001825_UniID_esF7_344kMenters6col_sorted_v320f_b73v3range=1:5516717-5516917
chr1	5548750	5548751	MoMoFamID_om028_m001826_UniID_esF7_344kMenters6col_sorted_v320f_b73v3range=1:5516764-5516964
chr1	5548755	5548756	MoMoFamID_om002_m001827_UniID_esF7_344kMenters6col_sorted_v320f_b73v3range=1:5516769-5516969
chr1	5548755	5548756	MoMoFamID_om097_m001828_UniID_esF7_344kMenters6col_sorted_v320f_b73v3range=1:5516769-5516969
chr1	5548755	5548756	MoMoFamID_om116_m001829_UniID_esF7_344kMenters6col_sorted_v320f_b73v3range=1:5516769-5516969
chr1	5548760	5548761	MoMoFamID_dym40_m001830_UniID_esF7_344kMenters6col_sorted_v320f_b73v3range=1:5516774-5516974
chr1	5548761	5548762	MoMoFamID_om125_m001831_UniID_esF7_344kMenters6col_sorted_v320f_b73v3range=1:5516775-5516975
chr1	5548763	5548764	MoMoFamID_om048_m001832_UniID_esF7_344kMenters6col_sorted_v320f_b73v3range=1:5516777-5516977
chr1	5548816	5548817	MoMoFamID_dym18_m001833_UniID_esF7_344kMenters6col_sorted_v320f_b73v3range=1:5516830-5517030
chr1	5548820	5548821	MoMoFamID_om013_m001834_UniID_esF7_344kMenters6col_sorted_v320f_b73v3range=1:5516834-5517034
chr1	5548824	5548825	MoMoFamID_om019_m001835_UniID_esF7_344kMenters6col_sorted_v320f_b73v3range=1:5516838-5517038
chr1	5548826	5548827	MoMoFamID_om036_m001836_UniID_esF7_344kMenters6col_sorted_v320f_b73v3range=1:5516840-5517040
chr1	5559088	5559089	MoMoFamID_dym59_m001837_UniID_esF7_344kMenters6col_sorted_v320f_b73v3range=1:5527098-5527298
chr1	5559089	5559090	MoMoFamID_dym64_m001838_UniID_esF7_344kMenters6col_sorted_v320f_b73v3range=1:5527099-5527299
chr1	5559621	5559622	MoMoFamID_om007_m001839_UniID_esF7_344kMenters6col_sorted_v320f_b73v3range=1:5527631-5527831
chr1	5560749	5560750	MoMoFamID_dym57_m001840_UniID_esF7_344kMenters6col_sorted_v320f_b73v3range=1:5528759-5528959
chr1	5560749	5560750	MoMoFamID_dym64_m001841_UniID_esF7_344kMenters6col_sorted_v320f_b73v3range=1:5528759-5528959
chr1	5568360	5568361	MoMoFamID_om028_m001842_UniID_esF7_344kMenters6col_sorted_v320f_b73v3range=1:5536368-5536568
chr1	5607359	5607360	MoMoFamID_om139_m001843_UniID_esF7_344kMenters6col_sorted_v320f_b73v3range=1:5574969-5575169
chr1	5609101	5609102	MoMoFamID_om091_m001844_UniID_esF7_344kMenters6col_sorted_v320f_b73v3range=1:5576711-5576911
chr1	5609104	5609105	MoMoFamID_om099_m001845_UniID_esF7_344kMenters6col_sorted_v320f_b73v3range=1:5576714-5576914
chr1	5609107	5609108	MoMoFamID_om081_m001846_UniID_esF7_344kMenters6col_sorted_v320f_b73v3range=1:5576717-5576917
chr1	5609112	5609113	MoMoFamID_dym35_m001847_UniID_esF7_344kMenters6col_sorted_v320f_b73v3range=1:5576722-5576922
chr1	5609113	5609114	MoMoFamID_om040_m001848_UniID_esF7_344kMenters6col_sorted_v320f_b73v3range=1:5576723-5576923
chr1	5609324	5609325	MoMoFamID_om112_m001849_UniID_esF7_344kMenters6col_sorted_v320f_b73v3range=1:5576934-5577134
chr1	5609326	5609327	MoMoFamID_om079_m001850_UniID_esF7_344kMenters6col_sorted_v320f_b73v3range=1:5576936-5577136
chr1	5614788	5614789	MoMoFamID_dym40_m001851_UniID_esF7_344kMenters6col_sorted_v320f_b73v3range=1:5582398-5582598
chr1	5614793	5614794	MoMoFamID_dym15_m001852_UniID_esF7_344kMenters6col_sorted_v320f_b73v3range=1:5582403-5582603
chr1	5614855	5614856	MoMoFamID_om041_m001853_UniID_esF7_344kMenters6col_sorted_v320f_b73v3range=1:5582465-5582665
chr1	5614893	5614894	MoMoFamID_om031_m001854_UniID_esF7_344kMenters6col_sorted_v320f_b73v3range=1:5582503-5582703
chr1	5614893	5614894	MoMoFamID_om122_m001855_UniID_esF7_344kMenters6col_sorted_v320f_b73v3range=1:5582503-5582703
chr1	5614898	5614899	MoMoFamID_dym09_m001856_UniID_esF7_344kMenters6col_sorted_v320f_b73v3range=1:5582508-5582708
chr1	5614898	5614899	MoMoFamID_dym09_m001857_UniID_esF7_344kMenters6col_sorted_v320f_b73v3range=1:5582508-5582708
chr1	5614900	5614901	MoMoFamID_om134_m001858_UniID_esF7_344kMenters6col_sorted_v320f_b73v3range=1:5582510-5582710
chr1	5614900	5614901	MoMoFamID_om134_m001859_UniID_esF7_344kMenters6col_sorted_v320f_b73v3range=1:5582510-5582710
chr1	5614938	5614939	MoMoFamID_om019_m001860_UniID_esF7_344kMenters6col_sorted_v320f_b73v3range=1:5582548-5582748
chr1	5614946	5614947	MoMoFamID_om002_m001861_UniID_esF7_344kMenters6col_sorted_v320f_b73v3range=1:5582556-5582756
chr1	5614946	5614947	MoMoFamID_om097_m001862_UniID_esF7_344kMenters6col_sorted_v320f_b73v3range=1:5582556-5582756
chr1	5614946	5614947	MoMoFamID_om116_m001863_UniID_esF7_344kMenters6col_sorted_v320f_b73v3range=1:5582556-5582756
chr1	5614947	5614948	MoMoFamID_om060_m001864_UniID_esF7_344kMenters6col_sorted_v320f_b73v3range=1:5582557-5582757
chr1	5614950	5614951	MoMoFamID_dym25_m001865_UniID_esF7_344kMenters6col_sorted_v320f_b73v3range=1:5582560-5582760
chr1	5614951	5614952	MoMoFamID_dym40_m001866_UniID_esF7_344kMenters6col_sorted_v320f_b73v3range=1:5582561-5582761
chr1	5614952	5614953	MoMoFamID_dym02_m001867_UniID_esF7_344kMenters6col_sorted_v320f_b73v3range=1:5582562-5582762
chr1	5614952	5614953	MoMoFamID_dym39_m001868_UniID_esF7_344kMenters6col_sorted_v320f_b73v3range=1:5582562-5582762
chr1	5614953	5614954	MoMoFamID_dym48_m001869_UniID_esF7_344kMenters6col_sorted_v320f_b73v3range=1:5582563-5582763
chr1	5614954	5614955	MoMoFamID_dym53_m001870_UniID_esF7_344kMenters6col_sorted_v320f_b73v3range=1:5582564-5582764
chr1	5614954	5614955	MoMoFamID_om002_m001871_UniID_esF7_344kMenters6col_sorted_v320f_b73v3range=1:5582564-5582764
chr1	5614954	5614955	MoMoFamID_om077_m001872_UniID_esF7_344kMenters6col_sorted_v320f_b73v3range=1:5582564-5582764
chr1	5614954	5614955	MoMoFamID_om097_m001873_UniID_esF7_344kMenters6col_sorted_v320f_b73v3range=1:5582564-5582764
chr1	5614954	5614955	MoMoFamID_om116_m001874_UniID_esF7_344kMenters6col_sorted_v320f_b73v3range=1:5582564-5582764
chr1	5614955	5614956	MoMoFamID_om060_m001875_UniID_esF7_344kMenters6col_sorted_v320f_b73v3range=1:5582565-5582765
chr1	5614957	5614958	MoMoFamID_om041_m001876_UniID_esF7_344kMenters6col_sorted_v320f_b73v3range=1:5582567-5582767
chr1	5614958	5614959	MoMoFamID_om057_m001877_UniID_esF7_344kMenters6col_sorted_v320f_b73v3range=1:5582568-5582768
chr1	5614959	5614960	MoMoFamID_om002_m001878_UniID_esF7_344kMenters6col_sorted_v320f_b73v3range=1:5582569-5582769
chr1	5614959	5614960	MoMoFamID_om097_m001879_UniID_esF7_344kMenters6col_sorted_v320f_b73v3range=1:5582569-5582769
chr1	5614959	5614960	MoMoFamID_om116_m001880_UniID_esF7_344kMenters6col_sorted_v320f_b73v3range=1:5582569-5582769
chr1	5616408	5616409	MoMoFamID_om075_m001881_UniID_esF7_344kMenters6col_sorted_v320f_b73v3range=1:5584018-5584218
chr1	5616412	5616413	MoMoFamID_om129_m001882_UniID_esF7_344kMenters6col_sorted_v320f_b73v3range=1:5584022-5584222
chr1	5616586	5616587	MoMoFamID_om039_m001883_UniID_esF7_344kMenters6col_sorted_v320f_b73v3range=1:5584196-5584396
chr1	5616597	5616598	MoMoFamID_dym60_m001884_UniID_esF7_344kMenters6col_sorted_v320f_b73v3range=1:5584207-5584407
chr1	5616597	5616598	MoMoFamID_dym60_m001885_UniID_esF7_344kMenters6col_sorted_v320f_b73v3range=1:5584207-5584407
chr1	5650603	5650604	MoMoFamID_dym75_m001886_UniID_esF7_344kMenters6col_sorted_v320f_b73v3range=1:5620842-5621042
chr1	5650608	5650609	MoMoFamID_dym27_m001887_UniID_esF7_344kMenters6col_sorted_v320f_b73v3range=1:5620847-5621047
chr1	5651534	5651535	MoMoFamID_om011_m001888_UniID_esF7_344kMenters6col_sorted_v320f_b73v3range=1:5621773-5621973
chr1	5651541	5651542	MoMoFamID_om026_m001889_UniID_esF7_344kMenters6col_sorted_v320f_b73v3range=1:5621780-5621980
chr1	5653791	5653792	MoMoFamID_om003_m001890_UniID_esF7_344kMenters6col_sorted_v320f_b73v3range=1:5624030-5624230
chr1	5653794	5653795	MoMoFamID_dym27_m001891_UniID_esF7_344kMenters6col_sorted_v320f_b73v3range=1:5624033-5624233
chr1	5653795	5653796	MoMoFamID_dym08_m001892_UniID_esF7_344kMenters6col_sorted_v320f_b73v3range=1:5624034-5624234
chr1	5653795	5653796	MoMoFamID_dym67_m001893_UniID_esF7_344kMenters6col_sorted_v320f_b73v3range=1:5624034-5624234
chr1	5653796	5653797	MoMoFamID_dym75_m001894_UniID_esF7_344kMenters6col_sorted_v320f_b73v3range=1:5624035-5624235
chr1	5653798	5653799	MoMoFamID_dym63_m001895_UniID_esF7_344kMenters6col_sorted_v320f_b73v3range=1:5624037-5624237
chr1	5653800	5653801	MoMoFamID_dym27_m001896_UniID_esF7_344kMenters6col_sorted_v320f_b73v3range=1:5624039-5624239
chr1	5654054	5654055	MoMoFamID_om098_m001897_UniID_esF7_344kMenters6col_sorted_v320f_b73v3range=1:5624293-5624493
chr1	5657501	5657502	MoMoFamID_om060_m001898_UniID_esF7_344kMenters6col_sorted_v320f_b73v3range=1:5627740-5627940
chr1	5662741	5662742	MoMoFamID_om095_m001899_UniID_esF7_344kMenters6col_sorted_v320f_b73v3range=1:5632980-5633180
chr1	5662744	5662745	MoMoFamID_dym39_m001900_UniID_esF7_344kMenters6col_sorted_v320f_b73v3range=1:5632983-5633183
chr1	5662757	5662758	MoMoFamID_om003_m001901_UniID_esF7_344kMenters6col_sorted_v320f_b73v3range=1:5632996-5633196
chr1	5662884	5662885	MoMoFamID_om098_m001902_UniID_esF7_344kMenters6col_sorted_v320f_b73v3range=1:5633123-5633323
chr1	5662961	5662962	MoMoFamID_dym65_m001903_UniID_esF7_344kMenters6col_sorted_v320f_b73v3range=1:5633200-5633400
chr1	5662962	5662963	MoMoFamID_dym39_m001904_UniID_esF7_344kMenters6col_sorted_v320f_b73v3range=1:5633201-5633401
chr1	5662966	5662967	MoMoFamID_dym39_m001905_UniID_esF7_344kMenters6col_sorted_v320f_b73v3range=1:5633205-5633405
chr1	5662966	5662967	MoMoFamID_om110_m001906_UniID_esF7_344kMenters6col_sorted_v320f_b73v3range=1:5633205-5633405
chr1	5663021	5663022	MoMoFamID_dym05_m001907_UniID_esF7_344kMenters6col_sorted_v320f_b73v3range=1:5633260-5633460
chr1	5663194	5663195	MoMoFamID_dym27_m001908_UniID_esF7_344kMenters6col_sorted_v320f_b73v3range=1:5633433-5633633
chr1	5663196	5663197	MoMoFamID_om112_m001909_UniID_esF7_344kMenters6col_sorted_v320f_b73v3range=1:5633435-5633635
chr1	5663199	5663200	MoMoFamID_dym08_m001910_UniID_esF7_344kMenters6col_sorted_v320f_b73v3range=1:5633438-5633638
chr1	5663369	5663370	MoMoFamID_dym23_m001911_UniID_esF7_344kMenters6col_sorted_v320f_b73v3range=1:5633608-5633808
chr1	5669689	5669690	MoMoFamID_om027_m001912_UniID_esF7_344kMenters6col_sorted_v320f_b73v3range=1:5639928-5640128
chr1	5669689	5669690	MoMoFamID_om027_m001913_UniID_esF7_344kMenters6col_sorted_v320f_b73v3range=1:5639928-5640128
chr1	5670356	5670357	MoMoFamID_om079_m001917_UniID_esF7_344kMenters6col_sorted_v320f_b73v3range=1:5640593-5640793
chr1	5670357	5670358	MoMoFamID_dym30_m001918_UniID_esF7_344kMenters6col_sorted_v320f_b73v3range=1:5640594-5640794
chr1	5676368	5676369	MoMoFamID_om058_m001919_UniID_esF7_344kMenters6col_sorted_v320f_b73v3range=1:5646606-5646806
chr1	5676368	5676369	MoMoFamID_om058_m001920_UniID_esF7_344kMenters6col_sorted_v320f_b73v3range=1:5646606-5646806
chr1	5768428	5768429	MoMoFamID_dym63_m001921_UniID_esF7_344kMenters6col_sorted_v320f_b73v3range=1:5736539-5736739
chr1	5768432	5768433	MoMoFamID_dym40_m001922_UniID_esF7_344kMenters6col_sorted_v320f_b73v3range=1:5736543-5736743
chr1	5768433	5768434	MoMoFamID_dym22_m001923_UniID_esF7_344kMenters6col_sorted_v320f_b73v3range=1:5736544-5736744
chr1	5768436	5768437	MoMoFamID_dym30_m001924_UniID_esF7_344kMenters6col_sorted_v320f_b73v3range=1:5736547-5736747
chr1	5768437	5768438	MoMoFamID_dym75_m001925_UniID_esF7_344kMenters6col_sorted_v320f_b73v3range=1:5736548-5736748
chr1	5768437	5768438	MoMoFamID_om079_m001926_UniID_esF7_344kMenters6col_sorted_v320f_b73v3range=1:5736548-5736748
chr1	5768438	5768439	MoMoFamID_dym08_m001927_UniID_esF7_344kMenters6col_sorted_v320f_b73v3range=1:5736549-5736749
chr1	5768439	5768440	MoMoFamID_dym27_m001928_UniID_esF7_344kMenters6col_sorted_v320f_b73v3range=1:5736550-5736750
chr1	5768439	5768440	MoMoFamID_dym30_m001929_UniID_esF7_344kMenters6col_sorted_v320f_b73v3range=1:5736550-5736750
chr1	5768440	5768441	MoMoFamID_om079_m001930_UniID_esF7_344kMenters6col_sorted_v320f_b73v3range=1:5736551-5736751
chr1	5768442	5768443	MoMoFamID_dym63_m001931_UniID_esF7_344kMenters6col_sorted_v320f_b73v3range=1:5736553-5736753
chr1	5768499	5768500	MoMoFamID_dym71_m001932_UniID_esF7_344kMenters6col_sorted_v320f_b73v3range=1:5736610-5736810
chr1	5768499	5768500	MoMoFamID_om023_m001933_UniID_esF7_344kMenters6col_sorted_v320f_b73v3range=1:5736610-5736810
chr1	5768506	5768507	MoMoFamID_om138_m001934_UniID_esF7_344kMenters6col_sorted_v320f_b73v3range=1:5736617-5736817
chr1	5768607	5768608	MoMoFamID_dym71_m001935_UniID_esF7_344kMenters6col_sorted_v320f_b73v3range=1:5736718-5736918
chr1	5768607	5768608	MoMoFamID_om023_m001936_UniID_esF7_344kMenters6col_sorted_v320f_b73v3range=1:5736718-5736918
chr1	5768609	5768610	MoMoFamID_om011_m001937_UniID_esF7_344kMenters6col_sorted_v320f_b73v3range=1:5736720-5736920
chr1	5768710	5768711	MoMoFamID_om032_m001938_UniID_esF7_344kMenters6col_sorted_v320f_b73v3range=1:5736821-5737021
chr1	5770094	5770095	MoMoFamID_dym45_m001939_UniID_esF7_344kMenters6col_sorted_v320f_b73v3range=1:5738205-5738405
chr1	5770094	5770095	MoMoFamID_om001_m001940_UniID_esF7_344kMenters6col_sorted_v320f_b73v3range=1:5738205-5738405
chr1	5770094	5770095	MoMoFamID_om037_m001941_UniID_esF7_344kMenters6col_sorted_v320f_b73v3range=1:5738205-5738405
chr1	5770095	5770096	MoMoFamID_dym35_m001942_UniID_esF7_344kMenters6col_sorted_v320f_b73v3range=1:5738206-5738406
chr1	5770096	5770097	MoMoFamID_om040_m001943_UniID_esF7_344kMenters6col_sorted_v320f_b73v3range=1:5738207-5738407
chr1	5770159	5770160	MoMoFamID_dym07_m001944_UniID_esF7_344kMenters6col_sorted_v320f_b73v3range=1:5738270-5738470
chr1	5770160	5770161	MoMoFamID_dym15_m001945_UniID_esF7_344kMenters6col_sorted_v320f_b73v3range=1:5738271-5738471
chr1	5770162	5770163	MoMoFamID_om010_m001946_UniID_esF7_344kMenters6col_sorted_v320f_b73v3range=1:5738273-5738473
chr1	5770163	5770164	MoMoFamID_dym62_m001947_UniID_esF7_344kMenters6col_sorted_v320f_b73v3range=1:5738274-5738474
chr1	5770166	5770167	MoMoFamID_om007_m001948_UniID_esF7_344kMenters6col_sorted_v320f_b73v3range=1:5738277-5738477
chr1	5770170	5770171	MoMoFamID_om007_m001949_UniID_esF7_344kMenters6col_sorted_v320f_b73v3range=1:5738281-5738481
chr1	5778354	5778355	MoMoFamID_om076_m001950_UniID_esF7_344kMenters6col_sorted_v320f_b73v3range=1:5746465-5746665
chr1	5778405	5778406	MoMoFamID_om010_m001951_UniID_esF7_344kMenters6col_sorted_v320f_b73v3range=1:5746516-5746716
chr1	5836091	5836092	MoMoFamID_dym35_m001952_UniID_esF7_344kMenters6col_sorted_v320f_b73v3range=1:5802572-5802772
chr1	5836092	5836093	MoMoFamID_om079_m001953_UniID_esF7_344kMenters6col_sorted_v320f_b73v3range=1:5802573-5802773
chr1	5836092	5836093	MoMoFamID_om080_m001954_UniID_esF7_344kMenters6col_sorted_v320f_b73v3range=1:5802573-5802773
chr1	5836101	5836102	MoMoFamID_dym18_m001955_UniID_esF7_344kMenters6col_sorted_v320f_b73v3range=1:5802582-5802782
chr1	5842196	5842197	MoMoFamID_dym29_m001956_UniID_esF7_344kMenters6col_sorted_v320f_b73v3range=1:5808677-5808877
chr1	5842196	5842197	MoMoFamID_om017_m001957_UniID_esF7_344kMenters6col_sorted_v320f_b73v3range=1:5808677-5808877
chr1	5842198	5842199	MoMoFamID_om019_m001958_UniID_esF7_344kMenters6col_sorted_v320f_b73v3range=1:5808679-5808879
chr1	5842199	5842200	MoMoFamID_dym41_m001959_UniID_esF7_344kMenters6col_sorted_v320f_b73v3range=1:5808680-5808880
chr1	5842200	5842201	MoMoFamID_dym29_m001960_UniID_esF7_344kMenters6col_sorted_v320f_b73v3range=1:5808681-5808881
chr1	5842200	5842201	MoMoFamID_om109_m001961_UniID_esF7_344kMenters6col_sorted_v320f_b73v3range=1:5808681-5808881
chr1	5842201	5842202	MoMoFamID_om126_m001962_UniID_esF7_344kMenters6col_sorted_v320f_b73v3range=1:5808682-5808882
chr1	5842201	5842202	MoMoFamID_om126_m001963_UniID_esF7_344kMenters6col_sorted_v320f_b73v3range=1:5808682-5808882
chr1	5842202	5842203	MoMoFamID_dym46_m001964_UniID_esF7_344kMenters6col_sorted_v320f_b73v3range=1:5808683-5808883
chr1	5842203	5842204	MoMoFamID_om126_m001965_UniID_esF7_344kMenters6col_sorted_v320f_b73v3range=1:5808684-5808884
chr1	5842203	5842204	MoMoFamID_om126_m001966_UniID_esF7_344kMenters6col_sorted_v320f_b73v3range=1:5808684-5808884
chr1	5842205	5842206	MoMoFamID_om113_m001967_UniID_esF7_344kMenters6col_sorted_v320f_b73v3range=1:5808686-5808886
chr1	5850072	5850073	MoMoFamID_dym18_m001968_UniID_esF7_344kMenters6col_sorted_v320f_b73v3range=1:5816835-5817035
chr1	5859716	5859717	MoMoFamID_dym35_m001969_UniID_esF7_344kMenters6col_sorted_v320f_b73v3range=1:5826479-5826679
chr1	5859720	5859721	MoMoFamID_om079_m001970_UniID_esF7_344kMenters6col_sorted_v320f_b73v3range=1:5826483-5826683
chr1	5859725	5859726	MoMoFamID_dym14_m001971_UniID_esF7_344kMenters6col_sorted_v320f_b73v3range=1:5826488-5826688
chr1	5859725	5859726	MoMoFamID_dym14_m001972_UniID_esF7_344kMenters6col_sorted_v320f_b73v3range=1:5826488-5826688
chr1	5892374	5892375	MoMoFamID_om057_m001973_UniID_esF7_344kMenters6col_sorted_v320f_b73v3range=1:5862306-5862506
chr1	5892575	5892576	MoMoFamID_om114_m001974_UniID_esF7_344kMenters6col_sorted_v320f_b73v3range=1:5862507-5862707
chr1	5897042	5897043	MoMoFamID_om055_m001975_UniID_esF7_344kMenters6col_sorted_v320f_b73v3range=1:5866975-5867175
chr1	5897103	5897104	MoMoFamID_om095_m001976_UniID_esF7_344kMenters6col_sorted_v320f_b73v3range=1:5867036-5867236
chr1	5987482	5987483	MoMoFamID_om117_m001977_UniID_esF7_344kMenters6col_sorted_v320f_b73v3range=1:5946181-5946381
chr1	5987486	5987487	MoMoFamID_om002_m001978_UniID_esF7_344kMenters6col_sorted_v320f_b73v3range=1:5946185-5946385
chr1	5987487	5987488	MoMoFamID_om060_m001979_UniID_esF7_344kMenters6col_sorted_v320f_b73v3range=1:5946186-5946386
chr1	5987489	5987490	MoMoFamID_om041_m001980_UniID_esF7_344kMenters6col_sorted_v320f_b73v3range=1:5946188-5946388
chr1	5987578	5987579	MoMoFamID_om015_m001981_UniID_esF7_344kMenters6col_sorted_v320f_b73v3range=1:5946277-5946477
chr1	5987958	5987959	MoMoFamID_dym57_m001982_UniID_esF7_344kMenters6col_sorted_v320f_b73v3range=1:5946657-5946857
chr1	5987960	5987961	MoMoFamID_dym59_m001983_UniID_esF7_344kMenters6col_sorted_v320f_b73v3range=1:5946659-5946859
chr1	5989651	5989652	MoMoFamID_dym65_m001984_UniID_esF7_344kMenters6col_sorted_v320f_b73v3range=1:5948350-5948550
chr1	5989652	5989653	MoMoFamID_om122_m001985_UniID_esF7_344kMenters6col_sorted_v320f_b73v3range=1:5948351-5948551
chr1	5989655	5989656	MoMoFamID_om139_m001986_UniID_esF7_344kMenters6col_sorted_v320f_b73v3range=1:5948354-5948554
chr1	6035851	6035852	MoMoFamID_om124_m001987_UniID_esF7_344kMenters6col_sorted_v320f_b73v3range=1:5995099-5995299
chr1	6114973	6114974	MoMoFamID_om053_m001988_UniID_esF7_344kMenters6col_sorted_v320f_b73v3range=1:6078511-6078711
chr1	6189003	6189004	MoMoFamID_om068_m001989_UniID_esF7_344kMenters6col_sorted_v320f_b73v3range=1:6146803-6147003
chr1	6189011	6189012	MoMoFamID_om120_m001990_UniID_esF7_344kMenters6col_sorted_v320f_b73v3range=1:6146811-6147011
chr1	6189669	6189670	MoMoFamID_om091_m001991_UniID_esF7_344kMenters6col_sorted_v320f_b73v3range=1:6147469-6147669
chr1	6189677	6189678	MoMoFamID_om043_m001992_UniID_esF7_344kMenters6col_sorted_v320f_b73v3range=1:6147477-6147677
chr1	6189733	6189734	MoMoFamID_dym08_m001993_UniID_esF7_344kMenters6col_sorted_v320f_b73v3range=1:6147533-6147733
chr1	6189735	6189736	MoMoFamID_dym40_m001994_UniID_esF7_344kMenters6col_sorted_v320f_b73v3range=1:6147535-6147735
chr1	6189735	6189736	MoMoFamID_dym67_m001995_UniID_esF7_344kMenters6col_sorted_v320f_b73v3range=1:6147535-6147735
chr1	6189738	6189739	MoMoFamID_om139_m001996_UniID_esF7_344kMenters6col_sorted_v320f_b73v3range=1:6147538-6147738
chr1	6189740	6189741	MoMoFamID_dym68_m001997_UniID_esF7_344kMenters6col_sorted_v320f_b73v3range=1:6147540-6147740
chr1	6189740	6189741	MoMoFamID_om003_m001998_UniID_esF7_344kMenters6col_sorted_v320f_b73v3range=1:6147540-6147740
chr1	6189741	6189742	MoMoFamID_dym35_m001999_UniID_esF7_344kMenters6col_sorted_v320f_b73v3range=1:6147541-6147741
chr1	6190715	6190716	MoMoFamID_om090_m002000_UniID_esF7_344kMenters6col_sorted_v320f_b73v3range=1:6148515-6148715
chr1	6190721	6190722	MoMoFamID_dym21_m002001_UniID_esF7_344kMenters6col_sorted_v320f_b73v3range=1:6148521-6148721
chr1	6190721	6190722	MoMoFamID_dym24_m002002_UniID_esF7_344kMenters6col_sorted_v320f_b73v3range=1:6148521-6148721
chr1	6190776	6190777	MoMoFamID_om121_m002003_UniID_esF7_344kMenters6col_sorted_v320f_b73v3range=1:6148576-6148776
chr1	6191950	6191951	MoMoFamID_dym01_m002004_UniID_esF7_344kMenters6col_sorted_v320f_b73v3range=1:6149750-6149950
chr1	6191951	6191952	MoMoFamID_dym24_m002005_UniID_esF7_344kMenters6col_sorted_v320f_b73v3range=1:6149751-6149951
chr1	6191958	6191959	MoMoFamID_dym71_m002006_UniID_esF7_344kMenters6col_sorted_v320f_b73v3range=1:6149758-6149958
chr1	6191958	6191959	MoMoFamID_om023_m002007_UniID_esF7_344kMenters6col_sorted_v320f_b73v3range=1:6149758-6149958
chr1	6204696	6204697	MoMoFamID_dym18_m002008_UniID_esF7_344kMenters6col_sorted_v320f_b73v3range=1:6168764-6168964
chr1	6204697	6204698	MoMoFamID_dym44_m002009_UniID_esF7_344kMenters6col_sorted_v320f_b73v3range=1:6168765-6168965
chr1	6204698	6204699	MoMoFamID_om074_m002010_UniID_esF7_344kMenters6col_sorted_v320f_b73v3range=1:6168766-6168966
chr1	6204699	6204700	MoMoFamID_dym13_m002011_UniID_esF7_344kMenters6col_sorted_v320f_b73v3range=1:6168767-6168967
chr1	6204699	6204700	MoMoFamID_om052_m002012_UniID_esF7_344kMenters6col_sorted_v320f_b73v3range=1:6168767-6168967
chr1	6204699	6204700	MoMoFamID_om074_m002013_UniID_esF7_344kMenters6col_sorted_v320f_b73v3range=1:6168767-6168967
chr1	6204700	6204701	MoMoFamID_dym13_m002014_UniID_esF7_344kMenters6col_sorted_v320f_b73v3range=1:6168768-6168968
chr1	6204700	6204701	MoMoFamID_om052_m002015_UniID_esF7_344kMenters6col_sorted_v320f_b73v3range=1:6168768-6168968
chr1	6204700	6204701	MoMoFamID_om104_m002016_UniID_esF7_344kMenters6col_sorted_v320f_b73v3range=1:6168768-6168968
chr1	6204701	6204702	MoMoFamID_dym13_m002017_UniID_esF7_344kMenters6col_sorted_v320f_b73v3range=1:6168769-6168969
chr1	6204701	6204702	MoMoFamID_dym54_m002018_UniID_esF7_344kMenters6col_sorted_v320f_b73v3range=1:6168769-6168969
chr1	6204701	6204702	MoMoFamID_om021_m002019_UniID_esF7_344kMenters6col_sorted_v320f_b73v3range=1:6168769-6168969
chr1	6204701	6204702	MoMoFamID_om074_m002020_UniID_esF7_344kMenters6col_sorted_v320f_b73v3range=1:6168769-6168969
chr1	6204701	6204702	MoMoFamID_om104_m002021_UniID_esF7_344kMenters6col_sorted_v320f_b73v3range=1:6168769-6168969
chr1	6204705	6204706	MoMoFamID_dym18_m002022_UniID_esF7_344kMenters6col_sorted_v320f_b73v3range=1:6168773-6168973
chr1	6204807	6204808	MoMoFamID_dym51_m002023_UniID_esF7_344kMenters6col_sorted_v320f_b73v3range=1:6168875-6169075
chr1	6204808	6204809	MoMoFamID_dym59_m002024_UniID_esF7_344kMenters6col_sorted_v320f_b73v3range=1:6168876-6169076
chr1	6204888	6204889	MoMoFamID_om036_m002025_UniID_esF7_344kMenters6col_sorted_v320f_b73v3range=1:6168956-6169156
chr1	6204895	6204896	MoMoFamID_om112_m002026_UniID_esF7_344kMenters6col_sorted_v320f_b73v3range=1:6168963-6169163
chr1	6204896	6204897	MoMoFamID_dym27_m002027_UniID_esF7_344kMenters6col_sorted_v320f_b73v3range=1:6168964-6169164
chr1	6207721	6207722	MoMoFamID_dym46_m002028_UniID_esF7_344kMenters6col_sorted_v320f_b73v3range=1:6171789-6171989
chr1	6207724	6207725	MoMoFamID_om098_m002029_UniID_esF7_344kMenters6col_sorted_v320f_b73v3range=1:6171792-6171992
chr1	6207929	6207930	MoMoFamID_om090_m002030_UniID_esF7_344kMenters6col_sorted_v320f_b73v3range=1:6171997-6172197
chr1	6207989	6207990	MoMoFamID_om132_m002031_UniID_esF7_344kMenters6col_sorted_v320f_b73v3range=1:6172057-6172257
chr1	6208665	6208666	MoMoFamID_dym08_m002032_UniID_esF7_344kMenters6col_sorted_v320f_b73v3range=1:6172733-6172933
chr1	6208669	6208670	MoMoFamID_om112_m002033_UniID_esF7_344kMenters6col_sorted_v320f_b73v3range=1:6172737-6172937
chr1	6208671	6208672	MoMoFamID_dym08_m002034_UniID_esF7_344kMenters6col_sorted_v320f_b73v3range=1:6172739-6172939
chr1	6208857	6208858	MoMoFamID_om004_m002035_UniID_esF7_344kMenters6col_sorted_v320f_b73v3range=1:6172925-6173125
chr1	6208857	6208858	MoMoFamID_om128_m002036_UniID_esF7_344kMenters6col_sorted_v320f_b73v3range=1:6172925-6173125
chr1	6208857	6208858	MoMoFamID_om140_m002037_UniID_esF7_344kMenters6col_sorted_v320f_b73v3range=1:6172925-6173125
chr1	6208862	6208863	MoMoFamID_om073_m002038_UniID_esF7_344kMenters6col_sorted_v320f_b73v3range=1:6172930-6173130
chr1	6208869	6208870	MoMoFamID_om028_m002039_UniID_esF7_344kMenters6col_sorted_v320f_b73v3range=1:6172937-6173137
chr1	6221560	6221561	MoMoFamID_om125_m002040_UniID_esF7_344kMenters6col_sorted_v320f_b73v3range=1:6185628-6185828
chr1	6221562	6221563	MoMoFamID_om067_m002041_UniID_esF7_344kMenters6col_sorted_v320f_b73v3range=1:6185630-6185830
chr1	6222659	6222660	MoMoFamID_dym45_m002042_UniID_esF7_344kMenters6col_sorted_v320f_b73v3range=1:6186727-6186927
chr1	6222669	6222670	MoMoFamID_om105_m002043_UniID_esF7_344kMenters6col_sorted_v320f_b73v3range=1:6186737-6186937
chr1	6222729	6222730	MoMoFamID_om049_m002044_UniID_esF7_344kMenters6col_sorted_v320f_b73v3range=1:6186797-6186997
chr1	6222786	6222787	MoMoFamID_dym10_m002045_UniID_esF7_344kMenters6col_sorted_v320f_b73v3range=1:6186854-6187054
chr1	6223443	6223444	MoMoFamID_om075_m002046_UniID_esF7_344kMenters6col_sorted_v320f_b73v3range=1:6187511-6187711
chr1	6223447	6223448	MoMoFamID_om129_m002047_UniID_esF7_344kMenters6col_sorted_v320f_b73v3range=1:6187515-6187715
chr1	6223450	6223451	MoMoFamID_om001_m002048_UniID_esF7_344kMenters6col_sorted_v320f_b73v3range=1:6187518-6187718
chr1	6223450	6223451	MoMoFamID_om135_m002049_UniID_esF7_344kMenters6col_sorted_v320f_b73v3range=1:6187518-6187718
chr1	6223451	6223452	MoMoFamID_dym45_m002050_UniID_esF7_344kMenters6col_sorted_v320f_b73v3range=1:6187519-6187719
chr1	6246702	6246703	MoMoFamID_dym40_m002051_UniID_esF7_344kMenters6col_sorted_v320f_b73v3range=1:6210773-6210973
chr1	6254189	6254190	MoMoFamID_om037_m002052_UniID_esF7_344kMenters6col_sorted_v320f_b73v3range=1:6218260-6218460
[truncated: 340,178 more rows]
