# Supplementary material for: The native cistrome and sequence motif families of the maize ear
Source: PLoS Genet. 2021 Aug 12;17(8):e1009689. doi: 10.1371/journal.pgen.1009689 (PMC8360572; doi:10.1371/journal.pgen.1009689)
Supplement: S8 Zip File — Zip file contains a readme text file and 2 BED files: a Single Base BED file (Moa Motif Mid Pt) for UCSC browser, chromosomes only, for B73v5, BLASTED from B73v3 source FASTAs with 100 bp flanks each side, retained if 100% match and reduced down to central base (Andorf, Bass, 2021); and a motif BED file (Moa Motif Full Motif) reduced back down to the motif and retaining the motif name and the B73v3 motif family consensus and exact genomic match sequences. (ZIP) [file pgen.1009689.s033.zip › S8_ZIPFILE_EarshootMoaMotifs_on_B73v5/MoMoFamID_MotifOnB73v5_from344k_MoaMotifsUnderMFs_SavadelHartwigBass_v521d.bed]

chr1	7064	7076	MoaMotifs_MFs_iSegBC7_b37v3_v320i_dy_m70_rrGAAGAAATgr_ACCAAGAAATGG_b73v3range=4:172446795-172447006_strand=-_plus100bpFlanks
chr1	12720	12730	MoaMotifs_MFs_iSegBC7_b37v3_v320i_om_m115_wtATTCTAba_ACATTCTAGG_b73v3range=4:172425462-172425671_strand=+_plus100bpFlanks
chr1	12724	12737	MoaMotifs_MFs_iSegBC7_b37v3_v320i_om_m80_gbATGTGATGTrr_GAATGTGATCTAT_b73v3range=4:172425455-172425667_strand=-_plus100bpFlanks
chr1	12727	12737	MoaMotifs_MFs_iSegBC7_b37v3_v320i_om_m114_ctAGATCArm_ATAGATCACA_b73v3range=4:172425455-172425664_strand=+_plus100bpFlanks
chr1	12734	12744	MoaMotifs_MFs_iSegBC7_b37v3_v320i_om_m30_ykTTGCAAmr_CCTTGCAATA_b73v3range=4:172425448-172425657_strand=+_plus100bpFlanks
chr1	12734	12744	MoaMotifs_MFs_iSegBC7_b37v3_v320i_om_m30_ykTTGCAAmr_TATTGCAAGG_b73v3range=4:172425448-172425657_strand=-_plus100bpFlanks
chr1	12738	12748	MoaMotifs_MFs_iSegBC7_b37v3_v320i_om_m21_rrAAGGAArr_GCAAGGAAAC_b73v3range=4:172425444-172425653_strand=-_plus100bpFlanks
chr1	12743	12753	MoaMotifs_MFs_iSegBC7_b37v3_v320i_om_m113_wwAAcATAya_GAAACATATG_b73v3range=4:172425439-172425648_strand=-_plus100bpFlanks
chr1	12747	12771	MoaMotifs_MFs_iSegBC7_b37v3_v320i_dy_m55_scCCaCCaCCCCACCcCCCasCmc_CTCGTCCACCTCACCCCCCATATG_b73v3range=4:172425421-172425644_strand=+_plus100bpFlanks
chr1	12755	12767	MoaMotifs_MFs_iSegBC7_b37v3_v320i_dy_m35_csCACssCACvs_TCCACCTCACCC_b73v3range=4:172425425-172425636_strand=+_plus100bpFlanks
chr1	12755	12767	MoaMotifs_MFs_iSegBC7_b37v3_v320i_om_m86_ysCACTTCACyb_TCCACCTCACCC_b73v3range=4:172425425-172425636_strand=+_plus100bpFlanks
chr1	12755	12768	MoaMotifs_MFs_iSegBC7_b37v3_v320i_om_m29_cctCACCTCAcsy_GTCCACCTCACCC_b73v3range=4:172425424-172425636_strand=+_plus100bpFlanks
chr1	12759	12769	MoaMotifs_MFs_iSegBC7_b37v3_v320i_dy_m63_gtGGTGGAsg_GAGGTGGACG_b73v3range=4:172425423-172425632_strand=-_plus100bpFlanks
chr1	12771	12781	MoaMotifs_MFs_iSegBC7_b37v3_v320i_om_m95_stACCAGAbv_CGACCAGAGG_b73v3range=4:172425411-172425620_strand=+_plus100bpFlanks
chr1	15826	15838	MoaMotifs_MFs_iSegBC7_b37v3_v320i_dy_m35_csCACssCACvs_CTCACTACACAT_b73v3range=1:234535984-234536195_strand=-_plus100bpFlanks
chr1	15826	15838	MoaMotifs_MFs_iSegBC7_b37v3_v320i_om_m86_ysCACTTCACyb_CTCACTACACAT_b73v3range=1:234535984-234536195_strand=-_plus100bpFlanks
chr1	15831	15843	MoaMotifs_MFs_iSegBC7_b37v3_v320i_dy_m35_csCACssCACvs_TACACCTCACTA_b73v3range=1:234535989-234536200_strand=-_plus100bpFlanks
chr1	15831	15843	MoaMotifs_MFs_iSegBC7_b37v3_v320i_om_m86_ysCACTTCACyb_TACACCTCACTA_b73v3range=1:234535989-234536200_strand=-_plus100bpFlanks
chr1	15831	15844	MoaMotifs_MFs_iSegBC7_b37v3_v320i_om_m29_cctCACCTCAcsy_ATACACCTCACTA_b73v3range=1:234535989-234536201_strand=-_plus100bpFlanks
chr1	16265	16275	MoaMotifs_MFs_iSegBC7_b37v3_v320i_om_m70_yaCGTACGtr_CACGTACGGA_b73v3range=1:234536423-234536632_strand=+_plus100bpFlanks
chr1	16265	16275	MoaMotifs_MFs_iSegBC7_b37v3_v320i_om_m70_yaCGTACGtr_TCCGTACGTG_b73v3range=1:234536423-234536632_strand=-_plus100bpFlanks
chr1	40181	40192	MoaMotifs_MFs_iSegBC7_b37v3_v320i_dy_m34_waAATTTATtt_ACAATTTATAA_b73v3range=1:3682-3892_strand=+_plus100bpFlanks
chr1	46176	46186	MoaMotifs_MFs_iSegBC7_b37v3_v320i_om_m113_wwAAcATAya_GAAACATACA_b73v3range=1:9676-9885_strand=-_plus100bpFlanks
chr1	46265	46275	MoaMotifs_MFs_iSegBC7_b37v3_v320i_om_m16_srGGGGCAgs_GAGGGGCAGC_b73v3range=1:9765-9974_strand=-_plus100bpFlanks
chr1	46963	46973	MoaMotifs_MFs_iSegBC7_b37v3_v320i_om_m62_sgACCGGAcs_GCACCGGAAA_b73v3range=1:10463-10672_strand=+_plus100bpFlanks
chr1	73585	73595	MoaMotifs_MFs_iSegBC7_b37v3_v320i_om_m105_gsCCTGGCcs_GCCCTGGCCC_b73v3range=1:37045-37254_strand=+_plus100bpFlanks
chr1	98208	98218	MoaMotifs_MFs_iSegBC7_b37v3_v320i_dy_m30_ccACCACCas_CGACCACCAG_b73v3range=1:61677-61886_strand=-_plus100bpFlanks
chr1	123260	123270	MoaMotifs_MFs_iSegBC7_b37v3_v320i_om_m41_ssCCAGCCmv_AACCAGCCCA_b73v3range=1:86729-86938_strand=+_plus100bpFlanks
chr1	123260	123272	MoaMotifs_MFs_iSegBC7_b37v3_v320i_om_m57_scCCAtCCCAcs_AACCAGCCCAGC_b73v3range=1:86729-86940_strand=+_plus100bpFlanks
chr1	123262	123273	MoaMotifs_MFs_iSegBC7_b37v3_v320i_om_m116_kgaTGGGCTgs_CGCTGGGCTGG_b73v3range=1:86731-86941_strand=-_plus100bpFlanks
chr1	123262	123273	MoaMotifs_MFs_iSegBC7_b37v3_v320i_om_m2_scAGCCCAgcm_CCAGCCCAGCG_b73v3range=1:86731-86941_strand=+_plus100bpFlanks
chr1	123262	123273	MoaMotifs_MFs_iSegBC7_b37v3_v320i_om_m97_scAGCCCAasm_CCAGCCCAGCG_b73v3range=1:86731-86941_strand=+_plus100bpFlanks
chr1	123262	123274	MoaMotifs_MFs_iSegBC7_b37v3_v320i_om_m60_skGCTGTGCTgs_GCGCTGGGCTGG_b73v3range=1:86731-86942_strand=-_plus100bpFlanks
chr1	123276	123297	MoaMotifs_MFs_iSegBC7_b37v3_v320i_dy_m67_ccCaCCCACCCcCCCACsCcc_GTCACCCGCGCCCGCGCGCGC_b73v3range=1:86745-86965_strand=+_plus100bpFlanks
chr1	123278	123294	MoaMotifs_MFs_iSegBC7_b37v3_v320i_dy_m14_ssCGCGCGCGCGCGss_CACCCGCGCCCGCGCG_b73v3range=1:86747-86962_strand=+_plus100bpFlanks
chr1	123278	123294	MoaMotifs_MFs_iSegBC7_b37v3_v320i_dy_m14_ssCGCGCGCGCGCGss_CGCGCGGGCGCGGGTG_b73v3range=1:86747-86962_strand=-_plus100bpFlanks
chr1	123278	123295	MoaMotifs_MFs_iSegBC7_b37v3_v320i_dy_m10_cvCGCACGCACGCACgc_CACCCGCGCCCGCGCGC_b73v3range=1:86747-86963_strand=+_plus100bpFlanks
chr1	123280	123296	MoaMotifs_MFs_iSegBC7_b37v3_v320i_dy_m14_ssCGCGCGCGCGCGss_CCCGCGCCCGCGCGCG_b73v3range=1:86749-86964_strand=+_plus100bpFlanks
chr1	123280	123296	MoaMotifs_MFs_iSegBC7_b37v3_v320i_dy_m14_ssCGCGCGCGCGCGss_CGCGCGCGGGCGCGGG_b73v3range=1:86749-86964_strand=-_plus100bpFlanks
chr1	123280	123297	MoaMotifs_MFs_iSegBC7_b37v3_v320i_dy_m10_cvCGCACGCACGCACgc_CCCGCGCCCGCGCGCGC_b73v3range=1:86749-86965_strand=+_plus100bpFlanks
chr1	123281	123292	MoaMotifs_MFs_iSegBC7_b37v3_v320i_om_m7_sccCGCCCGcs_CCGCGCCCGCG_b73v3range=1:86750-86960_strand=+_plus100bpFlanks
chr1	123281	123298	MoaMotifs_MFs_iSegBC7_b37v3_v320i_dy_m10_cvCGCACGCACGCACgc_CGCGCGCGCGGGCGCGG_b73v3range=1:86750-86966_strand=-_plus100bpFlanks
chr1	123282	123298	MoaMotifs_MFs_iSegBC7_b37v3_v320i_dy_m14_ssCGCGCGCGCGCGss_CGCGCCCGCGCGCGCG_b73v3range=1:86751-86966_strand=+_plus100bpFlanks
chr1	123282	123298	MoaMotifs_MFs_iSegBC7_b37v3_v320i_dy_m14_ssCGCGCGCGCGCGss_CGCGCGCGCGGGCGCG_b73v3range=1:86751-86966_strand=-_plus100bpFlanks
chr1	123282	123299	MoaMotifs_MFs_iSegBC7_b37v3_v320i_dy_m10_cvCGCACGCACGCACgc_CGCGCCCGCGCGCGCGG_b73v3range=1:86751-86967_strand=+_plus100bpFlanks
chr1	123283	123300	MoaMotifs_MFs_iSegBC7_b37v3_v320i_dy_m10_cvCGCACGCACGCACgc_ACCGCGCGCGCGGGCGC_b73v3range=1:86752-86968_strand=-_plus100bpFlanks
chr1	123284	123300	MoaMotifs_MFs_iSegBC7_b37v3_v320i_dy_m14_ssCGCGCGCGCGCGss_ACCGCGCGCGCGGGCG_b73v3range=1:86753-86968_strand=-_plus100bpFlanks
chr1	123284	123300	MoaMotifs_MFs_iSegBC7_b37v3_v320i_dy_m14_ssCGCGCGCGCGCGss_CGCCCGCGCGCGCGGT_b73v3range=1:86753-86968_strand=+_plus100bpFlanks
chr1	123286	123302	MoaMotifs_MFs_iSegBC7_b37v3_v320i_dy_m14_ssCGCGCGCGCGCGss_AAACCGCGCGCGCGGG_b73v3range=1:86755-86970_strand=-_plus100bpFlanks
chr1	123286	123302	MoaMotifs_MFs_iSegBC7_b37v3_v320i_dy_m14_ssCGCGCGCGCGCGss_CCCGCGCGCGCGGTTT_b73v3range=1:86755-86970_strand=+_plus100bpFlanks
chr1	123376	123389	MoaMotifs_MFs_iSegBC7_b37v3_v320i_dy_m75_scACCmscACCvs_TCACCCCGACCCC_b73v3range=1:86845-87057_strand=+_plus100bpFlanks
chr1	123379	123389	MoaMotifs_MFs_iSegBC7_b37v3_v320i_om_m125_ssCCGACCsv_CCCCGACCCC_b73v3range=1:86848-87057_strand=+_plus100bpFlanks
chr1	144547	144559	MoaMotifs_MFs_iSegBC7_b37v3_v320i_om_m135_gsCAGGGCGGss_CCCAGGGCGGTT_b73v3range=1:109806-110017_strand=-_plus100bpFlanks
chr1	145706	145716	MoaMotifs_MFs_iSegBC7_b37v3_v320i_om_m34_vrAACGAAmv_AGAACGAAGA_b73v3range=1:110965-111174_strand=+_plus100bpFlanks
chr1	145717	145729	MoaMotifs_MFs_iSegBC7_b37v3_v320i_dy_m18_aaCAAAAAAGra_AAAAAAAAAGTC_b73v3range=1:110976-111187_strand=-_plus100bpFlanks
chr1	162720	162730	MoaMotifs_MFs_iSegBC7_b37v3_v320i_om_m112_syCCACTCcc_ACCCACTCAC_b73v3range=1:127979-128188_strand=+_plus100bpFlanks
chr1	162724	162748	MoaMotifs_MFs_iSegBC7_b37v3_v320i_dy_m42_rgcGGrGTGGGstGGGGGGGGagg_GCCGGAGTGGGCTTAGGCGTGAGT_b73v3range=1:127983-128206_strand=-_plus100bpFlanks
chr1	162733	162744	MoaMotifs_MFs_iSegBC7_b37v3_v320i_om_m97_scAGCCCAasm_TAAGCCCACTC_b73v3range=1:127992-128202_strand=+_plus100bpFlanks
chr1	162736	162746	MoaMotifs_MFs_iSegBC7_b37v3_v320i_om_m112_syCCACTCcc_GCCCACTCCG_b73v3range=1:127995-128204_strand=+_plus100bpFlanks
chr1	162789	162799	MoaMotifs_MFs_iSegBC7_b37v3_v320i_om_m129_ssCGCTGCys_GGCGCTGCGT_b73v3range=1:128048-128257_strand=-_plus100bpFlanks
chr1	189502	189512	MoaMotifs_MFs_iSegBC7_b37v3_v320i_om_m3_ssCCCCACcc_TCCCCCACGC_b73v3range=1:145476-145685_strand=-_plus100bpFlanks
chr1	189515	189527	MoaMotifs_MFs_iSegBC7_b37v3_v320i_om_m57_scCCAtCCCAcs_ACCCAACCCACG_b73v3range=1:145489-145700_strand=-_plus100bpFlanks
chr1	189589	189610	MoaMotifs_MFs_iSegBC7_b37v3_v320i_dy_m67_ccCaCCCACCCcCCCACsCcc_TTCCCCCACGCCCCCATCCGT_b73v3range=1:145563-145783_strand=-_plus100bpFlanks
chr1	189592	189607	MoaMotifs_MFs_iSegBC7_b37v3_v320i_dy_m40_ssCCAsssscCCAss_CCCCACGCCCCCATC_b73v3range=1:145566-145780_strand=-_plus100bpFlanks
chr1	189594	189605	MoaMotifs_MFs_iSegBC7_b37v3_v320i_om_m11_cscCGCCCCss_CCACGCCCCCA_b73v3range=1:145568-145778_strand=-_plus100bpFlanks
chr1	189599	189609	MoaMotifs_MFs_iSegBC7_b37v3_v320i_om_m3_ssCCCCACcc_TCCCCCACGC_b73v3range=1:145573-145782_strand=-_plus100bpFlanks
chr1	189634	189644	MoaMotifs_MFs_iSegBC7_b37v3_v320i_om_m13_mmAACCAAmm_CGAACCAAAC_b73v3range=1:145608-145817_strand=-_plus100bpFlanks
chr1	189714	189731	MoaMotifs_MFs_iSegBC7_b37v3_v320i_dy_m10_cvCGCACGCACGCACgc_AACGCACGGACACTCAC_b73v3range=1:145688-145904_strand=-_plus100bpFlanks
chr1	189716	189729	MoaMotifs_MFs_iSegBC7_b37v3_v320i_dy_m8_csCACvssCACvs_CGCACGGACACTC_b73v3range=1:145690-145902_strand=-_plus100bpFlanks
chr1	189723	189735	MoaMotifs_MFs_iSegBC7_b37v3_v320i_dy_m45_stGCAsbGCAss_TTGCAACGCACG_b73v3range=1:145697-145908_strand=-_plus100bpFlanks
chr1	189723	189735	MoaMotifs_MFs_iSegBC7_b37v3_v320i_om_m89_cyGCAACGCAss_TTGCAACGCACG_b73v3range=1:145697-145908_strand=-_plus100bpFlanks
chr1	200065	200075	MoaMotifs_MFs_iSegBC7_b37v3_v320i_dy_m71_ssCGCCGCss_GGCGCCGCCA_b73v3range=1:156039-156248_strand=-_plus100bpFlanks
chr1	200065	200075	MoaMotifs_MFs_iSegBC7_b37v3_v320i_om_m23_ssCGCCGCss_GGCGCCGCCA_b73v3range=1:156039-156248_strand=-_plus100bpFlanks
chr1	200067	200077	MoaMotifs_MFs_iSegBC7_b37v3_v320i_om_m102_scGGCGCCgs_CAGGCGCCGC_b73v3range=1:156041-156250_strand=-_plus100bpFlanks
chr1	200067	200077	MoaMotifs_MFs_iSegBC7_b37v3_v320i_om_m102_scGGCGCCgs_GCGGCGCCTG_b73v3range=1:156041-156250_strand=+_plus100bpFlanks
chr1	200138	200159	MoaMotifs_MFs_iSegBC7_b37v3_v320i_dy_m67_ccCaCCCACCCcCCCACsCcc_TCCACCGGCCTACCCACGGCC_b73v3range=1:156112-156332_strand=-_plus100bpFlanks
chr1	252997	253011	MoaMotifs_MFs_iSegBC7_b37v3_v320i_dy_m44_arAwAAAAAAAgra_AAGAAAAAAAAACC_b73v3range=1:222189-222402_strand=+_plus100bpFlanks
chr1	252997	253012	MoaMotifs_MFs_iSegBC7_b37v3_v320i_dy_m50_aamAAAAAAAAArra_AAGAAAAAAAAACCA_b73v3range=1:222189-222403_strand=+_plus100bpFlanks
chr1	252997	253012	MoaMotifs_MFs_iSegBC7_b37v3_v320i_om_m104_rrGAAAArAAAAcar_AAGAAAAAAAAACCA_b73v3range=1:222189-222403_strand=+_plus100bpFlanks
chr1	252997	253020	MoaMotifs_MFs_iSegBC7_b37v3_v320i_dy_m28_rrrAArAAAAAArAAAArAAwra_AAGAAAAAAAAACCAAGGAACCC_b73v3range=1:222189-222411_strand=+_plus100bpFlanks
chr1	252997	253021	MoaMotifs_MFs_iSegBC7_b37v3_v320i_dy_m74_rrGAArAAAAAArrAAAgGAGGsr_AAGAAAAAAAAACCAAGGAACCCT_b73v3range=1:222189-222412_strand=+_plus100bpFlanks
chr1	252998	253010	MoaMotifs_MFs_iSegBC7_b37v3_v320i_dy_m18_aaCAAAAAAGra_AGAAAAAAAAAC_b73v3range=1:222190-222401_strand=+_plus100bpFlanks
chr1	252998	253012	MoaMotifs_MFs_iSegBC7_b37v3_v320i_dy_m44_arAwAAAAAAAgra_AGAAAAAAAAACCA_b73v3range=1:222190-222403_strand=+_plus100bpFlanks
chr1	252998	253013	MoaMotifs_MFs_iSegBC7_b37v3_v320i_dy_m50_aamAAAAAAAAArra_AGAAAAAAAAACCAA_b73v3range=1:222190-222404_strand=+_plus100bpFlanks
chr1	252998	253013	MoaMotifs_MFs_iSegBC7_b37v3_v320i_om_m104_rrGAAAArAAAAcar_AGAAAAAAAAACCAA_b73v3range=1:222190-222404_strand=+_plus100bpFlanks
chr1	252998	253016	MoaMotifs_MFs_iSegBC7_b37v3_v320i_dy_m13_ttcTTTTTTwTTTTwTtt_TCCTTGGTTTTTTTTTCT_b73v3range=1:222190-222407_strand=-_plus100bpFlanks
chr1	252999	253016	MoaMotifs_MFs_iSegBC7_b37v3_v320i_om_m74_aaAAmAAAArAAAAgrr_GAAAAAAAAACCAAGGA_b73v3range=1:222191-222407_strand=+_plus100bpFlanks
chr1	253000	253012	MoaMotifs_MFs_iSegBC7_b37v3_v320i_dy_m41_aaAtAAAAACaa_AAAAAAAAACCA_b73v3range=1:222192-222403_strand=+_plus100bpFlanks
chr1	253000	253012	MoaMotifs_MFs_iSegBC7_b37v3_v320i_om_m19_araACAAAACaa_AAAAAAAAACCA_b73v3range=1:222192-222403_strand=+_plus100bpFlanks
chr1	253000	253017	MoaMotifs_MFs_iSegBC7_b37v3_v320i_om_m74_aaAAmAAAArAAAAgrr_AAAAAAAAACCAAGGAA_b73v3range=1:222192-222408_strand=+_plus100bpFlanks
chr1	253078	253088	MoaMotifs_MFs_iSegBC7_b37v3_v320i_om_m3_ssCCCCACcc_GGCCCCACTT_b73v3range=1:222270-222479_strand=+_plus100bpFlanks
chr1	253083	253093	MoaMotifs_MFs_iSegBC7_b37v3_v320i_om_m59_ymCTTGTCyy_CACTTGTCAC_b73v3range=1:222275-222484_strand=+_plus100bpFlanks
chr1	253086	253109	MoaMotifs_MFs_iSegBC7_b37v3_v320i_dy_m1_rraGGGrGGAGAGAGAGAGGrrr_GAGAGGAGGGGAGTGAGTGACAA_b73v3range=1:222278-222500_strand=-_plus100bpFlanks
chr1	253086	253110	MoaMotifs_MFs_iSegBC7_b37v3_v320i_dy_m16_rgrGrGrGAGrGAGAGAGAGAGrg_GGAGAGGAGGGGAGTGAGTGACAA_b73v3range=1:222278-222501_strand=-_plus100bpFlanks
chr1	253087	253111	MoaMotifs_MFs_iSegBC7_b37v3_v320i_dy_m24_ggrGGaGGaGGGGAGGGGGGaGgr_AGGAGAGGAGGGGAGTGAGTGACA_b73v3range=1:222279-222502_strand=-_plus100bpFlanks
chr1	253088	253112	MoaMotifs_MFs_iSegBC7_b37v3_v320i_dy_m15_grGGGGGGGAsGGGaGGaGGaGrr_GAGGAGAGGAGGGGAGTGAGTGAC_b73v3range=1:222280-222503_strand=-_plus100bpFlanks
chr1	253088	253112	MoaMotifs_MFs_iSegBC7_b37v3_v320i_dy_m16_rgrGrGrGAGrGAGAGAGAGAGrg_GAGGAGAGGAGGGGAGTGAGTGAC_b73v3range=1:222280-222503_strand=-_plus100bpFlanks
chr1	253088	253112	MoaMotifs_MFs_iSegBC7_b37v3_v320i_dy_m20_cyCtCTCCCTCCCCmCCTCCCmcy_GTCACTCACTCCCCTCCTCTCCTC_b73v3range=1:222280-222503_strand=+_plus100bpFlanks
chr1	253089	253113	MoaMotifs_MFs_iSegBC7_b37v3_v320i_dy_m21_rraGGGGAGGGAGaGrGGGAGagr_AGAGGAGAGGAGGGGAGTGAGTGA_b73v3range=1:222281-222504_strand=-_plus100bpFlanks
chr1	253090	253114	MoaMotifs_MFs_iSegBC7_b37v3_v320i_dy_m16_rgrGrGrGAGrGAGAGAGAGAGrg_GAGAGGAGAGGAGGGGAGTGAGTG_b73v3range=1:222282-222505_strand=-_plus100bpFlanks
chr1	253091	253106	MoaMotifs_MFs_iSegBC7_b37v3_v320i_om_m90_ggGAGGGGAGGGArr_AGGAGGGGAGTGAGT_b73v3range=1:222283-222497_strand=-_plus100bpFlanks
chr1	253091	253115	MoaMotifs_MFs_iSegBC7_b37v3_v320i_dy_m21_rraGGGGAGGGAGaGrGGGAGagr_AGAGAGGAGAGGAGGGGAGTGAGT_b73v3range=1:222283-222506_strand=-_plus100bpFlanks
chr1	253092	253115	MoaMotifs_MFs_iSegBC7_b37v3_v320i_dy_m1_rraGGGrGGAGAGAGAGAGGrrr_AGAGAGGAGAGGAGGGGAGTGAG_b73v3range=1:222284-222506_strand=-_plus100bpFlanks
chr1	253092	253116	MoaMotifs_MFs_iSegBC7_b37v3_v320i_dy_m24_ggrGGaGGaGGGGAGGGGGGaGgr_GAGAGAGGAGAGGAGGGGAGTGAG_b73v3range=1:222284-222507_strand=-_plus100bpFlanks
chr1	253093	253117	MoaMotifs_MFs_iSegBC7_b37v3_v320i_dy_m21_rraGGGGAGGGAGaGrGGGAGagr_TGAGAGAGGAGAGGAGGGGAGTGA_b73v3range=1:222285-222508_strand=-_plus100bpFlanks
chr1	253094	253117	MoaMotifs_MFs_iSegBC7_b37v3_v320i_dy_m1_rraGGGrGGAGAGAGAGAGGrrr_TGAGAGAGGAGAGGAGGGGAGTG_b73v3range=1:222286-222508_strand=-_plus100bpFlanks
chr1	253096	253111	MoaMotifs_MFs_iSegBC7_b37v3_v320i_om_m90_ggGAGGGGAGGGArr_AGGAGAGGAGGGGAG_b73v3range=1:222288-222502_strand=-_plus100bpFlanks
chr1	253096	253119	MoaMotifs_MFs_iSegBC7_b37v3_v320i_dy_m1_rraGGGrGGAGAGAGAGAGGrrr_AATGAGAGAGGAGAGGAGGGGAG_b73v3range=1:222288-222510_strand=-_plus100bpFlanks
chr1	253096	253120	MoaMotifs_MFs_iSegBC7_b37v3_v320i_dy_m15_grGGGGGGGAsGGGaGGaGGaGrr_CAATGAGAGAGGAGAGGAGGGGAG_b73v3range=1:222288-222511_strand=-_plus100bpFlanks
chr1	253096	253120	MoaMotifs_MFs_iSegBC7_b37v3_v320i_dy_m66_grGgGrGAGAGGGAGGraGGaGrr_CAATGAGAGAGGAGAGGAGGGGAG_b73v3range=1:222288-222511_strand=-_plus100bpFlanks
chr1	253097	253121	MoaMotifs_MFs_iSegBC7_b37v3_v320i_dy_m19_yyCTCTyTyyyTCTCTCTCTCTct_TCCCCTCCTCTCCTCTCTCATTGC_b73v3range=1:222289-222512_strand=+_plus100bpFlanks
chr1	253098	253110	MoaMotifs_MFs_iSegBC7_b37v3_v320i_om_m53_yytCTCCTCtcy_CCCCTCCTCTCC_b73v3range=1:222290-222501_strand=+_plus100bpFlanks
chr1	253098	253122	MoaMotifs_MFs_iSegBC7_b37v3_v320i_dy_m21_rraGGGGAGGGAGaGrGGGAGagr_GGCAATGAGAGAGGAGAGGAGGGG_b73v3range=1:222290-222513_strand=-_plus100bpFlanks
chr1	253098	253122	MoaMotifs_MFs_iSegBC7_b37v3_v320i_dy_m74_rrGAArAAAAAArrAAAgGAGGsr_GGCAATGAGAGAGGAGAGGAGGGG_b73v3range=1:222290-222513_strand=-_plus100bpFlanks
chr1	253099	253111	MoaMotifs_MFs_iSegBC7_b37v3_v320i_om_m26_yycTCTTCTCyy_CCCTCCTCTCCT_b73v3range=1:222291-222502_strand=+_plus100bpFlanks
chr1	253099	253114	MoaMotifs_MFs_iSegBC7_b37v3_v320i_om_m90_ggGAGGGGAGGGArr_GAGAGGAGAGGAGGG_b73v3range=1:222291-222505_strand=-_plus100bpFlanks
chr1	253101	253116	MoaMotifs_MFs_iSegBC7_b37v3_v320i_om_m90_ggGAGGGGAGGGArr_GAGAGAGGAGAGGAG_b73v3range=1:222293-222507_strand=-_plus100bpFlanks
chr1	253102	253114	MoaMotifs_MFs_iSegBC7_b37v3_v320i_om_m26_yycTCTTCTCyy_TCCTCTCCTCTC_b73v3range=1:222294-222505_strand=+_plus100bpFlanks
chr1	253103	253115	MoaMotifs_MFs_iSegBC7_b37v3_v320i_om_m53_yytCTCCTCtcy_CCTCTCCTCTCT_b73v3range=1:222295-222506_strand=+_plus100bpFlanks
chr1	253103	253116	MoaMotifs_MFs_iSegBC7_b37v3_v320i_om_m133_ccTCGCCTCaCsy_CCTCTCCTCTCTC_b73v3range=1:222295-222507_strand=+_plus100bpFlanks
chr1	253104	253116	MoaMotifs_MFs_iSegBC7_b37v3_v320i_om_m26_yycTCTTCTCyy_CTCTCCTCTCTC_b73v3range=1:222296-222507_strand=+_plus100bpFlanks
chr1	253124	253136	MoaMotifs_MFs_iSegBC7_b37v3_v320i_om_m140_cymGGCCCAgsy_GTGGGCCCATAC_b73v3range=1:222316-222527_strand=+_plus100bpFlanks
chr1	258439	258449	MoaMotifs_MFs_iSegBC7_b37v3_v320i_om_m100_ctACACTAsh_CTACACTAAA_b73v3range=1:227637-227846_strand=-_plus100bpFlanks
chr1	258442	258455	MoaMotifs_MFs_iSegBC7_b37v3_v320i_dy_m46_vyACAsvyACAsv_TGACAGCTACACT_b73v3range=1:227640-227852_strand=-_plus100bpFlanks
chr1	258451	258466	MoaMotifs_MFs_iSegBC7_b37v3_v320i_dy_m39_gsCAGssvssCAGss_GTCAGCGACACAGTA_b73v3range=1:227649-227863_strand=+_plus100bpFlanks
chr1	258526	258542	MoaMotifs_MFs_iSegBC7_b37v3_v320i_dy_m14_ssCGCGCGCGCGCGss_CTGGCGCGGGCGCGGA_b73v3range=1:227724-227939_strand=+_plus100bpFlanks
chr1	258526	258542	MoaMotifs_MFs_iSegBC7_b37v3_v320i_dy_m14_ssCGCGCGCGCGCGss_TCCGCGCCCGCGCCAG_b73v3range=1:227724-227939_strand=-_plus100bpFlanks
chr1	258528	258544	MoaMotifs_MFs_iSegBC7_b37v3_v320i_dy_m14_ssCGCGCGCGCGCGss_CGTCCGCGCCCGCGCC_b73v3range=1:227726-227941_strand=-_plus100bpFlanks
chr1	258528	258544	MoaMotifs_MFs_iSegBC7_b37v3_v320i_dy_m14_ssCGCGCGCGCGCGss_GGCGCGGGCGCGGACG_b73v3range=1:227726-227941_strand=+_plus100bpFlanks
chr1	258530	258541	MoaMotifs_MFs_iSegBC7_b37v3_v320i_om_m7_sccCGCCCGcs_CCGCGCCCGCG_b73v3range=1:227728-227938_strand=-_plus100bpFlanks
chr1	258548	258558	MoaMotifs_MFs_iSegBC7_b37v3_v320i_om_m120_ssCCCCGCss_GGCCCCGCGT_b73v3range=1:227746-227955_strand=-_plus100bpFlanks
chr1	322636	322646	MoaMotifs_MFs_iSegBC7_b37v3_v320i_om_m48_ssGACCCAss_ATGACCCACC_b73v3range=1:270410-270619_strand=+_plus100bpFlanks
chr1	358884	358898	MoaMotifs_MFs_iSegBC7_b37v3_v320i_om_m52_yyTCTTTTCTTTyy_ATGCTTTTTTTTCG_b73v3range=1:240529-240742_strand=-_plus100bpFlanks
chr1	358884	358899	MoaMotifs_MFs_iSegBC7_b37v3_v320i_om_m104_rrGAAAArAAAAcar_TCGAAAAAAAAGCAT_b73v3range=1:240528-240742_strand=+_plus100bpFlanks
chr1	358885	358897	MoaMotifs_MFs_iSegBC7_b37v3_v320i_dy_m18_aaCAAAAAAGra_GAAAAAAAAGCA_b73v3range=1:240530-240741_strand=+_plus100bpFlanks
chr1	358885	358899	MoaMotifs_MFs_iSegBC7_b37v3_v320i_dy_m44_arAwAAAAAAAgra_TCGAAAAAAAAGCA_b73v3range=1:240528-240741_strand=+_plus100bpFlanks
chr1	358885	358900	MoaMotifs_MFs_iSegBC7_b37v3_v320i_dy_m50_aamAAAAAAAAArra_ATCGAAAAAAAAGCA_b73v3range=1:240527-240741_strand=+_plus100bpFlanks
chr1	358885	358902	MoaMotifs_MFs_iSegBC7_b37v3_v320i_om_m74_aaAAmAAAArAAAAgrr_GGATCGAAAAAAAAGCA_b73v3range=1:240525-240741_strand=+_plus100bpFlanks
chr1	358899	358909	MoaMotifs_MFs_iSegBC7_b37v3_v320i_om_m39_bsCCTGCCys_TCCCTGCCAC_b73v3range=1:240518-240727_strand=-_plus100bpFlanks
chr1	358903	358913	MoaMotifs_MFs_iSegBC7_b37v3_v320i_om_m139_scCCACACvm_TGCCACACCC_b73v3range=1:240514-240723_strand=-_plus100bpFlanks
chr1	371086	371096	MoaMotifs_MFs_iSegBC7_b37v3_v320i_om_m119_ycCAACTCcm_AGCAACTCGA_b73v3range=1:333841-334050_strand=-_plus100bpFlanks
chr1	438822	438833	MoaMotifs_MFs_iSegBC7_b37v3_v320i_om_m6_ymAACCCTAsc_TAAACCCTATC_b73v3range=1:406602-406812_strand=+_plus100bpFlanks
chr1	440777	440787	MoaMotifs_MFs_iSegBC7_b37v3_v320i_om_m114_ctAGATCArm_CTATATCACA_b73v3range=1:410152-410361_strand=+_plus100bpFlanks
chr1	440777	440790	MoaMotifs_MFs_iSegBC7_b37v3_v320i_om_m80_gbATGTGATGTrr_ATGTGTGATATAG_b73v3range=1:410152-410364_strand=-_plus100bpFlanks
chr1	441893	441903	MoaMotifs_MFs_iSegBC7_b37v3_v320i_om_m34_vrAACGAAmv_AAAACGAAGG_b73v3range=1:411268-411477_strand=-_plus100bpFlanks
chr1	441899	441909	MoaMotifs_MFs_iSegBC7_b37v3_v320i_om_m109_wkATCTAaym_CGATCTAAAA_b73v3range=1:411274-411483_strand=-_plus100bpFlanks
chr1	452157	452168	MoaMotifs_MFs_iSegBC7_b37v3_v320i_om_m10_ssCCGTCCGwy_TCCCGTCCGCC_b73v3range=1:419328-419538_strand=+_plus100bpFlanks
chr1	456120	456130	MoaMotifs_MFs_iSegBC7_b37v3_v320i_om_m81_vcAGGCCAsv_GGAGGCCATA_b73v3range=1:419905-420114_strand=-_plus100bpFlanks
chr1	457518	457530	MoaMotifs_MFs_iSegBC7_b37v3_v320i_dy_m70_rrGAAGAAATgr_TTGAAGAAAAGA_b73v3range=1:421214-421425_strand=+_plus100bpFlanks
chr1	457518	457532	MoaMotifs_MFs_iSegBC7_b37v3_v320i_om_m52_yyTCTTTTCTTTyy_GCTCTTTTCTTCAA_b73v3range=1:421214-421427_strand=-_plus100bpFlanks
chr1	457601	457612	MoaMotifs_MFs_iSegBC7_b37v3_v320i_om_m117_csGCTTCGCsb_TTGCTTCGCGG_b73v3range=1:421297-421507_strand=-_plus100bpFlanks
chr1	457604	457614	MoaMotifs_MFs_iSegBC7_b37v3_v320i_om_m36_rvAAGCAArv_CGAAGCAACG_b73v3range=1:421300-421509_strand=+_plus100bpFlanks
chr1	457658	457677	MoaMotifs_MFs_iSegBC7_b37v3_v320i_dy_m38_rcCGTmsrwyyysgATCsr_GACGTCGATCTTTGATCCG_b73v3range=1:421354-421572_strand=+_plus100bpFlanks
chr1	457669	457683	MoaMotifs_MFs_iSegBC7_b37v3_v320i_dy_m17_ysGATCCAACGGyy_TTGATCCGACGATC_b73v3range=1:421365-421578_strand=+_plus100bpFlanks
chr1	457734	457748	MoaMotifs_MFs_iSegBC7_b37v3_v320i_dy_m17_ysGATCCAACGGyy_TTGATCGGACGGTC_b73v3range=1:421430-421643_strand=+_plus100bpFlanks
chr1	457735	457765	MoaMotifs_MFs_iSegBC7_b37v3_v320i_dy_m43_tgATCsrrcggcysrgrtysvccsrTACcc_TGATCGGACGGTCCTGATCCCGCGATACCC_b73v3range=1:421431-421660_strand=+_plus100bpFlanks
chr1	457737	457748	MoaMotifs_MFs_iSegBC7_b37v3_v320i_om_m10_ssCCGTCCGwy_GACCGTCCGAT_b73v3range=1:421433-421643_strand=-_plus100bpFlanks
chr1	457757	457768	MoaMotifs_MFs_iSegBC7_b37v3_v320i_om_m44_raGGGGTATsg_AAGGGGTATCG_b73v3range=1:421453-421663_strand=-_plus100bpFlanks
chr1	457813	457837	MoaMotifs_MFs_iSegBC7_b37v3_v320i_dy_m6_ssCCCCCCGGCCCsGGCCggGGss_AACCCGCCGTCCACGCCAGGGGCA_b73v3range=1:421509-421732_strand=+_plus100bpFlanks
chr1	457876	457886	MoaMotifs_MFs_iSegBC7_b37v3_v320i_om_m118_taTCTAGAta_TTTCTAGAAA_b73v3range=1:421572-421781_strand=+_plus100bpFlanks
chr1	457876	457886	MoaMotifs_MFs_iSegBC7_b37v3_v320i_om_m118_taTCTAGAta_TTTCTAGAAA_b73v3range=1:421572-421781_strand=-_plus100bpFlanks
chr1	457891	457904	MoaMotifs_MFs_iSegBC7_b37v3_v320i_om_m22_syCCAGTCCAssc_GCGCAGTCCAGAC_b73v3range=1:421587-421799_strand=+_plus100bpFlanks
chr1	564743	564753	MoaMotifs_MFs_iSegBC7_b37v3_v320i_om_m21_rrAAGGAArr_GAAAGGAAGT_b73v3range=1:526738-526947_strand=-_plus100bpFlanks
chr1	564751	564762	MoaMotifs_MFs_iSegBC7_b37v3_v320i_om_m46_ycCATTTCAby_TCCATTTCAGG_b73v3range=1:526746-526956_strand=+_plus100bpFlanks
chr1	564838	564858	MoaMotifs_MFs_iSegBC7_b37v3_v320i_dy_m25_cctCCCccCCCAGCCCAgcc_CGGCCCCGATCAGTCCAGCC_b73v3range=1:526833-527052_strand=+_plus100bpFlanks
chr1	564838	564862	MoaMotifs_MFs_iSegBC7_b37v3_v320i_dy_m2_cctCCCccCCCGGCCCAbCCCacc_CGGCCCCGATCAGTCCAGCCCATC_b73v3range=1:526833-527056_strand=+_plus100bpFlanks
chr1	564839	564863	MoaMotifs_MFs_iSegBC7_b37v3_v320i_dy_m48_ssCcCcCCaCGGCCCAGCCCaasc_GGCCCCGATCAGTCCAGCCCATCA_b73v3range=1:526834-527057_strand=+_plus100bpFlanks
chr1	564840	564864	MoaMotifs_MFs_iSegBC7_b37v3_v320i_dy_m53_mgcCcCCasGGCCCAGCCCAtCms_GCCCCGATCAGTCCAGCCCATCAA_b73v3range=1:526835-527058_strand=+_plus100bpFlanks
chr1	564845	564857	MoaMotifs_MFs_iSegBC7_b37v3_v320i_om_m65_gcTGAACTGArs_GCTGGACTGATC_b73v3range=1:526840-527051_strand=-_plus100bpFlanks
chr1	564845	564858	MoaMotifs_MFs_iSegBC7_b37v3_v320i_om_m22_syCCAGTCCAssc_GATCAGTCCAGCC_b73v3range=1:526840-527052_strand=+_plus100bpFlanks
chr1	564845	564860	MoaMotifs_MFs_iSegBC7_b37v3_v320i_om_m77_sctCAGCTCAGCCcv_GATCAGTCCAGCCCA_b73v3range=1:526840-527054_strand=+_plus100bpFlanks
chr1	564850	564860	MoaMotifs_MFs_iSegBC7_b37v3_v320i_om_m41_ssCCAGCCmv_GTCCAGCCCA_b73v3range=1:526845-527054_strand=+_plus100bpFlanks
chr1	564850	564862	MoaMotifs_MFs_iSegBC7_b37v3_v320i_om_m57_scCCAtCCCAcs_GTCCAGCCCATC_b73v3range=1:526845-527056_strand=+_plus100bpFlanks
chr1	564852	564863	MoaMotifs_MFs_iSegBC7_b37v3_v320i_om_m116_kgaTGGGCTgs_TGATGGGCTGG_b73v3range=1:526847-527057_strand=-_plus100bpFlanks
chr1	564852	564863	MoaMotifs_MFs_iSegBC7_b37v3_v320i_om_m2_scAGCCCAgcm_CCAGCCCATCA_b73v3range=1:526847-527057_strand=+_plus100bpFlanks
chr1	564852	564863	MoaMotifs_MFs_iSegBC7_b37v3_v320i_om_m97_scAGCCCAasm_CCAGCCCATCA_b73v3range=1:526847-527057_strand=+_plus100bpFlanks
chr1	678163	678173	MoaMotifs_MFs_iSegBC7_b37v3_v320i_om_m138_myAAGTCAyr_TAAAGTCATT_b73v3range=1:642715-642924_strand=-_plus100bpFlanks
chr1	680854	680867	MoaMotifs_MFs_iSegBC7_b37v3_v320i_dy_m27_scCCAsscCCAss_TCCCACCACCAAG_b73v3range=1:645406-645618_strand=-_plus100bpFlanks
chr1	680855	680865	MoaMotifs_MFs_iSegBC7_b37v3_v320i_dy_m30_ccACCACCas_CCACCACCAA_b73v3range=1:645407-645616_strand=-_plus100bpFlanks
chr1	680856	680866	MoaMotifs_MFs_iSegBC7_b37v3_v320i_om_m79_mcCACCACcm_CCCACCACCA_b73v3range=1:645408-645617_strand=-_plus100bpFlanks
chr1	680865	680875	MoaMotifs_MFs_iSegBC7_b37v3_v320i_om_m21_rrAAGGAArr_GAAAGGAAGG_b73v3range=1:645417-645626_strand=+_plus100bpFlanks
chr1	707935	707945	MoaMotifs_MFs_iSegBC7_b37v3_v320i_om_m120_ssCCCCGCss_TCCCCCGCGC_b73v3range=1:680465-680674_strand=-_plus100bpFlanks
chr1	707939	707952	MoaMotifs_MFs_iSegBC7_b37v3_v320i_om_m133_ccTCGCCTCaCsy_CCCCGCCTCCCCC_b73v3range=1:680469-680681_strand=-_plus100bpFlanks
chr1	707944	707954	MoaMotifs_MFs_iSegBC7_b37v3_v320i_om_m120_ssCCCCGCss_TTCCCCGCCT_b73v3range=1:680474-680683_strand=-_plus100bpFlanks
chr1	707956	707968	MoaMotifs_MFs_iSegBC7_b37v3_v320i_om_m128_rscTGGGCCrss_TTCTGGGCCGGG_b73v3range=1:680486-680697_strand=+_plus100bpFlanks
chr1	707956	707968	MoaMotifs_MFs_iSegBC7_b37v3_v320i_om_m140_cymGGCCCAgsy_CCCGGCCCAGAA_b73v3range=1:680486-680697_strand=-_plus100bpFlanks
chr1	707956	707968	MoaMotifs_MFs_iSegBC7_b37v3_v320i_om_m4_scCGGCCCAgsy_CCCGGCCCAGAA_b73v3range=1:680486-680697_strand=-_plus100bpFlanks
chr1	1002906	1002918	MoaMotifs_MFs_iSegBC7_b37v3_v320i_om_m15_sstCACGTCAss_CGCCACGTCACC_b73v3range=1:979675-979886_strand=+_plus100bpFlanks
chr1	1002907	1002919	MoaMotifs_MFs_iSegBC7_b37v3_v320i_dy_m35_csCACssCACvs_GCCACGTCACCG_b73v3range=1:979676-979887_strand=+_plus100bpFlanks
chr1	1002907	1002919	MoaMotifs_MFs_iSegBC7_b37v3_v320i_om_m86_ysCACTTCACyb_GCCACGTCACCG_b73v3range=1:979676-979887_strand=+_plus100bpFlanks
chr1	1002909	1002922	MoaMotifs_MFs_iSegBC7_b37v3_v320i_dy_m64_sbACGvsbACGgv_CGACGGTGACGTG_b73v3range=1:979678-979890_strand=-_plus100bpFlanks
chr1	1002910	1002923	MoaMotifs_MFs_iSegBC7_b37v3_v320i_dy_m51_ssGACgrsGACgs_ACGACGGTGACGT_b73v3range=1:979679-979891_strand=-_plus100bpFlanks
chr1	1002915	1002928	MoaMotifs_MFs_iSegBC7_b37v3_v320i_dy_m64_sbACGvsbACGgv_AGACGACGACGGT_b73v3range=1:979684-979896_strand=-_plus100bpFlanks
chr1	1002916	1002926	MoaMotifs_MFs_iSegBC7_b37v3_v320i_dy_m57_msGACGACgr_ACGACGACGG_b73v3range=1:979685-979894_strand=-_plus100bpFlanks
chr1	1002916	1002929	MoaMotifs_MFs_iSegBC7_b37v3_v320i_dy_m51_ssGACgrsGACgs_AAGACGACGACGG_b73v3range=1:979685-979897_strand=-_plus100bpFlanks
chr1	1002919	1002929	MoaMotifs_MFs_iSegBC7_b37v3_v320i_dy_m57_msGACGACgr_AAGACGACGA_b73v3range=1:979688-979897_strand=-_plus100bpFlanks
chr1	1002925	1002935	MoaMotifs_MFs_iSegBC7_b37v3_v320i_om_m21_rrAAGGAArr_GCAAGGAAGA_b73v3range=1:979694-979903_strand=-_plus100bpFlanks
chr1	1018147	1018158	MoaMotifs_MFs_iSegBC7_b37v3_v320i_om_m43_ssACGGGACss_TGACGGGACGC_b73v3range=1:994917-995127_strand=+_plus100bpFlanks
chr1	1018237	1018248	MoaMotifs_MFs_iSegBC7_b37v3_v320i_om_m83_ssACGGAACss_GGACGGAACGG_b73v3range=1:995007-995217_strand=-_plus100bpFlanks
chr1	1018240	1018251	MoaMotifs_MFs_iSegBC7_b37v3_v320i_om_m10_ssCCGTCCGwy_TTCCGTCCGCC_b73v3range=1:995010-995220_strand=+_plus100bpFlanks
chr1	1018244	1018255	MoaMotifs_MFs_iSegBC7_b37v3_v320i_om_m11_cscCGCCCCss_GTCCGCCCCTG_b73v3range=1:995014-995224_strand=+_plus100bpFlanks
chr1	1022444	1022454	MoaMotifs_MFs_iSegBC7_b37v3_v320i_om_m121_mtACAACAmm_GAACAACACG_b73v3range=1:999214-999423_strand=-_plus100bpFlanks
chr1	1023481	1023504	MoaMotifs_MFs_iSegBC7_b37v3_v320i_dy_m1_rraGGGrGGAGAGAGAGAGGrrr_TCACCGAAGAGGGAGGGAGGGAG_b73v3range=1:1000251-1000473_strand=+_plus100bpFlanks
chr1	1023481	1023505	MoaMotifs_MFs_iSegBC7_b37v3_v320i_dy_m21_rraGGGGAGGGAGaGrGGGAGagr_TCACCGAAGAGGGAGGGAGGGAGG_b73v3range=1:1000251-1000474_strand=+_plus100bpFlanks
chr1	1023481	1023505	MoaMotifs_MFs_iSegBC7_b37v3_v320i_dy_m66_grGgGrGAGAGGGAGGraGGaGrr_TCACCGAAGAGGGAGGGAGGGAGG_b73v3range=1:1000251-1000474_strand=+_plus100bpFlanks
chr1	1023490	1023505	MoaMotifs_MFs_iSegBC7_b37v3_v320i_om_m90_ggGAGGGGAGGGArr_AGGGAGGGAGGGAGG_b73v3range=1:1000260-1000474_strand=+_plus100bpFlanks
chr1	1027344	1027354	MoaMotifs_MFs_iSegBC7_b37v3_v320i_om_m58_kcTAGCTAgm_GCTAGCTAGC_b73v3range=1:1004115-1004324_strand=+_plus100bpFlanks
chr1	1027344	1027354	MoaMotifs_MFs_iSegBC7_b37v3_v320i_om_m58_kcTAGCTAgm_GCTAGCTAGC_b73v3range=1:1004115-1004324_strand=-_plus100bpFlanks
chr1	1027345	1027357	MoaMotifs_MFs_iSegBC7_b37v3_v320i_dy_m31_syAGCTAGCTrs_CTAGCTAGCTAC_b73v3range=1:1004116-1004327_strand=+_plus100bpFlanks
chr1	1027345	1027357	MoaMotifs_MFs_iSegBC7_b37v3_v320i_dy_m31_syAGCTAGCTrs_GTAGCTAGCTAG_b73v3range=1:1004116-1004327_strand=-_plus100bpFlanks
chr1	1027346	1027356	MoaMotifs_MFs_iSegBC7_b37v3_v320i_om_m131_yaGCTAGCtr_TAGCTAGCTA_b73v3range=1:1004117-1004326_strand=+_plus100bpFlanks
chr1	1027346	1027356	MoaMotifs_MFs_iSegBC7_b37v3_v320i_om_m131_yaGCTAGCtr_TAGCTAGCTA_b73v3range=1:1004117-1004326_strand=-_plus100bpFlanks
chr1	1027348	1027358	MoaMotifs_MFs_iSegBC7_b37v3_v320i_om_m58_kcTAGCTAgm_AGTAGCTAGC_b73v3range=1:1004119-1004328_strand=-_plus100bpFlanks
chr1	1027348	1027358	MoaMotifs_MFs_iSegBC7_b37v3_v320i_om_m58_kcTAGCTAgm_GCTAGCTACT_b73v3range=1:1004119-1004328_strand=+_plus100bpFlanks
chr1	1027970	1027983	MoaMotifs_MFs_iSegBC7_b37v3_v320i_dy_m27_scCCAsscCCAss_CTCCAGCTCCAAT_b73v3range=1:1004741-1004953_strand=-_plus100bpFlanks
chr1	1027980	1027990	MoaMotifs_MFs_iSegBC7_b37v3_v320i_om_m99_ymCCTACCks_TCCCTACCTC_b73v3range=1:1004751-1004960_strand=-_plus100bpFlanks
chr1	1028350	1028362	MoaMotifs_MFs_iSegBC7_b37v3_v320i_om_m57_scCCAtCCCAcs_CTCCATCCCAAA_b73v3range=1:1005121-1005332_strand=-_plus100bpFlanks
chr1	1054815	1054825	MoaMotifs_MFs_iSegBC7_b37v3_v320i_dy_m63_gtGGTGGAsg_TCGGTGGAAG_b73v3range=1:1030953-1031162_strand=+_plus100bpFlanks
chr1	1063896	1063920	MoaMotifs_MFs_iSegBC7_b37v3_v320i_dy_m16_rgrGrGrGAGrGAGAGAGAGAGrg_GGAGAGGTAGGCGGAGAGGGAGAG_b73v3range=1:1040034-1040257_strand=+_plus100bpFlanks
chr1	1063896	1063920	MoaMotifs_MFs_iSegBC7_b37v3_v320i_dy_m20_cyCtCTCCCTCCCCmCCTCCCmcy_CTCTCCCTCTCCGCCTACCTCTCC_b73v3range=1:1040034-1040257_strand=-_plus100bpFlanks
chr1	1063896	1063920	MoaMotifs_MFs_iSegBC7_b37v3_v320i_dy_m24_ggrGGaGGaGGGGAGGGGGGaGgr_GGAGAGGTAGGCGGAGAGGGAGAG_b73v3range=1:1040034-1040257_strand=+_plus100bpFlanks
chr1	1063896	1063920	MoaMotifs_MFs_iSegBC7_b37v3_v320i_dy_m36_rrAGArArAGArAGAGAGAGAGrg_GGAGAGGTAGGCGGAGAGGGAGAG_b73v3range=1:1040034-1040257_strand=+_plus100bpFlanks
chr1	1063896	1063920	MoaMotifs_MFs_iSegBC7_b37v3_v320i_dy_m58_agwGrGAgrGAGAGAGAGAGrrrg_GGAGAGGTAGGCGGAGAGGGAGAG_b73v3range=1:1040034-1040257_strand=+_plus100bpFlanks
chr1	1063896	1063920	MoaMotifs_MFs_iSegBC7_b37v3_v320i_dy_m73_agAGAGAGAGArAGArArAGAGrr_GGAGAGGTAGGCGGAGAGGGAGAG_b73v3range=1:1040034-1040257_strand=+_plus100bpFlanks
chr1	1063897	1063921	MoaMotifs_MFs_iSegBC7_b37v3_v320i_dy_m12_grGrGrGAGAGrGAGAGAGArrrr_GAGAGGTAGGCGGAGAGGGAGAGA_b73v3range=1:1040035-1040258_strand=+_plus100bpFlanks
chr1	1063897	1063921	MoaMotifs_MFs_iSegBC7_b37v3_v320i_dy_m21_rraGGGGAGGGAGaGrGGGAGagr_GAGAGGTAGGCGGAGAGGGAGAGA_b73v3range=1:1040035-1040258_strand=+_plus100bpFlanks
chr1	1063898	1063922	MoaMotifs_MFs_iSegBC7_b37v3_v320i_dy_m15_grGGGGGGGAsGGGaGGaGGaGrr_AGAGGTAGGCGGAGAGGGAGAGAG_b73v3range=1:1040036-1040259_strand=+_plus100bpFlanks
chr1	1063898	1063922	MoaMotifs_MFs_iSegBC7_b37v3_v320i_dy_m16_rgrGrGrGAGrGAGAGAGAGAGrg_AGAGGTAGGCGGAGAGGGAGAGAG_b73v3range=1:1040036-1040259_strand=+_plus100bpFlanks
chr1	1063898	1063922	MoaMotifs_MFs_iSegBC7_b37v3_v320i_dy_m20_cyCtCTCCCTCCCCmCCTCCCmcy_CTCTCTCCCTCTCCGCCTACCTCT_b73v3range=1:1040036-1040259_strand=-_plus100bpFlanks
chr1	1063898	1063922	MoaMotifs_MFs_iSegBC7_b37v3_v320i_dy_m36_rrAGArArAGArAGAGAGAGAGrg_AGAGGTAGGCGGAGAGGGAGAGAG_b73v3range=1:1040036-1040259_strand=+_plus100bpFlanks
chr1	1063898	1063922	MoaMotifs_MFs_iSegBC7_b37v3_v320i_dy_m58_agwGrGAgrGAGAGAGAGAGrrrg_AGAGGTAGGCGGAGAGGGAGAGAG_b73v3range=1:1040036-1040259_strand=+_plus100bpFlanks
chr1	1063898	1063922	MoaMotifs_MFs_iSegBC7_b37v3_v320i_dy_m73_agAGAGAGAGArAGArArAGAGrr_AGAGGTAGGCGGAGAGGGAGAGAG_b73v3range=1:1040036-1040259_strand=+_plus100bpFlanks
chr1	1063899	1063909	MoaMotifs_MFs_iSegBC7_b37v3_v320i_om_m99_ymCCTACCks_CGCCTACCTC_b73v3range=1:1040037-1040246_strand=-_plus100bpFlanks
chr1	1063899	1063923	MoaMotifs_MFs_iSegBC7_b37v3_v320i_dy_m12_grGrGrGAGAGrGAGAGAGArrrr_GAGGTAGGCGGAGAGGGAGAGAGG_b73v3range=1:1040037-1040260_strand=+_plus100bpFlanks
chr1	1063899	1063923	MoaMotifs_MFs_iSegBC7_b37v3_v320i_dy_m21_rraGGGGAGGGAGaGrGGGAGagr_GAGGTAGGCGGAGAGGGAGAGAGG_b73v3range=1:1040037-1040260_strand=+_plus100bpFlanks
chr1	1063899	1063923	MoaMotifs_MFs_iSegBC7_b37v3_v320i_dy_m24_ggrGGaGGaGGGGAGGGGGGaGgr_GAGGTAGGCGGAGAGGGAGAGAGG_b73v3range=1:1040037-1040260_strand=+_plus100bpFlanks
chr1	1063900	1063924	MoaMotifs_MFs_iSegBC7_b37v3_v320i_dy_m16_rgrGrGrGAGrGAGAGAGAGAGrg_AGGTAGGCGGAGAGGGAGAGAGGC_b73v3range=1:1040038-1040261_strand=+_plus100bpFlanks
chr1	1063900	1063924	MoaMotifs_MFs_iSegBC7_b37v3_v320i_dy_m36_rrAGArArAGArAGAGAGAGAGrg_AGGTAGGCGGAGAGGGAGAGAGGC_b73v3range=1:1040038-1040261_strand=+_plus100bpFlanks
chr1	1063900	1063924	MoaMotifs_MFs_iSegBC7_b37v3_v320i_dy_m58_agwGrGAgrGAGAGAGAGAGrrrg_AGGTAGGCGGAGAGGGAGAGAGGC_b73v3range=1:1040038-1040261_strand=+_plus100bpFlanks
chr1	1063901	1063924	MoaMotifs_MFs_iSegBC7_b37v3_v320i_dy_m1_rraGGGrGGAGAGAGAGAGGrrr_GGTAGGCGGAGAGGGAGAGAGGC_b73v3range=1:1040039-1040261_strand=+_plus100bpFlanks
chr1	1063901	1063925	MoaMotifs_MFs_iSegBC7_b37v3_v320i_dy_m12_grGrGrGAGAGrGAGAGAGArrrr_GGTAGGCGGAGAGGGAGAGAGGCA_b73v3range=1:1040039-1040262_strand=+_plus100bpFlanks
chr1	1063901	1063925	MoaMotifs_MFs_iSegBC7_b37v3_v320i_dy_m21_rraGGGGAGGGAGaGrGGGAGagr_GGTAGGCGGAGAGGGAGAGAGGCA_b73v3range=1:1040039-1040262_strand=+_plus100bpFlanks
chr1	1063902	1063926	MoaMotifs_MFs_iSegBC7_b37v3_v320i_dy_m16_rgrGrGrGAGrGAGAGAGAGAGrg_GTAGGCGGAGAGGGAGAGAGGCAG_b73v3range=1:1040040-1040263_strand=+_plus100bpFlanks
chr1	1063902	1063926	MoaMotifs_MFs_iSegBC7_b37v3_v320i_dy_m20_cyCtCTCCCTCCCCmCCTCCCmcy_CTGCCTCTCTCCCTCTCCGCCTAC_b73v3range=1:1040040-1040263_strand=-_plus100bpFlanks
chr1	1063902	1063926	MoaMotifs_MFs_iSegBC7_b37v3_v320i_dy_m36_rrAGArArAGArAGAGAGAGAGrg_GTAGGCGGAGAGGGAGAGAGGCAG_b73v3range=1:1040040-1040263_strand=+_plus100bpFlanks
chr1	1063902	1063926	MoaMotifs_MFs_iSegBC7_b37v3_v320i_dy_m58_agwGrGAgrGAGAGAGAGAGrrrg_GTAGGCGGAGAGGGAGAGAGGCAG_b73v3range=1:1040040-1040263_strand=+_plus100bpFlanks
chr1	1063902	1063926	MoaMotifs_MFs_iSegBC7_b37v3_v320i_dy_m73_agAGAGAGAGArAGArArAGAGrr_GTAGGCGGAGAGGGAGAGAGGCAG_b73v3range=1:1040040-1040263_strand=+_plus100bpFlanks
chr1	1063903	1063926	MoaMotifs_MFs_iSegBC7_b37v3_v320i_dy_m1_rraGGGrGGAGAGAGAGAGGrrr_TAGGCGGAGAGGGAGAGAGGCAG_b73v3range=1:1040041-1040263_strand=+_plus100bpFlanks
chr1	1063903	1063927	MoaMotifs_MFs_iSegBC7_b37v3_v320i_dy_m12_grGrGrGAGAGrGAGAGAGArrrr_TAGGCGGAGAGGGAGAGAGGCAGA_b73v3range=1:1040041-1040264_strand=+_plus100bpFlanks
chr1	1063903	1063927	MoaMotifs_MFs_iSegBC7_b37v3_v320i_dy_m21_rraGGGGAGGGAGaGrGGGAGagr_TAGGCGGAGAGGGAGAGAGGCAGA_b73v3range=1:1040041-1040264_strand=+_plus100bpFlanks
chr1	1063903	1063927	MoaMotifs_MFs_iSegBC7_b37v3_v320i_dy_m66_grGgGrGAGAGGGAGGraGGaGrr_TAGGCGGAGAGGGAGAGAGGCAGA_b73v3range=1:1040041-1040264_strand=+_plus100bpFlanks
chr1	1063904	1063919	MoaMotifs_MFs_iSegBC7_b37v3_v320i_om_m90_ggGAGGGGAGGGArr_AGGCGGAGAGGGAGA_b73v3range=1:1040042-1040256_strand=+_plus100bpFlanks
chr1	1063904	1063928	MoaMotifs_MFs_iSegBC7_b37v3_v320i_dy_m16_rgrGrGrGAGrGAGAGAGAGAGrg_AGGCGGAGAGGGAGAGAGGCAGAG_b73v3range=1:1040042-1040265_strand=+_plus100bpFlanks
chr1	1063904	1063928	MoaMotifs_MFs_iSegBC7_b37v3_v320i_dy_m19_yyCTCTyTyyyTCTCTCTCTCTct_CTCTGCCTCTCTCCCTCTCCGCCT_b73v3range=1:1040042-1040265_strand=-_plus100bpFlanks
chr1	1063904	1063928	MoaMotifs_MFs_iSegBC7_b37v3_v320i_dy_m20_cyCtCTCCCTCCCCmCCTCCCmcy_CTCTGCCTCTCTCCCTCTCCGCCT_b73v3range=1:1040042-1040265_strand=-_plus100bpFlanks
chr1	1063904	1063928	MoaMotifs_MFs_iSegBC7_b37v3_v320i_dy_m36_rrAGArArAGArAGAGAGAGAGrg_AGGCGGAGAGGGAGAGAGGCAGAG_b73v3range=1:1040042-1040265_strand=+_plus100bpFlanks
chr1	1063904	1063928	MoaMotifs_MFs_iSegBC7_b37v3_v320i_dy_m58_agwGrGAgrGAGAGAGAGAGrrrg_AGGCGGAGAGGGAGAGAGGCAGAG_b73v3range=1:1040042-1040265_strand=+_plus100bpFlanks
chr1	1063904	1063928	MoaMotifs_MFs_iSegBC7_b37v3_v320i_dy_m73_agAGAGAGAGArAGArArAGAGrr_AGGCGGAGAGGGAGAGAGGCAGAG_b73v3range=1:1040042-1040265_strand=+_plus100bpFlanks
chr1	1063905	1063928	MoaMotifs_MFs_iSegBC7_b37v3_v320i_dy_m1_rraGGGrGGAGAGAGAGAGGrrr_GGCGGAGAGGGAGAGAGGCAGAG_b73v3range=1:1040043-1040265_strand=+_plus100bpFlanks
chr1	1063905	1063929	MoaMotifs_MFs_iSegBC7_b37v3_v320i_dy_m11_gAGAGAGAGAGArAGArArarrrr_GGCGGAGAGGGAGAGAGGCAGAGA_b73v3range=1:1040043-1040266_strand=+_plus100bpFlanks
chr1	1063905	1063929	MoaMotifs_MFs_iSegBC7_b37v3_v320i_dy_m12_grGrGrGAGAGrGAGAGAGArrrr_GGCGGAGAGGGAGAGAGGCAGAGA_b73v3range=1:1040043-1040266_strand=+_plus100bpFlanks
chr1	1063905	1063929	MoaMotifs_MFs_iSegBC7_b37v3_v320i_dy_m21_rraGGGGAGGGAGaGrGGGAGagr_GGCGGAGAGGGAGAGAGGCAGAGA_b73v3range=1:1040043-1040266_strand=+_plus100bpFlanks
chr1	1063905	1063929	MoaMotifs_MFs_iSegBC7_b37v3_v320i_dy_m72_gaGAGAGAGAGArArAGArArvrr_GGCGGAGAGGGAGAGAGGCAGAGA_b73v3range=1:1040043-1040266_strand=+_plus100bpFlanks
chr1	1063906	1063930	MoaMotifs_MFs_iSegBC7_b37v3_v320i_dy_m16_rgrGrGrGAGrGAGAGAGAGAGrg_GCGGAGAGGGAGAGAGGCAGAGAA_b73v3range=1:1040044-1040267_strand=+_plus100bpFlanks
chr1	1063906	1063930	MoaMotifs_MFs_iSegBC7_b37v3_v320i_dy_m19_yyCTCTyTyyyTCTCTCTCTCTct_TTCTCTGCCTCTCTCCCTCTCCGC_b73v3range=1:1040044-1040267_strand=-_plus100bpFlanks
chr1	1063906	1063930	MoaMotifs_MFs_iSegBC7_b37v3_v320i_dy_m20_cyCtCTCCCTCCCCmCCTCCCmcy_TTCTCTGCCTCTCTCCCTCTCCGC_b73v3range=1:1040044-1040267_strand=-_plus100bpFlanks
chr1	1063906	1063930	MoaMotifs_MFs_iSegBC7_b37v3_v320i_dy_m36_rrAGArArAGArAGAGAGAGAGrg_GCGGAGAGGGAGAGAGGCAGAGAA_b73v3range=1:1040044-1040267_strand=+_plus100bpFlanks
chr1	1063906	1063930	MoaMotifs_MFs_iSegBC7_b37v3_v320i_dy_m58_agwGrGAgrGAGAGAGAGAGrrrg_GCGGAGAGGGAGAGAGGCAGAGAA_b73v3range=1:1040044-1040267_strand=+_plus100bpFlanks
chr1	1063906	1063930	MoaMotifs_MFs_iSegBC7_b37v3_v320i_dy_m73_agAGAGAGAGArAGArArAGAGrr_GCGGAGAGGGAGAGAGGCAGAGAA_b73v3range=1:1040044-1040267_strand=+_plus100bpFlanks
chr1	1063907	1063930	MoaMotifs_MFs_iSegBC7_b37v3_v320i_dy_m1_rraGGGrGGAGAGAGAGAGGrrr_CGGAGAGGGAGAGAGGCAGAGAA_b73v3range=1:1040045-1040267_strand=+_plus100bpFlanks
chr1	1063907	1063931	MoaMotifs_MFs_iSegBC7_b37v3_v320i_dy_m11_gAGAGAGAGAGArAGArArarrrr_CGGAGAGGGAGAGAGGCAGAGAAG_b73v3range=1:1040045-1040268_strand=+_plus100bpFlanks
chr1	1063907	1063931	MoaMotifs_MFs_iSegBC7_b37v3_v320i_dy_m12_grGrGrGAGAGrGAGAGAGArrrr_CGGAGAGGGAGAGAGGCAGAGAAG_b73v3range=1:1040045-1040268_strand=+_plus100bpFlanks
chr1	1063907	1063931	MoaMotifs_MFs_iSegBC7_b37v3_v320i_dy_m21_rraGGGGAGGGAGaGrGGGAGagr_CGGAGAGGGAGAGAGGCAGAGAAG_b73v3range=1:1040045-1040268_strand=+_plus100bpFlanks
chr1	1063907	1063931	MoaMotifs_MFs_iSegBC7_b37v3_v320i_dy_m47_gaGAGAGAGArAGArArArAkwrr_CGGAGAGGGAGAGAGGCAGAGAAG_b73v3range=1:1040045-1040268_strand=+_plus100bpFlanks
chr1	1063907	1063931	MoaMotifs_MFs_iSegBC7_b37v3_v320i_dy_m66_grGgGrGAGAGGGAGGraGGaGrr_CGGAGAGGGAGAGAGGCAGAGAAG_b73v3range=1:1040045-1040268_strand=+_plus100bpFlanks
chr1	1063907	1063931	MoaMotifs_MFs_iSegBC7_b37v3_v320i_dy_m72_gaGAGAGAGAGArArAGArArvrr_CGGAGAGGGAGAGAGGCAGAGAAG_b73v3range=1:1040045-1040268_strand=+_plus100bpFlanks
chr1	1063908	1063932	MoaMotifs_MFs_iSegBC7_b37v3_v320i_dy_m16_rgrGrGrGAGrGAGAGAGAGAGrg_GGAGAGGGAGAGAGGCAGAGAAGG_b73v3range=1:1040046-1040269_strand=+_plus100bpFlanks
chr1	1063908	1063932	MoaMotifs_MFs_iSegBC7_b37v3_v320i_dy_m19_yyCTCTyTyyyTCTCTCTCTCTct_CCTTCTCTGCCTCTCTCCCTCTCC_b73v3range=1:1040046-1040269_strand=-_plus100bpFlanks
chr1	1063908	1063932	MoaMotifs_MFs_iSegBC7_b37v3_v320i_dy_m36_rrAGArArAGArAGAGAGAGAGrg_GGAGAGGGAGAGAGGCAGAGAAGG_b73v3range=1:1040046-1040269_strand=+_plus100bpFlanks
chr1	1063908	1063932	MoaMotifs_MFs_iSegBC7_b37v3_v320i_dy_m58_agwGrGAgrGAGAGAGAGAGrrrg_GGAGAGGGAGAGAGGCAGAGAAGG_b73v3range=1:1040046-1040269_strand=+_plus100bpFlanks
chr1	1063908	1063932	MoaMotifs_MFs_iSegBC7_b37v3_v320i_dy_m73_agAGAGAGAGArAGArArAGAGrr_GGAGAGGGAGAGAGGCAGAGAAGG_b73v3range=1:1040046-1040269_strand=+_plus100bpFlanks
chr1	1063909	1063932	MoaMotifs_MFs_iSegBC7_b37v3_v320i_dy_m1_rraGGGrGGAGAGAGAGAGGrrr_GAGAGGGAGAGAGGCAGAGAAGG_b73v3range=1:1040047-1040269_strand=+_plus100bpFlanks
chr1	1063909	1063933	MoaMotifs_MFs_iSegBC7_b37v3_v320i_dy_m11_gAGAGAGAGAGArAGArArarrrr_GAGAGGGAGAGAGGCAGAGAAGGA_b73v3range=1:1040047-1040270_strand=+_plus100bpFlanks
chr1	1063909	1063933	MoaMotifs_MFs_iSegBC7_b37v3_v320i_dy_m12_grGrGrGAGAGrGAGAGAGArrrr_GAGAGGGAGAGAGGCAGAGAAGGA_b73v3range=1:1040047-1040270_strand=+_plus100bpFlanks
chr1	1063909	1063933	MoaMotifs_MFs_iSegBC7_b37v3_v320i_dy_m15_grGGGGGGGAsGGGaGGaGGaGrr_GAGAGGGAGAGAGGCAGAGAAGGA_b73v3range=1:1040047-1040270_strand=+_plus100bpFlanks
chr1	1063909	1063933	MoaMotifs_MFs_iSegBC7_b37v3_v320i_dy_m21_rraGGGGAGGGAGaGrGGGAGagr_GAGAGGGAGAGAGGCAGAGAAGGA_b73v3range=1:1040047-1040270_strand=+_plus100bpFlanks
chr1	1063909	1063933	MoaMotifs_MFs_iSegBC7_b37v3_v320i_dy_m47_gaGAGAGAGArAGArArArAkwrr_GAGAGGGAGAGAGGCAGAGAAGGA_b73v3range=1:1040047-1040270_strand=+_plus100bpFlanks
chr1	1063909	1063933	MoaMotifs_MFs_iSegBC7_b37v3_v320i_dy_m66_grGgGrGAGAGGGAGGraGGaGrr_GAGAGGGAGAGAGGCAGAGAAGGA_b73v3range=1:1040047-1040270_strand=+_plus100bpFlanks
chr1	1063909	1063933	MoaMotifs_MFs_iSegBC7_b37v3_v320i_dy_m72_gaGAGAGAGAGArArAGArArvrr_GAGAGGGAGAGAGGCAGAGAAGGA_b73v3range=1:1040047-1040270_strand=+_plus100bpFlanks
chr1	1063910	1063934	MoaMotifs_MFs_iSegBC7_b37v3_v320i_dy_m16_rgrGrGrGAGrGAGAGAGAGAGrg_AGAGGGAGAGAGGCAGAGAAGGAG_b73v3range=1:1040048-1040271_strand=+_plus100bpFlanks
chr1	1063910	1063934	MoaMotifs_MFs_iSegBC7_b37v3_v320i_dy_m19_yyCTCTyTyyyTCTCTCTCTCTct_CTCCTTCTCTGCCTCTCTCCCTCT_b73v3range=1:1040048-1040271_strand=-_plus100bpFlanks
chr1	1063910	1063934	MoaMotifs_MFs_iSegBC7_b37v3_v320i_dy_m20_cyCtCTCCCTCCCCmCCTCCCmcy_CTCCTTCTCTGCCTCTCTCCCTCT_b73v3range=1:1040048-1040271_strand=-_plus100bpFlanks
chr1	1063910	1063934	MoaMotifs_MFs_iSegBC7_b37v3_v320i_dy_m36_rrAGArArAGArAGAGAGAGAGrg_AGAGGGAGAGAGGCAGAGAAGGAG_b73v3range=1:1040048-1040271_strand=+_plus100bpFlanks
chr1	1063910	1063934	MoaMotifs_MFs_iSegBC7_b37v3_v320i_dy_m58_agwGrGAgrGAGAGAGAGAGrrrg_AGAGGGAGAGAGGCAGAGAAGGAG_b73v3range=1:1040048-1040271_strand=+_plus100bpFlanks
chr1	1063910	1063934	MoaMotifs_MFs_iSegBC7_b37v3_v320i_dy_m73_agAGAGAGAGArAGArArAGAGrr_AGAGGGAGAGAGGCAGAGAAGGAG_b73v3range=1:1040048-1040271_strand=+_plus100bpFlanks
chr1	1063911	1063934	MoaMotifs_MFs_iSegBC7_b37v3_v320i_dy_m1_rraGGGrGGAGAGAGAGAGGrrr_GAGGGAGAGAGGCAGAGAAGGAG_b73v3range=1:1040049-1040271_strand=+_plus100bpFlanks
chr1	1063911	1063935	MoaMotifs_MFs_iSegBC7_b37v3_v320i_dy_m11_gAGAGAGAGAGArAGArArarrrr_GAGGGAGAGAGGCAGAGAAGGAGA_b73v3range=1:1040049-1040272_strand=+_plus100bpFlanks
chr1	1063911	1063935	MoaMotifs_MFs_iSegBC7_b37v3_v320i_dy_m12_grGrGrGAGAGrGAGAGAGArrrr_GAGGGAGAGAGGCAGAGAAGGAGA_b73v3range=1:1040049-1040272_strand=+_plus100bpFlanks
chr1	1063911	1063935	MoaMotifs_MFs_iSegBC7_b37v3_v320i_dy_m21_rraGGGGAGGGAGaGrGGGAGagr_GAGGGAGAGAGGCAGAGAAGGAGA_b73v3range=1:1040049-1040272_strand=+_plus100bpFlanks
chr1	1063911	1063935	MoaMotifs_MFs_iSegBC7_b37v3_v320i_dy_m47_gaGAGAGAGArAGArArArAkwrr_GAGGGAGAGAGGCAGAGAAGGAGA_b73v3range=1:1040049-1040272_strand=+_plus100bpFlanks
chr1	1063911	1063935	MoaMotifs_MFs_iSegBC7_b37v3_v320i_dy_m66_grGgGrGAGAGGGAGGraGGaGrr_GAGGGAGAGAGGCAGAGAAGGAGA_b73v3range=1:1040049-1040272_strand=+_plus100bpFlanks
chr1	1063911	1063935	MoaMotifs_MFs_iSegBC7_b37v3_v320i_dy_m72_gaGAGAGAGAGArArAGArArvrr_GAGGGAGAGAGGCAGAGAAGGAGA_b73v3range=1:1040049-1040272_strand=+_plus100bpFlanks
chr1	1063912	1063936	MoaMotifs_MFs_iSegBC7_b37v3_v320i_dy_m16_rgrGrGrGAGrGAGAGAGAGAGrg_AGGGAGAGAGGCAGAGAAGGAGAG_b73v3range=1:1040050-1040273_strand=+_plus100bpFlanks
chr1	1063912	1063936	MoaMotifs_MFs_iSegBC7_b37v3_v320i_dy_m19_yyCTCTyTyyyTCTCTCTCTCTct_CTCTCCTTCTCTGCCTCTCTCCCT_b73v3range=1:1040050-1040273_strand=-_plus100bpFlanks
chr1	1063912	1063936	MoaMotifs_MFs_iSegBC7_b37v3_v320i_dy_m20_cyCtCTCCCTCCCCmCCTCCCmcy_CTCTCCTTCTCTGCCTCTCTCCCT_b73v3range=1:1040050-1040273_strand=-_plus100bpFlanks
chr1	1063912	1063936	MoaMotifs_MFs_iSegBC7_b37v3_v320i_dy_m36_rrAGArArAGArAGAGAGAGAGrg_AGGGAGAGAGGCAGAGAAGGAGAG_b73v3range=1:1040050-1040273_strand=+_plus100bpFlanks
chr1	1063912	1063936	MoaMotifs_MFs_iSegBC7_b37v3_v320i_dy_m58_agwGrGAgrGAGAGAGAGAGrrrg_AGGGAGAGAGGCAGAGAAGGAGAG_b73v3range=1:1040050-1040273_strand=+_plus100bpFlanks
chr1	1063912	1063936	MoaMotifs_MFs_iSegBC7_b37v3_v320i_dy_m73_agAGAGAGAGArAGArArAGAGrr_AGGGAGAGAGGCAGAGAAGGAGAG_b73v3range=1:1040050-1040273_strand=+_plus100bpFlanks
chr1	1063913	1063937	MoaMotifs_MFs_iSegBC7_b37v3_v320i_dy_m11_gAGAGAGAGAGArAGArArarrrr_GGGAGAGAGGCAGAGAAGGAGAGT_b73v3range=1:1040051-1040274_strand=+_plus100bpFlanks
chr1	1063913	1063937	MoaMotifs_MFs_iSegBC7_b37v3_v320i_dy_m12_grGrGrGAGAGrGAGAGAGArrrr_GGGAGAGAGGCAGAGAAGGAGAGT_b73v3range=1:1040051-1040274_strand=+_plus100bpFlanks
chr1	1063913	1063937	MoaMotifs_MFs_iSegBC7_b37v3_v320i_dy_m21_rraGGGGAGGGAGaGrGGGAGagr_GGGAGAGAGGCAGAGAAGGAGAGT_b73v3range=1:1040051-1040274_strand=+_plus100bpFlanks
chr1	1063913	1063937	MoaMotifs_MFs_iSegBC7_b37v3_v320i_dy_m47_gaGAGAGAGArAGArArArAkwrr_GGGAGAGAGGCAGAGAAGGAGAGT_b73v3range=1:1040051-1040274_strand=+_plus100bpFlanks
chr1	1063913	1063937	MoaMotifs_MFs_iSegBC7_b37v3_v320i_dy_m72_gaGAGAGAGAGArArAGArArvrr_GGGAGAGAGGCAGAGAAGGAGAGT_b73v3range=1:1040051-1040274_strand=+_plus100bpFlanks
chr1	1063914	1063938	MoaMotifs_MFs_iSegBC7_b37v3_v320i_dy_m16_rgrGrGrGAGrGAGAGAGAGAGrg_GGAGAGAGGCAGAGAAGGAGAGTG_b73v3range=1:1040052-1040275_strand=+_plus100bpFlanks
chr1	1063914	1063938	MoaMotifs_MFs_iSegBC7_b37v3_v320i_dy_m19_yyCTCTyTyyyTCTCTCTCTCTct_CACTCTCCTTCTCTGCCTCTCTCC_b73v3range=1:1040052-1040275_strand=-_plus100bpFlanks
chr1	1063914	1063938	MoaMotifs_MFs_iSegBC7_b37v3_v320i_dy_m20_cyCtCTCCCTCCCCmCCTCCCmcy_CACTCTCCTTCTCTGCCTCTCTCC_b73v3range=1:1040052-1040275_strand=-_plus100bpFlanks
chr1	1063914	1063938	MoaMotifs_MFs_iSegBC7_b37v3_v320i_dy_m36_rrAGArArAGArAGAGAGAGAGrg_GGAGAGAGGCAGAGAAGGAGAGTG_b73v3range=1:1040052-1040275_strand=+_plus100bpFlanks
chr1	1063914	1063938	MoaMotifs_MFs_iSegBC7_b37v3_v320i_dy_m58_agwGrGAgrGAGAGAGAGAGrrrg_GGAGAGAGGCAGAGAAGGAGAGTG_b73v3range=1:1040052-1040275_strand=+_plus100bpFlanks
chr1	1063914	1063938	MoaMotifs_MFs_iSegBC7_b37v3_v320i_dy_m73_agAGAGAGAGArAGArArAGAGrr_GGAGAGAGGCAGAGAAGGAGAGTG_b73v3range=1:1040052-1040275_strand=+_plus100bpFlanks
chr1	1063915	1063939	MoaMotifs_MFs_iSegBC7_b37v3_v320i_dy_m11_gAGAGAGAGAGArAGArArarrrr_GAGAGAGGCAGAGAAGGAGAGTGG_b73v3range=1:1040053-1040276_strand=+_plus100bpFlanks
chr1	1063915	1063939	MoaMotifs_MFs_iSegBC7_b37v3_v320i_dy_m12_grGrGrGAGAGrGAGAGAGArrrr_GAGAGAGGCAGAGAAGGAGAGTGG_b73v3range=1:1040053-1040276_strand=+_plus100bpFlanks
chr1	1063915	1063939	MoaMotifs_MFs_iSegBC7_b37v3_v320i_dy_m21_rraGGGGAGGGAGaGrGGGAGagr_GAGAGAGGCAGAGAAGGAGAGTGG_b73v3range=1:1040053-1040276_strand=+_plus100bpFlanks
chr1	1063915	1063939	MoaMotifs_MFs_iSegBC7_b37v3_v320i_dy_m47_gaGAGAGAGArAGArArArAkwrr_GAGAGAGGCAGAGAAGGAGAGTGG_b73v3range=1:1040053-1040276_strand=+_plus100bpFlanks
chr1	1063915	1063939	MoaMotifs_MFs_iSegBC7_b37v3_v320i_dy_m72_gaGAGAGAGAGArArAGArArvrr_GAGAGAGGCAGAGAAGGAGAGTGG_b73v3range=1:1040053-1040276_strand=+_plus100bpFlanks
chr1	1063916	1063940	MoaMotifs_MFs_iSegBC7_b37v3_v320i_dy_m16_rgrGrGrGAGrGAGAGAGAGAGrg_AGAGAGGCAGAGAAGGAGAGTGGA_b73v3range=1:1040054-1040277_strand=+_plus100bpFlanks
chr1	1063916	1063940	MoaMotifs_MFs_iSegBC7_b37v3_v320i_dy_m19_yyCTCTyTyyyTCTCTCTCTCTct_TCCACTCTCCTTCTCTGCCTCTCT_b73v3range=1:1040054-1040277_strand=-_plus100bpFlanks
chr1	1063916	1063940	MoaMotifs_MFs_iSegBC7_b37v3_v320i_dy_m36_rrAGArArAGArAGAGAGAGAGrg_AGAGAGGCAGAGAAGGAGAGTGGA_b73v3range=1:1040054-1040277_strand=+_plus100bpFlanks
chr1	1063916	1063940	MoaMotifs_MFs_iSegBC7_b37v3_v320i_dy_m58_agwGrGAgrGAGAGAGAGAGrrrg_AGAGAGGCAGAGAAGGAGAGTGGA_b73v3range=1:1040054-1040277_strand=+_plus100bpFlanks
chr1	1063916	1063940	MoaMotifs_MFs_iSegBC7_b37v3_v320i_dy_m73_agAGAGAGAGArAGArArAGAGrr_AGAGAGGCAGAGAAGGAGAGTGGA_b73v3range=1:1040054-1040277_strand=+_plus100bpFlanks
chr1	1063917	1063940	MoaMotifs_MFs_iSegBC7_b37v3_v320i_dy_m1_rraGGGrGGAGAGAGAGAGGrrr_GAGAGGCAGAGAAGGAGAGTGGA_b73v3range=1:1040055-1040277_strand=+_plus100bpFlanks
chr1	1063917	1063941	MoaMotifs_MFs_iSegBC7_b37v3_v320i_dy_m11_gAGAGAGAGAGArAGArArarrrr_GAGAGGCAGAGAAGGAGAGTGGAG_b73v3range=1:1040055-1040278_strand=+_plus100bpFlanks
chr1	1063917	1063941	MoaMotifs_MFs_iSegBC7_b37v3_v320i_dy_m12_grGrGrGAGAGrGAGAGAGArrrr_GAGAGGCAGAGAAGGAGAGTGGAG_b73v3range=1:1040055-1040278_strand=+_plus100bpFlanks
chr1	1063917	1063941	MoaMotifs_MFs_iSegBC7_b37v3_v320i_dy_m72_gaGAGAGAGAGArArAGArArvrr_GAGAGGCAGAGAAGGAGAGTGGAG_b73v3range=1:1040055-1040278_strand=+_plus100bpFlanks
chr1	1063931	1063941	MoaMotifs_MFs_iSegBC7_b37v3_v320i_om_m112_syCCACTCcc_CTCCACTCTC_b73v3range=1:1040069-1040278_strand=-_plus100bpFlanks
chr1	1063970	1063981	MoaMotifs_MFs_iSegBC7_b37v3_v320i_dy_m34_waAATTTATtt_AAAATTTATCG_b73v3range=1:1040108-1040318_strand=-_plus100bpFlanks
chr1	1063979	1063989	MoaMotifs_MFs_iSegBC7_b37v3_v320i_om_m123_smCGAGTCsr_TTCGAGTCCG_b73v3range=1:1040117-1040326_strand=+_plus100bpFlanks
chr1	1147415	1147426	MoaMotifs_MFs_iSegBC7_b37v3_v320i_om_m103_syGCATTGCrb_GCGCATTGCTA_b73v3range=1:1133605-1133815_strand=+_plus100bpFlanks
chr1	1197733	1197743	MoaMotifs_MFs_iSegBC7_b37v3_v320i_om_m115_wtATTCTAba_TTATTTTAGA_b73v3range=1:1154858-1155067_strand=-_plus100bpFlanks
chr1	1197733	1197743	MoaMotifs_MFs_iSegBC7_b37v3_v320i_om_m66_wtATTTGAth_TTATTTTAGA_b73v3range=1:1154858-1155067_strand=-_plus100bpFlanks
chr1	1197733	1197743	MoaMotifs_MFs_iSegBC7_b37v3_v320i_om_m72_ttAcTTTAyw_TTATTTTAGA_b73v3range=1:1154858-1155067_strand=-_plus100bpFlanks
chr1	1197733	1197744	MoaMotifs_MFs_iSegBC7_b37v3_v320i_om_m108_wwTAAGATAaw_TCTAAAATAAA_b73v3range=1:1154858-1155068_strand=+_plus100bpFlanks
chr1	1197733	1197744	MoaMotifs_MFs_iSegBC7_b37v3_v320i_om_m17_twTATTTTAtw_TTTATTTTAGA_b73v3range=1:1154858-1155068_strand=-_plus100bpFlanks
chr1	1197733	1197746	MoaMotifs_MFs_iSegBC7_b37v3_v320i_dy_m26_wwATTATTTTgww_TTTTTATTTTAGA_b73v3range=1:1154858-1155070_strand=-_plus100bpFlanks
chr1	1197733	1197746	MoaMotifs_MFs_iSegBC7_b37v3_v320i_dy_m61_wwATTATTTAAww_TTTTTATTTTAGA_b73v3range=1:1154858-1155070_strand=-_plus100bpFlanks
chr1	1197734	1197745	MoaMotifs_MFs_iSegBC7_b37v3_v320i_om_m54_aaAAACTAAam_CTAAAATAAAA_b73v3range=1:1154859-1155069_strand=+_plus100bpFlanks
chr1	1197735	1197745	MoaMotifs_MFs_iSegBC7_b37v3_v320i_om_m101_wtAAGTAAww_TAAAATAAAA_b73v3range=1:1154860-1155069_strand=+_plus100bpFlanks
chr1	1197736	1197746	MoaMotifs_MFs_iSegBC7_b37v3_v320i_om_m106_wwAATgAAwa_AAAATAAAAA_b73v3range=1:1154861-1155070_strand=+_plus100bpFlanks
chr1	1197737	1197749	MoaMotifs_MFs_iSegBC7_b37v3_v320i_dy_m41_aaAtAAAAACaa_AAATAAAAATCT_b73v3range=1:1154862-1155073_strand=+_plus100bpFlanks
chr1	1197912	1197922	MoaMotifs_MFs_iSegBC7_b37v3_v320i_om_m30_ykTTGCAAmr_AATTGCAACA_b73v3range=1:1155037-1155246_strand=+_plus100bpFlanks
chr1	1197912	1197922	MoaMotifs_MFs_iSegBC7_b37v3_v320i_om_m30_ykTTGCAAmr_TGTTGCAATT_b73v3range=1:1155037-1155246_strand=-_plus100bpFlanks
chr1	1226993	1227016	MoaMotifs_MFs_iSegBC7_b37v3_v320i_dy_m1_rraGGGrGGAGAGAGAGAGGrrr_GCGGGGAGGAGAGAGAAGAGAAG_b73v3range=1:1201310-1201532_strand=+_plus100bpFlanks
chr1	1226993	1227017	MoaMotifs_MFs_iSegBC7_b37v3_v320i_dy_m66_grGgGrGAGAGGGAGGraGGaGrr_GCGGGGAGGAGAGAGAAGAGAAGG_b73v3range=1:1201310-1201533_strand=+_plus100bpFlanks
chr1	1226994	1227007	MoaMotifs_MFs_iSegBC7_b37v3_v320i_om_m133_ccTCGCCTCaCsy_TCTCTCCTCCCCG_b73v3range=1:1201311-1201523_strand=-_plus100bpFlanks
chr1	1226994	1227009	MoaMotifs_MFs_iSegBC7_b37v3_v320i_om_m90_ggGAGGGGAGGGArr_CGGGGAGGAGAGAGA_b73v3range=1:1201311-1201525_strand=+_plus100bpFlanks
chr1	1226994	1227018	MoaMotifs_MFs_iSegBC7_b37v3_v320i_dy_m24_ggrGGaGGaGGGGAGGGGGGaGgr_CGGGGAGGAGAGAGAAGAGAAGGC_b73v3range=1:1201311-1201534_strand=+_plus100bpFlanks
chr1	1226995	1227007	MoaMotifs_MFs_iSegBC7_b37v3_v320i_om_m53_yytCTCCTCtcy_TCTCTCCTCCCC_b73v3range=1:1201312-1201523_strand=-_plus100bpFlanks
chr1	1226995	1227018	MoaMotifs_MFs_iSegBC7_b37v3_v320i_dy_m28_rrrAArAAAAAArAAAArAAwra_GGGGAGGAGAGAGAAGAGAAGGC_b73v3range=1:1201312-1201534_strand=+_plus100bpFlanks
chr1	1226995	1227019	MoaMotifs_MFs_iSegBC7_b37v3_v320i_dy_m21_rraGGGGAGGGAGaGrGGGAGagr_GGGGAGGAGAGAGAAGAGAAGGCC_b73v3range=1:1201312-1201535_strand=+_plus100bpFlanks
chr1	1226995	1227019	MoaMotifs_MFs_iSegBC7_b37v3_v320i_dy_m66_grGgGrGAGAGGGAGGraGGaGrr_GGGGAGGAGAGAGAAGAGAAGGCC_b73v3range=1:1201312-1201535_strand=+_plus100bpFlanks
chr1	1226995	1227019	MoaMotifs_MFs_iSegBC7_b37v3_v320i_dy_m74_rrGAArAAAAAArrAAAgGAGGsr_GGGGAGGAGAGAGAAGAGAAGGCC_b73v3range=1:1201312-1201535_strand=+_plus100bpFlanks
chr1	1226996	1227008	MoaMotifs_MFs_iSegBC7_b37v3_v320i_om_m26_yycTCTTCTCyy_CTCTCTCCTCCC_b73v3range=1:1201313-1201524_strand=-_plus100bpFlanks
chr1	1226996	1227011	MoaMotifs_MFs_iSegBC7_b37v3_v320i_om_m90_ggGAGGGGAGGGArr_GGGAGGAGAGAGAAG_b73v3range=1:1201313-1201527_strand=+_plus100bpFlanks
chr1	1226996	1227020	MoaMotifs_MFs_iSegBC7_b37v3_v320i_dy_m19_yyCTCTyTyyyTCTCTCTCTCTct_TGGCCTTCTCTTCTCTCTCCTCCC_b73v3range=1:1201313-1201536_strand=-_plus100bpFlanks
chr1	1227000	1227014	MoaMotifs_MFs_iSegBC7_b37v3_v320i_om_m52_yyTCTTTTCTTTyy_TCTCTTCTCTCTCC_b73v3range=1:1201317-1201530_strand=-_plus100bpFlanks
chr1	1227002	1227014	MoaMotifs_MFs_iSegBC7_b37v3_v320i_om_m53_yytCTCCTCtcy_TCTCTTCTCTCT_b73v3range=1:1201319-1201530_strand=-_plus100bpFlanks
chr1	1227002	1227016	MoaMotifs_MFs_iSegBC7_b37v3_v320i_om_m52_yyTCTTTTCTTTyy_CTTCTCTTCTCTCT_b73v3range=1:1201319-1201532_strand=-_plus100bpFlanks
chr1	1227003	1227015	MoaMotifs_MFs_iSegBC7_b37v3_v320i_om_m26_yycTCTTCTCyy_TTCTCTTCTCTC_b73v3range=1:1201320-1201531_strand=-_plus100bpFlanks
chr1	1227004	1227016	MoaMotifs_MFs_iSegBC7_b37v3_v320i_om_m53_yytCTCCTCtcy_CTTCTCTTCTCT_b73v3range=1:1201321-1201532_strand=-_plus100bpFlanks
chr1	1227012	1227022	MoaMotifs_MFs_iSegBC7_b37v3_v320i_om_m81_vcAGGCCAsv_GAAGGCCACC_b73v3range=1:1201329-1201538_strand=+_plus100bpFlanks
chr1	1227016	1227026	MoaMotifs_MFs_iSegBC7_b37v3_v320i_om_m79_mcCACCACcm_GCCACCACAC_b73v3range=1:1201333-1201542_strand=+_plus100bpFlanks
chr1	1261478	1261488	MoaMotifs_MFs_iSegBC7_b37v3_v320i_om_m66_wtATTTGAth_TGATTTTATT_b73v3range=1:1235799-1236008_strand=-_plus100bpFlanks
chr1	1261478	1261489	MoaMotifs_MFs_iSegBC7_b37v3_v320i_om_m17_twTATTTTAtw_ATGATTTTATT_b73v3range=1:1235799-1236009_strand=-_plus100bpFlanks
chr1	1446137	1446150	MoaMotifs_MFs_iSegBC7_b37v3_v320i_dy_m46_vyACAsvyACAsv_TGACACATACAAT_b73v3range=1:1426653-1426865_strand=-_plus100bpFlanks
chr1	1601167	1601177	MoaMotifs_MFs_iSegBC7_b37v3_v320i_om_m106_wwAATgAAwa_ATAATTAAGA_b73v3range=1:1564758-1564967_strand=+_plus100bpFlanks
chr1	1602341	1602351	MoaMotifs_MFs_iSegBC7_b37v3_v320i_om_m21_rrAAGGAArr_CGAAGGAAGG_b73v3range=1:1565932-1566141_strand=+_plus100bpFlanks
chr1	1602501	1602511	MoaMotifs_MFs_iSegBC7_b37v3_v320i_om_m27_gcATGCATgc_CCATGCATGC_b73v3range=1:1566092-1566301_strand=+_plus100bpFlanks
chr1	1602501	1602511	MoaMotifs_MFs_iSegBC7_b37v3_v320i_om_m27_gcATGCATgc_GCATGCATGG_b73v3range=1:1566092-1566301_strand=-_plus100bpFlanks
chr1	1602502	1602518	MoaMotifs_MFs_iSegBC7_b37v3_v320i_dy_m9_srtgCATGCATGCAys_CATGCATGCATCCACG_b73v3range=1:1566093-1566308_strand=+_plus100bpFlanks
chr1	1602502	1602518	MoaMotifs_MFs_iSegBC7_b37v3_v320i_dy_m9_srtgCATGCATGCAys_CGTGGATGCATGCATG_b73v3range=1:1566093-1566308_strand=-_plus100bpFlanks
chr1	1602503	1602513	MoaMotifs_MFs_iSegBC7_b37v3_v320i_om_m134_mtGCATGCak_ATGCATGCAT_b73v3range=1:1566094-1566303_strand=+_plus100bpFlanks
chr1	1602503	1602513	MoaMotifs_MFs_iSegBC7_b37v3_v320i_om_m134_mtGCATGCak_ATGCATGCAT_b73v3range=1:1566094-1566303_strand=-_plus100bpFlanks
chr1	1602505	1602515	MoaMotifs_MFs_iSegBC7_b37v3_v320i_om_m27_gcATGCATgc_GCATGCATCC_b73v3range=1:1566096-1566305_strand=+_plus100bpFlanks
chr1	1602505	1602515	MoaMotifs_MFs_iSegBC7_b37v3_v320i_om_m27_gcATGCATgc_GGATGCATGC_b73v3range=1:1566096-1566305_strand=-_plus100bpFlanks
chr1	1602506	1602522	MoaMotifs_MFs_iSegBC7_b37v3_v320i_dy_m9_srtgCATGCATGCAys_CATGCATCCACGCACA_b73v3range=1:1566097-1566312_strand=+_plus100bpFlanks
chr1	1602506	1602522	MoaMotifs_MFs_iSegBC7_b37v3_v320i_dy_m9_srtgCATGCATGCAys_TGTGCGTGGATGCATG_b73v3range=1:1566097-1566312_strand=-_plus100bpFlanks
chr1	1602506	1602523	MoaMotifs_MFs_iSegBC7_b37v3_v320i_dy_m10_cvCGCACGCACGCACgc_CATGCATCCACGCACAT_b73v3range=1:1566097-1566313_strand=+_plus100bpFlanks
chr1	1602541	1602555	MoaMotifs_MFs_iSegBC7_b37v3_v320i_om_m47_ssTCGCATCGCAys_CATCGCATCGCATG_b73v3range=1:1566132-1566345_strand=+_plus100bpFlanks
chr1	1602544	1602556	MoaMotifs_MFs_iSegBC7_b37v3_v320i_om_m93_ssATGCCATGss_GCATGCGATGCG_b73v3range=1:1566135-1566346_strand=-_plus100bpFlanks
chr1	1602548	1602558	MoaMotifs_MFs_iSegBC7_b37v3_v320i_om_m134_mtGCATGCak_ATGCATGCGA_b73v3range=1:1566139-1566348_strand=-_plus100bpFlanks
chr1	1602548	1602558	MoaMotifs_MFs_iSegBC7_b37v3_v320i_om_m134_mtGCATGCak_TCGCATGCAT_b73v3range=1:1566139-1566348_strand=+_plus100bpFlanks
chr1	1602550	1602560	MoaMotifs_MFs_iSegBC7_b37v3_v320i_om_m27_gcATGCATgc_CCATGCATGC_b73v3range=1:1566141-1566350_strand=-_plus100bpFlanks
chr1	1602550	1602560	MoaMotifs_MFs_iSegBC7_b37v3_v320i_om_m27_gcATGCATgc_GCATGCATGG_b73v3range=1:1566141-1566350_strand=+_plus100bpFlanks
chr1	1628360	1628370	MoaMotifs_MFs_iSegBC7_b37v3_v320i_dy_m57_msGACGACgr_GAGACGACAT_b73v3range=1:1614492-1614701_strand=-_plus100bpFlanks
chr1	1706313	1706323	MoaMotifs_MFs_iSegBC7_b37v3_v320i_om_m114_ctAGATCArm_ACAGATCACG_b73v3range=1:1662575-1662784_strand=+_plus100bpFlanks
chr1	1706322	1706332	MoaMotifs_MFs_iSegBC7_b37v3_v320i_om_m16_srGGGGCAgs_GTGGGGCAGG_b73v3range=1:1662584-1662793_strand=+_plus100bpFlanks
chr1	1706588	1706602	MoaMotifs_MFs_iSegBC7_b37v3_v320i_dy_m68_csCACvsscCACss_GACACGGGTCACGG_b73v3range=1:1662850-1663063_strand=-_plus100bpFlanks
chr1	1706594	1706604	MoaMotifs_MFs_iSegBC7_b37v3_v320i_om_m98_bmCGTGTCss_CCCGTGTCCG_b73v3range=1:1662856-1663065_strand=+_plus100bpFlanks
chr1	1706594	1706607	MoaMotifs_MFs_iSegBC7_b37v3_v320i_dy_m64_sbACGvsbACGgv_AAACGGACACGGG_b73v3range=1:1662856-1663068_strand=-_plus100bpFlanks
chr1	1707832	1707842	MoaMotifs_MFs_iSegBC7_b37v3_v320i_dy_m57_msGACGACgr_AAGACGACGT_b73v3range=1:1664094-1664303_strand=+_plus100bpFlanks
chr1	1707843	1707853	MoaMotifs_MFs_iSegBC7_b37v3_v320i_om_m58_kcTAGCTAgm_GCTAGGTAGA_b73v3range=1:1664105-1664314_strand=-_plus100bpFlanks
chr1	1707843	1707853	MoaMotifs_MFs_iSegBC7_b37v3_v320i_om_m58_kcTAGCTAgm_TCTACCTAGC_b73v3range=1:1664105-1664314_strand=+_plus100bpFlanks
chr1	1708114	1708127	MoaMotifs_MFs_iSegBC7_b37v3_v320i_dy_m27_scCCAsscCCAss_GTCCATGTCCATG_b73v3range=1:1664376-1664588_strand=-_plus100bpFlanks
chr1	1708116	1708129	MoaMotifs_MFs_iSegBC7_b37v3_v320i_dy_m51_ssGACgrsGACgs_TGGACATGGACAC_b73v3range=1:1664378-1664590_strand=+_plus100bpFlanks
chr1	1708117	1708130	MoaMotifs_MFs_iSegBC7_b37v3_v320i_dy_m46_vyACAsvyACAsv_GGACATGGACACG_b73v3range=1:1664379-1664591_strand=+_plus100bpFlanks
chr1	1708122	1708132	MoaMotifs_MFs_iSegBC7_b37v3_v320i_om_m98_bmCGTGTCss_TCCGTGTCCA_b73v3range=1:1664384-1664593_strand=-_plus100bpFlanks
chr1	1708122	1708135	MoaMotifs_MFs_iSegBC7_b37v3_v320i_dy_m51_ssGACgrsGACgs_TGGACACGGACAG_b73v3range=1:1664384-1664596_strand=+_plus100bpFlanks
chr1	1708123	1708136	MoaMotifs_MFs_iSegBC7_b37v3_v320i_dy_m46_vyACAsvyACAsv_GGACACGGACAGC_b73v3range=1:1664385-1664597_strand=+_plus100bpFlanks
chr1	1708330	1708344	MoaMotifs_MFs_iSegBC7_b37v3_v320i_om_m47_ssTCGCATCGCAys_TCTCGCATCGCATG_b73v3range=1:1664592-1664805_strand=+_plus100bpFlanks
chr1	1708333	1708345	MoaMotifs_MFs_iSegBC7_b37v3_v320i_om_m93_ssATGCCATGss_GCATGCGATGCG_b73v3range=1:1664595-1664806_strand=-_plus100bpFlanks
chr1	1708400	1708413	MoaMotifs_MFs_iSegBC7_b37v3_v320i_dy_m75_scACCmscACCvs_CTACCCCCACCTA_b73v3range=1:1664662-1664874_strand=+_plus100bpFlanks
chr1	1708402	1708412	MoaMotifs_MFs_iSegBC7_b37v3_v320i_om_m3_ssCCCCACcc_ACCCCCACCT_b73v3range=1:1664664-1664873_strand=+_plus100bpFlanks
chr1	1727223	1727247	MoaMotifs_MFs_iSegBC7_b37v3_v320i_dy_m74_rrGAArAAAAAArrAAAgGAGGsr_CAGAGAAGAGAAGAGAACGAGTAG_b73v3range=1:1683719-1683942_strand=-_plus100bpFlanks
chr1	1727227	1727242	MoaMotifs_MFs_iSegBC7_b37v3_v320i_om_m104_rrGAAAArAAAAcar_AAGAGAAGAGAACGA_b73v3range=1:1683723-1683937_strand=-_plus100bpFlanks
chr1	1727227	1727250	MoaMotifs_MFs_iSegBC7_b37v3_v320i_dy_m28_rrrAArAAAAAArAAAArAAwra_CATCAGAGAAGAGAAGAGAACGA_b73v3range=1:1683723-1683945_strand=-_plus100bpFlanks
chr1	1727229	1727243	MoaMotifs_MFs_iSegBC7_b37v3_v320i_om_m52_yyTCTTTTCTTTyy_GTTCTCTTCTCTTC_b73v3range=1:1683725-1683938_strand=+_plus100bpFlanks
chr1	1727230	1727242	MoaMotifs_MFs_iSegBC7_b37v3_v320i_om_m26_yycTCTTCTCyy_TTCTCTTCTCTT_b73v3range=1:1683726-1683937_strand=+_plus100bpFlanks
chr1	1727231	1727243	MoaMotifs_MFs_iSegBC7_b37v3_v320i_om_m53_yytCTCCTCtcy_TCTCTTCTCTTC_b73v3range=1:1683727-1683938_strand=+_plus100bpFlanks
chr1	1727231	1727245	MoaMotifs_MFs_iSegBC7_b37v3_v320i_om_m52_yyTCTTTTCTTTyy_TCTCTTCTCTTCTC_b73v3range=1:1683727-1683940_strand=+_plus100bpFlanks
chr1	1727234	1727246	MoaMotifs_MFs_iSegBC7_b37v3_v320i_om_m53_yytCTCCTCtcy_CTTCTCTTCTCT_b73v3range=1:1683730-1683941_strand=+_plus100bpFlanks
chr1	1727235	1727247	MoaMotifs_MFs_iSegBC7_b37v3_v320i_om_m26_yycTCTTCTCyy_TTCTCTTCTCTG_b73v3range=1:1683731-1683942_strand=+_plus100bpFlanks
chr1	1728038	1728048	MoaMotifs_MFs_iSegBC7_b37v3_v320i_om_m13_mmAACCAAmm_GCAACCAAGA_b73v3range=1:1684534-1684743_strand=-_plus100bpFlanks
chr1	1802129	1802143	MoaMotifs_MFs_iSegBC7_b37v3_v320i_dy_m44_arAwAAAAAAAgra_TGAGAAAAAAACGG_b73v3range=1:1755162-1755375_strand=+_plus100bpFlanks
chr1	1802131	1802143	MoaMotifs_MFs_iSegBC7_b37v3_v320i_dy_m41_aaAtAAAAACaa_AGAAAAAAACGG_b73v3range=1:1755164-1755375_strand=+_plus100bpFlanks
chr1	1802131	1802143	MoaMotifs_MFs_iSegBC7_b37v3_v320i_om_m19_araACAAAACaa_AGAAAAAAACGG_b73v3range=1:1755164-1755375_strand=+_plus100bpFlanks
chr1	1802142	1802153	MoaMotifs_MFs_iSegBC7_b37v3_v320i_om_m117_csGCTTCGCsb_CAGCTTCGCCC_b73v3range=1:1755175-1755385_strand=-_plus100bpFlanks
chr1	1808491	1808504	MoaMotifs_MFs_iSegBC7_b37v3_v320i_dy_m8_csCACvssCACvs_ATCACACACACAT_b73v3range=1:1761524-1761736_strand=+_plus100bpFlanks
chr1	1808492	1808505	MoaMotifs_MFs_iSegBC7_b37v3_v320i_dy_m46_vyACAsvyACAsv_TCACACACACATG_b73v3range=1:1761525-1761737_strand=+_plus100bpFlanks
chr1	1808504	1808516	MoaMotifs_MFs_iSegBC7_b37v3_v320i_dy_m31_syAGCTAGCTrs_GCAGCTAGCAGC_b73v3range=1:1761537-1761748_strand=-_plus100bpFlanks
chr1	1808504	1808516	MoaMotifs_MFs_iSegBC7_b37v3_v320i_dy_m31_syAGCTAGCTrs_GCTGCTAGCTGC_b73v3range=1:1761537-1761748_strand=+_plus100bpFlanks
chr1	1808505	1808515	MoaMotifs_MFs_iSegBC7_b37v3_v320i_om_m131_yaGCTAGCtr_CAGCTAGCAG_b73v3range=1:1761538-1761747_strand=-_plus100bpFlanks
chr1	1808505	1808515	MoaMotifs_MFs_iSegBC7_b37v3_v320i_om_m131_yaGCTAGCtr_CTGCTAGCTG_b73v3range=1:1761538-1761747_strand=+_plus100bpFlanks
chr1	1832351	1832361	MoaMotifs_MFs_iSegBC7_b37v3_v320i_om_m129_ssCGCTGCys_TCCGCTGCAT_b73v3range=1:1785384-1785593_strand=+_plus100bpFlanks
chr1	1834580	1834590	MoaMotifs_MFs_iSegBC7_b37v3_v320i_om_m112_syCCACTCcc_ACCCACTCTC_b73v3range=1:1787613-1787822_strand=+_plus100bpFlanks
chr1	1835763	1835775	MoaMotifs_MFs_iSegBC7_b37v3_v320i_om_m26_yycTCTTCTCyy_TCTTCTTCTCCA_b73v3range=1:1788796-1789007_strand=-_plus100bpFlanks
chr1	1835829	1835853	MoaMotifs_MFs_iSegBC7_b37v3_v320i_dy_m2_cctCCCccCCCGGCCCAbCCCacc_GGTCACATCTCATCCCATCCCAAC_b73v3range=1:1788862-1789085_strand=+_plus100bpFlanks
chr1	1835830	1835854	MoaMotifs_MFs_iSegBC7_b37v3_v320i_dy_m48_ssCcCcCCaCGGCCCAGCCCaasc_GTCACATCTCATCCCATCCCAACT_b73v3range=1:1788863-1789086_strand=+_plus100bpFlanks
chr1	1835831	1835844	MoaMotifs_MFs_iSegBC7_b37v3_v320i_om_m80_gbATGTGATGTrr_GGATGAGATGTGA_b73v3range=1:1788864-1789076_strand=-_plus100bpFlanks
chr1	1835832	1835843	MoaMotifs_MFs_iSegBC7_b37v3_v320i_om_m9_ccCATCTCAbc_CACATCTCATC_b73v3range=1:1788865-1789075_strand=+_plus100bpFlanks
chr1	1835834	1835848	MoaMotifs_MFs_iSegBC7_b37v3_v320i_om_m47_ssTCGCATCGCAys_CATCTCATCCCATC_b73v3range=1:1788867-1789080_strand=+_plus100bpFlanks
chr1	1835834	1835854	MoaMotifs_MFs_iSegBC7_b37v3_v320i_dy_m25_cctCCCccCCCAGCCCAgcc_CATCTCATCCCATCCCAACT_b73v3range=1:1788867-1789086_strand=+_plus100bpFlanks
chr1	1835834	1835858	MoaMotifs_MFs_iSegBC7_b37v3_v320i_dy_m3_cmtCCCccCCCAGCCCAaCCgCmc_CATCTCATCCCATCCCAACTCCCA_b73v3range=1:1788867-1789090_strand=+_plus100bpFlanks
chr1	1835841	1835853	MoaMotifs_MFs_iSegBC7_b37v3_v320i_om_m57_scCCAtCCCAcs_TCCCATCCCAAC_b73v3range=1:1788874-1789085_strand=+_plus100bpFlanks
chr1	1835847	1835857	MoaMotifs_MFs_iSegBC7_b37v3_v320i_om_m119_ycCAACTCcm_CCCAACTCCC_b73v3range=1:1788880-1789089_strand=+_plus100bpFlanks
chr1	1835915	1835925	MoaMotifs_MFs_iSegBC7_b37v3_v320i_om_m55_rmCCAAACmv_ATCCAAACGG_b73v3range=1:1788948-1789157_strand=-_plus100bpFlanks
chr1	1835915	1835927	MoaMotifs_MFs_iSegBC7_b37v3_v320i_om_m8_csATCCAAtcsc_AGATCCAAACGG_b73v3range=1:1788948-1789159_strand=-_plus100bpFlanks
chr1	1836769	1836779	MoaMotifs_MFs_iSegBC7_b37v3_v320i_om_m69_sgGTCCCAcc_CCGTCCCAAC_b73v3range=1:1789802-1790011_strand=+_plus100bpFlanks
chr1	1836826	1836836	MoaMotifs_MFs_iSegBC7_b37v3_v320i_om_m81_vcAGGCCAsv_CCAGGCCATG_b73v3range=1:1789859-1790068_strand=+_plus100bpFlanks
chr1	1868255	1868268	MoaMotifs_MFs_iSegBC7_b37v3_v320i_dy_m29_wwAtAAATAATww_GAATAGATAATTG_b73v3range=10:27694058-27694270_strand=+_plus100bpFlanks
chr1	1901413	1901431	MoaMotifs_MFs_iSegBC7_b37v3_v320i_dy_m13_ttcTTTTTTwTTTTwTtt_AGTTATTGTATTTTAGGT_b73v3range=1:1847306-1847523_strand=+_plus100bpFlanks
chr1	1901419	1901429	MoaMotifs_MFs_iSegBC7_b37v3_v320i_om_m113_wwAAcATAya_CTAAAATACA_b73v3range=1:1847312-1847521_strand=-_plus100bpFlanks
chr1	1901419	1901430	MoaMotifs_MFs_iSegBC7_b37v3_v320i_om_m108_wwTAAGATAaw_CCTAAAATACA_b73v3range=1:1847312-1847522_strand=-_plus100bpFlanks
chr1	1901419	1901430	MoaMotifs_MFs_iSegBC7_b37v3_v320i_om_m17_twTATTTTAtw_TGTATTTTAGG_b73v3range=1:1847312-1847522_strand=+_plus100bpFlanks
chr1	1912603	1912613	MoaMotifs_MFs_iSegBC7_b37v3_v320i_om_m3_ssCCCCACcc_TTCCCCACCG_b73v3range=1:1858289-1858498_strand=-_plus100bpFlanks
chr1	1931452	1931476	MoaMotifs_MFs_iSegBC7_b37v3_v320i_dy_m66_grGgGrGAGAGGGAGGraGGaGrr_TATGCGGATGGAGAGGGGGGAGGT_b73v3range=1:1877154-1877377_strand=-_plus100bpFlanks
chr1	1931453	1931468	MoaMotifs_MFs_iSegBC7_b37v3_v320i_om_m90_ggGAGGGGAGGGArr_TGGAGAGGGGGGAGG_b73v3range=1:1877155-1877369_strand=-_plus100bpFlanks
chr1	1934891	1934914	MoaMotifs_MFs_iSegBC7_b37v3_v320i_dy_m32_sstGGCCCAtCCCCCCcgCCass_CAGAGCCCATGCCCTCACCCACC_b73v3range=1:1878959-1879181_strand=+_plus100bpFlanks
chr1	1934892	1934903	MoaMotifs_MFs_iSegBC7_b37v3_v320i_om_m116_kgaTGGGCTgs_GCATGGGCTCT_b73v3range=1:1878960-1879170_strand=-_plus100bpFlanks
chr1	1934895	1934919	MoaMotifs_MFs_iSegBC7_b37v3_v320i_dy_m55_scCCaCCaCCCCACCcCCCasCmc_GCCCATGCCCTCACCCACCTGCCA_b73v3range=1:1878963-1879186_strand=+_plus100bpFlanks
chr1	1935046	1935056	MoaMotifs_MFs_iSegBC7_b37v3_v320i_om_m129_ssCGCTGCys_GCCGCTGCCG_b73v3range=1:1879114-1879323_strand=-_plus100bpFlanks
chr1	2010120	2010130	MoaMotifs_MFs_iSegBC7_b37v3_v320i_om_m68_ssCCCGGCcs_GGCCCGGCCC_b73v3range=1:1953149-1953358_strand=+_plus100bpFlanks
chr1	2014365	2014378	MoaMotifs_MFs_iSegBC7_b37v3_v320i_dy_m51_ssGACgrsGACgs_CCGACTAGGACCA_b73v3range=1:1957392-1957604_strand=+_plus100bpFlanks
chr1	2017331	2017346	MoaMotifs_MFs_iSegBC7_b37v3_v320i_om_m104_rrGAAAArAAAAcar_AGGCAAAGAAAAAGC_b73v3range=1:1960358-1960572_strand=+_plus100bpFlanks
chr1	2017332	2017347	MoaMotifs_MFs_iSegBC7_b37v3_v320i_dy_m50_aamAAAAAAAAArra_GGCAAAGAAAAAGCT_b73v3range=1:1960359-1960573_strand=+_plus100bpFlanks
chr1	2026079	2026089	MoaMotifs_MFs_iSegBC7_b37v3_v320i_om_m55_rmCCAAACmv_AACCAAACAT_b73v3range=1:2021453-2021662_strand=-_plus100bpFlanks
chr1	2026081	2026091	MoaMotifs_MFs_iSegBC7_b37v3_v320i_om_m13_mmAACCAAmm_GAAACCAAAC_b73v3range=1:2021455-2021664_strand=-_plus100bpFlanks
chr1	2026092	2026102	MoaMotifs_MFs_iSegBC7_b37v3_v320i_om_m78_ctAGTCTAbr_TTAGTCTAGG_b73v3range=1:2021466-2021675_strand=+_plus100bpFlanks
chr1	2095178	2095190	MoaMotifs_MFs_iSegBC7_b37v3_v320i_om_m128_rscTGGGCCrss_TAGTGGGCCAGT_b73v3range=1:2035629-2035840_strand=+_plus100bpFlanks
chr1	2095178	2095190	MoaMotifs_MFs_iSegBC7_b37v3_v320i_om_m140_cymGGCCCAgsy_ACTGGCCCACTA_b73v3range=1:2035629-2035840_strand=-_plus100bpFlanks
chr1	2095183	2095196	MoaMotifs_MFs_iSegBC7_b37v3_v320i_dy_m27_scCCAsscCCAss_GGCCAGTACCACC_b73v3range=1:2035634-2035846_strand=+_plus100bpFlanks
chr1	2095188	2095198	MoaMotifs_MFs_iSegBC7_b37v3_v320i_dy_m30_ccACCACCas_GTACCACCAG_b73v3range=1:2035639-2035848_strand=+_plus100bpFlanks
chr1	2095196	2095206	MoaMotifs_MFs_iSegBC7_b37v3_v320i_om_m68_ssCCCGGCcs_GGCCCGGCCT_b73v3range=1:2035647-2035856_strand=-_plus100bpFlanks
chr1	2095290	2095301	MoaMotifs_MFs_iSegBC7_b37v3_v320i_om_m2_scAGCCCAgcm_CGAGCCCAGTC_b73v3range=1:2035741-2035951_strand=+_plus100bpFlanks
chr1	2095290	2095301	MoaMotifs_MFs_iSegBC7_b37v3_v320i_om_m97_scAGCCCAasm_CGAGCCCAGTC_b73v3range=1:2035741-2035951_strand=+_plus100bpFlanks
chr1	2095293	2095308	MoaMotifs_MFs_iSegBC7_b37v3_v320i_dy_m40_ssCCAsssscCCAss_GCCCAGTCAGCCAGG_b73v3range=1:2035744-2035958_strand=+_plus100bpFlanks
chr1	2095294	2095309	MoaMotifs_MFs_iSegBC7_b37v3_v320i_dy_m39_gsCAGssvssCAGss_CCCAGTCAGCCAGGT_b73v3range=1:2035745-2035959_strand=+_plus100bpFlanks
chr1	2095300	2095310	MoaMotifs_MFs_iSegBC7_b37v3_v320i_om_m105_gsCCTGGCcs_GACCTGGCTG_b73v3range=1:2035751-2035960_strand=-_plus100bpFlanks
chr1	2095447	2095471	MoaMotifs_MFs_iSegBC7_b37v3_v320i_dy_m21_rraGGGGAGGGAGaGrGGGAGagr_CGACGGGAGGGAGGGGAAAATACG_b73v3range=1:2035898-2036121_strand=-_plus100bpFlanks
chr1	2095452	2095467	MoaMotifs_MFs_iSegBC7_b37v3_v320i_om_m90_ggGAGGGGAGGGArr_GGGAGGGAGGGGAAA_b73v3range=1:2035903-2036117_strand=-_plus100bpFlanks
chr1	2095452	2095475	MoaMotifs_MFs_iSegBC7_b37v3_v320i_dy_m1_rraGGGrGGAGAGAGAGAGGrrr_TGCGCGACGGGAGGGAGGGGAAA_b73v3range=1:2035903-2036125_strand=-_plus100bpFlanks
chr1	2095454	2095478	MoaMotifs_MFs_iSegBC7_b37v3_v320i_dy_m15_grGGGGGGGAsGGGaGGaGGaGrr_AAGTGCGCGACGGGAGGGAGGGGA_b73v3range=1:2035905-2036128_strand=-_plus100bpFlanks
chr1	2095457	2095472	MoaMotifs_MFs_iSegBC7_b37v3_v320i_om_m90_ggGAGGGGAGGGArr_GCGACGGGAGGGAGG_b73v3range=1:2035908-2036122_strand=-_plus100bpFlanks
chr1	2095474	2095484	MoaMotifs_MFs_iSegBC7_b37v3_v320i_om_m36_rvAAGCAArv_GCAAGCAAGT_b73v3range=1:2035925-2036134_strand=-_plus100bpFlanks
chr1	2104147	2104157	MoaMotifs_MFs_iSegBC7_b37v3_v320i_om_m21_rrAAGGAArr_GAAAGGAAAG_b73v3range=1:2044599-2044808_strand=+_plus100bpFlanks
chr1	2104152	2104162	MoaMotifs_MFs_iSegBC7_b37v3_v320i_om_m127_rrAAGCGAgv_GAAAGCGAAA_b73v3range=1:2044604-2044813_strand=+_plus100bpFlanks
chr1	2104159	2104169	MoaMotifs_MFs_iSegBC7_b37v3_v320i_om_m28_scAGCGCAss_AAAGCGCAGA_b73v3range=1:2044611-2044820_strand=+_plus100bpFlanks
chr1	2104165	2104175	MoaMotifs_MFs_iSegBC7_b37v3_v320i_om_m110_ybCCTGTCcb_GCCCTGTCTG_b73v3range=1:2044617-2044826_strand=-_plus100bpFlanks
chr1	2104172	2104182	MoaMotifs_MFs_iSegBC7_b37v3_v320i_om_m75_vgCGAGCGvs_GGCGAGCGAA_b73v3range=1:2044624-2044833_strand=+_plus100bpFlanks
chr1	2144385	2144396	MoaMotifs_MFs_iSegBC7_b37v3_v320i_om_m46_ycCATTTCAby_GCCATTTCAGC_b73v3range=1:2084840-2085050_strand=-_plus100bpFlanks
chr1	2144399	2144409	MoaMotifs_MFs_iSegBC7_b37v3_v320i_om_m106_wwAATgAAwa_TAAATGAAAA_b73v3range=1:2084854-2085063_strand=+_plus100bpFlanks
chr1	2144834	2144844	MoaMotifs_MFs_iSegBC7_b37v3_v320i_om_m76_sbACGCGAss_GGACGCGAAG_b73v3range=1:2085289-2085498_strand=+_plus100bpFlanks
chr1	2147119	2147129	MoaMotifs_MFs_iSegBC7_b37v3_v320i_om_m110_ybCCTGTCcb_GCCCTGTCCC_b73v3range=1:2087574-2087783_strand=+_plus100bpFlanks
chr1	2147131	2147141	MoaMotifs_MFs_iSegBC7_b37v3_v320i_om_m69_sgGTCCCAcc_TCGTCCCAGC_b73v3range=1:2087586-2087795_strand=-_plus100bpFlanks
chr1	2147791	2147802	MoaMotifs_MFs_iSegBC7_b37v3_v320i_om_m107_cmGTAGCATss_CAGTAGCATTA_b73v3range=1:2088246-2088456_strand=+_plus100bpFlanks
chr1	2161859	2161869	MoaMotifs_MFs_iSegBC7_b37v3_v320i_om_m48_ssGACCCAss_CAGACCCAGC_b73v3range=1:2102313-2102522_strand=+_plus100bpFlanks
chr1	2161865	2161875	MoaMotifs_MFs_iSegBC7_b37v3_v320i_dy_m71_ssCGCCGCss_GACGCCGCTG_b73v3range=1:2102319-2102528_strand=-_plus100bpFlanks
chr1	2161865	2161875	MoaMotifs_MFs_iSegBC7_b37v3_v320i_om_m23_ssCGCCGCss_GACGCCGCTG_b73v3range=1:2102319-2102528_strand=-_plus100bpFlanks
chr1	2161872	2161883	MoaMotifs_MFs_iSegBC7_b37v3_v320i_om_m10_ssCCGTCCGwy_GTCCGTCCGTC_b73v3range=1:2102326-2102536_strand=+_plus100bpFlanks
chr1	2232118	2232133	MoaMotifs_MFs_iSegBC7_b37v3_v320i_dy_m39_gsCAGssvssCAGss_AACAGCCGAACAGGA_b73v3range=1:2166502-2166716_strand=+_plus100bpFlanks
chr1	2232219	2232229	MoaMotifs_MFs_iSegBC7_b37v3_v320i_om_m120_ssCCCCGCss_CACCCCGCTC_b73v3range=1:2166603-2166812_strand=+_plus100bpFlanks
chr1	2232229	2232239	MoaMotifs_MFs_iSegBC7_b37v3_v320i_om_m39_bsCCTGCCys_ACCCTGCCTG_b73v3range=1:2166613-2166822_strand=+_plus100bpFlanks
chr1	2232233	2232243	MoaMotifs_MFs_iSegBC7_b37v3_v320i_om_m39_bsCCTGCCys_TGCCTGCCGT_b73v3range=1:2166617-2166826_strand=+_plus100bpFlanks
chr1	2232298	2232308	MoaMotifs_MFs_iSegBC7_b37v3_v320i_om_m88_vtAGTACAbr_CAAGTACATG_b73v3range=1:2166682-2166891_strand=+_plus100bpFlanks
chr1	2280234	2280247	MoaMotifs_MFs_iSegBC7_b37v3_v320i_om_m22_syCCAGTCCAssc_CAGCAGTCCAGCA_b73v3range=1:2210285-2210497_strand=-_plus100bpFlanks
chr1	2280234	2280249	MoaMotifs_MFs_iSegBC7_b37v3_v320i_dy_m39_gsCAGssvssCAGss_AGCAGCAGTCCAGCA_b73v3range=1:2210285-2210499_strand=-_plus100bpFlanks
chr1	2280238	2280253	MoaMotifs_MFs_iSegBC7_b37v3_v320i_dy_m5_srGCAGCAGCAGgms_AGGCAGCAGCAGTCC_b73v3range=1:2210289-2210503_strand=-_plus100bpFlanks
chr1	2288915	2288925	MoaMotifs_MFs_iSegBC7_b37v3_v320i_om_m81_vcAGGCCAsv_ACAGGCCAAC_b73v3range=1:2218966-2219175_strand=-_plus100bpFlanks
chr1	2288918	2288928	MoaMotifs_MFs_iSegBC7_b37v3_v320i_om_m110_ybCCTGTCcb_GGCCTGTCTG_b73v3range=1:2218969-2219178_strand=+_plus100bpFlanks
chr1	2415252	2415262	MoaMotifs_MFs_iSegBC7_b37v3_v320i_om_m70_yaCGTACGtr_TGCGTACGAA_b73v3range=1:2394020-2394229_strand=+_plus100bpFlanks
chr1	2415252	2415262	MoaMotifs_MFs_iSegBC7_b37v3_v320i_om_m70_yaCGTACGtr_TTCGTACGCA_b73v3range=1:2394020-2394229_strand=-_plus100bpFlanks
chr1	2420559	2420569	MoaMotifs_MFs_iSegBC7_b37v3_v320i_om_m39_bsCCTGCCys_TGCCTGCCTT_b73v3range=1:2388719-2388928_strand=+_plus100bpFlanks
chr1	2420568	2420580	MoaMotifs_MFs_iSegBC7_b37v3_v320i_dy_m31_syAGCTAGCTrs_ACAACTAGCTAG_b73v3range=1:2388708-2388919_strand=-_plus100bpFlanks
chr1	2420568	2420580	MoaMotifs_MFs_iSegBC7_b37v3_v320i_dy_m31_syAGCTAGCTrs_CTAGCTAGTTGT_b73v3range=1:2388708-2388919_strand=+_plus100bpFlanks
chr1	2420571	2420581	MoaMotifs_MFs_iSegBC7_b37v3_v320i_om_m58_kcTAGCTAgm_ACTAGCTAGC_b73v3range=1:2388707-2388916_strand=-_plus100bpFlanks
chr1	2420571	2420581	MoaMotifs_MFs_iSegBC7_b37v3_v320i_om_m58_kcTAGCTAgm_GCTAGCTAGT_b73v3range=1:2388707-2388916_strand=+_plus100bpFlanks
chr1	2420572	2420584	MoaMotifs_MFs_iSegBC7_b37v3_v320i_dy_m31_syAGCTAGCTrs_CTAGCTAGCGTA_b73v3range=1:2388704-2388915_strand=-_plus100bpFlanks
chr1	2420572	2420584	MoaMotifs_MFs_iSegBC7_b37v3_v320i_dy_m31_syAGCTAGCTrs_TACGCTAGCTAG_b73v3range=1:2388704-2388915_strand=+_plus100bpFlanks
chr1	2420573	2420583	MoaMotifs_MFs_iSegBC7_b37v3_v320i_om_m131_yaGCTAGCtr_ACGCTAGCTA_b73v3range=1:2388705-2388914_strand=+_plus100bpFlanks
chr1	2420573	2420583	MoaMotifs_MFs_iSegBC7_b37v3_v320i_om_m131_yaGCTAGCtr_TAGCTAGCGT_b73v3range=1:2388705-2388914_strand=-_plus100bpFlanks
chr1	2475787	2475797	MoaMotifs_MFs_iSegBC7_b37v3_v320i_om_m56_stACCGTAss_TCACCGTACC_b73v3range=1:2334531-2334740_strand=+_plus100bpFlanks
chr1	2514429	2514453	MoaMotifs_MFs_iSegBC7_b37v3_v320i_dy_m24_ggrGGaGGaGGGGAGGGGGGaGgr_CAAGGACGGCGGCAGGCGGGAGTG_b73v3range=1:2425617-2425840_strand=+_plus100bpFlanks
chr1	2514437	2514447	MoaMotifs_MFs_iSegBC7_b37v3_v320i_om_m39_bsCCTGCCys_CGCCTGCCGC_b73v3range=1:2425625-2425834_strand=-_plus100bpFlanks
chr1	2514446	2514456	MoaMotifs_MFs_iSegBC7_b37v3_v320i_om_m112_syCCACTCcc_GTCCACTCCC_b73v3range=1:2425634-2425843_strand=-_plus100bpFlanks
chr1	2514491	2514501	MoaMotifs_MFs_iSegBC7_b37v3_v320i_om_m105_gsCCTGGCcs_AGCCTGGCCT_b73v3range=1:2425679-2425888_strand=+_plus100bpFlanks
chr1	2514492	2514507	MoaMotifs_MFs_iSegBC7_b37v3_v320i_dy_m39_gsCAGssvssCAGss_GACAGCAGGCCAGGC_b73v3range=1:2425680-2425894_strand=-_plus100bpFlanks
chr1	2514493	2514503	MoaMotifs_MFs_iSegBC7_b37v3_v320i_om_m81_vcAGGCCAsv_GCAGGCCAGG_b73v3range=1:2425681-2425890_strand=-_plus100bpFlanks
chr1	2514571	2514581	MoaMotifs_MFs_iSegBC7_b37v3_v320i_om_m113_wwAAcATAya_ATTACATACA_b73v3range=1:2425759-2425968_strand=-_plus100bpFlanks
chr1	2514573	2514583	MoaMotifs_MFs_iSegBC7_b37v3_v320i_om_m73_mtATTCCAkm_TAATTACATA_b73v3range=1:2425761-2425970_strand=-_plus100bpFlanks
chr1	2514576	2514586	MoaMotifs_MFs_iSegBC7_b37v3_v320i_om_m106_wwAATgAAwa_GTAATTAAAT_b73v3range=1:2425764-2425973_strand=+_plus100bpFlanks
chr1	2514577	2514587	MoaMotifs_MFs_iSegBC7_b37v3_v320i_om_m132_wtATTCAAwa_TAATTAAATT_b73v3range=1:2425765-2425974_strand=+_plus100bpFlanks
chr1	2514578	2514588	MoaMotifs_MFs_iSegBC7_b37v3_v320i_om_m132_wtATTCAAwa_TAATTTAATT_b73v3range=1:2425766-2425975_strand=-_plus100bpFlanks
chr1	2514578	2514588	MoaMotifs_MFs_iSegBC7_b37v3_v320i_om_m66_wtATTTGAth_TAATTTAATT_b73v3range=1:2425766-2425975_strand=-_plus100bpFlanks
chr1	2514578	2514589	MoaMotifs_MFs_iSegBC7_b37v3_v320i_dy_m34_waAATTTATtt_TTAATTTAATT_b73v3range=1:2425766-2425976_strand=-_plus100bpFlanks
chr1	2514579	2514589	MoaMotifs_MFs_iSegBC7_b37v3_v320i_om_m72_ttAcTTTAyw_TTAATTTAAT_b73v3range=1:2425767-2425976_strand=-_plus100bpFlanks
chr1	2514579	2514590	MoaMotifs_MFs_iSegBC7_b37v3_v320i_om_m17_twTATTTTAtw_ATTAATTTAAT_b73v3range=1:2425767-2425977_strand=-_plus100bpFlanks
chr1	2514616	2514640	MoaMotifs_MFs_iSegBC7_b37v3_v320i_dy_m16_rgrGrGrGAGrGAGAGAGAGAGrg_AAGAAGAGAGAGACAGAGAGAGTT_b73v3range=1:2425804-2426027_strand=+_plus100bpFlanks
chr1	2514616	2514640	MoaMotifs_MFs_iSegBC7_b37v3_v320i_dy_m19_yyCTCTyTyyyTCTCTCTCTCTct_AACTCTCTCTGTCTCTCTCTTCTT_b73v3range=1:2425804-2426027_strand=-_plus100bpFlanks
chr1	2514616	2514640	MoaMotifs_MFs_iSegBC7_b37v3_v320i_dy_m36_rrAGArArAGArAGAGAGAGAGrg_AAGAAGAGAGAGACAGAGAGAGTT_b73v3range=1:2425804-2426027_strand=+_plus100bpFlanks
chr1	2514616	2514640	MoaMotifs_MFs_iSegBC7_b37v3_v320i_dy_m58_agwGrGAgrGAGAGAGAGAGrrrg_AAGAAGAGAGAGACAGAGAGAGTT_b73v3range=1:2425804-2426027_strand=+_plus100bpFlanks
chr1	2514616	2514640	MoaMotifs_MFs_iSegBC7_b37v3_v320i_dy_m73_agAGAGAGAGArAGArArAGAGrr_AAGAAGAGAGAGACAGAGAGAGTT_b73v3range=1:2425804-2426027_strand=+_plus100bpFlanks
chr1	2514617	2514640	MoaMotifs_MFs_iSegBC7_b37v3_v320i_dy_m1_rraGGGrGGAGAGAGAGAGGrrr_AGAAGAGAGAGACAGAGAGAGTT_b73v3range=1:2425805-2426027_strand=+_plus100bpFlanks
chr1	2514617	2514641	MoaMotifs_MFs_iSegBC7_b37v3_v320i_dy_m11_gAGAGAGAGAGArAGArArarrrr_AGAAGAGAGAGACAGAGAGAGTTG_b73v3range=1:2425805-2426028_strand=+_plus100bpFlanks
chr1	2514617	2514641	MoaMotifs_MFs_iSegBC7_b37v3_v320i_dy_m12_grGrGrGAGAGrGAGAGAGArrrr_AGAAGAGAGAGACAGAGAGAGTTG_b73v3range=1:2425805-2426028_strand=+_plus100bpFlanks
chr1	2514617	2514641	MoaMotifs_MFs_iSegBC7_b37v3_v320i_dy_m21_rraGGGGAGGGAGaGrGGGAGagr_AGAAGAGAGAGACAGAGAGAGTTG_b73v3range=1:2425805-2426028_strand=+_plus100bpFlanks
chr1	2514617	2514641	MoaMotifs_MFs_iSegBC7_b37v3_v320i_dy_m47_gaGAGAGAGArAGArArArAkwrr_AGAAGAGAGAGACAGAGAGAGTTG_b73v3range=1:2425805-2426028_strand=+_plus100bpFlanks
chr1	2514617	2514641	MoaMotifs_MFs_iSegBC7_b37v3_v320i_dy_m72_gaGAGAGAGAGArArAGArArvrr_AGAAGAGAGAGACAGAGAGAGTTG_b73v3range=1:2425805-2426028_strand=+_plus100bpFlanks
chr1	2514618	2514642	MoaMotifs_MFs_iSegBC7_b37v3_v320i_dy_m16_rgrGrGrGAGrGAGAGAGAGAGrg_GAAGAGAGAGACAGAGAGAGTTGG_b73v3range=1:2425806-2426029_strand=+_plus100bpFlanks
chr1	2514618	2514642	MoaMotifs_MFs_iSegBC7_b37v3_v320i_dy_m19_yyCTCTyTyyyTCTCTCTCTCTct_CCAACTCTCTCTGTCTCTCTCTTC_b73v3range=1:2425806-2426029_strand=-_plus100bpFlanks
chr1	2514618	2514642	MoaMotifs_MFs_iSegBC7_b37v3_v320i_dy_m36_rrAGArArAGArAGAGAGAGAGrg_GAAGAGAGAGACAGAGAGAGTTGG_b73v3range=1:2425806-2426029_strand=+_plus100bpFlanks
chr1	2514618	2514642	MoaMotifs_MFs_iSegBC7_b37v3_v320i_dy_m58_agwGrGAgrGAGAGAGAGAGrrrg_GAAGAGAGAGACAGAGAGAGTTGG_b73v3range=1:2425806-2426029_strand=+_plus100bpFlanks
chr1	2514618	2514642	MoaMotifs_MFs_iSegBC7_b37v3_v320i_dy_m73_agAGAGAGAGArAGArArAGAGrr_GAAGAGAGAGACAGAGAGAGTTGG_b73v3range=1:2425806-2426029_strand=+_plus100bpFlanks
chr1	2514619	2514642	MoaMotifs_MFs_iSegBC7_b37v3_v320i_dy_m1_rraGGGrGGAGAGAGAGAGGrrr_AAGAGAGAGACAGAGAGAGTTGG_b73v3range=1:2425807-2426029_strand=+_plus100bpFlanks
chr1	2514619	2514643	MoaMotifs_MFs_iSegBC7_b37v3_v320i_dy_m11_gAGAGAGAGAGArAGArArarrrr_AAGAGAGAGACAGAGAGAGTTGGT_b73v3range=1:2425807-2426030_strand=+_plus100bpFlanks
chr1	2514619	2514643	MoaMotifs_MFs_iSegBC7_b37v3_v320i_dy_m12_grGrGrGAGAGrGAGAGAGArrrr_AAGAGAGAGACAGAGAGAGTTGGT_b73v3range=1:2425807-2426030_strand=+_plus100bpFlanks
chr1	2514619	2514643	MoaMotifs_MFs_iSegBC7_b37v3_v320i_dy_m47_gaGAGAGAGArAGArArArAkwrr_AAGAGAGAGACAGAGAGAGTTGGT_b73v3range=1:2425807-2426030_strand=+_plus100bpFlanks
chr1	2514619	2514643	MoaMotifs_MFs_iSegBC7_b37v3_v320i_dy_m66_grGgGrGAGAGGGAGGraGGaGrr_AAGAGAGAGACAGAGAGAGTTGGT_b73v3range=1:2425807-2426030_strand=+_plus100bpFlanks
chr1	2514619	2514643	MoaMotifs_MFs_iSegBC7_b37v3_v320i_dy_m72_gaGAGAGAGAGArArAGArArvrr_AAGAGAGAGACAGAGAGAGTTGGT_b73v3range=1:2425807-2426030_strand=+_plus100bpFlanks
chr1	2514620	2514644	MoaMotifs_MFs_iSegBC7_b37v3_v320i_dy_m16_rgrGrGrGAGrGAGAGAGAGAGrg_AGAGAGAGACAGAGAGAGTTGGTG_b73v3range=1:2425808-2426031_strand=+_plus100bpFlanks
chr1	2514620	2514644	MoaMotifs_MFs_iSegBC7_b37v3_v320i_dy_m19_yyCTCTyTyyyTCTCTCTCTCTct_CACCAACTCTCTCTGTCTCTCTCT_b73v3range=1:2425808-2426031_strand=-_plus100bpFlanks
chr1	2514620	2514644	MoaMotifs_MFs_iSegBC7_b37v3_v320i_dy_m36_rrAGArArAGArAGAGAGAGAGrg_AGAGAGAGACAGAGAGAGTTGGTG_b73v3range=1:2425808-2426031_strand=+_plus100bpFlanks
chr1	2514620	2514644	MoaMotifs_MFs_iSegBC7_b37v3_v320i_dy_m58_agwGrGAgrGAGAGAGAGAGrrrg_AGAGAGAGACAGAGAGAGTTGGTG_b73v3range=1:2425808-2426031_strand=+_plus100bpFlanks
chr1	2514620	2514644	MoaMotifs_MFs_iSegBC7_b37v3_v320i_dy_m73_agAGAGAGAGArAGArArAGAGrr_AGAGAGAGACAGAGAGAGTTGGTG_b73v3range=1:2425808-2426031_strand=+_plus100bpFlanks
chr1	2514621	2514645	MoaMotifs_MFs_iSegBC7_b37v3_v320i_dy_m11_gAGAGAGAGAGArAGArArarrrr_GAGAGAGACAGAGAGAGTTGGTGA_b73v3range=1:2425809-2426032_strand=+_plus100bpFlanks
chr1	2514621	2514645	MoaMotifs_MFs_iSegBC7_b37v3_v320i_dy_m12_grGrGrGAGAGrGAGAGAGArrrr_GAGAGAGACAGAGAGAGTTGGTGA_b73v3range=1:2425809-2426032_strand=+_plus100bpFlanks
chr1	2514621	2514645	MoaMotifs_MFs_iSegBC7_b37v3_v320i_dy_m47_gaGAGAGAGArAGArArArAkwrr_GAGAGAGACAGAGAGAGTTGGTGA_b73v3range=1:2425809-2426032_strand=+_plus100bpFlanks
chr1	2514621	2514645	MoaMotifs_MFs_iSegBC7_b37v3_v320i_dy_m72_gaGAGAGAGAGArArAGArArvrr_GAGAGAGACAGAGAGAGTTGGTGA_b73v3range=1:2425809-2426032_strand=+_plus100bpFlanks
chr1	2514622	2514646	MoaMotifs_MFs_iSegBC7_b37v3_v320i_dy_m19_yyCTCTyTyyyTCTCTCTCTCTct_TTCACCAACTCTCTCTGTCTCTCT_b73v3range=1:2425810-2426033_strand=-_plus100bpFlanks
chr1	2514622	2514646	MoaMotifs_MFs_iSegBC7_b37v3_v320i_dy_m36_rrAGArArAGArAGAGAGAGAGrg_AGAGAGACAGAGAGAGTTGGTGAA_b73v3range=1:2425810-2426033_strand=+_plus100bpFlanks
chr1	2514622	2514646	MoaMotifs_MFs_iSegBC7_b37v3_v320i_dy_m58_agwGrGAgrGAGAGAGAGAGrrrg_AGAGAGACAGAGAGAGTTGGTGAA_b73v3range=1:2425810-2426033_strand=+_plus100bpFlanks
chr1	2514622	2514646	MoaMotifs_MFs_iSegBC7_b37v3_v320i_dy_m73_agAGAGAGAGArAGArArAGAGrr_AGAGAGACAGAGAGAGTTGGTGAA_b73v3range=1:2425810-2426033_strand=+_plus100bpFlanks
chr1	2514623	2514647	MoaMotifs_MFs_iSegBC7_b37v3_v320i_dy_m11_gAGAGAGAGAGArAGArArarrrr_GAGAGACAGAGAGAGTTGGTGAAG_b73v3range=1:2425811-2426034_strand=+_plus100bpFlanks
chr1	2514623	2514647	MoaMotifs_MFs_iSegBC7_b37v3_v320i_dy_m21_rraGGGGAGGGAGaGrGGGAGagr_GAGAGACAGAGAGAGTTGGTGAAG_b73v3range=1:2425811-2426034_strand=+_plus100bpFlanks
chr1	2514623	2514647	MoaMotifs_MFs_iSegBC7_b37v3_v320i_dy_m72_gaGAGAGAGAGArArAGArArvrr_GAGAGACAGAGAGAGTTGGTGAAG_b73v3range=1:2425811-2426034_strand=+_plus100bpFlanks
chr1	2514624	2514648	MoaMotifs_MFs_iSegBC7_b37v3_v320i_dy_m19_yyCTCTyTyyyTCTCTCTCTCTct_ACTTCACCAACTCTCTCTGTCTCT_b73v3range=1:2425812-2426035_strand=-_plus100bpFlanks
chr1	2514633	2514643	MoaMotifs_MFs_iSegBC7_b37v3_v320i_om_m119_ycCAACTCcm_ACCAACTCTC_b73v3range=1:2425821-2426030_strand=-_plus100bpFlanks
chr1	2521996	2522007	MoaMotifs_MFs_iSegBC7_b37v3_v320i_om_m31_scACTCCACss_CCACTCCACTG_b73v3range=1:2433184-2433394_strand=-_plus100bpFlanks
chr1	2521996	2522008	MoaMotifs_MFs_iSegBC7_b37v3_v320i_dy_m35_csCACssCACvs_GCCACTCCACTG_b73v3range=1:2433184-2433395_strand=-_plus100bpFlanks
chr1	2521999	2522020	MoaMotifs_MFs_iSegBC7_b37v3_v320i_dy_m67_ccCaCCCACCCcCCCACsCcc_CCCACTAACCCAGCCACTCCA_b73v3range=1:2433187-2433407_strand=-_plus100bpFlanks
chr1	2522003	2522013	MoaMotifs_MFs_iSegBC7_b37v3_v320i_om_m41_ssCCAGCCmv_ACCCAGCCAC_b73v3range=1:2433191-2433400_strand=-_plus100bpFlanks
chr1	2553245	2553258	MoaMotifs_MFs_iSegBC7_b37v3_v320i_dy_m59_svCGAssrCGAss_ATCGACGACGACG_b73v3range=1:2464442-2464654_strand=+_plus100bpFlanks
chr1	2553246	2553256	MoaMotifs_MFs_iSegBC7_b37v3_v320i_dy_m57_msGACGACgr_TCGACGACGA_b73v3range=1:2464443-2464652_strand=+_plus100bpFlanks
chr1	2553246	2553259	MoaMotifs_MFs_iSegBC7_b37v3_v320i_dy_m51_ssGACgrsGACgs_TCGACGACGACGA_b73v3range=1:2464443-2464655_strand=+_plus100bpFlanks
chr1	2553247	2553260	MoaMotifs_MFs_iSegBC7_b37v3_v320i_dy_m64_sbACGvsbACGgv_CGACGACGACGAC_b73v3range=1:2464444-2464656_strand=+_plus100bpFlanks
chr1	2553248	2553261	MoaMotifs_MFs_iSegBC7_b37v3_v320i_dy_m59_svCGAssrCGAss_GACGACGACGACG_b73v3range=1:2464445-2464657_strand=+_plus100bpFlanks
chr1	2553249	2553259	MoaMotifs_MFs_iSegBC7_b37v3_v320i_dy_m57_msGACGACgr_ACGACGACGA_b73v3range=1:2464446-2464655_strand=+_plus100bpFlanks
chr1	2553249	2553262	MoaMotifs_MFs_iSegBC7_b37v3_v320i_dy_m51_ssGACgrsGACgs_ACGACGACGACGG_b73v3range=1:2464446-2464658_strand=+_plus100bpFlanks
chr1	2553250	2553263	MoaMotifs_MFs_iSegBC7_b37v3_v320i_dy_m64_sbACGvsbACGgv_CGACGACGACGGC_b73v3range=1:2464447-2464659_strand=+_plus100bpFlanks
chr1	2553252	2553262	MoaMotifs_MFs_iSegBC7_b37v3_v320i_dy_m57_msGACGACgr_ACGACGACGG_b73v3range=1:2464449-2464658_strand=+_plus100bpFlanks
chr1	2553259	2553269	MoaMotifs_MFs_iSegBC7_b37v3_v320i_om_m134_mtGCATGCak_ATGCATGCCG_b73v3range=1:2464456-2464665_strand=-_plus100bpFlanks
chr1	2553259	2553269	MoaMotifs_MFs_iSegBC7_b37v3_v320i_om_m134_mtGCATGCak_CGGCATGCAT_b73v3range=1:2464456-2464665_strand=+_plus100bpFlanks
chr1	2553341	2553353	MoaMotifs_MFs_iSegBC7_b37v3_v320i_dy_m45_stGCAsbGCAss_ACGCACGGCACA_b73v3range=1:2464538-2464749_strand=-_plus100bpFlanks
chr1	2553345	2553362	MoaMotifs_MFs_iSegBC7_b37v3_v320i_dy_m10_cvCGCACGCACGCACgc_CATGCACGCACGCACGG_b73v3range=1:2464542-2464758_strand=-_plus100bpFlanks
chr1	2553346	2553362	MoaMotifs_MFs_iSegBC7_b37v3_v320i_dy_m9_srtgCATGCATGCAys_CATGCACGCACGCACG_b73v3range=1:2464543-2464758_strand=-_plus100bpFlanks
chr1	2553346	2553362	MoaMotifs_MFs_iSegBC7_b37v3_v320i_dy_m9_srtgCATGCATGCAys_CGTGCGTGCGTGCATG_b73v3range=1:2464543-2464758_strand=+_plus100bpFlanks
chr1	2553349	2553366	MoaMotifs_MFs_iSegBC7_b37v3_v320i_dy_m10_cvCGCACGCACGCACgc_GCAGCATGCACGCACGC_b73v3range=1:2464546-2464762_strand=-_plus100bpFlanks
chr1	2553350	2553366	MoaMotifs_MFs_iSegBC7_b37v3_v320i_dy_m9_srtgCATGCATGCAys_CGTGCGTGCATGCTGC_b73v3range=1:2464547-2464762_strand=+_plus100bpFlanks
chr1	2553350	2553366	MoaMotifs_MFs_iSegBC7_b37v3_v320i_dy_m9_srtgCATGCATGCAys_GCAGCATGCACGCACG_b73v3range=1:2464547-2464762_strand=-_plus100bpFlanks
chr1	2553355	2553365	MoaMotifs_MFs_iSegBC7_b37v3_v320i_om_m134_mtGCATGCak_CAGCATGCAC_b73v3range=1:2464552-2464761_strand=-_plus100bpFlanks
chr1	2553355	2553365	MoaMotifs_MFs_iSegBC7_b37v3_v320i_om_m134_mtGCATGCak_GTGCATGCTG_b73v3range=1:2464552-2464761_strand=+_plus100bpFlanks
chr1	2626992	2627002	MoaMotifs_MFs_iSegBC7_b37v3_v320i_dy_m71_ssCGCCGCss_CACGCCGCGT_b73v3range=1:2542564-2542773_strand=+_plus100bpFlanks
chr1	2626992	2627002	MoaMotifs_MFs_iSegBC7_b37v3_v320i_om_m23_ssCGCCGCss_CACGCCGCGT_b73v3range=1:2542564-2542773_strand=+_plus100bpFlanks
chr1	2627071	2627083	MoaMotifs_MFs_iSegBC7_b37v3_v320i_om_m40_ssACGCCACGss_CCACGTCACGGG_b73v3range=1:2542643-2542854_strand=-_plus100bpFlanks
chr1	2627072	2627084	MoaMotifs_MFs_iSegBC7_b37v3_v320i_dy_m35_csCACssCACvs_CCCACGTCACGG_b73v3range=1:2542644-2542855_strand=-_plus100bpFlanks
chr1	2627072	2627084	MoaMotifs_MFs_iSegBC7_b37v3_v320i_om_m86_ysCACTTCACyb_CCCACGTCACGG_b73v3range=1:2542644-2542855_strand=-_plus100bpFlanks
chr1	2627073	2627085	MoaMotifs_MFs_iSegBC7_b37v3_v320i_om_m15_sstCACGTCAss_GCCCACGTCACG_b73v3range=1:2542645-2542856_strand=-_plus100bpFlanks
chr1	2627338	2627362	MoaMotifs_MFs_iSegBC7_b37v3_v320i_dy_m11_gAGAGAGAGAGArAGArArarrrr_GAGAGAGAGACGGCGCGAAAAGGG_b73v3range=1:2542910-2543133_strand=-_plus100bpFlanks
chr1	2627338	2627362	MoaMotifs_MFs_iSegBC7_b37v3_v320i_dy_m12_grGrGrGAGAGrGAGAGAGArrrr_GAGAGAGAGACGGCGCGAAAAGGG_b73v3range=1:2542910-2543133_strand=-_plus100bpFlanks
chr1	2627338	2627362	MoaMotifs_MFs_iSegBC7_b37v3_v320i_dy_m66_grGgGrGAGAGGGAGGraGGaGrr_GAGAGAGAGACGGCGCGAAAAGGG_b73v3range=1:2542910-2543133_strand=-_plus100bpFlanks
chr1	2627338	2627362	MoaMotifs_MFs_iSegBC7_b37v3_v320i_dy_m72_gaGAGAGAGAGArArAGArArvrr_GAGAGAGAGACGGCGCGAAAAGGG_b73v3range=1:2542910-2543133_strand=-_plus100bpFlanks
chr1	2737522	2737534	MoaMotifs_MFs_iSegBC7_b37v3_v320i_om_m60_skGCTGTGCTgs_CTGCTGTGCTGT_b73v3range=1:2655451-2655662_strand=-_plus100bpFlanks
chr1	2737523	2737535	MoaMotifs_MFs_iSegBC7_b37v3_v320i_dy_m45_stGCAsbGCAss_CAGCACAGCAGC_b73v3range=1:2655452-2655663_strand=+_plus100bpFlanks
chr1	2737523	2737535	MoaMotifs_MFs_iSegBC7_b37v3_v320i_om_m14_srGCAGAGCAgv_CAGCACAGCAGC_b73v3range=1:2655452-2655663_strand=+_plus100bpFlanks
chr1	2737540	2737551	MoaMotifs_MFs_iSegBC7_b37v3_v320i_om_m35_bcGCTTTGCbb_TCGCTTTGCTG_b73v3range=1:2655469-2655679_strand=-_plus100bpFlanks
chr1	2737543	2737553	MoaMotifs_MFs_iSegBC7_b37v3_v320i_om_m127_rrAAGCGAgv_CAAAGCGAGC_b73v3range=1:2655472-2655681_strand=+_plus100bpFlanks
chr1	2772191	2772207	MoaMotifs_MFs_iSegBC7_b37v3_v320i_dy_m23_wtATTATTTTcTTcyt_TTATTAATTTAATCAT_b73v3range=1:2690711-2690926_strand=-_plus100bpFlanks
chr1	2772193	2772203	MoaMotifs_MFs_iSegBC7_b37v3_v320i_om_m132_wtATTCAAwa_TAATTTAATC_b73v3range=1:2690713-2690922_strand=-_plus100bpFlanks
chr1	2772193	2772203	MoaMotifs_MFs_iSegBC7_b37v3_v320i_om_m66_wtATTTGAth_TAATTTAATC_b73v3range=1:2690713-2690922_strand=-_plus100bpFlanks
chr1	2772193	2772206	MoaMotifs_MFs_iSegBC7_b37v3_v320i_dy_m61_wwATTATTTAAww_TATTAATTTAATC_b73v3range=1:2690713-2690925_strand=-_plus100bpFlanks
chr1	2772194	2772204	MoaMotifs_MFs_iSegBC7_b37v3_v320i_om_m72_ttAcTTTAyw_TTAATTTAAT_b73v3range=1:2690714-2690923_strand=-_plus100bpFlanks
chr1	2772194	2772205	MoaMotifs_MFs_iSegBC7_b37v3_v320i_om_m17_twTATTTTAtw_ATTAATTTAAT_b73v3range=1:2690714-2690924_strand=-_plus100bpFlanks
chr1	2772194	2772207	MoaMotifs_MFs_iSegBC7_b37v3_v320i_dy_m26_wwATTATTTTgww_TTATTAATTTAAT_b73v3range=1:2690714-2690926_strand=-_plus100bpFlanks
chr1	2772194	2772207	MoaMotifs_MFs_iSegBC7_b37v3_v320i_dy_m61_wwATTATTTAAww_TTATTAATTTAAT_b73v3range=1:2690714-2690926_strand=-_plus100bpFlanks
chr1	2772195	2772206	MoaMotifs_MFs_iSegBC7_b37v3_v320i_om_m54_aaAAACTAAam_TTAAATTAATA_b73v3range=1:2690715-2690925_strand=+_plus100bpFlanks
chr1	2772196	2772206	MoaMotifs_MFs_iSegBC7_b37v3_v320i_om_m101_wtAAGTAAww_TAAATTAATA_b73v3range=1:2690716-2690925_strand=+_plus100bpFlanks
chr1	2772196	2772206	MoaMotifs_MFs_iSegBC7_b37v3_v320i_om_m106_wwAATgAAwa_TAAATTAATA_b73v3range=1:2690716-2690925_strand=+_plus100bpFlanks
chr1	2772196	2772207	MoaMotifs_MFs_iSegBC7_b37v3_v320i_dy_m34_waAATTTATtt_TAAATTAATAA_b73v3range=1:2690716-2690926_strand=+_plus100bpFlanks
chr1	2800611	2800635	MoaMotifs_MFs_iSegBC7_b37v3_v320i_dy_m3_cmtCCCccCCCAGCCCAaCCgCmc_TTCCTCCCGCCTGCCCCACCGGCC_b73v3range=1:2781484-2781707_strand=+_plus100bpFlanks
chr1	2800614	2800638	MoaMotifs_MFs_iSegBC7_b37v3_v320i_dy_m62_ssCCCggCCGGCCCaCCCCcCCmc_CTCCCGCCTGCCCCACCGGCCTGC_b73v3range=1:2781487-2781710_strand=+_plus100bpFlanks
chr1	2800618	2800628	MoaMotifs_MFs_iSegBC7_b37v3_v320i_om_m39_bsCCTGCCys_CGCCTGCCCC_b73v3range=1:2781491-2781700_strand=+_plus100bpFlanks
chr1	2800620	2800630	MoaMotifs_MFs_iSegBC7_b37v3_v320i_om_m16_srGGGGCAgs_GTGGGGCAGG_b73v3range=1:2781493-2781702_strand=-_plus100bpFlanks
chr1	2800622	2800632	MoaMotifs_MFs_iSegBC7_b37v3_v320i_om_m3_ssCCCCACcc_TGCCCCACCG_b73v3range=1:2781495-2781704_strand=+_plus100bpFlanks
chr1	2800701	2800713	MoaMotifs_MFs_iSegBC7_b37v3_v320i_om_m128_rscTGGGCCrss_ACCTGGGCCGTT_b73v3range=1:2781574-2781785_strand=+_plus100bpFlanks
chr1	2800701	2800713	MoaMotifs_MFs_iSegBC7_b37v3_v320i_om_m140_cymGGCCCAgsy_AACGGCCCAGGT_b73v3range=1:2781574-2781785_strand=-_plus100bpFlanks
chr1	2800701	2800713	MoaMotifs_MFs_iSegBC7_b37v3_v320i_om_m4_scCGGCCCAgsy_AACGGCCCAGGT_b73v3range=1:2781574-2781785_strand=-_plus100bpFlanks
chr1	2804849	2804859	MoaMotifs_MFs_iSegBC7_b37v3_v320i_om_m110_ybCCTGTCcb_AGCCTGTCCG_b73v3range=1:2785722-2785931_strand=-_plus100bpFlanks
chr1	2804859	2804869	MoaMotifs_MFs_iSegBC7_b37v3_v320i_om_m36_rvAAGCAArv_GTAAGCAAGT_b73v3range=1:2785732-2785941_strand=-_plus100bpFlanks
chr1	2806921	2806942	MoaMotifs_MFs_iSegBC7_b37v3_v320i_dy_m69_watAArAAAAAAAwtAAAgwa_GTTGATAAATAAAAGAAACTT_b73v3range=1:2787794-2788014_strand=-_plus100bpFlanks
chr1	2806922	2806936	MoaMotifs_MFs_iSegBC7_b37v3_v320i_dy_m44_arAwAAAAAAAgra_AAATAAAAGAAACT_b73v3range=1:2787795-2788008_strand=-_plus100bpFlanks
chr1	2806922	2806938	MoaMotifs_MFs_iSegBC7_b37v3_v320i_dy_m23_wtATTATTTTcTTcyt_AGTTTCTTTTATTTAT_b73v3range=1:2787795-2788010_strand=+_plus100bpFlanks
chr1	2806922	2806940	MoaMotifs_MFs_iSegBC7_b37v3_v320i_dy_m13_ttcTTTTTTwTTTTwTtt_AGTTTCTTTTATTTATCA_b73v3range=1:2787795-2788012_strand=+_plus100bpFlanks
chr1	2806924	2806935	MoaMotifs_MFs_iSegBC7_b37v3_v320i_om_m17_twTATTTTAtw_TTTCTTTTATT_b73v3range=1:2787797-2788007_strand=+_plus100bpFlanks
chr1	2806924	2806938	MoaMotifs_MFs_iSegBC7_b37v3_v320i_om_m52_yyTCTTTTCTTTyy_TTTCTTTTATTTAT_b73v3range=1:2787797-2788010_strand=+_plus100bpFlanks
chr1	2806925	2806940	MoaMotifs_MFs_iSegBC7_b37v3_v320i_dy_m50_aamAAAAAAAAArra_TGATAAATAAAAGAA_b73v3range=1:2787798-2788012_strand=-_plus100bpFlanks
chr1	2806926	2806940	MoaMotifs_MFs_iSegBC7_b37v3_v320i_dy_m44_arAwAAAAAAAgra_TGATAAATAAAAGA_b73v3range=1:2787799-2788012_strand=-_plus100bpFlanks
chr1	2806927	2806937	MoaMotifs_MFs_iSegBC7_b37v3_v320i_om_m106_wwAATgAAwa_TAAATAAAAG_b73v3range=1:2787800-2788009_strand=-_plus100bpFlanks
chr1	2806927	2806940	MoaMotifs_MFs_iSegBC7_b37v3_v320i_dy_m29_wwAtAAATAATww_TGATAAATAAAAG_b73v3range=1:2787800-2788012_strand=-_plus100bpFlanks
chr1	2806927	2806940	MoaMotifs_MFs_iSegBC7_b37v3_v320i_dy_m61_wwATTATTTAAww_CTTTTATTTATCA_b73v3range=1:2787800-2788012_strand=+_plus100bpFlanks
chr1	2806928	2806938	MoaMotifs_MFs_iSegBC7_b37v3_v320i_om_m101_wtAAGTAAww_ATAAATAAAA_b73v3range=1:2787801-2788010_strand=-_plus100bpFlanks
chr1	2806944	2806954	MoaMotifs_MFs_iSegBC7_b37v3_v320i_om_m115_wtATTCTAba_ACATTCTATC_b73v3range=1:2787817-2788026_strand=+_plus100bpFlanks
chr1	2807035	2807045	MoaMotifs_MFs_iSegBC7_b37v3_v320i_om_m139_scCCACACvm_GACCACACCC_b73v3range=1:2787908-2788117_strand=-_plus100bpFlanks
chr1	2807349	2807359	MoaMotifs_MFs_iSegBC7_b37v3_v320i_om_m115_wtATTCTAba_ATATTCTAGC_b73v3range=1:2788222-2788431_strand=+_plus100bpFlanks
chr1	2807349	2807359	MoaMotifs_MFs_iSegBC7_b37v3_v320i_om_m73_mtATTCCAkm_ATATTCTAGC_b73v3range=1:2788222-2788431_strand=+_plus100bpFlanks
chr1	2809342	2809360	MoaMotifs_MFs_iSegBC7_b37v3_v320i_dy_m13_ttcTTTTTTwTTTTwTtt_GGCTTCTTTGTTTTCTCG_b73v3range=1:2790215-2790432_strand=+_plus100bpFlanks
chr1	2809344	2809358	MoaMotifs_MFs_iSegBC7_b37v3_v320i_om_m52_yyTCTTTTCTTTyy_CTTCTTTGTTTTCT_b73v3range=1:2790217-2790430_strand=+_plus100bpFlanks
chr1	2809344	2809359	MoaMotifs_MFs_iSegBC7_b37v3_v320i_om_m104_rrGAAAArAAAAcar_GAGAAAACAAAGAAG_b73v3range=1:2790217-2790431_strand=-_plus100bpFlanks
chr1	2809594	2809618	MoaMotifs_MFs_iSegBC7_b37v3_v320i_dy_m11_gAGAGAGAGAGArAGArArarrrr_GAGAGAGAGAGCAAACAGCAACAG_b73v3range=1:2790467-2790690_strand=-_plus100bpFlanks
chr1	2809594	2809618	MoaMotifs_MFs_iSegBC7_b37v3_v320i_dy_m4_ragAGAGArArAAAAAAAwAAmwa_GAGAGAGAGAGCAAACAGCAACAG_b73v3range=1:2790467-2790690_strand=-_plus100bpFlanks
chr1	2809594	2809618	MoaMotifs_MFs_iSegBC7_b37v3_v320i_dy_m72_gaGAGAGAGAGArArAGArArvrr_GAGAGAGAGAGCAAACAGCAACAG_b73v3range=1:2790467-2790690_strand=-_plus100bpFlanks
chr1	2809595	2809619	MoaMotifs_MFs_iSegBC7_b37v3_v320i_dy_m19_yyCTCTyTyyyTCTCTCTCTCTct_TGTTGCTGTTTGCTCTCTCTCTCA_b73v3range=1:2790468-2790691_strand=+_plus100bpFlanks
chr1	2809596	2809620	MoaMotifs_MFs_iSegBC7_b37v3_v320i_dy_m11_gAGAGAGAGAGArAGArArarrrr_CTGAGAGAGAGAGCAAACAGCAAC_b73v3range=1:2790469-2790692_strand=-_plus100bpFlanks
chr1	2809596	2809620	MoaMotifs_MFs_iSegBC7_b37v3_v320i_dy_m47_gaGAGAGAGArAGArArArAkwrr_CTGAGAGAGAGAGCAAACAGCAAC_b73v3range=1:2790469-2790692_strand=-_plus100bpFlanks
chr1	2809596	2809620	MoaMotifs_MFs_iSegBC7_b37v3_v320i_dy_m72_gaGAGAGAGAGArArAGArArvrr_CTGAGAGAGAGAGCAAACAGCAAC_b73v3range=1:2790469-2790692_strand=-_plus100bpFlanks
chr1	2809598	2809622	MoaMotifs_MFs_iSegBC7_b37v3_v320i_dy_m11_gAGAGAGAGAGArAGArArarrrr_AGCTGAGAGAGAGAGCAAACAGCA_b73v3range=1:2790471-2790694_strand=-_plus100bpFlanks
chr1	2809645	2809655	MoaMotifs_MFs_iSegBC7_b37v3_v320i_om_m127_rrAAGCGAgv_GCAAGCGAAA_b73v3range=1:2790518-2790727_strand=+_plus100bpFlanks
chr1	2810291	2810304	MoaMotifs_MFs_iSegBC7_b37v3_v320i_dy_m59_svCGAssrCGAss_TGCGACTGCGAGC_b73v3range=1:2791164-2791376_strand=+_plus100bpFlanks
chr1	2811816	2811828	MoaMotifs_MFs_iSegBC7_b37v3_v320i_dy_m35_csCACssCACvs_TCCACTTCACCG_b73v3range=1:2792680-2792891_strand=-_plus100bpFlanks
chr1	2811816	2811828	MoaMotifs_MFs_iSegBC7_b37v3_v320i_om_m86_ysCACTTCACyb_TCCACTTCACCG_b73v3range=1:2792680-2792891_strand=-_plus100bpFlanks
chr1	2811821	2811832	MoaMotifs_MFs_iSegBC7_b37v3_v320i_om_m31_scACTCCACss_GGACTCCACTT_b73v3range=1:2792685-2792895_strand=-_plus100bpFlanks
chr1	2820848	2820858	MoaMotifs_MFs_iSegBC7_b37v3_v320i_om_m3_ssCCCCACcc_CACCCCACTA_b73v3range=1:2801712-2801921_strand=-_plus100bpFlanks
chr1	2820848	2820860	MoaMotifs_MFs_iSegBC7_b37v3_v320i_dy_m35_csCACssCACvs_CCCACCCCACTA_b73v3range=1:2801712-2801923_strand=-_plus100bpFlanks
chr1	2820848	2820868	MoaMotifs_MFs_iSegBC7_b37v3_v320i_dy_m25_cctCCCccCCCAGCCCAgcc_CCCCACTCCCCACCCCACTA_b73v3range=1:2801712-2801931_strand=-_plus100bpFlanks
chr1	2820848	2820872	MoaMotifs_MFs_iSegBC7_b37v3_v320i_dy_m24_ggrGGaGGaGGGGAGGGGGGaGgr_TAGTGGGGTGGGGAGTGGGGAGAG_b73v3range=1:2801712-2801935_strand=+_plus100bpFlanks
chr1	2820848	2820872	MoaMotifs_MFs_iSegBC7_b37v3_v320i_dy_m48_ssCcCcCCaCGGCCCAGCCCaasc_CTCTCCCCACTCCCCACCCCACTA_b73v3range=1:2801712-2801935_strand=-_plus100bpFlanks
chr1	2820849	2820873	MoaMotifs_MFs_iSegBC7_b37v3_v320i_dy_m21_rraGGGGAGGGAGaGrGGGAGagr_AGTGGGGTGGGGAGTGGGGAGAGC_b73v3range=1:2801713-2801936_strand=+_plus100bpFlanks
chr1	2820849	2820873	MoaMotifs_MFs_iSegBC7_b37v3_v320i_dy_m2_cctCCCccCCCGGCCCAbCCCacc_GCTCTCCCCACTCCCCACCCCACT_b73v3range=1:2801713-2801936_strand=-_plus100bpFlanks
chr1	2820849	2820873	MoaMotifs_MFs_iSegBC7_b37v3_v320i_dy_m42_rgcGGrGTGGGstGGGGGGGGagg_AGTGGGGTGGGGAGTGGGGAGAGC_b73v3range=1:2801713-2801936_strand=+_plus100bpFlanks
chr1	2820850	2820874	MoaMotifs_MFs_iSegBC7_b37v3_v320i_dy_m20_cyCtCTCCCTCCCCmCCTCCCmcy_TGCTCTCCCCACTCCCCACCCCAC_b73v3range=1:2801714-2801937_strand=-_plus100bpFlanks
chr1	2820851	2820872	MoaMotifs_MFs_iSegBC7_b37v3_v320i_dy_m67_ccCaCCCACCCcCCCACsCcc_CTCTCCCCACTCCCCACCCCA_b73v3range=1:2801715-2801935_strand=-_plus100bpFlanks
chr1	2820852	2820873	MoaMotifs_MFs_iSegBC7_b37v3_v320i_dy_m22_cctCCCcCCCCAGCCCACgcc_GCTCTCCCCACTCCCCACCCC_b73v3range=1:2801716-2801936_strand=-_plus100bpFlanks
chr1	2820853	2820863	MoaMotifs_MFs_iSegBC7_b37v3_v320i_om_m3_ssCCCCACcc_CTCCCCACCC_b73v3range=1:2801717-2801926_strand=-_plus100bpFlanks
chr1	2820853	2820867	MoaMotifs_MFs_iSegBC7_b37v3_v320i_dy_m68_csCACvsscCACss_CCCACTCCCCACCC_b73v3range=1:2801717-2801930_strand=-_plus100bpFlanks
chr1	2820858	2820868	MoaMotifs_MFs_iSegBC7_b37v3_v320i_om_m112_syCCACTCcc_CCCCACTCCC_b73v3range=1:2801722-2801931_strand=-_plus100bpFlanks
chr1	2820860	2820870	MoaMotifs_MFs_iSegBC7_b37v3_v320i_om_m3_ssCCCCACcc_CTCCCCACTC_b73v3range=1:2801724-2801933_strand=-_plus100bpFlanks
chr1	2820862	2820885	MoaMotifs_MFs_iSegBC7_b37v3_v320i_dy_m1_rraGGGrGGAGAGAGAGAGGrrr_GTGGGGAGAGCAGTGAGAGAAAG_b73v3range=1:2801726-2801948_strand=+_plus100bpFlanks
chr1	2820864	2820887	MoaMotifs_MFs_iSegBC7_b37v3_v320i_dy_m1_rraGGGrGGAGAGAGAGAGGrrr_GGGGAGAGCAGTGAGAGAAAGGG_b73v3range=1:2801728-2801950_strand=+_plus100bpFlanks
chr1	2820866	2820889	MoaMotifs_MFs_iSegBC7_b37v3_v320i_dy_m1_rraGGGrGGAGAGAGAGAGGrrr_GGAGAGCAGTGAGAGAAAGGGGC_b73v3range=1:2801730-2801952_strand=+_plus100bpFlanks
chr1	2820866	2820890	MoaMotifs_MFs_iSegBC7_b37v3_v320i_dy_m66_grGgGrGAGAGGGAGGraGGaGrr_GGAGAGCAGTGAGAGAAAGGGGCT_b73v3range=1:2801730-2801953_strand=+_plus100bpFlanks
chr1	2820980	2820990	MoaMotifs_MFs_iSegBC7_b37v3_v320i_om_m41_ssCCAGCCmv_GGCCAGCCCA_b73v3range=1:2801844-2802053_strand=+_plus100bpFlanks
chr1	2874387	2874399	MoaMotifs_MFs_iSegBC7_b37v3_v320i_om_m53_yytCTCCTCtcy_ATTCTCCTCTTC_b73v3range=1:2739145-2739356_strand=-_plus100bpFlanks
chr1	2874399	2874409	MoaMotifs_MFs_iSegBC7_b37v3_v320i_om_m96_stACGCTAss_GCACGCTAGA_b73v3range=1:2739157-2739366_strand=-_plus100bpFlanks
chr1	2874408	2874431	MoaMotifs_MFs_iSegBC7_b37v3_v320i_dy_m1_rraGGGrGGAGAGAGAGAGGrrr_CTAGAGGGGAGAGAAGAAGAGAG_b73v3range=1:2739166-2739388_strand=+_plus100bpFlanks
chr1	2874408	2874432	MoaMotifs_MFs_iSegBC7_b37v3_v320i_dy_m21_rraGGGGAGGGAGaGrGGGAGagr_CTAGAGGGGAGAGAAGAAGAGAGG_b73v3range=1:2739166-2739389_strand=+_plus100bpFlanks
chr1	2874408	2874432	MoaMotifs_MFs_iSegBC7_b37v3_v320i_dy_m66_grGgGrGAGAGGGAGGraGGaGrr_CTAGAGGGGAGAGAAGAAGAGAGG_b73v3range=1:2739166-2739389_strand=+_plus100bpFlanks
chr1	2874409	2874424	MoaMotifs_MFs_iSegBC7_b37v3_v320i_om_m90_ggGAGGGGAGGGArr_TAGAGGGGAGAGAAG_b73v3range=1:2739167-2739381_strand=+_plus100bpFlanks
chr1	2874409	2874433	MoaMotifs_MFs_iSegBC7_b37v3_v320i_dy_m16_rgrGrGrGAGrGAGAGAGAGAGrg_TAGAGGGGAGAGAAGAAGAGAGGC_b73v3range=1:2739167-2739390_strand=+_plus100bpFlanks
chr1	2874409	2874433	MoaMotifs_MFs_iSegBC7_b37v3_v320i_dy_m19_yyCTCTyTyyyTCTCTCTCTCTct_GCCTCTCTTCTTCTCTCCCCTCTA_b73v3range=1:2739167-2739390_strand=-_plus100bpFlanks
chr1	2874409	2874433	MoaMotifs_MFs_iSegBC7_b37v3_v320i_dy_m24_ggrGGaGGaGGGGAGGGGGGaGgr_TAGAGGGGAGAGAAGAAGAGAGGC_b73v3range=1:2739167-2739390_strand=+_plus100bpFlanks
chr1	2874410	2874433	MoaMotifs_MFs_iSegBC7_b37v3_v320i_dy_m1_rraGGGrGGAGAGAGAGAGGrrr_AGAGGGGAGAGAAGAAGAGAGGC_b73v3range=1:2739168-2739390_strand=+_plus100bpFlanks
chr1	2874410	2874434	MoaMotifs_MFs_iSegBC7_b37v3_v320i_dy_m11_gAGAGAGAGAGArAGArArarrrr_AGAGGGGAGAGAAGAAGAGAGGCG_b73v3range=1:2739168-2739391_strand=+_plus100bpFlanks
chr1	2874410	2874434	MoaMotifs_MFs_iSegBC7_b37v3_v320i_dy_m12_grGrGrGAGAGrGAGAGAGArrrr_AGAGGGGAGAGAAGAAGAGAGGCG_b73v3range=1:2739168-2739391_strand=+_plus100bpFlanks
chr1	2874410	2874434	MoaMotifs_MFs_iSegBC7_b37v3_v320i_dy_m21_rraGGGGAGGGAGaGrGGGAGagr_AGAGGGGAGAGAAGAAGAGAGGCG_b73v3range=1:2739168-2739391_strand=+_plus100bpFlanks
chr1	2874410	2874434	MoaMotifs_MFs_iSegBC7_b37v3_v320i_dy_m72_gaGAGAGAGAGArArAGArArvrr_AGAGGGGAGAGAAGAAGAGAGGCG_b73v3range=1:2739168-2739391_strand=+_plus100bpFlanks
chr1	2874411	2874435	MoaMotifs_MFs_iSegBC7_b37v3_v320i_dy_m16_rgrGrGrGAGrGAGAGAGAGAGrg_GAGGGGAGAGAAGAAGAGAGGCGG_b73v3range=1:2739169-2739392_strand=+_plus100bpFlanks
chr1	2874411	2874435	MoaMotifs_MFs_iSegBC7_b37v3_v320i_dy_m20_cyCtCTCCCTCCCCmCCTCCCmcy_CCGCCTCTCTTCTTCTCTCCCCTC_b73v3range=1:2739169-2739392_strand=-_plus100bpFlanks
chr1	2874411	2874435	MoaMotifs_MFs_iSegBC7_b37v3_v320i_dy_m36_rrAGArArAGArAGAGAGAGAGrg_GAGGGGAGAGAAGAAGAGAGGCGG_b73v3range=1:2739169-2739392_strand=+_plus100bpFlanks
chr1	2874411	2874435	MoaMotifs_MFs_iSegBC7_b37v3_v320i_dy_m58_agwGrGAgrGAGAGAGAGAGrrrg_GAGGGGAGAGAAGAAGAGAGGCGG_b73v3range=1:2739169-2739392_strand=+_plus100bpFlanks
chr1	2874411	2874435	MoaMotifs_MFs_iSegBC7_b37v3_v320i_dy_m73_agAGAGAGAGArAGArArAGAGrr_GAGGGGAGAGAAGAAGAGAGGCGG_b73v3range=1:2739169-2739392_strand=+_plus100bpFlanks
chr1	2874412	2874435	MoaMotifs_MFs_iSegBC7_b37v3_v320i_dy_m1_rraGGGrGGAGAGAGAGAGGrrr_AGGGGAGAGAAGAAGAGAGGCGG_b73v3range=1:2739170-2739392_strand=+_plus100bpFlanks
chr1	2874412	2874436	MoaMotifs_MFs_iSegBC7_b37v3_v320i_dy_m11_gAGAGAGAGAGArAGArArarrrr_AGGGGAGAGAAGAAGAGAGGCGGT_b73v3range=1:2739170-2739393_strand=+_plus100bpFlanks
chr1	2874412	2874436	MoaMotifs_MFs_iSegBC7_b37v3_v320i_dy_m12_grGrGrGAGAGrGAGAGAGArrrr_AGGGGAGAGAAGAAGAGAGGCGGT_b73v3range=1:2739170-2739393_strand=+_plus100bpFlanks
chr1	2874412	2874436	MoaMotifs_MFs_iSegBC7_b37v3_v320i_dy_m47_gaGAGAGAGArAGArArArAkwrr_AGGGGAGAGAAGAAGAGAGGCGGT_b73v3range=1:2739170-2739393_strand=+_plus100bpFlanks
chr1	2874412	2874436	MoaMotifs_MFs_iSegBC7_b37v3_v320i_dy_m66_grGgGrGAGAGGGAGGraGGaGrr_AGGGGAGAGAAGAAGAGAGGCGGT_b73v3range=1:2739170-2739393_strand=+_plus100bpFlanks
chr1	2874412	2874436	MoaMotifs_MFs_iSegBC7_b37v3_v320i_dy_m72_gaGAGAGAGAGArArAGArArvrr_AGGGGAGAGAAGAAGAGAGGCGGT_b73v3range=1:2739170-2739393_strand=+_plus100bpFlanks
chr1	2874415	2874427	MoaMotifs_MFs_iSegBC7_b37v3_v320i_om_m53_yytCTCCTCtcy_CTTCTTCTCTCC_b73v3range=1:2739173-2739384_strand=-_plus100bpFlanks
chr1	2874416	2874428	MoaMotifs_MFs_iSegBC7_b37v3_v320i_om_m26_yycTCTTCTCyy_TCTTCTTCTCTC_b73v3range=1:2739174-2739385_strand=-_plus100bpFlanks
chr1	2874420	2874432	MoaMotifs_MFs_iSegBC7_b37v3_v320i_om_m53_yytCTCCTCtcy_CCTCTCTTCTTC_b73v3range=1:2739178-2739389_strand=-_plus100bpFlanks
chr1	2874468	2874480	MoaMotifs_MFs_iSegBC7_b37v3_v320i_dy_m35_csCACssCACvs_CGCACTCCACCT_b73v3range=1:2739226-2739437_strand=+_plus100bpFlanks
chr1	2874468	2874480	MoaMotifs_MFs_iSegBC7_b37v3_v320i_om_m86_ysCACTTCACyb_CGCACTCCACCT_b73v3range=1:2739226-2739437_strand=+_plus100bpFlanks
chr1	2874469	2874480	MoaMotifs_MFs_iSegBC7_b37v3_v320i_om_m31_scACTCCACss_GCACTCCACCT_b73v3range=1:2739227-2739437_strand=+_plus100bpFlanks
chr1	2874471	2874481	MoaMotifs_MFs_iSegBC7_b37v3_v320i_dy_m63_gtGGTGGAsg_AAGGTGGAGT_b73v3range=1:2739229-2739438_strand=-_plus100bpFlanks
chr1	2874583	2874602	MoaMotifs_MFs_iSegBC7_b37v3_v320i_dy_m38_rcCGTmsrwyyysgATCsr_GCCGTCGGATCAGGATCAG_b73v3range=1:2739341-2739559_strand=-_plus100bpFlanks
chr1	2874589	2874603	MoaMotifs_MFs_iSegBC7_b37v3_v320i_dy_m17_ysGATCCAACGGyy_CTGATCCGACGGCT_b73v3range=1:2739347-2739560_strand=+_plus100bpFlanks
chr1	2885677	2885687	MoaMotifs_MFs_iSegBC7_b37v3_v320i_om_m81_vcAGGCCAsv_ACAGGCCATG_b73v3range=1:2750432-2750641_strand=-_plus100bpFlanks
chr1	2885683	2885693	MoaMotifs_MFs_iSegBC7_b37v3_v320i_om_m79_mcCACCACcm_CACACCACAG_b73v3range=1:2750438-2750647_strand=-_plus100bpFlanks
chr1	2885683	2885695	MoaMotifs_MFs_iSegBC7_b37v3_v320i_dy_m35_csCACssCACvs_TCCACACCACAG_b73v3range=1:2750438-2750649_strand=-_plus100bpFlanks
chr1	2885686	2885696	MoaMotifs_MFs_iSegBC7_b37v3_v320i_om_m139_scCCACACvm_GTCCACACCA_b73v3range=1:2750441-2750650_strand=-_plus100bpFlanks
chr1	2885734	2885744	MoaMotifs_MFs_iSegBC7_b37v3_v320i_om_m98_bmCGTGTCss_GCCGTGTCTG_b73v3range=1:2750489-2750698_strand=-_plus100bpFlanks
chr1	2925185	2925198	MoaMotifs_MFs_iSegBC7_b37v3_v320i_dy_m59_svCGAssrCGAss_GCCGAAGACGAGG_b73v3range=1:2839201-2839413_strand=+_plus100bpFlanks
chr1	2925189	2925202	MoaMotifs_MFs_iSegBC7_b37v3_v320i_dy_m51_ssGACgrsGACgs_AAGACGAGGACCC_b73v3range=1:2839205-2839417_strand=+_plus100bpFlanks
chr1	2925203	2925213	MoaMotifs_MFs_iSegBC7_b37v3_v320i_dy_m56_wvCAAAAGmr_AGCAAAAGAC_b73v3range=1:2839219-2839428_strand=-_plus100bpFlanks
chr1	2925212	2925224	MoaMotifs_MFs_iSegBC7_b37v3_v320i_dy_m45_stGCAsbGCAss_TGGCACGGCAGT_b73v3range=1:2839228-2839439_strand=+_plus100bpFlanks
chr1	2925222	2925244	MoaMotifs_MFs_iSegBC7_b37v3_v320i_dy_m49_scaGGCCCACCcCCCCACGccc_GTTGCCCCACCCCACCAAGTCA_b73v3range=1:2839238-2839459_strand=+_plus100bpFlanks
chr1	2925224	2925234	MoaMotifs_MFs_iSegBC7_b37v3_v320i_om_m3_ssCCCCACcc_TGCCCCACCC_b73v3range=1:2839240-2839449_strand=+_plus100bpFlanks
chr1	2925226	2925238	MoaMotifs_MFs_iSegBC7_b37v3_v320i_om_m57_scCCAtCCCAcs_CCCCACCCCACC_b73v3range=1:2839242-2839453_strand=+_plus100bpFlanks
chr1	2925226	2925241	MoaMotifs_MFs_iSegBC7_b37v3_v320i_dy_m40_ssCCAsssscCCAss_CCCCACCCCACCAAG_b73v3range=1:2839242-2839456_strand=+_plus100bpFlanks
chr1	2925227	2925239	MoaMotifs_MFs_iSegBC7_b37v3_v320i_dy_m35_csCACssCACvs_CCCACCCCACCA_b73v3range=1:2839243-2839454_strand=+_plus100bpFlanks
chr1	2925229	2925239	MoaMotifs_MFs_iSegBC7_b37v3_v320i_om_m3_ssCCCCACcc_CACCCCACCA_b73v3range=1:2839245-2839454_strand=+_plus100bpFlanks
chr1	2925236	2925246	MoaMotifs_MFs_iSegBC7_b37v3_v320i_om_m138_myAAGTCAyr_CCAAGTCAAA_b73v3range=1:2839252-2839461_strand=+_plus100bpFlanks
chr1	2925298	2925309	MoaMotifs_MFs_iSegBC7_b37v3_v320i_om_m64_yyCCCTTCCsy_TTCCCTTCCTC_b73v3range=1:2839314-2839524_strand=+_plus100bpFlanks
chr1	2927112	2927136	MoaMotifs_MFs_iSegBC7_b37v3_v320i_dy_m2_cctCCCccCCCGGCCCAbCCCacc_CGTCCGACGCCGGACCGTCCCACG_b73v3range=1:2841128-2841351_strand=+_plus100bpFlanks
chr1	2927126	2927136	MoaMotifs_MFs_iSegBC7_b37v3_v320i_om_m69_sgGTCCCAcc_CCGTCCCACG_b73v3range=1:2841142-2841351_strand=+_plus100bpFlanks
chr1	2927166	2927177	MoaMotifs_MFs_iSegBC7_b37v3_v320i_om_m10_ssCCGTCCGwy_GACCGTCCGGC_b73v3range=1:2841182-2841392_strand=+_plus100bpFlanks
chr1	2950558	2950570	MoaMotifs_MFs_iSegBC7_b37v3_v320i_om_m49_rvCAGAACAGvv_AACAGTACAGAC_b73v3range=1:2856501-2856712_strand=-_plus100bpFlanks
chr1	2950559	2950569	MoaMotifs_MFs_iSegBC7_b37v3_v320i_om_m88_vtAGTACAbr_ACAGTACAGA_b73v3range=1:2856502-2856711_strand=-_plus100bpFlanks
chr1	2950567	2950577	MoaMotifs_MFs_iSegBC7_b37v3_v320i_om_m21_rrAAGGAArr_GCAAGGAAAC_b73v3range=1:2856510-2856719_strand=-_plus100bpFlanks
chr1	2950611	2950621	MoaMotifs_MFs_iSegBC7_b37v3_v320i_om_m48_ssGACCCAss_GCGACCCATA_b73v3range=1:2856554-2856763_strand=-_plus100bpFlanks
chr1	2950619	2950630	MoaMotifs_MFs_iSegBC7_b37v3_v320i_om_m116_kgaTGGGCTgs_GCATGGGCTGC_b73v3range=1:2856562-2856772_strand=-_plus100bpFlanks
chr1	2950619	2950630	MoaMotifs_MFs_iSegBC7_b37v3_v320i_om_m97_scAGCCCAasm_GCAGCCCATGC_b73v3range=1:2856562-2856772_strand=+_plus100bpFlanks
chr1	2950630	2950641	MoaMotifs_MFs_iSegBC7_b37v3_v320i_om_m116_kgaTGGGCTgs_ACCTGGGCTGT_b73v3range=1:2856573-2856783_strand=-_plus100bpFlanks
chr1	2950630	2950641	MoaMotifs_MFs_iSegBC7_b37v3_v320i_om_m2_scAGCCCAgcm_ACAGCCCAGGT_b73v3range=1:2856573-2856783_strand=+_plus100bpFlanks
chr1	2950630	2950641	MoaMotifs_MFs_iSegBC7_b37v3_v320i_om_m97_scAGCCCAasm_ACAGCCCAGGT_b73v3range=1:2856573-2856783_strand=+_plus100bpFlanks
chr1	2968457	2968467	MoaMotifs_MFs_iSegBC7_b37v3_v320i_om_m21_rrAAGGAArr_GGAAGGAATA_b73v3range=1:2874400-2874609_strand=-_plus100bpFlanks
chr1	2988246	2988256	MoaMotifs_MFs_iSegBC7_b37v3_v320i_om_m110_ybCCTGTCcb_CGCCTGTCAG_b73v3range=1:2894192-2894401_strand=+_plus100bpFlanks
chr1	2988268	2988278	MoaMotifs_MFs_iSegBC7_b37v3_v320i_om_m79_mcCACCACcm_AACACCACAA_b73v3range=1:2894214-2894423_strand=+_plus100bpFlanks
chr1	2989787	2989797	MoaMotifs_MFs_iSegBC7_b37v3_v320i_om_m3_ssCCCCACcc_GCCCCCACGC_b73v3range=1:2895733-2895942_strand=+_plus100bpFlanks
chr1	2989877	2989890	MoaMotifs_MFs_iSegBC7_b37v3_v320i_dy_m29_wwAtAAATAATww_AAATATATTATGG_b73v3range=1:2895823-2896035_strand=-_plus100bpFlanks
chr1	2989878	2989889	MoaMotifs_MFs_iSegBC7_b37v3_v320i_om_m108_wwTAAGATAaw_CATAATATATT_b73v3range=1:2895824-2896034_strand=+_plus100bpFlanks
chr1	2989879	2989889	MoaMotifs_MFs_iSegBC7_b37v3_v320i_om_m113_wwAAcATAya_ATAATATATT_b73v3range=1:2895825-2896034_strand=+_plus100bpFlanks
chr1	2989879	2989889	MoaMotifs_MFs_iSegBC7_b37v3_v320i_om_m126_wwTATATAww_AATATATTAT_b73v3range=1:2895825-2896034_strand=-_plus100bpFlanks
chr1	2989879	2989889	MoaMotifs_MFs_iSegBC7_b37v3_v320i_om_m126_wwTATATAww_ATAATATATT_b73v3range=1:2895825-2896034_strand=+_plus100bpFlanks
chr1	2989879	2989890	MoaMotifs_MFs_iSegBC7_b37v3_v320i_dy_m34_waAATTTATtt_ATAATATATTT_b73v3range=1:2895825-2896035_strand=+_plus100bpFlanks
chr1	2989879	2989892	MoaMotifs_MFs_iSegBC7_b37v3_v320i_dy_m26_wwATTATTTTgww_ATAATATATTTAA_b73v3range=1:2895825-2896037_strand=+_plus100bpFlanks
chr1	2989880	2989891	MoaMotifs_MFs_iSegBC7_b37v3_v320i_dy_m34_waAATTTATtt_TAAATATATTA_b73v3range=1:2895826-2896036_strand=-_plus100bpFlanks
chr1	2989881	2989891	MoaMotifs_MFs_iSegBC7_b37v3_v320i_om_m113_wwAAcATAya_TAAATATATT_b73v3range=1:2895827-2896036_strand=-_plus100bpFlanks
chr1	2989881	2989891	MoaMotifs_MFs_iSegBC7_b37v3_v320i_om_m126_wwTATATAww_AATATATTTA_b73v3range=1:2895827-2896036_strand=+_plus100bpFlanks
chr1	2989881	2989891	MoaMotifs_MFs_iSegBC7_b37v3_v320i_om_m126_wwTATATAww_TAAATATATT_b73v3range=1:2895827-2896036_strand=-_plus100bpFlanks
chr1	2989883	2989893	MoaMotifs_MFs_iSegBC7_b37v3_v320i_om_m126_wwTATATAww_TATATTTAAA_b73v3range=1:2895829-2896038_strand=+_plus100bpFlanks
chr1	2989883	2989893	MoaMotifs_MFs_iSegBC7_b37v3_v320i_om_m126_wwTATATAww_TTTAAATATA_b73v3range=1:2895829-2896038_strand=-_plus100bpFlanks
chr1	3022790	3022800	MoaMotifs_MFs_iSegBC7_b37v3_v320i_om_m38_ctACTCTAsw_ATACTATAGT_b73v3range=1:2929646-2929855_strand=-_plus100bpFlanks
chr1	3022790	3022800	MoaMotifs_MFs_iSegBC7_b37v3_v320i_om_m72_ttAcTTTAyw_ATACTATAGT_b73v3range=1:2929646-2929855_strand=-_plus100bpFlanks
chr1	3022995	3023005	MoaMotifs_MFs_iSegBC7_b37v3_v320i_om_m69_sgGTCCCAcc_CGGTCCCAGG_b73v3range=1:2929851-2930060_strand=-_plus100bpFlanks
chr1	3042149	3042173	MoaMotifs_MFs_iSegBC7_b37v3_v320i_dy_m47_gaGAGAGAGArAGArArArAkwrr_GCAGGGGAGAAATAAAGAAAAAAG_b73v3range=1:2949005-2949228_strand=+_plus100bpFlanks
chr1	3042149	3042173	MoaMotifs_MFs_iSegBC7_b37v3_v320i_dy_m4_ragAGAGArArAAAAAAAwAAmwa_GCAGGGGAGAAATAAAGAAAAAAG_b73v3range=1:2949005-2949228_strand=+_plus100bpFlanks
chr1	3042150	3042173	MoaMotifs_MFs_iSegBC7_b37v3_v320i_dy_m28_rrrAArAAAAAArAAAArAAwra_CAGGGGAGAAATAAAGAAAAAAG_b73v3range=1:2949006-2949228_strand=+_plus100bpFlanks
chr1	3042151	3042173	MoaMotifs_MFs_iSegBC7_b37v3_v320i_dy_m54_rawAAArAAAAAAAAAwAAmrr_AGGGGAGAAATAAAGAAAAAAG_b73v3range=1:2949007-2949228_strand=+_plus100bpFlanks
chr1	3042152	3042173	MoaMotifs_MFs_iSegBC7_b37v3_v320i_dy_m69_watAArAAAAAAAwtAAAgwa_GGGGAGAAATAAAGAAAAAAG_b73v3range=1:2949008-2949228_strand=+_plus100bpFlanks
chr1	3042154	3042168	MoaMotifs_MFs_iSegBC7_b37v3_v320i_dy_m44_arAwAAAAAAAgra_GGAGAAATAAAGAA_b73v3range=1:2949010-2949223_strand=+_plus100bpFlanks
chr1	3042154	3042172	MoaMotifs_MFs_iSegBC7_b37v3_v320i_dy_m13_ttcTTTTTTwTTTTwTtt_TTTTTTCTTTATTTCTCC_b73v3range=1:2949010-2949227_strand=-_plus100bpFlanks
chr1	3042156	3042173	MoaMotifs_MFs_iSegBC7_b37v3_v320i_om_m74_aaAAmAAAArAAAAgrr_AGAAATAAAGAAAAAAG_b73v3range=1:2949012-2949228_strand=+_plus100bpFlanks
chr1	3042158	3042172	MoaMotifs_MFs_iSegBC7_b37v3_v320i_dy_m44_arAwAAAAAAAgra_AAATAAAGAAAAAA_b73v3range=1:2949014-2949227_strand=+_plus100bpFlanks
chr1	3042158	3042173	MoaMotifs_MFs_iSegBC7_b37v3_v320i_om_m104_rrGAAAArAAAAcar_AAATAAAGAAAAAAG_b73v3range=1:2949014-2949228_strand=+_plus100bpFlanks
chr1	3042184	3042194	MoaMotifs_MFs_iSegBC7_b37v3_v320i_om_m70_yaCGTACGtr_TACGTACGTA_b73v3range=1:2949040-2949249_strand=+_plus100bpFlanks
chr1	3042184	3042194	MoaMotifs_MFs_iSegBC7_b37v3_v320i_om_m70_yaCGTACGtr_TACGTACGTA_b73v3range=1:2949040-2949249_strand=-_plus100bpFlanks
chr1	3042186	3042196	MoaMotifs_MFs_iSegBC7_b37v3_v320i_om_m51_sgTACGTAcs_ACTACGTACG_b73v3range=1:2949042-2949251_strand=-_plus100bpFlanks
chr1	3042186	3042196	MoaMotifs_MFs_iSegBC7_b37v3_v320i_om_m51_sgTACGTAcs_CGTACGTAGT_b73v3range=1:2949042-2949251_strand=+_plus100bpFlanks
chr1	3042190	3042200	MoaMotifs_MFs_iSegBC7_b37v3_v320i_om_m100_ctACACTAsh_CCACACTACG_b73v3range=1:2949046-2949255_strand=-_plus100bpFlanks
chr1	3042192	3042202	MoaMotifs_MFs_iSegBC7_b37v3_v320i_om_m139_scCCACACvm_CACCACACTA_b73v3range=1:2949048-2949257_strand=-_plus100bpFlanks
chr1	3042192	3042204	MoaMotifs_MFs_iSegBC7_b37v3_v320i_dy_m35_csCACssCACvs_ACCACCACACTA_b73v3range=1:2949048-2949259_strand=-_plus100bpFlanks
chr1	3042194	3042204	MoaMotifs_MFs_iSegBC7_b37v3_v320i_om_m79_mcCACCACcm_ACCACCACAC_b73v3range=1:2949050-2949259_strand=-_plus100bpFlanks
chr1	3042196	3042206	MoaMotifs_MFs_iSegBC7_b37v3_v320i_dy_m30_ccACCACCas_GTACCACCAC_b73v3range=1:2949052-2949261_strand=-_plus100bpFlanks
chr1	3042202	3042212	MoaMotifs_MFs_iSegBC7_b37v3_v320i_dy_m30_ccACCACCas_GTACCACCGG_b73v3range=1:2949058-2949267_strand=+_plus100bpFlanks
chr1	3042269	3042279	MoaMotifs_MFs_iSegBC7_b37v3_v320i_om_m27_gcATGCATgc_CCATGCATGG_b73v3range=1:2949125-2949334_strand=+_plus100bpFlanks
chr1	3042269	3042279	MoaMotifs_MFs_iSegBC7_b37v3_v320i_om_m27_gcATGCATgc_CCATGCATGG_b73v3range=1:2949125-2949334_strand=-_plus100bpFlanks
chr1	3042287	3042298	MoaMotifs_MFs_iSegBC7_b37v3_v320i_om_m84_ssTAGCCTAsc_TGTAGCCTAGC_b73v3range=1:2949143-2949353_strand=+_plus100bpFlanks
chr1	3042344	3042356	MoaMotifs_MFs_iSegBC7_b37v3_v320i_dy_m31_syAGCTAGCTrs_CCAGCTAGCTAG_b73v3range=1:2949200-2949411_strand=+_plus100bpFlanks
chr1	3042344	3042356	MoaMotifs_MFs_iSegBC7_b37v3_v320i_dy_m31_syAGCTAGCTrs_CTAGCTAGCTGG_b73v3range=1:2949200-2949411_strand=-_plus100bpFlanks
chr1	3042345	3042355	MoaMotifs_MFs_iSegBC7_b37v3_v320i_om_m131_yaGCTAGCtr_CAGCTAGCTA_b73v3range=1:2949201-2949410_strand=+_plus100bpFlanks
chr1	3042345	3042355	MoaMotifs_MFs_iSegBC7_b37v3_v320i_om_m131_yaGCTAGCtr_TAGCTAGCTG_b73v3range=1:2949201-2949410_strand=-_plus100bpFlanks
chr1	3042347	3042357	MoaMotifs_MFs_iSegBC7_b37v3_v320i_om_m58_kcTAGCTAgm_GCTAGCTAGA_b73v3range=1:2949203-2949412_strand=+_plus100bpFlanks
chr1	3042347	3042357	MoaMotifs_MFs_iSegBC7_b37v3_v320i_om_m58_kcTAGCTAgm_TCTAGCTAGC_b73v3range=1:2949203-2949412_strand=-_plus100bpFlanks
chr1	3042348	3042360	MoaMotifs_MFs_iSegBC7_b37v3_v320i_dy_m31_syAGCTAGCTrs_CTAGCTAGATTC_b73v3range=1:2949204-2949415_strand=+_plus100bpFlanks
chr1	3042348	3042360	MoaMotifs_MFs_iSegBC7_b37v3_v320i_dy_m31_syAGCTAGCTrs_GAATCTAGCTAG_b73v3range=1:2949204-2949415_strand=-_plus100bpFlanks
chr1	3042362	3042372	MoaMotifs_MFs_iSegBC7_b37v3_v320i_om_m134_mtGCATGCak_ATGCATGCCA_b73v3range=1:2949218-2949427_strand=-_plus100bpFlanks
chr1	3042362	3042372	MoaMotifs_MFs_iSegBC7_b37v3_v320i_om_m134_mtGCATGCak_TGGCATGCAT_b73v3range=1:2949218-2949427_strand=+_plus100bpFlanks
chr1	3042364	3042374	MoaMotifs_MFs_iSegBC7_b37v3_v320i_om_m27_gcATGCATgc_CCATGCATGC_b73v3range=1:2949220-2949429_strand=-_plus100bpFlanks
chr1	3042364	3042374	MoaMotifs_MFs_iSegBC7_b37v3_v320i_om_m27_gcATGCATgc_GCATGCATGG_b73v3range=1:2949220-2949429_strand=+_plus100bpFlanks
chr1	3042369	3042379	MoaMotifs_MFs_iSegBC7_b37v3_v320i_om_m81_vcAGGCCAsv_CCAGGCCATG_b73v3range=1:2949225-2949434_strand=-_plus100bpFlanks
chr1	3042412	3042424	MoaMotifs_MFs_iSegBC7_b37v3_v320i_dy_m31_syAGCTAGCTrs_ACAGCTAGCCGG_b73v3range=1:2949268-2949479_strand=+_plus100bpFlanks
chr1	3042412	3042424	MoaMotifs_MFs_iSegBC7_b37v3_v320i_dy_m31_syAGCTAGCTrs_CCGGCTAGCTGT_b73v3range=1:2949268-2949479_strand=-_plus100bpFlanks
chr1	3042413	3042423	MoaMotifs_MFs_iSegBC7_b37v3_v320i_om_m131_yaGCTAGCtr_CAGCTAGCCG_b73v3range=1:2949269-2949478_strand=+_plus100bpFlanks
chr1	3042413	3042423	MoaMotifs_MFs_iSegBC7_b37v3_v320i_om_m131_yaGCTAGCtr_CGGCTAGCTG_b73v3range=1:2949269-2949478_strand=-_plus100bpFlanks
chr1	3042427	3042437	MoaMotifs_MFs_iSegBC7_b37v3_v320i_om_m36_rvAAGCAArv_GCAAGCAAGC_b73v3range=1:2949283-2949492_strand=-_plus100bpFlanks
chr1	3042665	3042680	MoaMotifs_MFs_iSegBC7_b37v3_v320i_dy_m39_gsCAGssvssCAGss_CGCAGCCTGGCAGGA_b73v3range=1:2949521-2949735_strand=-_plus100bpFlanks
chr1	3085917	3085933	MoaMotifs_MFs_iSegBC7_b37v3_v320i_dy_m14_ssCGCGCGCGCGCGss_CGCGCGCGCGCCGCCG_b73v3range=1:2992780-2992995_strand=+_plus100bpFlanks
chr1	3085917	3085933	MoaMotifs_MFs_iSegBC7_b37v3_v320i_dy_m14_ssCGCGCGCGCGCGss_CGGCGGCGCGCGCGCG_b73v3range=1:2992780-2992995_strand=-_plus100bpFlanks
chr1	3085923	3085933	MoaMotifs_MFs_iSegBC7_b37v3_v320i_dy_m71_ssCGCCGCss_CGCGCCGCCG_b73v3range=1:2992786-2992995_strand=+_plus100bpFlanks
chr1	3085923	3085933	MoaMotifs_MFs_iSegBC7_b37v3_v320i_om_m23_ssCGCCGCss_CGCGCCGCCG_b73v3range=1:2992786-2992995_strand=+_plus100bpFlanks
chr1	3085926	3085936	MoaMotifs_MFs_iSegBC7_b37v3_v320i_dy_m71_ssCGCCGCss_GCCGCCGCCA_b73v3range=1:2992789-2992998_strand=+_plus100bpFlanks
chr1	3085926	3085936	MoaMotifs_MFs_iSegBC7_b37v3_v320i_om_m23_ssCGCCGCss_GCCGCCGCCA_b73v3range=1:2992789-2992998_strand=+_plus100bpFlanks
chr1	3086738	3086748	MoaMotifs_MFs_iSegBC7_b37v3_v320i_om_m119_ycCAACTCcm_ACCAACTCGA_b73v3range=1:2993601-2993810_strand=-_plus100bpFlanks
chr1	3086739	3086763	MoaMotifs_MFs_iSegBC7_b37v3_v320i_dy_m55_scCCaCCaCCCCACCcCCCasCmc_CACCACCACACCAACACCAACTCG_b73v3range=1:2993602-2993825_strand=-_plus100bpFlanks
chr1	3086742	3086755	MoaMotifs_MFs_iSegBC7_b37v3_v320i_dy_m27_scCCAsscCCAss_CACCAACACCAAC_b73v3range=1:2993605-2993817_strand=-_plus100bpFlanks
chr1	3086742	3086766	MoaMotifs_MFs_iSegBC7_b37v3_v320i_dy_m55_scCCaCCaCCCCACCcCCCasCmc_GACCACCACCACACCAACACCAAC_b73v3range=1:2993605-2993828_strand=-_plus100bpFlanks
chr1	3086743	3086756	MoaMotifs_MFs_iSegBC7_b37v3_v320i_dy_m75_scACCmscACCvs_ACACCAACACCAA_b73v3range=1:2993606-2993818_strand=-_plus100bpFlanks
chr1	3086744	3086757	MoaMotifs_MFs_iSegBC7_b37v3_v320i_dy_m8_csCACvssCACvs_CACACCAACACCA_b73v3range=1:2993607-2993819_strand=-_plus100bpFlanks
chr1	3086745	3086758	MoaMotifs_MFs_iSegBC7_b37v3_v320i_dy_m46_vyACAsvyACAsv_CCACACCAACACC_b73v3range=1:2993608-2993820_strand=-_plus100bpFlanks
chr1	3086748	3086763	MoaMotifs_MFs_iSegBC7_b37v3_v320i_dy_m40_ssCCAsssscCCAss_CACCACCACACCAAC_b73v3range=1:2993611-2993825_strand=-_plus100bpFlanks
chr1	3086750	3086760	MoaMotifs_MFs_iSegBC7_b37v3_v320i_om_m139_scCCACACvm_CACCACACCA_b73v3range=1:2993613-2993822_strand=-_plus100bpFlanks
chr1	3086750	3086762	MoaMotifs_MFs_iSegBC7_b37v3_v320i_dy_m35_csCACssCACvs_ACCACCACACCA_b73v3range=1:2993613-2993824_strand=-_plus100bpFlanks
chr1	3086752	3086762	MoaMotifs_MFs_iSegBC7_b37v3_v320i_om_m79_mcCACCACcm_ACCACCACAC_b73v3range=1:2993615-2993824_strand=-_plus100bpFlanks
chr1	3086752	3086765	MoaMotifs_MFs_iSegBC7_b37v3_v320i_dy_m8_csCACvssCACvs_ACCACCACCACAC_b73v3range=1:2993615-2993827_strand=-_plus100bpFlanks
chr1	3086753	3086766	MoaMotifs_MFs_iSegBC7_b37v3_v320i_dy_m27_scCCAsscCCAss_GACCACCACCACA_b73v3range=1:2993616-2993828_strand=-_plus100bpFlanks
chr1	3086754	3086764	MoaMotifs_MFs_iSegBC7_b37v3_v320i_dy_m30_ccACCACCas_CCACCACCAC_b73v3range=1:2993617-2993826_strand=-_plus100bpFlanks
chr1	3086755	3086765	MoaMotifs_MFs_iSegBC7_b37v3_v320i_om_m79_mcCACCACcm_ACCACCACCA_b73v3range=1:2993618-2993827_strand=-_plus100bpFlanks
chr1	3086807	3086822	MoaMotifs_MFs_iSegBC7_b37v3_v320i_dy_m39_gsCAGssvssCAGss_GGCAGGCAGCCAGCT_b73v3range=1:2993670-2993884_strand=+_plus100bpFlanks
chr1	3086812	3086824	MoaMotifs_MFs_iSegBC7_b37v3_v320i_dy_m31_syAGCTAGCTrs_CTAGCTGGCTGC_b73v3range=1:2993675-2993886_strand=-_plus100bpFlanks
chr1	3086812	3086824	MoaMotifs_MFs_iSegBC7_b37v3_v320i_dy_m31_syAGCTAGCTrs_GCAGCCAGCTAG_b73v3range=1:2993675-2993886_strand=+_plus100bpFlanks
chr1	3086816	3086828	MoaMotifs_MFs_iSegBC7_b37v3_v320i_dy_m31_syAGCTAGCTrs_CCAGCTAGCTCC_b73v3range=1:2993679-2993890_strand=+_plus100bpFlanks
chr1	3086816	3086828	MoaMotifs_MFs_iSegBC7_b37v3_v320i_dy_m31_syAGCTAGCTrs_GGAGCTAGCTGG_b73v3range=1:2993679-2993890_strand=-_plus100bpFlanks
chr1	3086817	3086827	MoaMotifs_MFs_iSegBC7_b37v3_v320i_om_m131_yaGCTAGCtr_CAGCTAGCTC_b73v3range=1:2993680-2993889_strand=+_plus100bpFlanks
chr1	3086817	3086827	MoaMotifs_MFs_iSegBC7_b37v3_v320i_om_m131_yaGCTAGCtr_GAGCTAGCTG_b73v3range=1:2993680-2993889_strand=-_plus100bpFlanks
chr1	3112136	3112149	MoaMotifs_MFs_iSegBC7_b37v3_v320i_dy_m75_scACCmscACCvs_GCACCGCCACCGC_b73v3range=1:3018998-3019210_strand=-_plus100bpFlanks
chr1	3112137	3112150	MoaMotifs_MFs_iSegBC7_b37v3_v320i_dy_m8_csCACvssCACvs_CGCACCGCCACCG_b73v3range=1:3018999-3019211_strand=-_plus100bpFlanks
chr1	3112139	3112151	MoaMotifs_MFs_iSegBC7_b37v3_v320i_om_m32_cyGCACCGCAss_CCGCACCGCCAC_b73v3range=1:3019001-3019212_strand=-_plus100bpFlanks
chr1	3114750	3114774	MoaMotifs_MFs_iSegBC7_b37v3_v320i_dy_m6_ssCCCCCCGGCCCsGGCCggGGss_CCACCTCCGATCGCGGCCGGGGCT_b73v3range=1:3021612-3021835_strand=+_plus100bpFlanks
chr1	3114763	3114773	MoaMotifs_MFs_iSegBC7_b37v3_v320i_om_m68_ssCCCGGCcs_GCCCCGGCCG_b73v3range=1:3021625-3021834_strand=-_plus100bpFlanks
chr1	3115212	3115222	MoaMotifs_MFs_iSegBC7_b37v3_v320i_om_m123_smCGAGTCsr_AGCGAGTCCG_b73v3range=1:3022074-3022283_strand=-_plus100bpFlanks
chr1	3115216	3115226	MoaMotifs_MFs_iSegBC7_b37v3_v320i_om_m75_vgCGAGCGvs_CGCGAGCGAG_b73v3range=1:3022078-3022287_strand=-_plus100bpFlanks
chr1	3115313	3115326	MoaMotifs_MFs_iSegBC7_b37v3_v320i_dy_m27_scCCAsscCCAss_GTCCAGCGCCAGG_b73v3range=1:3022175-3022387_strand=-_plus100bpFlanks
chr1	3115318	3115329	MoaMotifs_MFs_iSegBC7_b37v3_v320i_om_m137_scGGTCCAGsb_CGGGTCCAGCG_b73v3range=1:3022180-3022390_strand=-_plus100bpFlanks
chr1	3115417	3115430	MoaMotifs_MFs_iSegBC7_b37v3_v320i_dy_m51_ssGACgrsGACgs_CTGACGCCGACCG_b73v3range=1:3022279-3022491_strand=+_plus100bpFlanks
chr1	3115421	3115431	MoaMotifs_MFs_iSegBC7_b37v3_v320i_om_m125_ssCCGACCsv_CGCCGACCGC_b73v3range=1:3022283-3022492_strand=+_plus100bpFlanks
chr1	3115481	3115491	MoaMotifs_MFs_iSegBC7_b37v3_v320i_om_m73_mtATTCCAkm_TCATTCCAGC_b73v3range=1:3022343-3022552_strand=+_plus100bpFlanks
chr1	3129421	3129431	MoaMotifs_MFs_iSegBC7_b37v3_v320i_om_m95_stACCAGAbv_CCACCAGACG_b73v3range=1:3036283-3036492_strand=-_plus100bpFlanks
chr1	3129424	3129434	MoaMotifs_MFs_iSegBC7_b37v3_v320i_dy_m63_gtGGTGGAsg_CTGGTGGAGC_b73v3range=1:3036286-3036495_strand=+_plus100bpFlanks
chr1	3129425	3129436	MoaMotifs_MFs_iSegBC7_b37v3_v320i_om_m122_ccgCTCCACss_CTGCTCCACCA_b73v3range=1:3036287-3036497_strand=-_plus100bpFlanks
chr1	3129533	3129543	MoaMotifs_MFs_iSegBC7_b37v3_v320i_om_m139_scCCACACvm_CCCCACACCT_b73v3range=1:3036395-3036604_strand=-_plus100bpFlanks
chr1	3155916	3155926	MoaMotifs_MFs_iSegBC7_b37v3_v320i_om_m120_ssCCCCGCss_CACCCCGCAC_b73v3range=1:3063023-3063232_strand=-_plus100bpFlanks
chr1	3168012	3168022	MoaMotifs_MFs_iSegBC7_b37v3_v320i_dy_m71_ssCGCCGCss_CGCGCCGCCC_b73v3range=1:3075120-3075329_strand=-_plus100bpFlanks
chr1	3168012	3168022	MoaMotifs_MFs_iSegBC7_b37v3_v320i_om_m23_ssCGCCGCss_CGCGCCGCCC_b73v3range=1:3075120-3075329_strand=-_plus100bpFlanks
chr1	3168332	3168342	MoaMotifs_MFs_iSegBC7_b37v3_v320i_om_m106_wwAATgAAwa_GTAATTAATC_b73v3range=1:3075440-3075649_strand=-_plus100bpFlanks
chr1	3168562	3168572	MoaMotifs_MFs_iSegBC7_b37v3_v320i_om_m27_gcATGCATgc_ATATGCATGC_b73v3range=1:3075670-3075879_strand=+_plus100bpFlanks
chr1	3168562	3168572	MoaMotifs_MFs_iSegBC7_b37v3_v320i_om_m27_gcATGCATgc_GCATGCATAT_b73v3range=1:3075670-3075879_strand=-_plus100bpFlanks
chr1	3168564	3168574	MoaMotifs_MFs_iSegBC7_b37v3_v320i_om_m134_mtGCATGCak_AGGCATGCAT_b73v3range=1:3075672-3075881_strand=-_plus100bpFlanks
chr1	3168564	3168574	MoaMotifs_MFs_iSegBC7_b37v3_v320i_om_m134_mtGCATGCak_ATGCATGCCT_b73v3range=1:3075672-3075881_strand=+_plus100bpFlanks
chr1	3168567	3168590	MoaMotifs_MFs_iSegBC7_b37v3_v320i_dy_m32_sstGGCCCAtCCCCCCcgCCass_CATGCCTCATGCCCCCTCCCTCT_b73v3range=1:3075675-3075897_strand=+_plus100bpFlanks
chr1	3168571	3168595	MoaMotifs_MFs_iSegBC7_b37v3_v320i_dy_m21_rraGGGGAGGGAGaGrGGGAGagr_GATGGAGAGGGAGGGGGCATGAGG_b73v3range=1:3075679-3075902_strand=-_plus100bpFlanks
chr1	3168573	3168597	MoaMotifs_MFs_iSegBC7_b37v3_v320i_dy_m12_grGrGrGAGAGrGAGAGAGArrrr_GAGATGGAGAGGGAGGGGGCATGA_b73v3range=1:3075681-3075904_strand=-_plus100bpFlanks
chr1	3168573	3168597	MoaMotifs_MFs_iSegBC7_b37v3_v320i_dy_m66_grGgGrGAGAGGGAGGraGGaGrr_GAGATGGAGAGGGAGGGGGCATGA_b73v3range=1:3075681-3075904_strand=-_plus100bpFlanks
chr1	3168574	3168584	MoaMotifs_MFs_iSegBC7_b37v3_v320i_om_m16_srGGGGCAgs_AGGGGGCATG_b73v3range=1:3075682-3075891_strand=-_plus100bpFlanks
chr1	3168574	3168598	MoaMotifs_MFs_iSegBC7_b37v3_v320i_dy_m24_ggrGGaGGaGGGGAGGGGGGaGgr_AGAGATGGAGAGGGAGGGGGCATG_b73v3range=1:3075682-3075905_strand=-_plus100bpFlanks
chr1	3168576	3168599	MoaMotifs_MFs_iSegBC7_b37v3_v320i_dy_m1_rraGGGrGGAGAGAGAGAGGrrr_CAGAGATGGAGAGGGAGGGGGCA_b73v3range=1:3075684-3075906_strand=-_plus100bpFlanks
chr1	3168576	3168600	MoaMotifs_MFs_iSegBC7_b37v3_v320i_dy_m16_rgrGrGrGAGrGAGAGAGAGAGrg_ACAGAGATGGAGAGGGAGGGGGCA_b73v3range=1:3075684-3075907_strand=-_plus100bpFlanks
chr1	3168576	3168600	MoaMotifs_MFs_iSegBC7_b37v3_v320i_dy_m19_yyCTCTyTyyyTCTCTCTCTCTct_TGCCCCCTCCCTCTCCATCTCTGT_b73v3range=1:3075684-3075907_strand=+_plus100bpFlanks
chr1	3168576	3168600	MoaMotifs_MFs_iSegBC7_b37v3_v320i_dy_m36_rrAGArArAGArAGAGAGAGAGrg_ACAGAGATGGAGAGGGAGGGGGCA_b73v3range=1:3075684-3075907_strand=-_plus100bpFlanks
chr1	3168576	3168600	MoaMotifs_MFs_iSegBC7_b37v3_v320i_dy_m58_agwGrGAgrGAGAGAGAGAGrrrg_ACAGAGATGGAGAGGGAGGGGGCA_b73v3range=1:3075684-3075907_strand=-_plus100bpFlanks
chr1	3168576	3168600	MoaMotifs_MFs_iSegBC7_b37v3_v320i_dy_m73_agAGAGAGAGArAGArArAGAGrr_ACAGAGATGGAGAGGGAGGGGGCA_b73v3range=1:3075684-3075907_strand=-_plus100bpFlanks
chr1	3168694	3168704	MoaMotifs_MFs_iSegBC7_b37v3_v320i_om_m70_yaCGTACGtr_CACGTACGAC_b73v3range=1:3075802-3076011_strand=-_plus100bpFlanks
chr1	3168694	3168704	MoaMotifs_MFs_iSegBC7_b37v3_v320i_om_m70_yaCGTACGtr_GTCGTACGTG_b73v3range=1:3075802-3076011_strand=+_plus100bpFlanks
chr1	3168694	3168713	MoaMotifs_MFs_iSegBC7_b37v3_v320i_dy_m38_rcCGTmsrwyyysgATCsr_GTCGTACGTGGTAGATCGG_b73v3range=1:3075802-3076020_strand=+_plus100bpFlanks
chr1	3168703	3168727	MoaMotifs_MFs_iSegBC7_b37v3_v320i_dy_m24_ggrGGaGGaGGGGAGGGGGGaGgr_GGTAGATCGGTGGAGGGAGGAGGC_b73v3range=1:3075811-3076034_strand=+_plus100bpFlanks
chr1	3168709	3168719	MoaMotifs_MFs_iSegBC7_b37v3_v320i_dy_m63_gtGGTGGAsg_TCGGTGGAGG_b73v3range=1:3075817-3076026_strand=+_plus100bpFlanks
chr1	3168710	3168721	MoaMotifs_MFs_iSegBC7_b37v3_v320i_om_m122_ccgCTCCACss_TCCCTCCACCG_b73v3range=1:3075818-3076028_strand=-_plus100bpFlanks
chr1	3168929	3168939	MoaMotifs_MFs_iSegBC7_b37v3_v320i_om_m3_ssCCCCACcc_GGCCCCACCC_b73v3range=1:3076037-3076246_strand=+_plus100bpFlanks
chr1	3181185	3181195	MoaMotifs_MFs_iSegBC7_b37v3_v320i_om_m138_myAAGTCAyr_CCAAGTCAAA_b73v3range=1:3090128-3090337_strand=-_plus100bpFlanks
chr1	3181256	3181266	MoaMotifs_MFs_iSegBC7_b37v3_v320i_dy_m56_wvCAAAAGmr_ATCAAAAGAG_b73v3range=1:3090199-3090408_strand=+_plus100bpFlanks
chr1	3181260	3181272	MoaMotifs_MFs_iSegBC7_b37v3_v320i_om_m53_yytCTCCTCtcy_GGTCTCCTCTTT_b73v3range=1:3090203-3090414_strand=-_plus100bpFlanks
chr1	3181317	3181329	MoaMotifs_MFs_iSegBC7_b37v3_v320i_om_m128_rscTGGGCCrss_ACCTGGGCCCCG_b73v3range=1:3090260-3090471_strand=+_plus100bpFlanks
chr1	3181317	3181329	MoaMotifs_MFs_iSegBC7_b37v3_v320i_om_m140_cymGGCCCAgsy_CGGGGCCCAGGT_b73v3range=1:3090260-3090471_strand=-_plus100bpFlanks
chr1	3181404	3181414	MoaMotifs_MFs_iSegBC7_b37v3_v320i_om_m110_ybCCTGTCcb_TGCCTGTCAC_b73v3range=1:3090347-3090556_strand=+_plus100bpFlanks
chr1	3221446	3221456	MoaMotifs_MFs_iSegBC7_b37v3_v320i_om_m69_sgGTCCCAcc_GAGTCCCACT_b73v3range=1:3129128-3129337_strand=+_plus100bpFlanks
chr1	3221449	3221459	MoaMotifs_MFs_iSegBC7_b37v3_v320i_om_m112_syCCACTCcc_TCCCACTCAC_b73v3range=1:3129131-3129340_strand=+_plus100bpFlanks
chr1	3221793	3221803	MoaMotifs_MFs_iSegBC7_b37v3_v320i_om_m41_ssCCAGCCmv_CCCCAGCCCC_b73v3range=1:3129475-3129684_strand=+_plus100bpFlanks
chr1	3221793	3221806	MoaMotifs_MFs_iSegBC7_b37v3_v320i_dy_m27_scCCAsscCCAss_CCCCAGCCCCAGC_b73v3range=1:3129475-3129687_strand=+_plus100bpFlanks
chr1	3221917	3221928	MoaMotifs_MFs_iSegBC7_b37v3_v320i_om_m43_ssACGGGACss_CCACGGGACGA_b73v3range=1:3129599-3129809_strand=+_plus100bpFlanks
chr1	3221921	3221931	MoaMotifs_MFs_iSegBC7_b37v3_v320i_dy_m57_msGACGACgr_GGGACGACCC_b73v3range=1:3129603-3129812_strand=+_plus100bpFlanks
chr1	3221925	3221935	MoaMotifs_MFs_iSegBC7_b37v3_v320i_om_m91_sbACCCGAys_CGACCCGACG_b73v3range=1:3129607-3129816_strand=+_plus100bpFlanks
chr1	3221991	3222001	MoaMotifs_MFs_iSegBC7_b37v3_v320i_om_m111_gsCAAGGCms_CGCAAGGCAG_b73v3range=1:3129673-3129882_strand=-_plus100bpFlanks
chr1	3221995	3222005	MoaMotifs_MFs_iSegBC7_b37v3_v320i_om_m28_scAGCGCAss_GAAGCGCAAG_b73v3range=1:3129677-3129886_strand=-_plus100bpFlanks
chr1	3224794	3224805	MoaMotifs_MFs_iSegBC7_b37v3_v320i_om_m116_kgaTGGGCTgs_AGTTGGGCTCG_b73v3range=1:3132476-3132686_strand=+_plus100bpFlanks
chr1	3224794	3224805	MoaMotifs_MFs_iSegBC7_b37v3_v320i_om_m2_scAGCCCAgcm_CGAGCCCAACT_b73v3range=1:3132476-3132686_strand=-_plus100bpFlanks
chr1	3224794	3224805	MoaMotifs_MFs_iSegBC7_b37v3_v320i_om_m97_scAGCCCAasm_CGAGCCCAACT_b73v3range=1:3132476-3132686_strand=-_plus100bpFlanks
chr1	3224795	3224810	MoaMotifs_MFs_iSegBC7_b37v3_v320i_dy_m40_ssCCAsssscCCAss_GGCCACGAGCCCAAC_b73v3range=1:3132477-3132691_strand=-_plus100bpFlanks
chr1	3260641	3260653	MoaMotifs_MFs_iSegBC7_b37v3_v320i_dy_m35_csCACssCACvs_CACACAACACAG_b73v3range=1:3168712-3168923_strand=-_plus100bpFlanks
chr1	3260642	3260652	MoaMotifs_MFs_iSegBC7_b37v3_v320i_om_m121_mtACAACAmm_ACACAACACA_b73v3range=1:3168713-3168922_strand=-_plus100bpFlanks
chr1	3260693	3260704	MoaMotifs_MFs_iSegBC7_b37v3_v320i_om_m43_ssACGGGACss_GTACGGGACGG_b73v3range=1:3168764-3168974_strand=-_plus100bpFlanks
chr1	3260700	3260710	MoaMotifs_MFs_iSegBC7_b37v3_v320i_om_m121_mtACAACAmm_GTACAACACG_b73v3range=1:3168771-3168980_strand=+_plus100bpFlanks
chr1	3260834	3260844	MoaMotifs_MFs_iSegBC7_b37v3_v320i_om_m69_sgGTCCCAcc_CGGTCCCAGG_b73v3range=1:3168905-3169114_strand=+_plus100bpFlanks
chr1	3260890	3260903	MoaMotifs_MFs_iSegBC7_b37v3_v320i_dy_m64_sbACGvsbACGgv_GCACGCGCACGCG_b73v3range=1:3168961-3169173_strand=+_plus100bpFlanks
chr1	3260893	3260907	MoaMotifs_MFs_iSegBC7_b37v3_v320i_om_m37_ssCGCACGGCaCss_CGCGCACGCGACGA_b73v3range=1:3168964-3169177_strand=+_plus100bpFlanks
chr1	3260896	3260906	MoaMotifs_MFs_iSegBC7_b37v3_v320i_om_m76_sbACGCGAss_GCACGCGACG_b73v3range=1:3168967-3169176_strand=+_plus100bpFlanks
chr1	3260896	3260908	MoaMotifs_MFs_iSegBC7_b37v3_v320i_om_m40_ssACGCCACGss_GCACGCGACGAG_b73v3range=1:3168967-3169178_strand=+_plus100bpFlanks
chr1	3260897	3260909	MoaMotifs_MFs_iSegBC7_b37v3_v320i_om_m42_grCGAGACGAsr_CACGCGACGAGA_b73v3range=1:3168968-3169179_strand=+_plus100bpFlanks
chr1	3260902	3260914	MoaMotifs_MFs_iSegBC7_b37v3_v320i_om_m42_grCGAGACGAsr_GACGAGACGGCC_b73v3range=1:3168973-3169184_strand=+_plus100bpFlanks
chr1	3263122	3263132	MoaMotifs_MFs_iSegBC7_b37v3_v320i_om_m91_sbACCCGAys_GCACCCGAGA_b73v3range=1:3171193-3171402_strand=-_plus100bpFlanks
chr1	3263138	3263150	MoaMotifs_MFs_iSegBC7_b37v3_v320i_om_m15_sstCACGTCAss_GGCCACGTCACG_b73v3range=1:3171209-3171420_strand=+_plus100bpFlanks
chr1	3263139	3263151	MoaMotifs_MFs_iSegBC7_b37v3_v320i_dy_m35_csCACssCACvs_GCCACGTCACGC_b73v3range=1:3171210-3171421_strand=+_plus100bpFlanks
chr1	3263139	3263151	MoaMotifs_MFs_iSegBC7_b37v3_v320i_om_m86_ysCACTTCACyb_GCCACGTCACGC_b73v3range=1:3171210-3171421_strand=+_plus100bpFlanks
chr1	3263140	3263152	MoaMotifs_MFs_iSegBC7_b37v3_v320i_om_m40_ssACGCCACGss_CCACGTCACGCC_b73v3range=1:3171211-3171422_strand=+_plus100bpFlanks
chr1	3278711	3278723	MoaMotifs_MFs_iSegBC7_b37v3_v320i_om_m32_cyGCACCGCAss_CTCCACCGCATC_b73v3range=1:3186899-3187110_strand=-_plus100bpFlanks
chr1	3282172	3282183	MoaMotifs_MFs_iSegBC7_b37v3_v320i_om_m46_ycCATTTCAby_AGCATTTCAGC_b73v3range=1:3190360-3190570_strand=-_plus100bpFlanks
chr1	3285639	3285649	MoaMotifs_MFs_iSegBC7_b37v3_v320i_om_m75_vgCGAGCGvs_ACCGAGCGGT_b73v3range=1:3193827-3194036_strand=-_plus100bpFlanks
chr1	3285644	3285657	MoaMotifs_MFs_iSegBC7_b37v3_v320i_dy_m75_scACCmscACCvs_CCACCTGCACCGA_b73v3range=1:3193832-3194044_strand=-_plus100bpFlanks
chr1	3285645	3285658	MoaMotifs_MFs_iSegBC7_b37v3_v320i_dy_m8_csCACvssCACvs_CCCACCTGCACCG_b73v3range=1:3193833-3194045_strand=-_plus100bpFlanks
chr1	3285645	3285669	MoaMotifs_MFs_iSegBC7_b37v3_v320i_dy_m62_ssCCCggCCGGCCCaCCCCcCCmc_AACCCACACGGCCCACCTGCACCG_b73v3range=1:3193833-3194056_strand=-_plus100bpFlanks
chr1	3285646	3285670	MoaMotifs_MFs_iSegBC7_b37v3_v320i_dy_m48_ssCcCcCCaCGGCCCAGCCCaasc_TAACCCACACGGCCCACCTGCACC_b73v3range=1:3193834-3194057_strand=-_plus100bpFlanks
chr1	3285647	3285671	MoaMotifs_MFs_iSegBC7_b37v3_v320i_dy_m3_cmtCCCccCCCAGCCCAaCCgCmc_CTAACCCACACGGCCCACCTGCAC_b73v3range=1:3193835-3194058_strand=-_plus100bpFlanks
chr1	3285651	3285663	MoaMotifs_MFs_iSegBC7_b37v3_v320i_om_m128_rscTGGGCCrss_AGGTGGGCCGTG_b73v3range=1:3193839-3194050_strand=+_plus100bpFlanks
chr1	3285651	3285663	MoaMotifs_MFs_iSegBC7_b37v3_v320i_om_m140_cymGGCCCAgsy_CACGGCCCACCT_b73v3range=1:3193839-3194050_strand=-_plus100bpFlanks
chr1	3285651	3285663	MoaMotifs_MFs_iSegBC7_b37v3_v320i_om_m4_scCGGCCCAgsy_CACGGCCCACCT_b73v3range=1:3193839-3194050_strand=-_plus100bpFlanks
chr1	3285651	3285665	MoaMotifs_MFs_iSegBC7_b37v3_v320i_dy_m68_csCACvsscCACss_CACACGGCCCACCT_b73v3range=1:3193839-3194052_strand=-_plus100bpFlanks
chr1	3285658	3285668	MoaMotifs_MFs_iSegBC7_b37v3_v320i_om_m139_scCCACACvm_ACCCACACGG_b73v3range=1:3193846-3194055_strand=-_plus100bpFlanks
chr1	3359123	3359133	MoaMotifs_MFs_iSegBC7_b37v3_v320i_om_m79_mcCACCACcm_CCCACCACGG_b73v3range=1:3262067-3262276_strand=+_plus100bpFlanks
chr1	3359199	3359210	MoaMotifs_MFs_iSegBC7_b37v3_v320i_om_m18_ssATCTGATsb_TGATCTGATGG_b73v3range=1:3262143-3262353_strand=-_plus100bpFlanks
chr1	3359200	3359212	MoaMotifs_MFs_iSegBC7_b37v3_v320i_om_m65_gcTGAACTGArs_GCTGATCTGATG_b73v3range=1:3262144-3262355_strand=-_plus100bpFlanks
chr1	3359200	3359212	MoaMotifs_MFs_iSegBC7_b37v3_v320i_om_m92_ssTCAGGTCAss_CATCAGATCAGC_b73v3range=1:3262144-3262355_strand=+_plus100bpFlanks
chr1	3359200	3359215	MoaMotifs_MFs_iSegBC7_b37v3_v320i_om_m77_sctCAGCTCAGCCcv_CATCAGATCAGCCGA_b73v3range=1:3262144-3262358_strand=+_plus100bpFlanks
chr1	3359202	3359212	MoaMotifs_MFs_iSegBC7_b37v3_v320i_om_m114_ctAGATCArm_TCAGATCAGC_b73v3range=1:3262146-3262355_strand=+_plus100bpFlanks
chr1	3362279	3362289	MoaMotifs_MFs_iSegBC7_b37v3_v320i_om_m125_ssCCGACCsv_TGCCGACCCA_b73v3range=1:3265223-3265432_strand=+_plus100bpFlanks
chr1	3362281	3362291	MoaMotifs_MFs_iSegBC7_b37v3_v320i_om_m48_ssGACCCAss_CCGACCCAGC_b73v3range=1:3265225-3265434_strand=+_plus100bpFlanks
chr1	3369350	3369361	MoaMotifs_MFs_iSegBC7_b37v3_v320i_om_m1_srCAGGGCAss_CGCACGGCACG_b73v3range=1:3272294-3272504_strand=+_plus100bpFlanks
chr1	3369350	3369362	MoaMotifs_MFs_iSegBC7_b37v3_v320i_dy_m35_csCACssCACvs_CGCACGGCACGG_b73v3range=1:3272294-3272505_strand=+_plus100bpFlanks
chr1	3369351	3369363	MoaMotifs_MFs_iSegBC7_b37v3_v320i_om_m40_ssACGCCACGss_GCACGGCACGGC_b73v3range=1:3272295-3272506_strand=+_plus100bpFlanks
chr1	3369352	3369372	MoaMotifs_MFs_iSegBC7_b37v3_v320i_om_m50_sgCTGCACTGCAGTGCAGcs_CACGGCACGGCACGGCACGG_b73v3range=1:3272296-3272515_strand=+_plus100bpFlanks
chr1	3369352	3369372	MoaMotifs_MFs_iSegBC7_b37v3_v320i_om_m50_sgCTGCACTGCAGTGCAGcs_CCGTGCCGTGCCGTGCCGTG_b73v3range=1:3272296-3272515_strand=-_plus100bpFlanks
chr1	3369353	3369367	MoaMotifs_MFs_iSegBC7_b37v3_v320i_om_m37_ssCGCACGGCaCss_ACGGCACGGCACGG_b73v3range=1:3272297-3272510_strand=+_plus100bpFlanks
chr1	3369354	3369366	MoaMotifs_MFs_iSegBC7_b37v3_v320i_dy_m45_stGCAsbGCAss_CGGCACGGCACG_b73v3range=1:3272298-3272509_strand=+_plus100bpFlanks
chr1	3369354	3369366	MoaMotifs_MFs_iSegBC7_b37v3_v320i_om_m32_cyGCACCGCAss_CGGCACGGCACG_b73v3range=1:3272298-3272509_strand=+_plus100bpFlanks
chr1	3369355	3369366	MoaMotifs_MFs_iSegBC7_b37v3_v320i_om_m1_srCAGGGCAss_GGCACGGCACG_b73v3range=1:3272299-3272509_strand=+_plus100bpFlanks
chr1	3369355	3369367	MoaMotifs_MFs_iSegBC7_b37v3_v320i_dy_m35_csCACssCACvs_GGCACGGCACGG_b73v3range=1:3272299-3272510_strand=+_plus100bpFlanks
chr1	3369356	3369368	MoaMotifs_MFs_iSegBC7_b37v3_v320i_om_m40_ssACGCCACGss_GCACGGCACGGC_b73v3range=1:3272300-3272511_strand=+_plus100bpFlanks
chr1	3369357	3369377	MoaMotifs_MFs_iSegBC7_b37v3_v320i_om_m50_sgCTGCACTGCAGTGCAGcs_CACGGCACGGCACGGCAGGC_b73v3range=1:3272301-3272520_strand=+_plus100bpFlanks
chr1	3369357	3369377	MoaMotifs_MFs_iSegBC7_b37v3_v320i_om_m50_sgCTGCACTGCAGTGCAGcs_GCCTGCCGTGCCGTGCCGTG_b73v3range=1:3272301-3272520_strand=-_plus100bpFlanks
chr1	3369358	3369372	MoaMotifs_MFs_iSegBC7_b37v3_v320i_om_m37_ssCGCACGGCaCss_ACGGCACGGCACGG_b73v3range=1:3272302-3272515_strand=+_plus100bpFlanks
chr1	3369359	3369371	MoaMotifs_MFs_iSegBC7_b37v3_v320i_dy_m45_stGCAsbGCAss_CGGCACGGCACG_b73v3range=1:3272303-3272514_strand=+_plus100bpFlanks
chr1	3369359	3369371	MoaMotifs_MFs_iSegBC7_b37v3_v320i_om_m32_cyGCACCGCAss_CGGCACGGCACG_b73v3range=1:3272303-3272514_strand=+_plus100bpFlanks
chr1	3369360	3369371	MoaMotifs_MFs_iSegBC7_b37v3_v320i_om_m1_srCAGGGCAss_GGCACGGCACG_b73v3range=1:3272304-3272514_strand=+_plus100bpFlanks
chr1	3369360	3369372	MoaMotifs_MFs_iSegBC7_b37v3_v320i_dy_m35_csCACssCACvs_GGCACGGCACGG_b73v3range=1:3272304-3272515_strand=+_plus100bpFlanks
chr1	3369361	3369373	MoaMotifs_MFs_iSegBC7_b37v3_v320i_om_m40_ssACGCCACGss_GCACGGCACGGC_b73v3range=1:3272305-3272516_strand=+_plus100bpFlanks
chr1	3369364	3369376	MoaMotifs_MFs_iSegBC7_b37v3_v320i_dy_m45_stGCAsbGCAss_CGGCACGGCAGG_b73v3range=1:3272308-3272519_strand=+_plus100bpFlanks
chr1	3369435	3369445	MoaMotifs_MFs_iSegBC7_b37v3_v320i_om_m102_scGGCGCCgs_CTGGCGCCGC_b73v3range=1:3272379-3272588_strand=+_plus100bpFlanks
chr1	3369435	3369445	MoaMotifs_MFs_iSegBC7_b37v3_v320i_om_m102_scGGCGCCgs_GCGGCGCCAG_b73v3range=1:3272379-3272588_strand=-_plus100bpFlanks
chr1	3369437	3369447	MoaMotifs_MFs_iSegBC7_b37v3_v320i_dy_m71_ssCGCCGCss_GGCGCCGCCG_b73v3range=1:3272381-3272590_strand=+_plus100bpFlanks
chr1	3369437	3369447	MoaMotifs_MFs_iSegBC7_b37v3_v320i_om_m23_ssCGCCGCss_GGCGCCGCCG_b73v3range=1:3272381-3272590_strand=+_plus100bpFlanks
chr1	3369442	3369452	MoaMotifs_MFs_iSegBC7_b37v3_v320i_om_m125_ssCCGACCsv_CGCCGACCAA_b73v3range=1:3272386-3272595_strand=+_plus100bpFlanks
chr1	3369538	3369551	MoaMotifs_MFs_iSegBC7_b37v3_v320i_dy_m59_svCGAssrCGAss_AGCGAGAACGAGG_b73v3range=1:3272482-3272694_strand=+_plus100bpFlanks
chr1	3369543	3369556	MoaMotifs_MFs_iSegBC7_b37v3_v320i_dy_m64_sbACGvsbACGgv_GAACGAGGACGCT_b73v3range=1:3272487-3272699_strand=+_plus100bpFlanks
chr1	3369983	3369993	MoaMotifs_MFs_iSegBC7_b37v3_v320i_om_m16_srGGGGCAgs_TGGGGGCAGC_b73v3range=1:3272927-3273136_strand=-_plus100bpFlanks
chr1	3369986	3369996	MoaMotifs_MFs_iSegBC7_b37v3_v320i_om_m3_ssCCCCACcc_GCCCCCACCC_b73v3range=1:3272930-3273139_strand=+_plus100bpFlanks
chr1	3370080	3370095	MoaMotifs_MFs_iSegBC7_b37v3_v320i_dy_m40_ssCCAsssscCCAss_GCCCAGCAGCCCACG_b73v3range=1:3273024-3273238_strand=+_plus100bpFlanks
chr1	3370080	3370104	MoaMotifs_MFs_iSegBC7_b37v3_v320i_dy_m55_scCCaCCaCCCCACCcCCCasCmc_GCCCAGCAGCCCACGGCCCAGTGG_b73v3range=1:3273024-3273247_strand=+_plus100bpFlanks
chr1	3370085	3370096	MoaMotifs_MFs_iSegBC7_b37v3_v320i_om_m97_scAGCCCAasm_GCAGCCCACGG_b73v3range=1:3273029-3273239_strand=+_plus100bpFlanks
chr1	3370091	3370103	MoaMotifs_MFs_iSegBC7_b37v3_v320i_om_m128_rscTGGGCCrss_CACTGGGCCGTG_b73v3range=1:3273035-3273246_strand=-_plus100bpFlanks
chr1	3370091	3370103	MoaMotifs_MFs_iSegBC7_b37v3_v320i_om_m140_cymGGCCCAgsy_CACGGCCCAGTG_b73v3range=1:3273035-3273246_strand=+_plus100bpFlanks
chr1	3370091	3370103	MoaMotifs_MFs_iSegBC7_b37v3_v320i_om_m4_scCGGCCCAgsy_CACGGCCCAGTG_b73v3range=1:3273035-3273246_strand=+_plus100bpFlanks
chr1	3371370	3371380	MoaMotifs_MFs_iSegBC7_b37v3_v320i_om_m139_scCCACACvm_GCCCACACGC_b73v3range=1:3274314-3274523_strand=+_plus100bpFlanks
chr1	3371378	3371390	MoaMotifs_MFs_iSegBC7_b37v3_v320i_om_m40_ssACGCCACGss_CCACGCCACCGC_b73v3range=1:3274322-3274533_strand=-_plus100bpFlanks
chr1	3371379	3371391	MoaMotifs_MFs_iSegBC7_b37v3_v320i_dy_m35_csCACssCACvs_GCCACGCCACCG_b73v3range=1:3274323-3274534_strand=-_plus100bpFlanks
chr1	3376887	3376897	MoaMotifs_MFs_iSegBC7_b37v3_v320i_om_m110_ybCCTGTCcb_CGCCTGTCTT_b73v3range=1:3279831-3280040_strand=-_plus100bpFlanks
chr1	3376889	3376904	MoaMotifs_MFs_iSegBC7_b37v3_v320i_dy_m39_gsCAGssvssCAGss_GACAGGCGGGCAGCG_b73v3range=1:3279833-3280047_strand=+_plus100bpFlanks
chr1	3376896	3376906	MoaMotifs_MFs_iSegBC7_b37v3_v320i_om_m129_ssCGCTGCys_ACCGCTGCCC_b73v3range=1:3279840-3280049_strand=-_plus100bpFlanks
chr1	3432408	3432418	MoaMotifs_MFs_iSegBC7_b37v3_v320i_om_m99_ymCCTACCks_ATCCTACCAC_b73v3range=1:3402630-3402839_strand=-_plus100bpFlanks
chr1	3432414	3432424	MoaMotifs_MFs_iSegBC7_b37v3_v320i_om_m96_stACGCTAss_CCACGCTAGC_b73v3range=1:3402624-3402833_strand=-_plus100bpFlanks
chr1	3432420	3432430	MoaMotifs_MFs_iSegBC7_b37v3_v320i_dy_m71_ssCGCCGCss_ACCGCCGCTA_b73v3range=1:3402618-3402827_strand=+_plus100bpFlanks
chr1	3432420	3432430	MoaMotifs_MFs_iSegBC7_b37v3_v320i_om_m23_ssCGCCGCss_ACCGCCGCTA_b73v3range=1:3402618-3402827_strand=+_plus100bpFlanks
chr1	3432485	3432495	MoaMotifs_MFs_iSegBC7_b37v3_v320i_om_m79_mcCACCACcm_CGCACCACGT_b73v3range=1:3402553-3402762_strand=-_plus100bpFlanks
chr1	3434479	3434489	MoaMotifs_MFs_iSegBC7_b37v3_v320i_om_m21_rrAAGGAArr_AAAAGGAAAA_b73v3range=1:3400559-3400768_strand=-_plus100bpFlanks
chr1	3434479	3434493	MoaMotifs_MFs_iSegBC7_b37v3_v320i_om_m52_yyTCTTTTCTTTyy_GTTTTTTTCCTTTT_b73v3range=1:3400555-3400768_strand=+_plus100bpFlanks
chr1	3434483	3434495	MoaMotifs_MFs_iSegBC7_b37v3_v320i_dy_m41_aaAtAAAAACaa_GGAAAAAAACTG_b73v3range=1:3400553-3400764_strand=-_plus100bpFlanks
chr1	3437271	3437281	MoaMotifs_MFs_iSegBC7_b37v3_v320i_dy_m71_ssCGCCGCss_CACGCCGCTC_b73v3range=1:3397767-3397976_strand=+_plus100bpFlanks
chr1	3437271	3437281	MoaMotifs_MFs_iSegBC7_b37v3_v320i_om_m23_ssCGCCGCss_CACGCCGCTC_b73v3range=1:3397767-3397976_strand=+_plus100bpFlanks
chr1	3444127	3444143	MoaMotifs_MFs_iSegBC7_b37v3_v320i_dy_m14_ssCGCGCGCGCGCGss_GCCGCGCGTGCGCTAA_b73v3range=1:3390906-3391121_strand=-_plus100bpFlanks
chr1	3444127	3444143	MoaMotifs_MFs_iSegBC7_b37v3_v320i_dy_m14_ssCGCGCGCGCGCGss_TTAGCGCACGCGCGGC_b73v3range=1:3390906-3391121_strand=+_plus100bpFlanks
chr1	3444133	3444143	MoaMotifs_MFs_iSegBC7_b37v3_v320i_om_m28_scAGCGCAss_TTAGCGCACG_b73v3range=1:3390906-3391115_strand=+_plus100bpFlanks
chr1	3445244	3445261	MoaMotifs_MFs_iSegBC7_b37v3_v320i_dy_m10_cvCGCACGCACGCACgc_CATGCATGCATGCACGG_b73v3range=1:3389788-3390004_strand=+_plus100bpFlanks
chr1	3445245	3445261	MoaMotifs_MFs_iSegBC7_b37v3_v320i_dy_m9_srtgCATGCATGCAys_CATGCATGCATGCACG_b73v3range=1:3389788-3390003_strand=+_plus100bpFlanks
chr1	3445245	3445261	MoaMotifs_MFs_iSegBC7_b37v3_v320i_dy_m9_srtgCATGCATGCAys_CGTGCATGCATGCATG_b73v3range=1:3389788-3390003_strand=-_plus100bpFlanks
chr1	3445246	3445256	MoaMotifs_MFs_iSegBC7_b37v3_v320i_om_m134_mtGCATGCak_ATGCATGCAC_b73v3range=1:3389793-3390002_strand=+_plus100bpFlanks
chr1	3445246	3445256	MoaMotifs_MFs_iSegBC7_b37v3_v320i_om_m134_mtGCATGCak_GTGCATGCAT_b73v3range=1:3389793-3390002_strand=-_plus100bpFlanks
chr1	3445248	3445258	MoaMotifs_MFs_iSegBC7_b37v3_v320i_om_m27_gcATGCATgc_GCATGCATGC_b73v3range=1:3389791-3390000_strand=+_plus100bpFlanks
chr1	3445248	3445258	MoaMotifs_MFs_iSegBC7_b37v3_v320i_om_m27_gcATGCATgc_GCATGCATGC_b73v3range=1:3389791-3390000_strand=-_plus100bpFlanks
chr1	3445249	3445265	MoaMotifs_MFs_iSegBC7_b37v3_v320i_dy_m9_srtgCATGCATGCAys_CATGCATGCATGACAG_b73v3range=1:3389784-3389999_strand=-_plus100bpFlanks
chr1	3445249	3445265	MoaMotifs_MFs_iSegBC7_b37v3_v320i_dy_m9_srtgCATGCATGCAys_CTGTCATGCATGCATG_b73v3range=1:3389784-3389999_strand=+_plus100bpFlanks
chr1	3445250	3445260	MoaMotifs_MFs_iSegBC7_b37v3_v320i_om_m134_mtGCATGCak_ATGCATGCAT_b73v3range=1:3389789-3389998_strand=+_plus100bpFlanks
chr1	3445250	3445260	MoaMotifs_MFs_iSegBC7_b37v3_v320i_om_m134_mtGCATGCak_ATGCATGCAT_b73v3range=1:3389789-3389998_strand=-_plus100bpFlanks
chr1	3445252	3445262	MoaMotifs_MFs_iSegBC7_b37v3_v320i_om_m27_gcATGCATgc_GCATGCATGA_b73v3range=1:3389787-3389996_strand=-_plus100bpFlanks
chr1	3445252	3445262	MoaMotifs_MFs_iSegBC7_b37v3_v320i_om_m27_gcATGCATgc_TCATGCATGC_b73v3range=1:3389787-3389996_strand=+_plus100bpFlanks
chr1	3473972	3473996	MoaMotifs_MFs_iSegBC7_b37v3_v320i_dy_m11_gAGAGAGAGAGArAGArArarrrr_ACGGAGGAGAGAGAGAGAGGCGGG_b73v3range=1:3361735-3361958_strand=+_plus100bpFlanks
chr1	3473972	3473996	MoaMotifs_MFs_iSegBC7_b37v3_v320i_dy_m12_grGrGrGAGAGrGAGAGAGArrrr_ACGGAGGAGAGAGAGAGAGGCGGG_b73v3range=1:3361735-3361958_strand=+_plus100bpFlanks
chr1	3473972	3473996	MoaMotifs_MFs_iSegBC7_b37v3_v320i_dy_m15_grGGGGGGGAsGGGaGGaGGaGrr_ACGGAGGAGAGAGAGAGAGGCGGG_b73v3range=1:3361735-3361958_strand=+_plus100bpFlanks
chr1	3473972	3473996	MoaMotifs_MFs_iSegBC7_b37v3_v320i_dy_m21_rraGGGGAGGGAGaGrGGGAGagr_ACGGAGGAGAGAGAGAGAGGCGGG_b73v3range=1:3361735-3361958_strand=+_plus100bpFlanks
chr1	3473972	3473996	MoaMotifs_MFs_iSegBC7_b37v3_v320i_dy_m66_grGgGrGAGAGGGAGGraGGaGrr_ACGGAGGAGAGAGAGAGAGGCGGG_b73v3range=1:3361735-3361958_strand=+_plus100bpFlanks
chr1	3473972	3473996	MoaMotifs_MFs_iSegBC7_b37v3_v320i_dy_m72_gaGAGAGAGAGArArAGArArvrr_ACGGAGGAGAGAGAGAGAGGCGGG_b73v3range=1:3361735-3361958_strand=+_plus100bpFlanks
chr1	3473973	3473996	MoaMotifs_MFs_iSegBC7_b37v3_v320i_dy_m1_rraGGGrGGAGAGAGAGAGGrrr_ACGGAGGAGAGAGAGAGAGGCGG_b73v3range=1:3361735-3361957_strand=+_plus100bpFlanks
chr1	3473973	3473997	MoaMotifs_MFs_iSegBC7_b37v3_v320i_dy_m16_rgrGrGrGAGrGAGAGAGAGAGrg_GACGGAGGAGAGAGAGAGAGGCGG_b73v3range=1:3361734-3361957_strand=+_plus100bpFlanks
chr1	3473973	3473997	MoaMotifs_MFs_iSegBC7_b37v3_v320i_dy_m36_rrAGArArAGArAGAGAGAGAGrg_GACGGAGGAGAGAGAGAGAGGCGG_b73v3range=1:3361734-3361957_strand=+_plus100bpFlanks
chr1	3473973	3473997	MoaMotifs_MFs_iSegBC7_b37v3_v320i_dy_m58_agwGrGAgrGAGAGAGAGAGrrrg_GACGGAGGAGAGAGAGAGAGGCGG_b73v3range=1:3361734-3361957_strand=+_plus100bpFlanks
chr1	3473973	3473997	MoaMotifs_MFs_iSegBC7_b37v3_v320i_dy_m73_agAGAGAGAGArAGArArAGAGrr_GACGGAGGAGAGAGAGAGAGGCGG_b73v3range=1:3361734-3361957_strand=+_plus100bpFlanks
chr1	3473980	3473995	MoaMotifs_MFs_iSegBC7_b37v3_v320i_om_m90_ggGAGGGGAGGGArr_CGGAGGAGAGAGAGA_b73v3range=1:3361736-3361950_strand=+_plus100bpFlanks
chr1	3473983	3473995	MoaMotifs_MFs_iSegBC7_b37v3_v320i_om_m26_yycTCTTCTCyy_CTCTCTCCTCCG_b73v3range=1:3361736-3361947_strand=-_plus100bpFlanks
chr1	3473984	3473996	MoaMotifs_MFs_iSegBC7_b37v3_v320i_om_m53_yytCTCCTCtcy_TCTCTCCTCCGT_b73v3range=1:3361735-3361946_strand=-_plus100bpFlanks
chr1	3474073	3474083	MoaMotifs_MFs_iSegBC7_b37v3_v320i_om_m119_ycCAACTCcm_CGCAACTCGC_b73v3range=1:3361648-3361857_strand=+_plus100bpFlanks
chr1	3479390	3479402	MoaMotifs_MFs_iSegBC7_b37v3_v320i_om_m93_ssATGCCATGss_GAATGCCATGCC_b73v3range=1:3356329-3356540_strand=-_plus100bpFlanks
chr1	3479396	3479406	MoaMotifs_MFs_iSegBC7_b37v3_v320i_om_m16_srGGGGCAgs_ACGGGGCATG_b73v3range=1:3356325-3356534_strand=+_plus100bpFlanks
chr1	3483805	3483815	MoaMotifs_MFs_iSegBC7_b37v3_v320i_om_m95_stACCAGAbv_AAACCAGAGA_b73v3range=1:3351916-3352125_strand=+_plus100bpFlanks
chr1	3483876	3483888	MoaMotifs_MFs_iSegBC7_b37v3_v320i_om_m128_rscTGGGCCrss_ATGTGGGCCATG_b73v3range=1:3351843-3352054_strand=-_plus100bpFlanks
chr1	3485664	3485675	MoaMotifs_MFs_iSegBC7_b37v3_v320i_om_m11_cscCGCCCCss_CATCGCCCCGC_b73v3range=1:3350056-3350266_strand=-_plus100bpFlanks
chr1	3485667	3485677	MoaMotifs_MFs_iSegBC7_b37v3_v320i_om_m120_ssCCCCGCss_CGCCCCGCCC_b73v3range=1:3350054-3350263_strand=-_plus100bpFlanks
chr1	3485766	3485778	MoaMotifs_MFs_iSegBC7_b37v3_v320i_dy_m35_csCACssCACvs_GACACAGCACAG_b73v3range=1:3349953-3350164_strand=+_plus100bpFlanks
chr1	3485922	3485932	MoaMotifs_MFs_iSegBC7_b37v3_v320i_dy_m63_gtGGTGGAsg_ACGGTGGACG_b73v3range=1:3349799-3350008_strand=-_plus100bpFlanks
chr1	3485926	3485942	MoaMotifs_MFs_iSegBC7_b37v3_v320i_om_m33_ssCTCGGCTCagCccs_GGCTCTGCTCCGTCCA_b73v3range=1:3349789-3350004_strand=+_plus100bpFlanks
chr1	3485931	3485943	MoaMotifs_MFs_iSegBC7_b37v3_v320i_om_m24_sbGCTCCGCTss_CGGCTCTGCTCC_b73v3range=1:3349788-3349999_strand=+_plus100bpFlanks
chr1	3485931	3485947	MoaMotifs_MFs_iSegBC7_b37v3_v320i_om_m136_ssGGCtGAGCCGaass_GGAGCAGAGCCGCAGA_b73v3range=1:3349784-3349999_strand=-_plus100bpFlanks
chr1	3522875	3522890	MoaMotifs_MFs_iSegBC7_b37v3_v320i_dy_m5_srGCAGCAGCAGgms_AGGCAGCAGCTGGAG_b73v3range=1:3431555-3431769_strand=-_plus100bpFlanks
chr1	3523301	3523313	MoaMotifs_MFs_iSegBC7_b37v3_v320i_dy_m45_stGCAsbGCAss_ATGCAGTGCAGT_b73v3range=1:3431981-3432192_strand=-_plus100bpFlanks
chr1	3523301	3523313	MoaMotifs_MFs_iSegBC7_b37v3_v320i_om_m14_srGCAGAGCAgv_ATGCAGTGCAGT_b73v3range=1:3431981-3432192_strand=-_plus100bpFlanks
chr1	3523302	3523314	MoaMotifs_MFs_iSegBC7_b37v3_v320i_dy_m45_stGCAsbGCAss_CTGCACTGCATG_b73v3range=1:3431982-3432193_strand=+_plus100bpFlanks
chr1	3523307	3523317	MoaMotifs_MFs_iSegBC7_b37v3_v320i_om_m134_mtGCATGCak_CTGCATGCGA_b73v3range=1:3431987-3432196_strand=+_plus100bpFlanks
chr1	3523307	3523317	MoaMotifs_MFs_iSegBC7_b37v3_v320i_om_m134_mtGCATGCak_TCGCATGCAG_b73v3range=1:3431987-3432196_strand=-_plus100bpFlanks
chr1	3523364	3523378	MoaMotifs_MFs_iSegBC7_b37v3_v320i_dy_m68_csCACvsscCACss_GGCACAGCCCACAG_b73v3range=1:3432044-3432257_strand=+_plus100bpFlanks
chr1	3523367	3523378	MoaMotifs_MFs_iSegBC7_b37v3_v320i_om_m116_kgaTGGGCTgs_CTGTGGGCTGT_b73v3range=1:3432047-3432257_strand=-_plus100bpFlanks
chr1	3523370	3523383	MoaMotifs_MFs_iSegBC7_b37v3_v320i_dy_m27_scCCAsscCCAss_GCCCACAGCCACG_b73v3range=1:3432050-3432262_strand=+_plus100bpFlanks
chr1	3523371	3523384	MoaMotifs_MFs_iSegBC7_b37v3_v320i_dy_m8_csCACvssCACvs_CCCACAGCCACGT_b73v3range=1:3432051-3432263_strand=+_plus100bpFlanks
chr1	3523379	3523389	MoaMotifs_MFs_iSegBC7_b37v3_v320i_om_m70_yaCGTACGtr_CACGTACGTA_b73v3range=1:3432059-3432268_strand=+_plus100bpFlanks
chr1	3523379	3523389	MoaMotifs_MFs_iSegBC7_b37v3_v320i_om_m70_yaCGTACGtr_TACGTACGTG_b73v3range=1:3432059-3432268_strand=-_plus100bpFlanks
chr1	3523668	3523682	MoaMotifs_MFs_iSegBC7_b37v3_v320i_dy_m68_csCACvsscCACss_ACCACCACACACCA_b73v3range=1:3432348-3432561_strand=-_plus100bpFlanks
chr1	3523670	3523680	MoaMotifs_MFs_iSegBC7_b37v3_v320i_om_m139_scCCACACvm_CACCACACAC_b73v3range=1:3432350-3432559_strand=-_plus100bpFlanks
chr1	3523670	3523682	MoaMotifs_MFs_iSegBC7_b37v3_v320i_dy_m35_csCACssCACvs_ACCACCACACAC_b73v3range=1:3432350-3432561_strand=-_plus100bpFlanks
chr1	3523672	3523682	MoaMotifs_MFs_iSegBC7_b37v3_v320i_om_m79_mcCACCACcm_ACCACCACAC_b73v3range=1:3432352-3432561_strand=-_plus100bpFlanks
chr1	3523674	3523684	MoaMotifs_MFs_iSegBC7_b37v3_v320i_dy_m30_ccACCACCas_AGACCACCAC_b73v3range=1:3432354-3432563_strand=-_plus100bpFlanks
chr1	3564391	3564405	MoaMotifs_MFs_iSegBC7_b37v3_v320i_om_m37_ssCGCACGGCaCss_GACGCGCGGCGCGG_b73v3range=1:3462171-3462384_strand=-_plus100bpFlanks
chr1	3564392	3564402	MoaMotifs_MFs_iSegBC7_b37v3_v320i_dy_m71_ssCGCCGCss_CGCGCCGCGC_b73v3range=1:3462172-3462381_strand=+_plus100bpFlanks
chr1	3564392	3564402	MoaMotifs_MFs_iSegBC7_b37v3_v320i_om_m23_ssCGCCGCss_CGCGCCGCGC_b73v3range=1:3462172-3462381_strand=+_plus100bpFlanks
chr1	3565674	3565684	MoaMotifs_MFs_iSegBC7_b37v3_v320i_om_m105_gsCCTGGCcs_GGCCTGGCCA_b73v3range=1:3463454-3463663_strand=-_plus100bpFlanks
chr1	3565684	3565694	MoaMotifs_MFs_iSegBC7_b37v3_v320i_om_m21_rrAAGGAArr_CGAAGGAAAT_b73v3range=1:3463464-3463673_strand=-_plus100bpFlanks
chr1	3635229	3635244	MoaMotifs_MFs_iSegBC7_b37v3_v320i_om_m104_rrGAAAArAAAAcar_ACGAAAGGAAAGCTA_b73v3range=1:3541205-3541419_strand=-_plus100bpFlanks
chr1	3635232	3635242	MoaMotifs_MFs_iSegBC7_b37v3_v320i_om_m21_rrAAGGAArr_GAAAGGAAAG_b73v3range=1:3541208-3541417_strand=-_plus100bpFlanks
chr1	3635241	3635251	MoaMotifs_MFs_iSegBC7_b37v3_v320i_om_m16_srGGGGCAgs_GAGGGGCACG_b73v3range=1:3541217-3541426_strand=-_plus100bpFlanks
chr1	3650536	3650549	MoaMotifs_MFs_iSegBC7_b37v3_v320i_dy_m46_vyACAsvyACAsv_AAACAACCACACA_b73v3range=1:3556516-3556728_strand=+_plus100bpFlanks
chr1	3650536	3650551	MoaMotifs_MFs_iSegBC7_b37v3_v320i_dy_m65_vyACAsrmvyACAsv_AAACAACCACACACG_b73v3range=1:3556516-3556730_strand=+_plus100bpFlanks
chr1	3650540	3650550	MoaMotifs_MFs_iSegBC7_b37v3_v320i_om_m139_scCCACACvm_AACCACACAC_b73v3range=1:3556520-3556729_strand=+_plus100bpFlanks
chr1	3652157	3652170	MoaMotifs_MFs_iSegBC7_b37v3_v320i_om_m133_ccTCGCCTCaCsy_CGTCGCCTCCCTC_b73v3range=1:3558137-3558349_strand=-_plus100bpFlanks
chr1	3652158	3652170	MoaMotifs_MFs_iSegBC7_b37v3_v320i_om_m12_ssTCGCCTCGys_CGTCGCCTCCCT_b73v3range=1:3558138-3558349_strand=-_plus100bpFlanks
chr1	3652220	3652231	MoaMotifs_MFs_iSegBC7_b37v3_v320i_om_m61_mtCTAATCTss_TACTCATCTAC_b73v3range=1:3558200-3558410_strand=-_plus100bpFlanks
chr1	3652237	3652248	MoaMotifs_MFs_iSegBC7_b37v3_v320i_om_m97_scAGCCCAasm_TAAGCCCAAGA_b73v3range=1:3558217-3558427_strand=-_plus100bpFlanks
chr1	3652306	3652317	MoaMotifs_MFs_iSegBC7_b37v3_v320i_om_m116_kgaTGGGCTgs_AGCTGGGCTAG_b73v3range=1:3558286-3558496_strand=+_plus100bpFlanks
chr1	3652306	3652317	MoaMotifs_MFs_iSegBC7_b37v3_v320i_om_m2_scAGCCCAgcm_CTAGCCCAGCT_b73v3range=1:3558286-3558496_strand=-_plus100bpFlanks
chr1	3652306	3652317	MoaMotifs_MFs_iSegBC7_b37v3_v320i_om_m97_scAGCCCAasm_CTAGCCCAGCT_b73v3range=1:3558286-3558496_strand=-_plus100bpFlanks
chr1	3687621	3687631	MoaMotifs_MFs_iSegBC7_b37v3_v320i_om_m55_rmCCAAACmv_ATCCAAACAC_b73v3range=1:3594696-3594905_strand=-_plus100bpFlanks
chr1	3731137	3731147	MoaMotifs_MFs_iSegBC7_b37v3_v320i_om_m105_gsCCTGGCcs_GACCTGGCAC_b73v3range=1:3662622-3662831_strand=-_plus100bpFlanks
chr1	3731786	3731796	MoaMotifs_MFs_iSegBC7_b37v3_v320i_om_m111_gsCAAGGCms_ACCAAGGCGG_b73v3range=1:3661973-3662182_strand=-_plus100bpFlanks
chr1	3732677	3732687	MoaMotifs_MFs_iSegBC7_b37v3_v320i_om_m91_sbACCCGAys_GTACCCGAGG_b73v3range=1:3661082-3661291_strand=-_plus100bpFlanks
chr1	3732698	3732710	MoaMotifs_MFs_iSegBC7_b37v3_v320i_om_m14_srGCAGAGCAgv_ACGCAGAGCAAT_b73v3range=1:3661059-3661270_strand=+_plus100bpFlanks
chr1	3732767	3732779	MoaMotifs_MFs_iSegBC7_b37v3_v320i_om_m53_yytCTCCTCtcy_TCCCTCCTCCTC_b73v3range=1:3660990-3661201_strand=-_plus100bpFlanks
chr1	3732768	3732792	MoaMotifs_MFs_iSegBC7_b37v3_v320i_dy_m15_grGGGGGGGAsGGGaGGaGGaGrr_CTGGAGGAGTCAGGAGGAGGAGGG_b73v3range=1:3660977-3661200_strand=+_plus100bpFlanks
chr1	3732791	3732803	MoaMotifs_MFs_iSegBC7_b37v3_v320i_om_m42_grCGAGACGAsr_TACGAGAGGAGC_b73v3range=1:3660966-3661177_strand=+_plus100bpFlanks
chr1	3762993	3763003	MoaMotifs_MFs_iSegBC7_b37v3_v320i_om_m68_ssCCCGGCcs_CGCCCGGCCG_b73v3range=1:3639164-3639373_strand=+_plus100bpFlanks
chr1	3762997	3763007	MoaMotifs_MFs_iSegBC7_b37v3_v320i_om_m68_ssCCCGGCcs_CGCCCGGCCG_b73v3range=1:3639168-3639377_strand=-_plus100bpFlanks
chr1	3769286	3769296	MoaMotifs_MFs_iSegBC7_b37v3_v320i_om_m58_kcTAGCTAgm_GCTAGCTACC_b73v3range=1:3645457-3645666_strand=-_plus100bpFlanks
chr1	3769286	3769296	MoaMotifs_MFs_iSegBC7_b37v3_v320i_om_m58_kcTAGCTAgm_GGTAGCTAGC_b73v3range=1:3645457-3645666_strand=+_plus100bpFlanks
chr1	3769287	3769299	MoaMotifs_MFs_iSegBC7_b37v3_v320i_dy_m31_syAGCTAGCTrs_ACAGCTAGCTAC_b73v3range=1:3645458-3645669_strand=-_plus100bpFlanks
chr1	3769287	3769299	MoaMotifs_MFs_iSegBC7_b37v3_v320i_dy_m31_syAGCTAGCTrs_GTAGCTAGCTGT_b73v3range=1:3645458-3645669_strand=+_plus100bpFlanks
chr1	3769288	3769298	MoaMotifs_MFs_iSegBC7_b37v3_v320i_om_m131_yaGCTAGCtr_CAGCTAGCTA_b73v3range=1:3645459-3645668_strand=-_plus100bpFlanks
chr1	3769288	3769298	MoaMotifs_MFs_iSegBC7_b37v3_v320i_om_m131_yaGCTAGCtr_TAGCTAGCTG_b73v3range=1:3645459-3645668_strand=+_plus100bpFlanks
chr1	3787511	3787521	MoaMotifs_MFs_iSegBC7_b37v3_v320i_dy_m71_ssCGCCGCss_CCCGCCGCAC_b73v3range=1:3692905-3693114_strand=+_plus100bpFlanks
chr1	3787511	3787521	MoaMotifs_MFs_iSegBC7_b37v3_v320i_om_m23_ssCGCCGCss_CCCGCCGCAC_b73v3range=1:3692905-3693114_strand=+_plus100bpFlanks
chr1	3787517	3787530	MoaMotifs_MFs_iSegBC7_b37v3_v320i_dy_m64_sbACGvsbACGgv_GCACGCGTACGTG_b73v3range=1:3692911-3693123_strand=+_plus100bpFlanks
chr1	3787520	3787530	MoaMotifs_MFs_iSegBC7_b37v3_v320i_om_m70_yaCGTACGtr_CACGTACGCG_b73v3range=1:3692914-3693123_strand=-_plus100bpFlanks
chr1	3787520	3787530	MoaMotifs_MFs_iSegBC7_b37v3_v320i_om_m70_yaCGTACGtr_CGCGTACGTG_b73v3range=1:3692914-3693123_strand=+_plus100bpFlanks
chr1	3789355	3789365	MoaMotifs_MFs_iSegBC7_b37v3_v320i_om_m102_scGGCGCCgs_GCGGCGCCCA_b73v3range=1:3694749-3694958_strand=-_plus100bpFlanks
chr1	3789355	3789365	MoaMotifs_MFs_iSegBC7_b37v3_v320i_om_m102_scGGCGCCgs_TGGGCGCCGC_b73v3range=1:3694749-3694958_strand=+_plus100bpFlanks
chr1	3789357	3789367	MoaMotifs_MFs_iSegBC7_b37v3_v320i_dy_m71_ssCGCCGCss_GGCGCCGCCC_b73v3range=1:3694751-3694960_strand=+_plus100bpFlanks
chr1	3789357	3789367	MoaMotifs_MFs_iSegBC7_b37v3_v320i_om_m23_ssCGCCGCss_GGCGCCGCCC_b73v3range=1:3694751-3694960_strand=+_plus100bpFlanks
chr1	3789359	3789370	MoaMotifs_MFs_iSegBC7_b37v3_v320i_om_m7_sccCGCCCGcs_CGCCGCCCGTC_b73v3range=1:3694753-3694963_strand=+_plus100bpFlanks
chr1	3789363	3789375	MoaMotifs_MFs_iSegBC7_b37v3_v320i_om_m42_grCGAGACGAsr_GACGAGACGGGC_b73v3range=1:3694757-3694968_strand=-_plus100bpFlanks
chr1	3789429	3789439	MoaMotifs_MFs_iSegBC7_b37v3_v320i_om_m75_vgCGAGCGvs_CTCGAGCGAG_b73v3range=1:3694823-3695032_strand=+_plus100bpFlanks
chr1	3789598	3789608	MoaMotifs_MFs_iSegBC7_b37v3_v320i_om_m102_scGGCGCCgs_ACGGCGCCCC_b73v3range=1:3694992-3695201_strand=+_plus100bpFlanks
chr1	3789598	3789608	MoaMotifs_MFs_iSegBC7_b37v3_v320i_om_m102_scGGCGCCgs_GGGGCGCCGT_b73v3range=1:3694992-3695201_strand=-_plus100bpFlanks
chr1	3789648	3789658	MoaMotifs_MFs_iSegBC7_b37v3_v320i_om_m3_ssCCCCACcc_GGCCCCACCG_b73v3range=1:3695042-3695251_strand=-_plus100bpFlanks
chr1	3789732	3789756	MoaMotifs_MFs_iSegBC7_b37v3_v320i_dy_m16_rgrGrGrGAGrGAGAGAGAGAGrg_GCGAAGCGAGTGAGAGAGCGGGTC_b73v3range=1:3695126-3695349_strand=-_plus100bpFlanks
chr1	3789733	3789757	MoaMotifs_MFs_iSegBC7_b37v3_v320i_dy_m12_grGrGrGAGAGrGAGAGAGArrrr_AGCGAAGCGAGTGAGAGAGCGGGT_b73v3range=1:3695127-3695350_strand=-_plus100bpFlanks
chr1	3789734	3789757	MoaMotifs_MFs_iSegBC7_b37v3_v320i_dy_m1_rraGGGrGGAGAGAGAGAGGrrr_AGCGAAGCGAGTGAGAGAGCGGG_b73v3range=1:3695128-3695350_strand=-_plus100bpFlanks
chr1	3789734	3789758	MoaMotifs_MFs_iSegBC7_b37v3_v320i_dy_m16_rgrGrGrGAGrGAGAGAGAGAGrg_AAGCGAAGCGAGTGAGAGAGCGGG_b73v3range=1:3695128-3695351_strand=-_plus100bpFlanks
chr1	3789734	3789758	MoaMotifs_MFs_iSegBC7_b37v3_v320i_dy_m58_agwGrGAgrGAGAGAGAGAGrrrg_AAGCGAAGCGAGTGAGAGAGCGGG_b73v3range=1:3695128-3695351_strand=-_plus100bpFlanks
chr1	3789735	3789759	MoaMotifs_MFs_iSegBC7_b37v3_v320i_dy_m21_rraGGGGAGGGAGaGrGGGAGagr_GAAGCGAAGCGAGTGAGAGAGCGG_b73v3range=1:3695129-3695352_strand=-_plus100bpFlanks
chr1	3789736	3789759	MoaMotifs_MFs_iSegBC7_b37v3_v320i_dy_m1_rraGGGrGGAGAGAGAGAGGrrr_GAAGCGAAGCGAGTGAGAGAGCG_b73v3range=1:3695130-3695352_strand=-_plus100bpFlanks
chr1	3789736	3789760	MoaMotifs_MFs_iSegBC7_b37v3_v320i_dy_m16_rgrGrGrGAGrGAGAGAGAGAGrg_AGAAGCGAAGCGAGTGAGAGAGCG_b73v3range=1:3695130-3695353_strand=-_plus100bpFlanks
chr1	3789736	3789760	MoaMotifs_MFs_iSegBC7_b37v3_v320i_dy_m36_rrAGArArAGArAGAGAGAGAGrg_AGAAGCGAAGCGAGTGAGAGAGCG_b73v3range=1:3695130-3695353_strand=-_plus100bpFlanks
chr1	3789745	3789755	MoaMotifs_MFs_iSegBC7_b37v3_v320i_om_m127_rrAAGCGAgv_CGAAGCGAGT_b73v3range=1:3695139-3695348_strand=-_plus100bpFlanks
chr1	3789747	3789758	MoaMotifs_MFs_iSegBC7_b37v3_v320i_om_m117_csGCTTCGCsb_TCGCTTCGCTT_b73v3range=1:3695141-3695351_strand=+_plus100bpFlanks
chr1	3789750	3789760	MoaMotifs_MFs_iSegBC7_b37v3_v320i_om_m127_rrAAGCGAgv_AGAAGCGAAG_b73v3range=1:3695144-3695353_strand=-_plus100bpFlanks
chr1	3790334	3790344	MoaMotifs_MFs_iSegBC7_b37v3_v320i_om_m121_mtACAACAmm_GAACAACAAC_b73v3range=1:3695728-3695937_strand=-_plus100bpFlanks
chr1	3790396	3790406	MoaMotifs_MFs_iSegBC7_b37v3_v320i_om_m39_bsCCTGCCys_CCCCTGCCGC_b73v3range=1:3695790-3695999_strand=+_plus100bpFlanks
chr1	3790396	3790411	MoaMotifs_MFs_iSegBC7_b37v3_v320i_dy_m5_srGCAGCAGCAGgms_ATGCAGCGGCAGGGG_b73v3range=1:3695790-3696004_strand=-_plus100bpFlanks
chr1	3790401	3790411	MoaMotifs_MFs_iSegBC7_b37v3_v320i_om_m129_ssCGCTGCys_GCCGCTGCAT_b73v3range=1:3695795-3696004_strand=+_plus100bpFlanks
chr1	3790405	3790415	MoaMotifs_MFs_iSegBC7_b37v3_v320i_om_m134_mtGCATGCak_CTGCATGCTC_b73v3range=1:3695799-3696008_strand=+_plus100bpFlanks
chr1	3790405	3790415	MoaMotifs_MFs_iSegBC7_b37v3_v320i_om_m134_mtGCATGCak_GAGCATGCAG_b73v3range=1:3695799-3696008_strand=-_plus100bpFlanks
chr1	3790485	3790497	MoaMotifs_MFs_iSegBC7_b37v3_v320i_om_m53_yytCTCCTCtcy_CTCCTCCTCCCC_b73v3range=1:3695879-3696090_strand=+_plus100bpFlanks
chr1	3790486	3790510	MoaMotifs_MFs_iSegBC7_b37v3_v320i_dy_m15_grGGGGGGGAsGGGaGGaGGaGrr_GGACTCGGGAGGCGGGGAGGAGGA_b73v3range=1:3695880-3696103_strand=-_plus100bpFlanks
chr1	3790491	3790501	MoaMotifs_MFs_iSegBC7_b37v3_v320i_om_m120_ssCCCCGCss_CTCCCCGCCT_b73v3range=1:3695885-3696094_strand=+_plus100bpFlanks
chr1	3798371	3798381	MoaMotifs_MFs_iSegBC7_b37v3_v320i_om_m88_vtAGTACAbr_ACAGTACACG_b73v3range=1:3703765-3703974_strand=-_plus100bpFlanks
chr1	3798371	3798382	MoaMotifs_MFs_iSegBC7_b37v3_v320i_om_m25_vvCAGGACAss_GACAGTACACG_b73v3range=1:3703765-3703975_strand=-_plus100bpFlanks
chr1	3833381	3833392	MoaMotifs_MFs_iSegBC7_b37v3_v320i_om_m124_ccCATCTCGyc_GGCATCTCGGC_b73v3range=1:3723867-3724077_strand=+_plus100bpFlanks
chr1	3836819	3836829	MoaMotifs_MFs_iSegBC7_b37v3_v320i_om_m39_bsCCTGCCys_TTCCTGCCTG_b73v3range=1:3727305-3727514_strand=-_plus100bpFlanks
chr1	3840583	3840607	MoaMotifs_MFs_iSegBC7_b37v3_v320i_dy_m55_scCCaCCaCCCCACCcCCCasCmc_CATCAACACCCCAGCCCACCGCGG_b73v3range=1:3731069-3731292_strand=+_plus100bpFlanks
chr1	3840584	3840604	MoaMotifs_MFs_iSegBC7_b37v3_v320i_dy_m25_cctCCCccCCCAGCCCAgcc_ATCAACACCCCAGCCCACCG_b73v3range=1:3731070-3731289_strand=+_plus100bpFlanks
chr1	3840584	3840605	MoaMotifs_MFs_iSegBC7_b37v3_v320i_dy_m22_cctCCCcCCCCAGCCCACgcc_ATCAACACCCCAGCCCACCGC_b73v3range=1:3731070-3731290_strand=+_plus100bpFlanks
chr1	3840591	3840601	MoaMotifs_MFs_iSegBC7_b37v3_v320i_om_m41_ssCCAGCCmv_CCCCAGCCCA_b73v3range=1:3731077-3731286_strand=+_plus100bpFlanks
chr1	3840591	3840603	MoaMotifs_MFs_iSegBC7_b37v3_v320i_om_m57_scCCAtCCCAcs_CCCCAGCCCACC_b73v3range=1:3731077-3731288_strand=+_plus100bpFlanks
chr1	3840593	3840604	MoaMotifs_MFs_iSegBC7_b37v3_v320i_om_m116_kgaTGGGCTgs_CGGTGGGCTGG_b73v3range=1:3731079-3731289_strand=-_plus100bpFlanks
chr1	3840593	3840604	MoaMotifs_MFs_iSegBC7_b37v3_v320i_om_m2_scAGCCCAgcm_CCAGCCCACCG_b73v3range=1:3731079-3731289_strand=+_plus100bpFlanks
chr1	3840593	3840604	MoaMotifs_MFs_iSegBC7_b37v3_v320i_om_m97_scAGCCCAasm_CCAGCCCACCG_b73v3range=1:3731079-3731289_strand=+_plus100bpFlanks
chr1	3841761	3841771	MoaMotifs_MFs_iSegBC7_b37v3_v320i_dy_m63_gtGGTGGAsg_GCGGTGGATG_b73v3range=1:3732247-3732456_strand=-_plus100bpFlanks
chr1	3842337	3842347	MoaMotifs_MFs_iSegBC7_b37v3_v320i_om_m100_ctACACTAsh_GCACACTACC_b73v3range=1:3732823-3733032_strand=+_plus100bpFlanks
chr1	3842338	3842351	MoaMotifs_MFs_iSegBC7_b37v3_v320i_dy_m8_csCACvssCACvs_CACACTACCACGT_b73v3range=1:3732824-3733036_strand=+_plus100bpFlanks
chr1	3842432	3842442	MoaMotifs_MFs_iSegBC7_b37v3_v320i_om_m39_bsCCTGCCys_TGCCTGCCTG_b73v3range=1:3732918-3733127_strand=+_plus100bpFlanks
chr1	3845582	3845593	MoaMotifs_MFs_iSegBC7_b37v3_v320i_om_m137_scGGTCCAGsb_GAGGTCCAGCG_b73v3range=1:3736068-3736278_strand=+_plus100bpFlanks
chr1	3845585	3845598	MoaMotifs_MFs_iSegBC7_b37v3_v320i_dy_m27_scCCAsscCCAss_GTCCAGCGCCAGC_b73v3range=1:3736071-3736283_strand=+_plus100bpFlanks
chr1	3903741	3903751	MoaMotifs_MFs_iSegBC7_b37v3_v320i_om_m112_syCCACTCcc_TTCCACTCCA_b73v3range=1:3823953-3824162_strand=+_plus100bpFlanks
chr1	3903828	3903839	MoaMotifs_MFs_iSegBC7_b37v3_v320i_om_m116_kgaTGGGCTgs_TGATGGGCTGA_b73v3range=1:3824040-3824250_strand=+_plus100bpFlanks
chr1	3903828	3903839	MoaMotifs_MFs_iSegBC7_b37v3_v320i_om_m2_scAGCCCAgcm_TCAGCCCATCA_b73v3range=1:3824040-3824250_strand=-_plus100bpFlanks
chr1	3903828	3903839	MoaMotifs_MFs_iSegBC7_b37v3_v320i_om_m97_scAGCCCAasm_TCAGCCCATCA_b73v3range=1:3824040-3824250_strand=-_plus100bpFlanks
chr1	3903836	3903847	MoaMotifs_MFs_iSegBC7_b37v3_v320i_dy_m34_waAATTTATtt_TGAAATTATAT_b73v3range=1:3824048-3824258_strand=+_plus100bpFlanks
chr1	3903906	3903921	MoaMotifs_MFs_iSegBC7_b37v3_v320i_dy_m5_srGCAGCAGCAGgms_ATGCCGCAGCAGCAG_b73v3range=1:3824118-3824332_strand=+_plus100bpFlanks
chr1	3903909	3903924	MoaMotifs_MFs_iSegBC7_b37v3_v320i_dy_m5_srGCAGCAGCAGgms_CCGCAGCAGCAGTGA_b73v3range=1:3824121-3824335_strand=+_plus100bpFlanks
chr1	3903988	3903998	MoaMotifs_MFs_iSegBC7_b37v3_v320i_dy_m71_ssCGCCGCss_CGCGCCGCGA_b73v3range=1:3824200-3824409_strand=+_plus100bpFlanks
chr1	3903988	3903998	MoaMotifs_MFs_iSegBC7_b37v3_v320i_om_m23_ssCGCCGCss_CGCGCCGCGA_b73v3range=1:3824200-3824409_strand=+_plus100bpFlanks
chr1	3904000	3904010	MoaMotifs_MFs_iSegBC7_b37v3_v320i_om_m102_scGGCGCCgs_TAGGCGCCTA_b73v3range=1:3824212-3824421_strand=+_plus100bpFlanks
chr1	3904000	3904010	MoaMotifs_MFs_iSegBC7_b37v3_v320i_om_m102_scGGCGCCgs_TAGGCGCCTA_b73v3range=1:3824212-3824421_strand=-_plus100bpFlanks
chr1	3949510	3949520	MoaMotifs_MFs_iSegBC7_b37v3_v320i_om_m28_scAGCGCAss_GCAGCGCAGG_b73v3range=1:3870102-3870311_strand=-_plus100bpFlanks
chr1	3951247	3951257	MoaMotifs_MFs_iSegBC7_b37v3_v320i_om_m39_bsCCTGCCys_CGCCTGCCTA_b73v3range=1:3871840-3872049_strand=-_plus100bpFlanks
chr1	3951265	3951278	MoaMotifs_MFs_iSegBC7_b37v3_v320i_dy_m46_vyACAsvyACAsv_CCACACAAACAGG_b73v3range=1:3871858-3872070_strand=+_plus100bpFlanks
chr1	3951277	3951292	MoaMotifs_MFs_iSegBC7_b37v3_v320i_dy_m40_ssCCAsssscCCAss_GCCCATGGTCCCATC_b73v3range=1:3871870-3872084_strand=+_plus100bpFlanks
chr1	3951282	3951292	MoaMotifs_MFs_iSegBC7_b37v3_v320i_om_m69_sgGTCCCAcc_TGGTCCCATC_b73v3range=1:3871875-3872084_strand=+_plus100bpFlanks
chr1	3951330	3951340	MoaMotifs_MFs_iSegBC7_b37v3_v320i_om_m114_ctAGATCArm_CCAGATCATC_b73v3range=1:3871923-3872132_strand=+_plus100bpFlanks
chr1	3951404	3951417	MoaMotifs_MFs_iSegBC7_b37v3_v320i_dy_m27_scCCAsscCCAss_GGCCAGCACCAGC_b73v3range=1:3871997-3872209_strand=+_plus100bpFlanks
chr1	3951407	3951422	MoaMotifs_MFs_iSegBC7_b37v3_v320i_dy_m5_srGCAGCAGCAGgms_CAGCACCAGCAGCGA_b73v3range=1:3872000-3872214_strand=+_plus100bpFlanks
chr1	3951413	3951423	MoaMotifs_MFs_iSegBC7_b37v3_v320i_om_m129_ssCGCTGCys_GTCGCTGCTG_b73v3range=1:3872006-3872215_strand=-_plus100bpFlanks
chr1	3959702	3959714	MoaMotifs_MFs_iSegBC7_b37v3_v320i_om_m49_rvCAGAACAGvv_AGCAGAACACAC_b73v3range=1:3880295-3880506_strand=-_plus100bpFlanks
chr1	3959712	3959724	MoaMotifs_MFs_iSegBC7_b37v3_v320i_om_m24_sbGCTCCGCTss_CTGCTCCGCCTC_b73v3range=1:3880305-3880516_strand=+_plus100bpFlanks
chr1	3959812	3959822	MoaMotifs_MFs_iSegBC7_b37v3_v320i_om_m95_stACCAGAbv_ACACCAGACA_b73v3range=1:3880405-3880614_strand=-_plus100bpFlanks
chr1	3959840	3959851	MoaMotifs_MFs_iSegBC7_b37v3_v320i_om_m45_rsATGTCATsb_GTATGTCATTT_b73v3range=1:3880433-3880643_strand=-_plus100bpFlanks
chr1	3959913	3959923	MoaMotifs_MFs_iSegBC7_b37v3_v320i_om_m98_bmCGTGTCss_CCCGTGTCGG_b73v3range=1:3880506-3880715_strand=-_plus100bpFlanks
chr1	3959917	3959928	MoaMotifs_MFs_iSegBC7_b37v3_v320i_om_m7_sccCGCCCGcs_CACCGCCCGTG_b73v3range=1:3880510-3880720_strand=-_plus100bpFlanks
chr1	3959922	3959932	MoaMotifs_MFs_iSegBC7_b37v3_v320i_dy_m63_gtGGTGGAsg_GCGGTGGAGG_b73v3range=1:3880515-3880724_strand=+_plus100bpFlanks
chr1	3962398	3962409	MoaMotifs_MFs_iSegBC7_b37v3_v320i_om_m2_scAGCCCAgcm_CTAGCCCAGGG_b73v3range=1:3882991-3883201_strand=-_plus100bpFlanks
chr1	3962398	3962409	MoaMotifs_MFs_iSegBC7_b37v3_v320i_om_m97_scAGCCCAasm_CTAGCCCAGGG_b73v3range=1:3882991-3883201_strand=-_plus100bpFlanks
chr1	3962462	3962472	MoaMotifs_MFs_iSegBC7_b37v3_v320i_om_m105_gsCCTGGCcs_GGCCTGGCTG_b73v3range=1:3883055-3883264_strand=+_plus100bpFlanks
chr1	3962468	3962478	MoaMotifs_MFs_iSegBC7_b37v3_v320i_om_m16_srGGGGCAgs_TGGGGGCAGC_b73v3range=1:3883061-3883270_strand=-_plus100bpFlanks
chr1	3962471	3962481	MoaMotifs_MFs_iSegBC7_b37v3_v320i_om_m3_ssCCCCACcc_GCCCCCACGG_b73v3range=1:3883064-3883273_strand=+_plus100bpFlanks
chr1	3962473	3962488	MoaMotifs_MFs_iSegBC7_b37v3_v320i_dy_m40_ssCCAsssscCCAss_CCCCACGGCTCCACC_b73v3range=1:3883066-3883280_strand=+_plus100bpFlanks
chr1	3962476	3962500	MoaMotifs_MFs_iSegBC7_b37v3_v320i_dy_m15_grGGGGGGGAsGGGaGGaGGaGrr_GAGAGCGGGAGTGGTGGAGCCGTG_b73v3range=1:3883069-3883292_strand=-_plus100bpFlanks
chr1	3962478	3962489	MoaMotifs_MFs_iSegBC7_b37v3_v320i_om_m122_ccgCTCCACss_CGGCTCCACCA_b73v3range=1:3883071-3883281_strand=+_plus100bpFlanks
chr1	3962478	3962502	MoaMotifs_MFs_iSegBC7_b37v3_v320i_dy_m21_rraGGGGAGGGAGaGrGGGAGagr_GAGAGAGCGGGAGTGGTGGAGCCG_b73v3range=1:3883071-3883294_strand=-_plus100bpFlanks
chr1	3962480	3962490	MoaMotifs_MFs_iSegBC7_b37v3_v320i_dy_m63_gtGGTGGAsg_GTGGTGGAGC_b73v3range=1:3883073-3883282_strand=-_plus100bpFlanks
chr1	3962482	3962492	MoaMotifs_MFs_iSegBC7_b37v3_v320i_om_m79_mcCACCACcm_TCCACCACTC_b73v3range=1:3883075-3883284_strand=+_plus100bpFlanks
chr1	3962484	3962494	MoaMotifs_MFs_iSegBC7_b37v3_v320i_om_m112_syCCACTCcc_CACCACTCCC_b73v3range=1:3883077-3883286_strand=+_plus100bpFlanks
chr1	3962576	3962586	MoaMotifs_MFs_iSegBC7_b37v3_v320i_om_m59_ymCTTGTCyy_TTCTTGTCTC_b73v3range=1:3883169-3883378_strand=-_plus100bpFlanks
chr1	3962584	3962594	MoaMotifs_MFs_iSegBC7_b37v3_v320i_om_m119_ycCAACTCcm_AACAACTCCA_b73v3range=1:3883177-3883386_strand=+_plus100bpFlanks
chr1	3963531	3963541	MoaMotifs_MFs_iSegBC7_b37v3_v320i_om_m139_scCCACACvm_CACCACACCA_b73v3range=1:3884124-3884333_strand=-_plus100bpFlanks
chr1	3963531	3963543	MoaMotifs_MFs_iSegBC7_b37v3_v320i_dy_m35_csCACssCACvs_AGCACCACACCA_b73v3range=1:3884124-3884335_strand=-_plus100bpFlanks
chr1	3963533	3963543	MoaMotifs_MFs_iSegBC7_b37v3_v320i_om_m79_mcCACCACcm_AGCACCACAC_b73v3range=1:3884126-3884335_strand=-_plus100bpFlanks
chr1	3963533	3963557	MoaMotifs_MFs_iSegBC7_b37v3_v320i_dy_m7_ssCCgGCCCAGCCCAcCCCccCcc_CCGATGCCCAGCCCAGCACCACAC_b73v3range=1:3884126-3884349_strand=-_plus100bpFlanks
chr1	3963534	3963547	MoaMotifs_MFs_iSegBC7_b37v3_v320i_dy_m27_scCCAsscCCAss_GCCCAGCACCACA_b73v3range=1:3884127-3884339_strand=-_plus100bpFlanks
chr1	3963535	3963559	MoaMotifs_MFs_iSegBC7_b37v3_v320i_dy_m3_cmtCCCccCCCAGCCCAaCCgCmc_GTCCGATGCCCAGCCCAGCACCAC_b73v3range=1:3884128-3884351_strand=-_plus100bpFlanks
chr1	3963538	3963550	MoaMotifs_MFs_iSegBC7_b37v3_v320i_om_m60_skGCTGTGCTgs_GTGCTGGGCTGG_b73v3range=1:3884131-3884342_strand=+_plus100bpFlanks
chr1	3963538	3963562	MoaMotifs_MFs_iSegBC7_b37v3_v320i_dy_m53_mgcCcCCasGGCCCAGCCCAtCms_ACGGTCCGATGCCCAGCCCAGCAC_b73v3range=1:3884131-3884354_strand=-_plus100bpFlanks
chr1	3963539	3963550	MoaMotifs_MFs_iSegBC7_b37v3_v320i_om_m116_kgaTGGGCTgs_TGCTGGGCTGG_b73v3range=1:3884132-3884342_strand=+_plus100bpFlanks
chr1	3963539	3963550	MoaMotifs_MFs_iSegBC7_b37v3_v320i_om_m2_scAGCCCAgcm_CCAGCCCAGCA_b73v3range=1:3884132-3884342_strand=-_plus100bpFlanks
chr1	3963539	3963550	MoaMotifs_MFs_iSegBC7_b37v3_v320i_om_m97_scAGCCCAasm_CCAGCCCAGCA_b73v3range=1:3884132-3884342_strand=-_plus100bpFlanks
chr1	3963539	3963552	MoaMotifs_MFs_iSegBC7_b37v3_v320i_om_m22_syCCAGTCCAssc_GCCCAGCCCAGCA_b73v3range=1:3884132-3884344_strand=-_plus100bpFlanks
chr1	3963540	3963552	MoaMotifs_MFs_iSegBC7_b37v3_v320i_om_m57_scCCAtCCCAcs_GCCCAGCCCAGC_b73v3range=1:3884133-3884344_strand=-_plus100bpFlanks
chr1	3963542	3963552	MoaMotifs_MFs_iSegBC7_b37v3_v320i_om_m41_ssCCAGCCmv_GCCCAGCCCA_b73v3range=1:3884135-3884344_strand=-_plus100bpFlanks
chr1	3963691	3963701	MoaMotifs_MFs_iSegBC7_b37v3_v320i_om_m106_wwAATgAAwa_CTAATAAATT_b73v3range=1:3884284-3884493_strand=+_plus100bpFlanks
chr1	3963692	3963703	MoaMotifs_MFs_iSegBC7_b37v3_v320i_dy_m34_waAATTTATtt_TGAATTTATTA_b73v3range=1:3884285-3884495_strand=-_plus100bpFlanks
chr1	3963695	3963706	MoaMotifs_MFs_iSegBC7_b37v3_v320i_dy_m34_waAATTTATtt_TAAATTCATTT_b73v3range=1:3884288-3884498_strand=+_plus100bpFlanks
chr1	3963697	3963707	MoaMotifs_MFs_iSegBC7_b37v3_v320i_om_m106_wwAATgAAwa_AAAATGAATT_b73v3range=1:3884290-3884499_strand=-_plus100bpFlanks
chr1	3975354	3975365	MoaMotifs_MFs_iSegBC7_b37v3_v320i_om_m7_sccCGCCCGcs_GGCCGCCCGTT_b73v3range=1:3895947-3896157_strand=-_plus100bpFlanks
chr1	3975358	3975370	MoaMotifs_MFs_iSegBC7_b37v3_v320i_om_m128_rscTGGGCCrss_ACGTGGGCCGCC_b73v3range=1:3895951-3896162_strand=-_plus100bpFlanks
chr1	3975358	3975370	MoaMotifs_MFs_iSegBC7_b37v3_v320i_om_m140_cymGGCCCAgsy_GGCGGCCCACGT_b73v3range=1:3895951-3896162_strand=+_plus100bpFlanks
chr1	3975358	3975370	MoaMotifs_MFs_iSegBC7_b37v3_v320i_om_m4_scCGGCCCAgsy_GGCGGCCCACGT_b73v3range=1:3895951-3896162_strand=+_plus100bpFlanks
chr1	4078881	4078893	MoaMotifs_MFs_iSegBC7_b37v3_v320i_dy_m18_aaCAAAAAAGra_TTCAAAAAAGCG_b73v3range=1:4011784-4011995_strand=+_plus100bpFlanks
chr1	4087259	4087269	MoaMotifs_MFs_iSegBC7_b37v3_v320i_om_m109_wkATCTAaym_GGATCTAAAA_b73v3range=1:4031615-4031824_strand=+_plus100bpFlanks
chr1	4087263	4087274	MoaMotifs_MFs_iSegBC7_b37v3_v320i_om_m17_twTATTTTAtw_AGTATTTTTAG_b73v3range=1:4031619-4031829_strand=-_plus100bpFlanks
chr1	4087263	4087276	MoaMotifs_MFs_iSegBC7_b37v3_v320i_dy_m26_wwATTATTTTgww_TCAGTATTTTTAG_b73v3range=1:4031619-4031831_strand=-_plus100bpFlanks
chr1	4089562	4089578	MoaMotifs_MFs_iSegBC7_b37v3_v320i_om_m136_ssGGCtGAGCCGaass_CTGACTGGGCCGAGCC_b73v3range=1:4033918-4034133_strand=+_plus100bpFlanks
chr1	4089562	4089578	MoaMotifs_MFs_iSegBC7_b37v3_v320i_om_m33_ssCTCGGCTCagCccs_GGCTCGGCCCAGTCAG_b73v3range=1:4033918-4034133_strand=-_plus100bpFlanks
chr1	4089564	4089576	MoaMotifs_MFs_iSegBC7_b37v3_v320i_om_m128_rscTGGGCCrss_GACTGGGCCGAG_b73v3range=1:4033920-4034131_strand=+_plus100bpFlanks
chr1	4089564	4089576	MoaMotifs_MFs_iSegBC7_b37v3_v320i_om_m140_cymGGCCCAgsy_CTCGGCCCAGTC_b73v3range=1:4033920-4034131_strand=-_plus100bpFlanks
chr1	4089564	4089576	MoaMotifs_MFs_iSegBC7_b37v3_v320i_om_m4_scCGGCCCAgsy_CTCGGCCCAGTC_b73v3range=1:4033920-4034131_strand=-_plus100bpFlanks
chr1	4089581	4089592	MoaMotifs_MFs_iSegBC7_b37v3_v320i_om_m2_scAGCCCAgcm_CAAGCCCAGTC_b73v3range=1:4033937-4034147_strand=-_plus100bpFlanks
chr1	4089582	4089595	MoaMotifs_MFs_iSegBC7_b37v3_v320i_dy_m27_scCCAsscCCAss_GCCCAAGCCCAGT_b73v3range=1:4033938-4034150_strand=-_plus100bpFlanks
chr1	4095198	4095209	MoaMotifs_MFs_iSegBC7_b37v3_v320i_om_m11_cscCGCCCCss_CGTCGCCCCGC_b73v3range=1:4039554-4039764_strand=+_plus100bpFlanks
chr1	4095201	4095211	MoaMotifs_MFs_iSegBC7_b37v3_v320i_om_m120_ssCCCCGCss_CGCCCCGCGG_b73v3range=1:4039557-4039766_strand=+_plus100bpFlanks
chr1	4095274	4095286	MoaMotifs_MFs_iSegBC7_b37v3_v320i_dy_m45_stGCAsbGCAss_TTGCAAAGCACG_b73v3range=1:4039630-4039841_strand=-_plus100bpFlanks
chr1	4095278	4095288	MoaMotifs_MFs_iSegBC7_b37v3_v320i_om_m30_ykTTGCAAmr_CTTTGCAAAC_b73v3range=1:4039634-4039843_strand=+_plus100bpFlanks
chr1	4095278	4095288	MoaMotifs_MFs_iSegBC7_b37v3_v320i_om_m30_ykTTGCAAmr_GTTTGCAAAG_b73v3range=1:4039634-4039843_strand=-_plus100bpFlanks
chr1	4101292	4101307	MoaMotifs_MFs_iSegBC7_b37v3_v320i_dy_m5_srGCAGCAGCAGgms_GCGCAGCAGCAAGTT_b73v3range=1:4045648-4045862_strand=-_plus100bpFlanks
chr1	4101758	4101774	MoaMotifs_MFs_iSegBC7_b37v3_v320i_dy_m9_srtgCATGCATGCAys_CATGCATCCATGCCAG_b73v3range=1:4046114-4046329_strand=-_plus100bpFlanks
chr1	4101758	4101774	MoaMotifs_MFs_iSegBC7_b37v3_v320i_dy_m9_srtgCATGCATGCAys_CTGGCATGGATGCATG_b73v3range=1:4046114-4046329_strand=+_plus100bpFlanks
chr1	4101762	4101778	MoaMotifs_MFs_iSegBC7_b37v3_v320i_dy_m9_srtgCATGCATGCAys_TGACCATGCATCCATG_b73v3range=1:4046118-4046333_strand=-_plus100bpFlanks
chr1	4101765	4101775	MoaMotifs_MFs_iSegBC7_b37v3_v320i_om_m27_gcATGCATgc_CCATGCATCC_b73v3range=1:4046121-4046330_strand=-_plus100bpFlanks
chr1	4101765	4101775	MoaMotifs_MFs_iSegBC7_b37v3_v320i_om_m27_gcATGCATgc_GGATGCATGG_b73v3range=1:4046121-4046330_strand=+_plus100bpFlanks
chr1	4101932	4101942	MoaMotifs_MFs_iSegBC7_b37v3_v320i_om_m91_sbACCCGAys_AAACCCGATC_b73v3range=1:4046288-4046497_strand=-_plus100bpFlanks
chr1	4101936	4101946	MoaMotifs_MFs_iSegBC7_b37v3_v320i_om_m55_rmCCAAACmv_CCCCAAACCC_b73v3range=1:4046292-4046501_strand=-_plus100bpFlanks
chr1	4102163	4102175	MoaMotifs_MFs_iSegBC7_b37v3_v320i_dy_m35_csCACssCACvs_GACACGACACGA_b73v3range=1:4046519-4046730_strand=+_plus100bpFlanks
chr1	4102165	4102177	MoaMotifs_MFs_iSegBC7_b37v3_v320i_om_m42_grCGAGACGAsr_CACGACACGAGC_b73v3range=1:4046521-4046732_strand=+_plus100bpFlanks
chr1	4102166	4102176	MoaMotifs_MFs_iSegBC7_b37v3_v320i_om_m98_bmCGTGTCss_CTCGTGTCGT_b73v3range=1:4046522-4046731_strand=-_plus100bpFlanks
chr1	4104615	4104639	MoaMotifs_MFs_iSegBC7_b37v3_v320i_dy_m42_rgcGGrGTGGGstGGGGGGGGagg_GGCAGTGTGCGCCGGGTGGGGGGA_b73v3range=1:4048971-4049194_strand=+_plus100bpFlanks
chr1	4104628	4104638	MoaMotifs_MFs_iSegBC7_b37v3_v320i_om_m3_ssCCCCACcc_CCCCCCACCC_b73v3range=1:4048984-4049193_strand=-_plus100bpFlanks
chr1	4105154	4105164	MoaMotifs_MFs_iSegBC7_b37v3_v320i_om_m70_yaCGTACGtr_AGCGTACGCA_b73v3range=1:4049510-4049719_strand=+_plus100bpFlanks
chr1	4105154	4105164	MoaMotifs_MFs_iSegBC7_b37v3_v320i_om_m70_yaCGTACGtr_TGCGTACGCT_b73v3range=1:4049510-4049719_strand=-_plus100bpFlanks
chr1	4105682	4105692	MoaMotifs_MFs_iSegBC7_b37v3_v320i_om_m129_ssCGCTGCys_AGCGCTGCCG_b73v3range=1:4050038-4050247_strand=-_plus100bpFlanks
chr1	4105864	4105878	MoaMotifs_MFs_iSegBC7_b37v3_v320i_om_m52_yyTCTTTTCTTTyy_GTGCTTTTCTTTTT_b73v3range=1:4050220-4050433_strand=+_plus100bpFlanks
chr1	4105865	4105879	MoaMotifs_MFs_iSegBC7_b37v3_v320i_dy_m44_arAwAAAAAAAgra_AAAAAAGAAAAGCA_b73v3range=1:4050221-4050434_strand=-_plus100bpFlanks
chr1	4105865	4105880	MoaMotifs_MFs_iSegBC7_b37v3_v320i_dy_m50_aamAAAAAAAAArra_CAAAAAAGAAAAGCA_b73v3range=1:4050221-4050435_strand=-_plus100bpFlanks
chr1	4105865	4105880	MoaMotifs_MFs_iSegBC7_b37v3_v320i_om_m104_rrGAAAArAAAAcar_CAAAAAAGAAAAGCA_b73v3range=1:4050221-4050435_strand=-_plus100bpFlanks
chr1	4105865	4105882	MoaMotifs_MFs_iSegBC7_b37v3_v320i_om_m74_aaAAmAAAArAAAAgrr_AACAAAAAAGAAAAGCA_b73v3range=1:4050221-4050437_strand=-_plus100bpFlanks
chr1	4105865	4105883	MoaMotifs_MFs_iSegBC7_b37v3_v320i_dy_m13_ttcTTTTTTwTTTTwTtt_TGCTTTTCTTTTTTGTTT_b73v3range=1:4050221-4050438_strand=+_plus100bpFlanks
chr1	4105866	4105881	MoaMotifs_MFs_iSegBC7_b37v3_v320i_dy_m50_aamAAAAAAAAArra_ACAAAAAAGAAAAGC_b73v3range=1:4050222-4050436_strand=-_plus100bpFlanks
chr1	4105866	4105883	MoaMotifs_MFs_iSegBC7_b37v3_v320i_om_m74_aaAAmAAAArAAAAgrr_AAACAAAAAAGAAAAGC_b73v3range=1:4050222-4050438_strand=-_plus100bpFlanks
chr1	4105867	4105882	MoaMotifs_MFs_iSegBC7_b37v3_v320i_dy_m50_aamAAAAAAAAArra_AACAAAAAAGAAAAG_b73v3range=1:4050223-4050437_strand=-_plus100bpFlanks
chr1	4105868	4105883	MoaMotifs_MFs_iSegBC7_b37v3_v320i_dy_m50_aamAAAAAAAAArra_AAACAAAAAAGAAAA_b73v3range=1:4050224-4050438_strand=-_plus100bpFlanks
chr1	4105869	4105883	MoaMotifs_MFs_iSegBC7_b37v3_v320i_dy_m44_arAwAAAAAAAgra_AAACAAAAAAGAAA_b73v3range=1:4050225-4050438_strand=-_plus100bpFlanks
chr1	4105869	4105883	MoaMotifs_MFs_iSegBC7_b37v3_v320i_om_m52_yyTCTTTTCTTTyy_TTTCTTTTTTGTTT_b73v3range=1:4050225-4050438_strand=+_plus100bpFlanks
chr1	4105870	4105882	MoaMotifs_MFs_iSegBC7_b37v3_v320i_dy_m18_aaCAAAAAAGra_AACAAAAAAGAA_b73v3range=1:4050226-4050437_strand=-_plus100bpFlanks
chr1	4109782	4109792	MoaMotifs_MFs_iSegBC7_b37v3_v320i_om_m75_vgCGAGCGvs_GACGAGCGAT_b73v3range=1:4054138-4054347_strand=+_plus100bpFlanks
chr1	4109799	4109810	MoaMotifs_MFs_iSegBC7_b37v3_v320i_om_m122_ccgCTCCACss_CATCTCCACGC_b73v3range=1:4054155-4054365_strand=+_plus100bpFlanks
chr1	4110062	4110072	MoaMotifs_MFs_iSegBC7_b37v3_v320i_om_m21_rrAAGGAArr_GGAAGGAAGA_b73v3range=1:4054418-4054627_strand=+_plus100bpFlanks
chr1	4118921	4118934	MoaMotifs_MFs_iSegBC7_b37v3_v320i_dy_m27_scCCAsscCCAss_AGCCACCACCAGC_b73v3range=1:4063275-4063487_strand=-_plus100bpFlanks
chr1	4118922	4118932	MoaMotifs_MFs_iSegBC7_b37v3_v320i_dy_m30_ccACCACCas_CCACCACCAG_b73v3range=1:4063276-4063485_strand=-_plus100bpFlanks
chr1	4118923	4118933	MoaMotifs_MFs_iSegBC7_b37v3_v320i_om_m79_mcCACCACcm_GCCACCACCA_b73v3range=1:4063277-4063486_strand=-_plus100bpFlanks
chr1	4118939	4118949	MoaMotifs_MFs_iSegBC7_b37v3_v320i_om_m58_kcTAGCTAgm_CGTAGCTACA_b73v3range=1:4063293-4063502_strand=-_plus100bpFlanks
chr1	4118939	4118949	MoaMotifs_MFs_iSegBC7_b37v3_v320i_om_m58_kcTAGCTAgm_TGTAGCTACG_b73v3range=1:4063293-4063502_strand=+_plus100bpFlanks
chr1	4118981	4118991	MoaMotifs_MFs_iSegBC7_b37v3_v320i_om_m112_syCCACTCcc_AACCACTCCT_b73v3range=1:4063335-4063544_strand=-_plus100bpFlanks
chr1	4118983	4118997	MoaMotifs_MFs_iSegBC7_b37v3_v320i_dy_m68_csCACvsscCACss_ACCACGAACCACTC_b73v3range=1:4063337-4063550_strand=-_plus100bpFlanks
chr1	4118994	4119006	MoaMotifs_MFs_iSegBC7_b37v3_v320i_om_m128_rscTGGGCCrss_GGTTGGGCCGGA_b73v3range=1:4063348-4063559_strand=+_plus100bpFlanks
chr1	4118994	4119006	MoaMotifs_MFs_iSegBC7_b37v3_v320i_om_m140_cymGGCCCAgsy_TCCGGCCCAACC_b73v3range=1:4063348-4063559_strand=-_plus100bpFlanks
chr1	4118994	4119006	MoaMotifs_MFs_iSegBC7_b37v3_v320i_om_m4_scCGGCCCAgsy_TCCGGCCCAACC_b73v3range=1:4063348-4063559_strand=-_plus100bpFlanks
chr1	4173322	4173333	MoaMotifs_MFs_iSegBC7_b37v3_v320i_om_m67_ssTCGGTTCss_CCTCGGTTCCA_b73v3range=1:4112525-4112735_strand=+_plus100bpFlanks
chr1	4173335	4173345	MoaMotifs_MFs_iSegBC7_b37v3_v320i_om_m75_vgCGAGCGvs_GTCGAGCGGT_b73v3range=1:4112538-4112747_strand=-_plus100bpFlanks
chr1	4173337	4173353	MoaMotifs_MFs_iSegBC7_b37v3_v320i_om_m33_ssCTCGGCTCagCccs_CGCTCGACTCGGCTTC_b73v3range=1:4112540-4112755_strand=+_plus100bpFlanks
chr1	4173340	4173350	MoaMotifs_MFs_iSegBC7_b37v3_v320i_om_m123_smCGAGTCsr_GCCGAGTCGA_b73v3range=1:4112543-4112752_strand=-_plus100bpFlanks
chr1	4173782	4173792	MoaMotifs_MFs_iSegBC7_b37v3_v320i_om_m79_mcCACCACcm_CCCACCACTG_b73v3range=1:4112985-4113194_strand=-_plus100bpFlanks
chr1	4173785	4173797	MoaMotifs_MFs_iSegBC7_b37v3_v320i_om_m128_rscTGGGCCrss_TGGTGGGCCGTG_b73v3range=1:4112988-4113199_strand=+_plus100bpFlanks
chr1	4173785	4173797	MoaMotifs_MFs_iSegBC7_b37v3_v320i_om_m140_cymGGCCCAgsy_CACGGCCCACCA_b73v3range=1:4112988-4113199_strand=-_plus100bpFlanks
chr1	4173785	4173797	MoaMotifs_MFs_iSegBC7_b37v3_v320i_om_m4_scCGGCCCAgsy_CACGGCCCACCA_b73v3range=1:4112988-4113199_strand=-_plus100bpFlanks
chr1	4173785	4173799	MoaMotifs_MFs_iSegBC7_b37v3_v320i_dy_m68_csCACvsscCACss_CACACGGCCCACCA_b73v3range=1:4112988-4113201_strand=-_plus100bpFlanks
chr1	4173788	4173812	MoaMotifs_MFs_iSegBC7_b37v3_v320i_dy_m7_ssCCgGCCCAGCCCAcCCCccCcc_AGCCGGACCAGGCCACACGGCCCA_b73v3range=1:4112991-4113214_strand=-_plus100bpFlanks
chr1	4173792	4173802	MoaMotifs_MFs_iSegBC7_b37v3_v320i_om_m139_scCCACACvm_GGCCACACGG_b73v3range=1:4112995-4113204_strand=-_plus100bpFlanks
chr1	4173795	4173805	MoaMotifs_MFs_iSegBC7_b37v3_v320i_om_m81_vcAGGCCAsv_CCAGGCCACA_b73v3range=1:4112998-4113207_strand=-_plus100bpFlanks
chr1	4177061	4177071	MoaMotifs_MFs_iSegBC7_b37v3_v320i_dy_m56_wvCAAAAGmr_TGCAAAAGGA_b73v3range=1:4116264-4116473_strand=+_plus100bpFlanks
chr1	4200128	4200139	MoaMotifs_MFs_iSegBC7_b37v3_v320i_om_m71_rvCGAAACGrv_CTCGAAACGCG_b73v3range=1:4139332-4139542_strand=+_plus100bpFlanks
chr1	4270752	4270766	MoaMotifs_MFs_iSegBC7_b37v3_v320i_dy_m44_arAwAAAAAAAgra_TTAAAAAAATAGGA_b73v3range=1:4204080-4204293_strand=-_plus100bpFlanks
chr1	4270752	4270767	MoaMotifs_MFs_iSegBC7_b37v3_v320i_dy_m50_aamAAAAAAAAArra_CTTAAAAAAATAGGA_b73v3range=1:4204080-4204294_strand=-_plus100bpFlanks
chr1	4270754	4270766	MoaMotifs_MFs_iSegBC7_b37v3_v320i_dy_m41_aaAtAAAAACaa_TTAAAAAAATAG_b73v3range=1:4204082-4204293_strand=-_plus100bpFlanks
chr1	4270754	4270767	MoaMotifs_MFs_iSegBC7_b37v3_v320i_dy_m26_wwATTATTTTgww_CTATTTTTTTAAG_b73v3range=1:4204082-4204294_strand=+_plus100bpFlanks
chr1	4270754	4270767	MoaMotifs_MFs_iSegBC7_b37v3_v320i_dy_m61_wwATTATTTAAww_CTATTTTTTTAAG_b73v3range=1:4204082-4204294_strand=+_plus100bpFlanks
chr1	4270754	4270768	MoaMotifs_MFs_iSegBC7_b37v3_v320i_dy_m44_arAwAAAAAAAgra_GCTTAAAAAAATAG_b73v3range=1:4204082-4204295_strand=-_plus100bpFlanks
chr1	4270755	4270768	MoaMotifs_MFs_iSegBC7_b37v3_v320i_dy_m61_wwATTATTTAAww_TATTTTTTTAAGC_b73v3range=1:4204083-4204295_strand=+_plus100bpFlanks
chr1	4270756	4270767	MoaMotifs_MFs_iSegBC7_b37v3_v320i_om_m17_twTATTTTAtw_ATTTTTTTAAG_b73v3range=1:4204084-4204294_strand=+_plus100bpFlanks
chr1	4298206	4298227	MoaMotifs_MFs_iSegBC7_b37v3_v320i_dy_m67_ccCaCCCACCCcCCCACsCcc_CCCACCCCCCTCCACACACAC_b73v3range=1:4239639-4239859_strand=-_plus100bpFlanks
chr1	4298208	4298218	MoaMotifs_MFs_iSegBC7_b37v3_v320i_om_m139_scCCACACvm_CTCCACACAC_b73v3range=1:4239641-4239850_strand=-_plus100bpFlanks
chr1	4298208	4298229	MoaMotifs_MFs_iSegBC7_b37v3_v320i_dy_m67_ccCaCCCACCCcCCCACsCcc_CACCCACCCCCCTCCACACAC_b73v3range=1:4239641-4239861_strand=-_plus100bpFlanks
chr1	4298377	4298401	MoaMotifs_MFs_iSegBC7_b37v3_v320i_dy_m33_ghGGGGGGGaTGGGCCCAkCCCms_GCCGGGGGAAGGGACCCAGCCCAG_b73v3range=1:4239810-4240033_strand=+_plus100bpFlanks
chr1	4298381	4298392	MoaMotifs_MFs_iSegBC7_b37v3_v320i_om_m64_yyCCCTTCCsy_GTCCCTTCCCC_b73v3range=1:4239814-4240024_strand=-_plus100bpFlanks
chr1	4298387	4298397	MoaMotifs_MFs_iSegBC7_b37v3_v320i_om_m48_ssGACCCAss_GGGACCCAGC_b73v3range=1:4239820-4240029_strand=+_plus100bpFlanks
chr1	4298390	4298400	MoaMotifs_MFs_iSegBC7_b37v3_v320i_om_m41_ssCCAGCCmv_ACCCAGCCCA_b73v3range=1:4239823-4240032_strand=+_plus100bpFlanks
chr1	4355202	4355213	MoaMotifs_MFs_iSegBC7_b37v3_v320i_om_m116_kgaTGGGCTgs_TAATGGGCTTT_b73v3range=1:4281790-4282000_strand=-_plus100bpFlanks
chr1	4355211	4355221	MoaMotifs_MFs_iSegBC7_b37v3_v320i_om_m132_wtATTCAAwa_TAATTCAACA_b73v3range=1:4281799-4282008_strand=+_plus100bpFlanks
chr1	4360476	4360500	MoaMotifs_MFs_iSegBC7_b37v3_v320i_dy_m19_yyCTCTyTyyyTCTCTCTCTCTct_ATTACCACACCTCTCTTTCTCTCT_b73v3range=1:4287064-4287287_strand=+_plus100bpFlanks
chr1	4360477	4360501	MoaMotifs_MFs_iSegBC7_b37v3_v320i_dy_m11_gAGAGAGAGAGArAGArArarrrr_GAGAGAGAAAGAGAGGTGTGGTAA_b73v3range=1:4287065-4287288_strand=-_plus100bpFlanks
chr1	4360477	4360501	MoaMotifs_MFs_iSegBC7_b37v3_v320i_dy_m47_gaGAGAGAGArAGArArArAkwrr_GAGAGAGAAAGAGAGGTGTGGTAA_b73v3range=1:4287065-4287288_strand=-_plus100bpFlanks
chr1	4360477	4360501	MoaMotifs_MFs_iSegBC7_b37v3_v320i_dy_m72_gaGAGAGAGAGArArAGArArvrr_GAGAGAGAAAGAGAGGTGTGGTAA_b73v3range=1:4287065-4287288_strand=-_plus100bpFlanks
chr1	4360478	4360488	MoaMotifs_MFs_iSegBC7_b37v3_v320i_om_m139_scCCACACvm_TACCACACCT_b73v3range=1:4287066-4287275_strand=+_plus100bpFlanks
chr1	4360478	4360502	MoaMotifs_MFs_iSegBC7_b37v3_v320i_dy_m19_yyCTCTyTyyyTCTCTCTCTCTct_TACCACACCTCTCTTTCTCTCTCT_b73v3range=1:4287066-4287289_strand=+_plus100bpFlanks
chr1	4360478	4360502	MoaMotifs_MFs_iSegBC7_b37v3_v320i_dy_m73_agAGAGAGAGArAGArArAGAGrr_AGAGAGAGAAAGAGAGGTGTGGTA_b73v3range=1:4287066-4287289_strand=-_plus100bpFlanks
chr1	4360479	4360503	MoaMotifs_MFs_iSegBC7_b37v3_v320i_dy_m11_gAGAGAGAGAGArAGArArarrrr_GAGAGAGAGAAAGAGAGGTGTGGT_b73v3range=1:4287067-4287290_strand=-_plus100bpFlanks
chr1	4360479	4360503	MoaMotifs_MFs_iSegBC7_b37v3_v320i_dy_m12_grGrGrGAGAGrGAGAGAGArrrr_GAGAGAGAGAAAGAGAGGTGTGGT_b73v3range=1:4287067-4287290_strand=-_plus100bpFlanks
chr1	4360479	4360503	MoaMotifs_MFs_iSegBC7_b37v3_v320i_dy_m47_gaGAGAGAGArAGArArArAkwrr_GAGAGAGAGAAAGAGAGGTGTGGT_b73v3range=1:4287067-4287290_strand=-_plus100bpFlanks
chr1	4360479	4360503	MoaMotifs_MFs_iSegBC7_b37v3_v320i_dy_m4_ragAGAGArArAAAAAAAwAAmwa_GAGAGAGAGAAAGAGAGGTGTGGT_b73v3range=1:4287067-4287290_strand=-_plus100bpFlanks
chr1	4360479	4360503	MoaMotifs_MFs_iSegBC7_b37v3_v320i_dy_m66_grGgGrGAGAGGGAGGraGGaGrr_GAGAGAGAGAAAGAGAGGTGTGGT_b73v3range=1:4287067-4287290_strand=-_plus100bpFlanks
chr1	4360479	4360503	MoaMotifs_MFs_iSegBC7_b37v3_v320i_dy_m72_gaGAGAGAGAGArArAGArArvrr_GAGAGAGAGAAAGAGAGGTGTGGT_b73v3range=1:4287067-4287290_strand=-_plus100bpFlanks
chr1	4360480	4360504	MoaMotifs_MFs_iSegBC7_b37v3_v320i_dy_m16_rgrGrGrGAGrGAGAGAGAGAGrg_AGAGAGAGAGAAAGAGAGGTGTGG_b73v3range=1:4287068-4287291_strand=-_plus100bpFlanks
chr1	4360480	4360504	MoaMotifs_MFs_iSegBC7_b37v3_v320i_dy_m19_yyCTCTyTyyyTCTCTCTCTCTct_CCACACCTCTCTTTCTCTCTCTCT_b73v3range=1:4287068-4287291_strand=+_plus100bpFlanks
chr1	4360480	4360504	MoaMotifs_MFs_iSegBC7_b37v3_v320i_dy_m36_rrAGArArAGArAGAGAGAGAGrg_AGAGAGAGAGAAAGAGAGGTGTGG_b73v3range=1:4287068-4287291_strand=-_plus100bpFlanks
chr1	4360480	4360504	MoaMotifs_MFs_iSegBC7_b37v3_v320i_dy_m58_agwGrGAgrGAGAGAGAGAGrrrg_AGAGAGAGAGAAAGAGAGGTGTGG_b73v3range=1:4287068-4287291_strand=-_plus100bpFlanks
chr1	4360480	4360504	MoaMotifs_MFs_iSegBC7_b37v3_v320i_dy_m73_agAGAGAGAGArAGArArAGAGrr_AGAGAGAGAGAAAGAGAGGTGTGG_b73v3range=1:4287068-4287291_strand=-_plus100bpFlanks
chr1	4360480	4360504	MoaMotifs_MFs_iSegBC7_b37v3_v320i_dy_m74_rrGAArAAAAAArrAAAgGAGGsr_AGAGAGAGAGAAAGAGAGGTGTGG_b73v3range=1:4287068-4287291_strand=-_plus100bpFlanks
chr1	4360613	4360623	MoaMotifs_MFs_iSegBC7_b37v3_v320i_om_m62_sgACCGGAcs_GCACCGGAGC_b73v3range=1:4287201-4287410_strand=+_plus100bpFlanks
chr1	4378208	4378218	MoaMotifs_MFs_iSegBC7_b37v3_v320i_om_m48_ssGACCCAss_GGGACCCACA_b73v3range=1:4306723-4306932_strand=+_plus100bpFlanks
chr1	4378211	4378221	MoaMotifs_MFs_iSegBC7_b37v3_v320i_om_m139_scCCACACvm_ACCCACACGG_b73v3range=1:4306726-4306935_strand=+_plus100bpFlanks
chr1	4378809	4378833	MoaMotifs_MFs_iSegBC7_b37v3_v320i_dy_m53_mgcCcCCasGGCCCAGCCCAtCms_GCGAAGCATGGGCCAGCCCAACTC_b73v3range=1:4307324-4307547_strand=+_plus100bpFlanks
chr1	4378819	4378829	MoaMotifs_MFs_iSegBC7_b37v3_v320i_om_m41_ssCCAGCCmv_GGCCAGCCCA_b73v3range=1:4307334-4307543_strand=+_plus100bpFlanks
chr1	4378819	4378831	MoaMotifs_MFs_iSegBC7_b37v3_v320i_om_m57_scCCAtCCCAcs_GGCCAGCCCAAC_b73v3range=1:4307334-4307545_strand=+_plus100bpFlanks
chr1	4378821	4378832	MoaMotifs_MFs_iSegBC7_b37v3_v320i_om_m116_kgaTGGGCTgs_AGTTGGGCTGG_b73v3range=1:4307336-4307546_strand=-_plus100bpFlanks
chr1	4378821	4378832	MoaMotifs_MFs_iSegBC7_b37v3_v320i_om_m2_scAGCCCAgcm_CCAGCCCAACT_b73v3range=1:4307336-4307546_strand=+_plus100bpFlanks
chr1	4378821	4378832	MoaMotifs_MFs_iSegBC7_b37v3_v320i_om_m97_scAGCCCAasm_CCAGCCCAACT_b73v3range=1:4307336-4307546_strand=+_plus100bpFlanks
chr1	4378825	4378835	MoaMotifs_MFs_iSegBC7_b37v3_v320i_om_m119_ycCAACTCcm_CCCAACTCTG_b73v3range=1:4307340-4307549_strand=+_plus100bpFlanks
chr1	4378883	4378893	MoaMotifs_MFs_iSegBC7_b37v3_v320i_om_m3_ssCCCCACcc_GGCCCCACCA_b73v3range=1:4307398-4307607_strand=-_plus100bpFlanks
chr1	4378916	4378930	MoaMotifs_MFs_iSegBC7_b37v3_v320i_dy_m68_csCACvsscCACss_GACACAGGCCACTG_b73v3range=1:4307431-4307644_strand=-_plus100bpFlanks
chr1	4378917	4378927	MoaMotifs_MFs_iSegBC7_b37v3_v320i_om_m81_vcAGGCCAsv_ACAGGCCACT_b73v3range=1:4307432-4307641_strand=-_plus100bpFlanks
chr1	4448063	4448074	MoaMotifs_MFs_iSegBC7_b37v3_v320i_om_m116_kgaTGGGCTgs_AGATGGGCTCG_b73v3range=1:4347588-4347798_strand=-_plus100bpFlanks
chr1	4448063	4448074	MoaMotifs_MFs_iSegBC7_b37v3_v320i_om_m2_scAGCCCAgcm_CGAGCCCATCT_b73v3range=1:4347588-4347798_strand=+_plus100bpFlanks
chr1	4448063	4448074	MoaMotifs_MFs_iSegBC7_b37v3_v320i_om_m97_scAGCCCAasm_CGAGCCCATCT_b73v3range=1:4347588-4347798_strand=+_plus100bpFlanks
chr1	4452497	4452507	MoaMotifs_MFs_iSegBC7_b37v3_v320i_om_m75_vgCGAGCGvs_ACCGAGCGAG_b73v3range=1:4352018-4352227_strand=+_plus100bpFlanks
chr1	4453093	4453108	MoaMotifs_MFs_iSegBC7_b37v3_v320i_dy_m65_vyACAsrmvyACAsv_ACACACAGAGACACA_b73v3range=1:4352614-4352828_strand=+_plus100bpFlanks
chr1	4453095	4453108	MoaMotifs_MFs_iSegBC7_b37v3_v320i_dy_m46_vyACAsvyACAsv_ACACAGAGACACA_b73v3range=1:4352616-4352828_strand=+_plus100bpFlanks
chr1	4453095	4453110	MoaMotifs_MFs_iSegBC7_b37v3_v320i_dy_m65_vyACAsrmvyACAsv_ACACAGAGACACATG_b73v3range=1:4352616-4352830_strand=+_plus100bpFlanks
chr1	4453191	4453215	MoaMotifs_MFs_iSegBC7_b37v3_v320i_dy_m62_ssCCCggCCGGCCCaCCCCcCCmc_CGGCCGGACGGCCCACCCAGCTCG_b73v3range=1:4352712-4352935_strand=-_plus100bpFlanks
chr1	4453197	4453209	MoaMotifs_MFs_iSegBC7_b37v3_v320i_om_m128_rscTGGGCCrss_GGGTGGGCCGTC_b73v3range=1:4352718-4352929_strand=+_plus100bpFlanks
chr1	4453197	4453209	MoaMotifs_MFs_iSegBC7_b37v3_v320i_om_m140_cymGGCCCAgsy_GACGGCCCACCC_b73v3range=1:4352718-4352929_strand=-_plus100bpFlanks
chr1	4453197	4453209	MoaMotifs_MFs_iSegBC7_b37v3_v320i_om_m4_scCGGCCCAgsy_GACGGCCCACCC_b73v3range=1:4352718-4352929_strand=-_plus100bpFlanks
chr1	4453202	4453213	MoaMotifs_MFs_iSegBC7_b37v3_v320i_om_m10_ssCCGTCCGwy_GGCCGTCCGGC_b73v3range=1:4352723-4352933_strand=+_plus100bpFlanks
chr1	4453533	4453543	MoaMotifs_MFs_iSegBC7_b37v3_v320i_om_m68_ssCCCGGCcs_ACCCCGGCCC_b73v3range=1:4353054-4353263_strand=+_plus100bpFlanks
chr1	4453542	4453554	MoaMotifs_MFs_iSegBC7_b37v3_v320i_om_m128_rscTGGGCCrss_AACTGGGCCTCG_b73v3range=1:4353063-4353274_strand=-_plus100bpFlanks
chr1	4453542	4453554	MoaMotifs_MFs_iSegBC7_b37v3_v320i_om_m140_cymGGCCCAgsy_CGAGGCCCAGTT_b73v3range=1:4353063-4353274_strand=+_plus100bpFlanks
chr1	4489649	4489662	MoaMotifs_MFs_iSegBC7_b37v3_v320i_dy_m75_scACCmscACCvs_CAACCACGACCAC_b73v3range=1:4438955-4439167_strand=+_plus100bpFlanks
chr1	4489650	4489663	MoaMotifs_MFs_iSegBC7_b37v3_v320i_dy_m27_scCCAsscCCAss_AACCACGACCACG_b73v3range=1:4438956-4439168_strand=+_plus100bpFlanks
chr1	4489651	4489664	MoaMotifs_MFs_iSegBC7_b37v3_v320i_dy_m8_csCACvssCACvs_ACCACGACCACGA_b73v3range=1:4438957-4439169_strand=+_plus100bpFlanks
chr1	4489652	4489665	MoaMotifs_MFs_iSegBC7_b37v3_v320i_dy_m64_sbACGvsbACGgv_CCACGACCACGAT_b73v3range=1:4438958-4439170_strand=+_plus100bpFlanks
chr1	4489653	4489666	MoaMotifs_MFs_iSegBC7_b37v3_v320i_dy_m59_svCGAssrCGAss_CACGACCACGATC_b73v3range=1:4438959-4439171_strand=+_plus100bpFlanks
chr1	4489822	4489832	MoaMotifs_MFs_iSegBC7_b37v3_v320i_om_m95_stACCAGAbv_ACACCAGAGC_b73v3range=1:4439128-4439337_strand=-_plus100bpFlanks
chr1	4493919	4493929	MoaMotifs_MFs_iSegBC7_b37v3_v320i_om_m129_ssCGCTGCys_TCCGCTGCGA_b73v3range=1:4443225-4443434_strand=-_plus100bpFlanks
chr1	4493927	4493938	MoaMotifs_MFs_iSegBC7_b37v3_v320i_om_m116_kgaTGGGCTgs_GCATGGGCTTC_b73v3range=1:4443233-4443443_strand=-_plus100bpFlanks
chr1	4496947	4496958	MoaMotifs_MFs_iSegBC7_b37v3_v320i_om_m64_yyCCCTTCCsy_TCCCCTTCCTT_b73v3range=1:4446253-4446463_strand=+_plus100bpFlanks
chr1	4496950	4496960	MoaMotifs_MFs_iSegBC7_b37v3_v320i_om_m21_rrAAGGAArr_GAAAGGAAGG_b73v3range=1:4446256-4446465_strand=-_plus100bpFlanks
chr1	4543110	4543120	MoaMotifs_MFs_iSegBC7_b37v3_v320i_om_m101_wtAAGTAAww_AGAAGTAAAA_b73v3range=1:4504970-4505179_strand=-_plus100bpFlanks
chr1	4543122	4543137	MoaMotifs_MFs_iSegBC7_b37v3_v320i_om_m90_ggGAGGGGAGGGArr_ACGAGGGAAGGAAAG_b73v3range=1:4504982-4505196_strand=+_plus100bpFlanks
chr1	4543127	4543137	MoaMotifs_MFs_iSegBC7_b37v3_v320i_om_m21_rrAAGGAArr_GGAAGGAAAG_b73v3range=1:4504987-4505196_strand=+_plus100bpFlanks
chr1	4543141	4543151	MoaMotifs_MFs_iSegBC7_b37v3_v320i_om_m48_ssGACCCAss_ACGACCCAGG_b73v3range=1:4505001-4505210_strand=-_plus100bpFlanks
chr1	4543218	4543228	MoaMotifs_MFs_iSegBC7_b37v3_v320i_om_m39_bsCCTGCCys_AGCCTGCCAC_b73v3range=1:4505078-4505287_strand=-_plus100bpFlanks
chr1	4543239	4543251	MoaMotifs_MFs_iSegBC7_b37v3_v320i_om_m128_rscTGGGCCrss_TAATGGGCCAAG_b73v3range=1:4505099-4505310_strand=-_plus100bpFlanks
chr1	4543239	4543251	MoaMotifs_MFs_iSegBC7_b37v3_v320i_om_m140_cymGGCCCAgsy_CTTGGCCCATTA_b73v3range=1:4505099-4505310_strand=+_plus100bpFlanks
chr1	4543840	4543850	MoaMotifs_MFs_iSegBC7_b37v3_v320i_dy_m57_msGACGACgr_TCGACGACGA_b73v3range=1:4505700-4505909_strand=-_plus100bpFlanks
chr1	4546091	4546104	MoaMotifs_MFs_iSegBC7_b37v3_v320i_dy_m8_csCACvssCACvs_CGCACTCGCACTA_b73v3range=1:4507951-4508163_strand=-_plus100bpFlanks
chr1	4546094	4546107	MoaMotifs_MFs_iSegBC7_b37v3_v320i_dy_m59_svCGAssrCGAss_TGCGAGTGCGACT_b73v3range=1:4507954-4508166_strand=+_plus100bpFlanks
chr1	4548274	4548284	MoaMotifs_MFs_iSegBC7_b37v3_v320i_om_m88_vtAGTACAbr_CTAGTAGATA_b73v3range=1:4510135-4510344_strand=+_plus100bpFlanks
chr1	4548275	4548285	MoaMotifs_MFs_iSegBC7_b37v3_v320i_om_m109_wkATCTAaym_ATATCTACTA_b73v3range=1:4510136-4510345_strand=-_plus100bpFlanks
chr1	4549506	4549530	MoaMotifs_MFs_iSegBC7_b37v3_v320i_dy_m55_scCCaCCaCCCCACCcCCCasCmc_GGGCCACACCACACCCACCCACAC_b73v3range=1:4511367-4511590_strand=+_plus100bpFlanks
chr1	4549507	4549517	MoaMotifs_MFs_iSegBC7_b37v3_v320i_om_m139_scCCACACvm_GGCCACACCA_b73v3range=1:4511368-4511577_strand=+_plus100bpFlanks
chr1	4549508	4549520	MoaMotifs_MFs_iSegBC7_b37v3_v320i_dy_m35_csCACssCACvs_GCCACACCACAC_b73v3range=1:4511369-4511580_strand=+_plus100bpFlanks
chr1	4549508	4549522	MoaMotifs_MFs_iSegBC7_b37v3_v320i_dy_m68_csCACvsscCACss_GCCACACCACACCC_b73v3range=1:4511369-4511582_strand=+_plus100bpFlanks
chr1	4549509	4549533	MoaMotifs_MFs_iSegBC7_b37v3_v320i_dy_m55_scCCaCCaCCCCACCcCCCasCmc_CCACACCACACCCACCCACACCCT_b73v3range=1:4511370-4511593_strand=+_plus100bpFlanks
chr1	4549510	4549520	MoaMotifs_MFs_iSegBC7_b37v3_v320i_om_m79_mcCACCACcm_CACACCACAC_b73v3range=1:4511371-4511580_strand=+_plus100bpFlanks
chr1	4549510	4549522	MoaMotifs_MFs_iSegBC7_b37v3_v320i_dy_m35_csCACssCACvs_CACACCACACCC_b73v3range=1:4511371-4511582_strand=+_plus100bpFlanks
chr1	4549511	4549532	MoaMotifs_MFs_iSegBC7_b37v3_v320i_dy_m67_ccCaCCCACCCcCCCACsCcc_ACACCACACCCACCCACACCC_b73v3range=1:4511372-4511592_strand=+_plus100bpFlanks
chr1	4549512	4549522	MoaMotifs_MFs_iSegBC7_b37v3_v320i_om_m139_scCCACACvm_CACCACACCC_b73v3range=1:4511373-4511582_strand=+_plus100bpFlanks
chr1	4549512	4549525	MoaMotifs_MFs_iSegBC7_b37v3_v320i_dy_m27_scCCAsscCCAss_CACCACACCCACC_b73v3range=1:4511373-4511585_strand=+_plus100bpFlanks
chr1	4549513	4549526	MoaMotifs_MFs_iSegBC7_b37v3_v320i_dy_m8_csCACvssCACvs_ACCACACCCACCC_b73v3range=1:4511374-4511586_strand=+_plus100bpFlanks
chr1	4549513	4549530	MoaMotifs_MFs_iSegBC7_b37v3_v320i_dy_m10_cvCGCACGCACGCACgc_ACCACACCCACCCACAC_b73v3range=1:4511374-4511590_strand=+_plus100bpFlanks
chr1	4549513	4549534	MoaMotifs_MFs_iSegBC7_b37v3_v320i_dy_m67_ccCaCCCACCCcCCCACsCcc_ACCACACCCACCCACACCCTC_b73v3range=1:4511374-4511594_strand=+_plus100bpFlanks
chr1	4549515	4549536	MoaMotifs_MFs_iSegBC7_b37v3_v320i_dy_m67_ccCaCCCACCCcCCCACsCcc_CACACCCACCCACACCCTCCG_b73v3range=1:4511376-4511596_strand=+_plus100bpFlanks
chr1	4549519	4549532	MoaMotifs_MFs_iSegBC7_b37v3_v320i_dy_m8_csCACvssCACvs_CCCACCCACACCC_b73v3range=1:4511380-4511592_strand=+_plus100bpFlanks
chr1	4549520	4549533	MoaMotifs_MFs_iSegBC7_b37v3_v320i_dy_m75_scACCmscACCvs_CCACCCACACCCT_b73v3range=1:4511381-4511593_strand=+_plus100bpFlanks
chr1	4549522	4549532	MoaMotifs_MFs_iSegBC7_b37v3_v320i_om_m139_scCCACACvm_ACCCACACCC_b73v3range=1:4511383-4511592_strand=+_plus100bpFlanks
chr1	4550609	4550619	MoaMotifs_MFs_iSegBC7_b37v3_v320i_om_m121_mtACAACAmm_GTACTACATC_b73v3range=1:4512470-4512679_strand=+_plus100bpFlanks
chr1	4613831	4613855	MoaMotifs_MFs_iSegBC7_b37v3_v320i_dy_m11_gAGAGAGAGAGArAGArArarrrr_CGGAGAGAGAGAGAGCGTGAGAGG_b73v3range=1:4540494-4540717_strand=-_plus100bpFlanks
chr1	4613831	4613855	MoaMotifs_MFs_iSegBC7_b37v3_v320i_dy_m12_grGrGrGAGAGrGAGAGAGArrrr_CGGAGAGAGAGAGAGCGTGAGAGG_b73v3range=1:4540494-4540717_strand=-_plus100bpFlanks
chr1	4613831	4613855	MoaMotifs_MFs_iSegBC7_b37v3_v320i_dy_m21_rraGGGGAGGGAGaGrGGGAGagr_CGGAGAGAGAGAGAGCGTGAGAGG_b73v3range=1:4540494-4540717_strand=-_plus100bpFlanks
chr1	4613831	4613855	MoaMotifs_MFs_iSegBC7_b37v3_v320i_dy_m47_gaGAGAGAGArAGArArArAkwrr_CGGAGAGAGAGAGAGCGTGAGAGG_b73v3range=1:4540494-4540717_strand=-_plus100bpFlanks
chr1	4613831	4613855	MoaMotifs_MFs_iSegBC7_b37v3_v320i_dy_m66_grGgGrGAGAGGGAGGraGGaGrr_CGGAGAGAGAGAGAGCGTGAGAGG_b73v3range=1:4540494-4540717_strand=-_plus100bpFlanks
chr1	4613831	4613855	MoaMotifs_MFs_iSegBC7_b37v3_v320i_dy_m72_gaGAGAGAGAGArArAGArArvrr_CGGAGAGAGAGAGAGCGTGAGAGG_b73v3range=1:4540494-4540717_strand=-_plus100bpFlanks
chr1	4613832	4613855	MoaMotifs_MFs_iSegBC7_b37v3_v320i_dy_m1_rraGGGrGGAGAGAGAGAGGrrr_CGGAGAGAGAGAGAGCGTGAGAG_b73v3range=1:4540495-4540717_strand=-_plus100bpFlanks
chr1	4613832	4613856	MoaMotifs_MFs_iSegBC7_b37v3_v320i_dy_m16_rgrGrGrGAGrGAGAGAGAGAGrg_GCGGAGAGAGAGAGAGCGTGAGAG_b73v3range=1:4540495-4540718_strand=-_plus100bpFlanks
chr1	4613832	4613856	MoaMotifs_MFs_iSegBC7_b37v3_v320i_dy_m19_yyCTCTyTyyyTCTCTCTCTCTct_CTCTCACGCTCTCTCTCTCTCCGC_b73v3range=1:4540495-4540718_strand=+_plus100bpFlanks
chr1	4613832	4613856	MoaMotifs_MFs_iSegBC7_b37v3_v320i_dy_m20_cyCtCTCCCTCCCCmCCTCCCmcy_CTCTCACGCTCTCTCTCTCTCCGC_b73v3range=1:4540495-4540718_strand=+_plus100bpFlanks
chr1	4613832	4613856	MoaMotifs_MFs_iSegBC7_b37v3_v320i_dy_m36_rrAGArArAGArAGAGAGAGAGrg_GCGGAGAGAGAGAGAGCGTGAGAG_b73v3range=1:4540495-4540718_strand=-_plus100bpFlanks
chr1	4613832	4613856	MoaMotifs_MFs_iSegBC7_b37v3_v320i_dy_m58_agwGrGAgrGAGAGAGAGAGrrrg_GCGGAGAGAGAGAGAGCGTGAGAG_b73v3range=1:4540495-4540718_strand=-_plus100bpFlanks
chr1	4613832	4613856	MoaMotifs_MFs_iSegBC7_b37v3_v320i_dy_m73_agAGAGAGAGArAGArArAGAGrr_GCGGAGAGAGAGAGAGCGTGAGAG_b73v3range=1:4540495-4540718_strand=-_plus100bpFlanks
chr1	4613833	4613857	MoaMotifs_MFs_iSegBC7_b37v3_v320i_dy_m11_gAGAGAGAGAGArAGArArarrrr_GGCGGAGAGAGAGAGAGCGTGAGA_b73v3range=1:4540496-4540719_strand=-_plus100bpFlanks
chr1	4613833	4613857	MoaMotifs_MFs_iSegBC7_b37v3_v320i_dy_m12_grGrGrGAGAGrGAGAGAGArrrr_GGCGGAGAGAGAGAGAGCGTGAGA_b73v3range=1:4540496-4540719_strand=-_plus100bpFlanks
chr1	4613833	4613857	MoaMotifs_MFs_iSegBC7_b37v3_v320i_dy_m21_rraGGGGAGGGAGaGrGGGAGagr_GGCGGAGAGAGAGAGAGCGTGAGA_b73v3range=1:4540496-4540719_strand=-_plus100bpFlanks
chr1	4613833	4613857	MoaMotifs_MFs_iSegBC7_b37v3_v320i_dy_m47_gaGAGAGAGArAGArArArAkwrr_GGCGGAGAGAGAGAGAGCGTGAGA_b73v3range=1:4540496-4540719_strand=-_plus100bpFlanks
chr1	4613833	4613857	MoaMotifs_MFs_iSegBC7_b37v3_v320i_dy_m72_gaGAGAGAGAGArArAGArArvrr_GGCGGAGAGAGAGAGAGCGTGAGA_b73v3range=1:4540496-4540719_strand=-_plus100bpFlanks
chr1	4613834	4613857	MoaMotifs_MFs_iSegBC7_b37v3_v320i_dy_m1_rraGGGrGGAGAGAGAGAGGrrr_GGCGGAGAGAGAGAGAGCGTGAG_b73v3range=1:4540497-4540719_strand=-_plus100bpFlanks
chr1	4613834	4613858	MoaMotifs_MFs_iSegBC7_b37v3_v320i_dy_m16_rgrGrGrGAGrGAGAGAGAGAGrg_GGGCGGAGAGAGAGAGAGCGTGAG_b73v3range=1:4540497-4540720_strand=-_plus100bpFlanks
chr1	4613834	4613858	MoaMotifs_MFs_iSegBC7_b37v3_v320i_dy_m19_yyCTCTyTyyyTCTCTCTCTCTct_CTCACGCTCTCTCTCTCTCCGCCC_b73v3range=1:4540497-4540720_strand=+_plus100bpFlanks
chr1	4613834	4613858	MoaMotifs_MFs_iSegBC7_b37v3_v320i_dy_m36_rrAGArArAGArAGAGAGAGAGrg_GGGCGGAGAGAGAGAGAGCGTGAG_b73v3range=1:4540497-4540720_strand=-_plus100bpFlanks
chr1	4613834	4613858	MoaMotifs_MFs_iSegBC7_b37v3_v320i_dy_m58_agwGrGAgrGAGAGAGAGAGrrrg_GGGCGGAGAGAGAGAGAGCGTGAG_b73v3range=1:4540497-4540720_strand=-_plus100bpFlanks
chr1	4613834	4613858	MoaMotifs_MFs_iSegBC7_b37v3_v320i_dy_m73_agAGAGAGAGArAGArArAGAGrr_GGGCGGAGAGAGAGAGAGCGTGAG_b73v3range=1:4540497-4540720_strand=-_plus100bpFlanks
chr1	4613835	4613859	MoaMotifs_MFs_iSegBC7_b37v3_v320i_dy_m12_grGrGrGAGAGrGAGAGAGArrrr_GGGGCGGAGAGAGAGAGAGCGTGA_b73v3range=1:4540498-4540721_strand=-_plus100bpFlanks
chr1	4613835	4613859	MoaMotifs_MFs_iSegBC7_b37v3_v320i_dy_m21_rraGGGGAGGGAGaGrGGGAGagr_GGGGCGGAGAGAGAGAGAGCGTGA_b73v3range=1:4540498-4540721_strand=-_plus100bpFlanks
chr1	4613835	4613859	MoaMotifs_MFs_iSegBC7_b37v3_v320i_dy_m66_grGgGrGAGAGGGAGGraGGaGrr_GGGGCGGAGAGAGAGAGAGCGTGA_b73v3range=1:4540498-4540721_strand=-_plus100bpFlanks
chr1	4613835	4613859	MoaMotifs_MFs_iSegBC7_b37v3_v320i_dy_m72_gaGAGAGAGAGArArAGArArvrr_GGGGCGGAGAGAGAGAGAGCGTGA_b73v3range=1:4540498-4540721_strand=-_plus100bpFlanks
chr1	4613836	4613859	MoaMotifs_MFs_iSegBC7_b37v3_v320i_dy_m1_rraGGGrGGAGAGAGAGAGGrrr_GGGGCGGAGAGAGAGAGAGCGTG_b73v3range=1:4540499-4540721_strand=-_plus100bpFlanks
chr1	4613836	4613860	MoaMotifs_MFs_iSegBC7_b37v3_v320i_dy_m16_rgrGrGrGAGrGAGAGAGAGAGrg_TGGGGCGGAGAGAGAGAGAGCGTG_b73v3range=1:4540499-4540722_strand=-_plus100bpFlanks
chr1	4613836	4613860	MoaMotifs_MFs_iSegBC7_b37v3_v320i_dy_m36_rrAGArArAGArAGAGAGAGAGrg_TGGGGCGGAGAGAGAGAGAGCGTG_b73v3range=1:4540499-4540722_strand=-_plus100bpFlanks
chr1	4613836	4613860	MoaMotifs_MFs_iSegBC7_b37v3_v320i_dy_m58_agwGrGAgrGAGAGAGAGAGrrrg_TGGGGCGGAGAGAGAGAGAGCGTG_b73v3range=1:4540499-4540722_strand=-_plus100bpFlanks
chr1	4613836	4613860	MoaMotifs_MFs_iSegBC7_b37v3_v320i_dy_m73_agAGAGAGAGArAGArArAGAGrr_TGGGGCGGAGAGAGAGAGAGCGTG_b73v3range=1:4540499-4540722_strand=-_plus100bpFlanks
chr1	4613837	4613861	MoaMotifs_MFs_iSegBC7_b37v3_v320i_dy_m12_grGrGrGAGAGrGAGAGAGArrrr_ATGGGGCGGAGAGAGAGAGAGCGT_b73v3range=1:4540500-4540723_strand=-_plus100bpFlanks
chr1	4613837	4613861	MoaMotifs_MFs_iSegBC7_b37v3_v320i_dy_m21_rraGGGGAGGGAGaGrGGGAGagr_ATGGGGCGGAGAGAGAGAGAGCGT_b73v3range=1:4540500-4540723_strand=-_plus100bpFlanks
chr1	4613838	4613861	MoaMotifs_MFs_iSegBC7_b37v3_v320i_dy_m1_rraGGGrGGAGAGAGAGAGGrrr_ATGGGGCGGAGAGAGAGAGAGCG_b73v3range=1:4540501-4540723_strand=-_plus100bpFlanks
chr1	4613843	4613858	MoaMotifs_MFs_iSegBC7_b37v3_v320i_om_m90_ggGAGGGGAGGGArr_GGGCGGAGAGAGAGA_b73v3range=1:4540506-4540720_strand=-_plus100bpFlanks
chr1	4613850	4613861	MoaMotifs_MFs_iSegBC7_b37v3_v320i_om_m11_cscCGCCCCss_CTCCGCCCCAT_b73v3range=1:4540513-4540723_strand=+_plus100bpFlanks
chr1	4617378	4617388	MoaMotifs_MFs_iSegBC7_b37v3_v320i_om_m48_ssGACCCAss_CAGACCCAGA_b73v3range=1:4544131-4544340_strand=-_plus100bpFlanks
chr1	4617384	4617394	MoaMotifs_MFs_iSegBC7_b37v3_v320i_om_m138_myAAGTCAyr_CGAAGTCAGA_b73v3range=1:4544137-4544346_strand=-_plus100bpFlanks
chr1	4622014	4622026	MoaMotifs_MFs_iSegBC7_b37v3_v320i_dy_m35_csCACssCACvs_CCCACAGCACGT_b73v3range=1:4548767-4548978_strand=-_plus100bpFlanks
chr1	4622377	4622393	MoaMotifs_MFs_iSegBC7_b37v3_v320i_dy_m14_ssCGCGCGCGCGCGss_GCCACGCGCCCGCGCC_b73v3range=1:4549130-4549345_strand=-_plus100bpFlanks
chr1	4622377	4622393	MoaMotifs_MFs_iSegBC7_b37v3_v320i_dy_m14_ssCGCGCGCGCGCGss_GGCGCGGGCGCGTGGC_b73v3range=1:4549130-4549345_strand=+_plus100bpFlanks
chr1	4622379	4622390	MoaMotifs_MFs_iSegBC7_b37v3_v320i_om_m7_sccCGCCCGcs_ACGCGCCCGCG_b73v3range=1:4549132-4549342_strand=-_plus100bpFlanks
chr1	4623286	4623301	MoaMotifs_MFs_iSegBC7_b37v3_v320i_dy_m65_vyACAsrmvyACAsv_GGACAGCCGAACACG_b73v3range=1:4550039-4550253_strand=+_plus100bpFlanks
chr1	4663793	4663803	MoaMotifs_MFs_iSegBC7_b37v3_v320i_om_m81_vcAGGCCAsv_AGAGGCCACA_b73v3range=1:4586294-4586503_strand=+_plus100bpFlanks
chr1	4663809	4663819	MoaMotifs_MFs_iSegBC7_b37v3_v320i_dy_m71_ssCGCCGCss_CGCGCCGCGC_b73v3range=1:4586310-4586519_strand=-_plus100bpFlanks
chr1	4663809	4663819	MoaMotifs_MFs_iSegBC7_b37v3_v320i_om_m23_ssCGCCGCss_CGCGCCGCGC_b73v3range=1:4586310-4586519_strand=-_plus100bpFlanks
chr1	4663882	4663894	MoaMotifs_MFs_iSegBC7_b37v3_v320i_om_m128_rscTGGGCCrss_ACGTGGGCCTAG_b73v3range=1:4586383-4586594_strand=-_plus100bpFlanks
chr1	4663882	4663894	MoaMotifs_MFs_iSegBC7_b37v3_v320i_om_m140_cymGGCCCAgsy_CTAGGCCCACGT_b73v3range=1:4586383-4586594_strand=+_plus100bpFlanks
chr1	4663902	4663912	MoaMotifs_MFs_iSegBC7_b37v3_v320i_om_m68_ssCCCGGCcs_TACCCGGCCC_b73v3range=1:4586403-4586612_strand=-_plus100bpFlanks
chr1	4663908	4663918	MoaMotifs_MFs_iSegBC7_b37v3_v320i_om_m51_sgTACGTAcs_CGTACGTACC_b73v3range=1:4586409-4586618_strand=-_plus100bpFlanks
chr1	4663908	4663918	MoaMotifs_MFs_iSegBC7_b37v3_v320i_om_m51_sgTACGTAcs_GGTACGTACG_b73v3range=1:4586409-4586618_strand=+_plus100bpFlanks
chr1	4663956	4663966	MoaMotifs_MFs_iSegBC7_b37v3_v320i_om_m129_ssCGCTGCys_GGCGCTGCAT_b73v3range=1:4586457-4586666_strand=+_plus100bpFlanks
chr1	4663960	4663970	MoaMotifs_MFs_iSegBC7_b37v3_v320i_om_m134_mtGCATGCak_CGGCATGCAG_b73v3range=1:4586461-4586670_strand=-_plus100bpFlanks
chr1	4663960	4663970	MoaMotifs_MFs_iSegBC7_b37v3_v320i_om_m134_mtGCATGCak_CTGCATGCCG_b73v3range=1:4586461-4586670_strand=+_plus100bpFlanks
chr1	4669376	4669389	MoaMotifs_MFs_iSegBC7_b37v3_v320i_dy_m8_csCACvssCACvs_GGCACGAGCACGG_b73v3range=1:4591877-4592089_strand=+_plus100bpFlanks
chr1	4669377	4669390	MoaMotifs_MFs_iSegBC7_b37v3_v320i_dy_m64_sbACGvsbACGgv_GCACGAGCACGGG_b73v3range=1:4591878-4592090_strand=+_plus100bpFlanks
chr1	4669394	4669406	MoaMotifs_MFs_iSegBC7_b37v3_v320i_dy_m31_syAGCTAGCTrs_CTAGCTAGCCCC_b73v3range=1:4591895-4592106_strand=-_plus100bpFlanks
chr1	4669394	4669406	MoaMotifs_MFs_iSegBC7_b37v3_v320i_dy_m31_syAGCTAGCTrs_GGGGCTAGCTAG_b73v3range=1:4591895-4592106_strand=+_plus100bpFlanks
chr1	4669395	4669405	MoaMotifs_MFs_iSegBC7_b37v3_v320i_om_m131_yaGCTAGCtr_GGGCTAGCTA_b73v3range=1:4591896-4592105_strand=+_plus100bpFlanks
chr1	4669395	4669405	MoaMotifs_MFs_iSegBC7_b37v3_v320i_om_m131_yaGCTAGCtr_TAGCTAGCCC_b73v3range=1:4591896-4592105_strand=-_plus100bpFlanks
chr1	4669397	4669407	MoaMotifs_MFs_iSegBC7_b37v3_v320i_om_m58_kcTAGCTAgm_ACTAGCTAGC_b73v3range=1:4591898-4592107_strand=-_plus100bpFlanks
chr1	4669397	4669407	MoaMotifs_MFs_iSegBC7_b37v3_v320i_om_m58_kcTAGCTAgm_GCTAGCTAGT_b73v3range=1:4591898-4592107_strand=+_plus100bpFlanks
chr1	4670717	4670741	MoaMotifs_MFs_iSegBC7_b37v3_v320i_dy_m55_scCCaCCaCCCCACCcCCCasCmc_GTCCATCTCTCCAGCCCCGCGCGC_b73v3range=1:4593218-4593441_strand=-_plus100bpFlanks
chr1	4670719	4670729	MoaMotifs_MFs_iSegBC7_b37v3_v320i_om_m120_ssCCCCGCss_AGCCCCGCGC_b73v3range=1:4593220-4593429_strand=-_plus100bpFlanks
chr1	4670726	4670741	MoaMotifs_MFs_iSegBC7_b37v3_v320i_dy_m40_ssCCAsssscCCAss_GTCCATCTCTCCAGC_b73v3range=1:4593227-4593441_strand=-_plus100bpFlanks
chr1	4671880	4671891	MoaMotifs_MFs_iSegBC7_b37v3_v320i_om_m2_scAGCCCAgcm_CAAGCCCAGCG_b73v3range=1:4594381-4594591_strand=-_plus100bpFlanks
chr1	4671940	4671951	MoaMotifs_MFs_iSegBC7_b37v3_v320i_om_m116_kgaTGGGCTgs_ATCTGGGCTAC_b73v3range=1:4594441-4594651_strand=-_plus100bpFlanks
chr1	4671940	4671951	MoaMotifs_MFs_iSegBC7_b37v3_v320i_om_m2_scAGCCCAgcm_GTAGCCCAGAT_b73v3range=1:4594441-4594651_strand=+_plus100bpFlanks
chr1	4671940	4671951	MoaMotifs_MFs_iSegBC7_b37v3_v320i_om_m97_scAGCCCAasm_GTAGCCCAGAT_b73v3range=1:4594441-4594651_strand=+_plus100bpFlanks
chr1	4671951	4671961	MoaMotifs_MFs_iSegBC7_b37v3_v320i_om_m113_wwAAcATAya_GGAACATACA_b73v3range=1:4594452-4594661_strand=-_plus100bpFlanks
chr1	4672257	4672280	MoaMotifs_MFs_iSegBC7_b37v3_v320i_dy_m28_rrrAArAAAAAArAAAArAAwra_AAAAGGACAAAAGAAAGTGTAAA_b73v3range=1:4594758-4594980_strand=+_plus100bpFlanks
chr1	4672260	4672277	MoaMotifs_MFs_iSegBC7_b37v3_v320i_om_m74_aaAAmAAAArAAAAgrr_AGGACAAAAGAAAGTGT_b73v3range=1:4594761-4594977_strand=+_plus100bpFlanks
chr1	4672262	4672272	MoaMotifs_MFs_iSegBC7_b37v3_v320i_dy_m56_wvCAAAAGmr_GACAAAAGAA_b73v3range=1:4594763-4594972_strand=+_plus100bpFlanks
chr1	4672393	4672403	MoaMotifs_MFs_iSegBC7_b37v3_v320i_om_m139_scCCACACvm_CGCCACACCA_b73v3range=1:4594894-4595103_strand=+_plus100bpFlanks
chr1	4672394	4672406	MoaMotifs_MFs_iSegBC7_b37v3_v320i_dy_m35_csCACssCACvs_GCCACACCACTC_b73v3range=1:4594895-4595106_strand=+_plus100bpFlanks
chr1	4672396	4672406	MoaMotifs_MFs_iSegBC7_b37v3_v320i_om_m79_mcCACCACcm_CACACCACTC_b73v3range=1:4594897-4595106_strand=+_plus100bpFlanks
chr1	4672398	4672408	MoaMotifs_MFs_iSegBC7_b37v3_v320i_om_m112_syCCACTCcc_CACCACTCTA_b73v3range=1:4594899-4595108_strand=+_plus100bpFlanks
chr1	4672400	4672410	MoaMotifs_MFs_iSegBC7_b37v3_v320i_om_m38_ctACTCTAsw_CCACTCTACG_b73v3range=1:4594901-4595110_strand=+_plus100bpFlanks
chr1	4674423	4674433	MoaMotifs_MFs_iSegBC7_b37v3_v320i_om_m36_rvAAGCAArv_GGAAGCAAGC_b73v3range=1:4596924-4597133_strand=-_plus100bpFlanks
chr1	4674589	4674599	MoaMotifs_MFs_iSegBC7_b37v3_v320i_om_m41_ssCCAGCCmv_GCCCAGCCGC_b73v3range=1:4597090-4597299_strand=-_plus100bpFlanks
chr1	4674591	4674603	MoaMotifs_MFs_iSegBC7_b37v3_v320i_om_m128_rscTGGGCCrss_GGCTGGGCCATG_b73v3range=1:4597092-4597303_strand=+_plus100bpFlanks
chr1	4674591	4674603	MoaMotifs_MFs_iSegBC7_b37v3_v320i_om_m140_cymGGCCCAgsy_CATGGCCCAGCC_b73v3range=1:4597092-4597303_strand=-_plus100bpFlanks
chr1	4675623	4675633	MoaMotifs_MFs_iSegBC7_b37v3_v320i_om_m134_mtGCATGCak_GTGCATGCAC_b73v3range=1:4598124-4598333_strand=+_plus100bpFlanks
chr1	4675623	4675633	MoaMotifs_MFs_iSegBC7_b37v3_v320i_om_m134_mtGCATGCak_GTGCATGCAC_b73v3range=1:4598124-4598333_strand=-_plus100bpFlanks
chr1	4675683	4675707	MoaMotifs_MFs_iSegBC7_b37v3_v320i_dy_m11_gAGAGAGAGAGArAGArArarrrr_GAGAGAGAGGGAGAGACGGGTGCG_b73v3range=1:4598184-4598407_strand=+_plus100bpFlanks
chr1	4675683	4675707	MoaMotifs_MFs_iSegBC7_b37v3_v320i_dy_m12_grGrGrGAGAGrGAGAGAGArrrr_GAGAGAGAGGGAGAGACGGGTGCG_b73v3range=1:4598184-4598407_strand=+_plus100bpFlanks
chr1	4675683	4675707	MoaMotifs_MFs_iSegBC7_b37v3_v320i_dy_m21_rraGGGGAGGGAGaGrGGGAGagr_GAGAGAGAGGGAGAGACGGGTGCG_b73v3range=1:4598184-4598407_strand=+_plus100bpFlanks
chr1	4675683	4675707	MoaMotifs_MFs_iSegBC7_b37v3_v320i_dy_m24_ggrGGaGGaGGGGAGGGGGGaGgr_GAGAGAGAGGGAGAGACGGGTGCG_b73v3range=1:4598184-4598407_strand=+_plus100bpFlanks
chr1	4675683	4675707	MoaMotifs_MFs_iSegBC7_b37v3_v320i_dy_m47_gaGAGAGAGArAGArArArAkwrr_GAGAGAGAGGGAGAGACGGGTGCG_b73v3range=1:4598184-4598407_strand=+_plus100bpFlanks
chr1	4675683	4675707	MoaMotifs_MFs_iSegBC7_b37v3_v320i_dy_m66_grGgGrGAGAGGGAGGraGGaGrr_GAGAGAGAGGGAGAGACGGGTGCG_b73v3range=1:4598184-4598407_strand=+_plus100bpFlanks
chr1	4675683	4675707	MoaMotifs_MFs_iSegBC7_b37v3_v320i_dy_m72_gaGAGAGAGAGArArAGArArvrr_GAGAGAGAGGGAGAGACGGGTGCG_b73v3range=1:4598184-4598407_strand=+_plus100bpFlanks
chr1	4675684	4675708	MoaMotifs_MFs_iSegBC7_b37v3_v320i_dy_m19_yyCTCTyTyyyTCTCTCTCTCTct_CCGCACCCGTCTCTCCCTCTCTCT_b73v3range=1:4598185-4598408_strand=-_plus100bpFlanks
chr1	4675684	4675708	MoaMotifs_MFs_iSegBC7_b37v3_v320i_dy_m58_agwGrGAgrGAGAGAGAGAGrrrg_AGAGAGAGGGAGAGACGGGTGCGG_b73v3range=1:4598185-4598408_strand=+_plus100bpFlanks
chr1	4675684	4675708	MoaMotifs_MFs_iSegBC7_b37v3_v320i_dy_m73_agAGAGAGAGArAGArArAGAGrr_AGAGAGAGGGAGAGACGGGTGCGG_b73v3range=1:4598185-4598408_strand=+_plus100bpFlanks
chr1	4675685	4675709	MoaMotifs_MFs_iSegBC7_b37v3_v320i_dy_m11_gAGAGAGAGAGArAGArArarrrr_GAGAGAGGGAGAGACGGGTGCGGG_b73v3range=1:4598186-4598409_strand=+_plus100bpFlanks
chr1	4675685	4675709	MoaMotifs_MFs_iSegBC7_b37v3_v320i_dy_m66_grGgGrGAGAGGGAGGraGGaGrr_GAGAGAGGGAGAGACGGGTGCGGG_b73v3range=1:4598186-4598409_strand=+_plus100bpFlanks
chr1	4675685	4675709	MoaMotifs_MFs_iSegBC7_b37v3_v320i_dy_m72_gaGAGAGAGAGArArAGArArvrr_GAGAGAGGGAGAGACGGGTGCGGG_b73v3range=1:4598186-4598409_strand=+_plus100bpFlanks
chr1	4677123	4677139	MoaMotifs_MFs_iSegBC7_b37v3_v320i_om_m136_ssGGCtGAGCCGaass_CAGGCGGAGCCGCGGA_b73v3range=1:4599624-4599839_strand=-_plus100bpFlanks
chr1	4677123	4677139	MoaMotifs_MFs_iSegBC7_b37v3_v320i_om_m33_ssCTCGGCTCagCccs_TCCGCGGCTCCGCCTG_b73v3range=1:4599624-4599839_strand=+_plus100bpFlanks
chr1	4677133	4677143	MoaMotifs_MFs_iSegBC7_b37v3_v320i_om_m39_bsCCTGCCys_CGCCTGCCTG_b73v3range=1:4599634-4599843_strand=+_plus100bpFlanks
chr1	4677813	4677823	MoaMotifs_MFs_iSegBC7_b37v3_v320i_om_m125_ssCCGACCsv_CACCGACCGA_b73v3range=1:4600314-4600523_strand=+_plus100bpFlanks
chr1	4677817	4677827	MoaMotifs_MFs_iSegBC7_b37v3_v320i_om_m125_ssCCGACCsv_GACCGACCGG_b73v3range=1:4600318-4600527_strand=+_plus100bpFlanks
chr1	4677826	4677838	MoaMotifs_MFs_iSegBC7_b37v3_v320i_om_m135_gsCAGGGCGGss_GGCAGGGCCGGC_b73v3range=1:4600327-4600538_strand=-_plus100bpFlanks
chr1	4689811	4689822	MoaMotifs_MFs_iSegBC7_b37v3_v320i_om_m94_byCGATTCGrb_CTCGATTCGAT_b73v3range=1:4610195-4610405_strand=+_plus100bpFlanks
chr1	4689881	4689893	MoaMotifs_MFs_iSegBC7_b37v3_v320i_om_m53_yytCTCCTCtcy_GCTCTCCTCTCG_b73v3range=1:4610265-4610476_strand=+_plus100bpFlanks
chr1	4689881	4689894	MoaMotifs_MFs_iSegBC7_b37v3_v320i_om_m133_ccTCGCCTCaCsy_GCTCTCCTCTCGC_b73v3range=1:4610265-4610477_strand=+_plus100bpFlanks
chr1	4689882	4689894	MoaMotifs_MFs_iSegBC7_b37v3_v320i_om_m26_yycTCTTCTCyy_CTCTCCTCTCGC_b73v3range=1:4610266-4610477_strand=+_plus100bpFlanks
chr1	4689883	4689895	MoaMotifs_MFs_iSegBC7_b37v3_v320i_om_m42_grCGAGACGAsr_GGCGAGAGGAGA_b73v3range=1:4610267-4610478_strand=-_plus100bpFlanks
chr1	4689944	4689960	MoaMotifs_MFs_iSegBC7_b37v3_v320i_om_m136_ssGGCtGAGCCGaass_CGGGGCGAGCCGACGG_b73v3range=1:4610328-4610543_strand=+_plus100bpFlanks
chr1	4689944	4689960	MoaMotifs_MFs_iSegBC7_b37v3_v320i_om_m33_ssCTCGGCTCagCccs_CCGTCGGCTCGCCCCG_b73v3range=1:4610328-4610543_strand=-_plus100bpFlanks
chr1	4689947	4689959	MoaMotifs_MFs_iSegBC7_b37v3_v320i_om_m12_ssTCGCCTCGys_CGTCGGCTCGCC_b73v3range=1:4610331-4610542_strand=-_plus100bpFlanks
chr1	4689947	4689959	MoaMotifs_MFs_iSegBC7_b37v3_v320i_om_m42_grCGAGACGAsr_GGCGAGCCGACG_b73v3range=1:4610331-4610542_strand=+_plus100bpFlanks
chr1	4689954	4689965	MoaMotifs_MFs_iSegBC7_b37v3_v320i_om_m43_ssACGGGACss_CGACGGGACTC_b73v3range=1:4610338-4610548_strand=+_plus100bpFlanks
chr1	4690632	4690642	MoaMotifs_MFs_iSegBC7_b37v3_v320i_om_m16_srGGGGCAgs_CGGGGGCAGA_b73v3range=1:4611016-4611225_strand=-_plus100bpFlanks
chr1	4690712	4690722	MoaMotifs_MFs_iSegBC7_b37v3_v320i_om_m98_bmCGTGTCss_CACGTGTCTC_b73v3range=1:4611096-4611305_strand=+_plus100bpFlanks
chr1	4785774	4785789	MoaMotifs_MFs_iSegBC7_b37v3_v320i_dy_m40_ssCCAsssscCCAss_AGCCAGTCGCCCAGT_b73v3range=1:4708619-4708833_strand=+_plus100bpFlanks
chr1	4785923	4785937	MoaMotifs_MFs_iSegBC7_b37v3_v320i_dy_m68_csCACvsscCACss_CACACCCAGCACGG_b73v3range=1:4708768-4708981_strand=+_plus100bpFlanks
chr1	4785926	4785950	MoaMotifs_MFs_iSegBC7_b37v3_v320i_dy_m48_ssCcCcCCaCGGCCCAGCCCaasc_ACCCAGCACGGGCCCAGTCCAAGT_b73v3range=1:4708771-4708994_strand=+_plus100bpFlanks
chr1	4785933	4785945	MoaMotifs_MFs_iSegBC7_b37v3_v320i_om_m128_rscTGGGCCrss_GACTGGGCCCGT_b73v3range=1:4708778-4708989_strand=-_plus100bpFlanks
chr1	4785933	4785945	MoaMotifs_MFs_iSegBC7_b37v3_v320i_om_m140_cymGGCCCAgsy_ACGGGCCCAGTC_b73v3range=1:4708778-4708989_strand=+_plus100bpFlanks
chr1	4785937	4785950	MoaMotifs_MFs_iSegBC7_b37v3_v320i_om_m22_syCCAGTCCAssc_GCCCAGTCCAAGT_b73v3range=1:4708782-4708994_strand=+_plus100bpFlanks
chr1	4797647	4797658	MoaMotifs_MFs_iSegBC7_b37v3_v320i_om_m116_kgaTGGGCTgs_ACCTGGGCTGG_b73v3range=1:4720492-4720702_strand=+_plus100bpFlanks
chr1	4797647	4797658	MoaMotifs_MFs_iSegBC7_b37v3_v320i_om_m2_scAGCCCAgcm_CCAGCCCAGGT_b73v3range=1:4720492-4720702_strand=-_plus100bpFlanks
chr1	4797647	4797658	MoaMotifs_MFs_iSegBC7_b37v3_v320i_om_m97_scAGCCCAasm_CCAGCCCAGGT_b73v3range=1:4720492-4720702_strand=-_plus100bpFlanks
chr1	4797647	4797660	MoaMotifs_MFs_iSegBC7_b37v3_v320i_om_m22_syCCAGTCCAssc_GACCAGCCCAGGT_b73v3range=1:4720492-4720704_strand=-_plus100bpFlanks
chr1	4797648	4797660	MoaMotifs_MFs_iSegBC7_b37v3_v320i_om_m57_scCCAtCCCAcs_GACCAGCCCAGG_b73v3range=1:4720493-4720704_strand=-_plus100bpFlanks
chr1	4797650	4797660	MoaMotifs_MFs_iSegBC7_b37v3_v320i_om_m41_ssCCAGCCmv_GACCAGCCCA_b73v3range=1:4720495-4720704_strand=-_plus100bpFlanks
chr1	4797669	4797679	MoaMotifs_MFs_iSegBC7_b37v3_v320i_om_m36_rvAAGCAArv_AGAAGCAAGC_b73v3range=1:4720514-4720723_strand=-_plus100bpFlanks
chr1	4837335	4837345	MoaMotifs_MFs_iSegBC7_b37v3_v320i_om_m127_rrAAGCGAgv_TGAAGCGATA_b73v3range=1:4735126-4735335_strand=+_plus100bpFlanks
chr1	4837618	4837628	MoaMotifs_MFs_iSegBC7_b37v3_v320i_om_m13_mmAACCAAmm_GCAACCAAGA_b73v3range=1:4735409-4735618_strand=+_plus100bpFlanks
chr1	4837628	4837638	MoaMotifs_MFs_iSegBC7_b37v3_v320i_om_m81_vcAGGCCAsv_GCAGGCCACG_b73v3range=1:4735419-4735628_strand=-_plus100bpFlanks
chr1	4837628	4837643	MoaMotifs_MFs_iSegBC7_b37v3_v320i_dy_m40_ssCCAsssscCCAss_AGCCAGCAGGCCACG_b73v3range=1:4735419-4735633_strand=-_plus100bpFlanks
chr1	4848199	4848209	MoaMotifs_MFs_iSegBC7_b37v3_v320i_om_m27_gcATGCATgc_CCATGCATCC_b73v3range=1:4745984-4746193_strand=+_plus100bpFlanks
chr1	4848199	4848209	MoaMotifs_MFs_iSegBC7_b37v3_v320i_om_m27_gcATGCATgc_GGATGCATGG_b73v3range=1:4745984-4746193_strand=-_plus100bpFlanks
chr1	4851422	4851433	MoaMotifs_MFs_iSegBC7_b37v3_v320i_om_m116_kgaTGGGCTgs_ACATGGGCTAG_b73v3range=1:4749207-4749417_strand=+_plus100bpFlanks
chr1	4851422	4851433	MoaMotifs_MFs_iSegBC7_b37v3_v320i_om_m2_scAGCCCAgcm_CTAGCCCATGT_b73v3range=1:4749207-4749417_strand=-_plus100bpFlanks
chr1	4851422	4851433	MoaMotifs_MFs_iSegBC7_b37v3_v320i_om_m97_scAGCCCAasm_CTAGCCCATGT_b73v3range=1:4749207-4749417_strand=-_plus100bpFlanks
chr1	4851459	4851483	MoaMotifs_MFs_iSegBC7_b37v3_v320i_dy_m53_mgcCcCCasGGCCCAGCCCAtCms_CGGCGCGCTGGCCCAGCCCATGAA_b73v3range=1:4749244-4749467_strand=-_plus100bpFlanks
chr1	4851460	4851471	MoaMotifs_MFs_iSegBC7_b37v3_v320i_om_m116_kgaTGGGCTgs_TCATGGGCTGG_b73v3range=1:4749245-4749455_strand=+_plus100bpFlanks
chr1	4851460	4851471	MoaMotifs_MFs_iSegBC7_b37v3_v320i_om_m2_scAGCCCAgcm_CCAGCCCATGA_b73v3range=1:4749245-4749455_strand=-_plus100bpFlanks
chr1	4851460	4851471	MoaMotifs_MFs_iSegBC7_b37v3_v320i_om_m97_scAGCCCAasm_CCAGCCCATGA_b73v3range=1:4749245-4749455_strand=-_plus100bpFlanks
chr1	4851461	4851473	MoaMotifs_MFs_iSegBC7_b37v3_v320i_om_m57_scCCAtCCCAcs_GCCCAGCCCATG_b73v3range=1:4749246-4749457_strand=-_plus100bpFlanks
chr1	4851463	4851473	MoaMotifs_MFs_iSegBC7_b37v3_v320i_om_m41_ssCCAGCCmv_GCCCAGCCCA_b73v3range=1:4749248-4749457_strand=-_plus100bpFlanks
chr1	4851465	4851477	MoaMotifs_MFs_iSegBC7_b37v3_v320i_om_m128_rscTGGGCCrss_GGCTGGGCCAGC_b73v3range=1:4749250-4749461_strand=+_plus100bpFlanks
chr1	4851478	4851488	MoaMotifs_MFs_iSegBC7_b37v3_v320i_om_m125_ssCCGACCsv_CGCCGACCCC_b73v3range=1:4749263-4749472_strand=+_plus100bpFlanks
chr1	4856640	4856650	MoaMotifs_MFs_iSegBC7_b37v3_v320i_om_m111_gsCAAGGCms_GGCAAGGCAC_b73v3range=1:4754425-4754634_strand=+_plus100bpFlanks
chr1	4856686	4856696	MoaMotifs_MFs_iSegBC7_b37v3_v320i_om_m106_wwAATgAAwa_GAAATGAAGT_b73v3range=1:4754471-4754680_strand=-_plus100bpFlanks
chr1	4862997	4863012	MoaMotifs_MFs_iSegBC7_b37v3_v320i_dy_m65_vyACAsrmvyACAsv_GTACAGACAGACAGT_b73v3range=1:4760782-4760996_strand=+_plus100bpFlanks
chr1	4862998	4863013	MoaMotifs_MFs_iSegBC7_b37v3_v320i_dy_m39_gsCAGssvssCAGss_TACAGACAGACAGTT_b73v3range=1:4760783-4760997_strand=+_plus100bpFlanks
chr1	4866496	4866507	MoaMotifs_MFs_iSegBC7_b37v3_v320i_om_m64_yyCCCTTCCsy_CACCCTTCCCT_b73v3range=1:4764281-4764491_strand=+_plus100bpFlanks
chr1	4866504	4866515	MoaMotifs_MFs_iSegBC7_b37v3_v320i_om_m11_cscCGCCCCss_CCTCGCCCCGG_b73v3range=1:4764289-4764499_strand=+_plus100bpFlanks
chr1	4878517	4878527	MoaMotifs_MFs_iSegBC7_b37v3_v320i_om_m59_ymCTTGTCyy_CCCTTGTCTA_b73v3range=1:4799122-4799331_strand=-_plus100bpFlanks
chr1	4932013	4932025	MoaMotifs_MFs_iSegBC7_b37v3_v320i_dy_m70_rrGAAGAAATgr_ACGAAGAAAATA_b73v3range=1:4855237-4855448_strand=+_plus100bpFlanks
chr1	4932013	4932027	MoaMotifs_MFs_iSegBC7_b37v3_v320i_om_m52_yyTCTTTTCTTTyy_ACTATTTTCTTCGT_b73v3range=1:4855237-4855450_strand=-_plus100bpFlanks
chr1	4932013	4932029	MoaMotifs_MFs_iSegBC7_b37v3_v320i_dy_m23_wtATTATTTTcTTcyt_ACACTATTTTCTTCGT_b73v3range=1:4855237-4855452_strand=-_plus100bpFlanks
chr1	4932016	4932027	MoaMotifs_MFs_iSegBC7_b37v3_v320i_om_m17_twTATTTTAtw_ACTATTTTCTT_b73v3range=1:4855240-4855450_strand=-_plus100bpFlanks
chr1	4932016	4932029	MoaMotifs_MFs_iSegBC7_b37v3_v320i_dy_m26_wwATTATTTTgww_ACACTATTTTCTT_b73v3range=1:4855240-4855452_strand=-_plus100bpFlanks
chr1	4948189	4948213	MoaMotifs_MFs_iSegBC7_b37v3_v320i_dy_m15_grGGGGGGGAsGGGaGGaGGaGrr_AAGAAGGGTATGGGGGGAGGAAAG_b73v3range=1:4871208-4871431_strand=+_plus100bpFlanks
chr1	4948208	4948218	MoaMotifs_MFs_iSegBC7_b37v3_v320i_om_m127_rrAAGCGAgv_GAAAGCGAAG_b73v3range=1:4871227-4871436_strand=+_plus100bpFlanks
chr1	4948210	4948221	MoaMotifs_MFs_iSegBC7_b37v3_v320i_om_m117_csGCTTCGCsb_GGGCTTCGCTT_b73v3range=1:4871229-4871439_strand=-_plus100bpFlanks
chr1	4948339	4948349	MoaMotifs_MFs_iSegBC7_b37v3_v320i_om_m62_sgACCGGAcs_AGACCGGATC_b73v3range=1:4871358-4871567_strand=-_plus100bpFlanks
chr1	4948345	4948355	MoaMotifs_MFs_iSegBC7_b37v3_v320i_dy_m56_wvCAAAAGmr_CGCAAAAGAC_b73v3range=1:4871364-4871573_strand=-_plus100bpFlanks
chr1	4948394	4948407	MoaMotifs_MFs_iSegBC7_b37v3_v320i_dy_m75_scACCmscACCvs_CAACCGCAACCGA_b73v3range=1:4871413-4871625_strand=+_plus100bpFlanks
chr1	5046579	5046603	MoaMotifs_MFs_iSegBC7_b37v3_v320i_dy_m21_rraGGGGAGGGAGaGrGGGAGagr_GGAGAGGGGGGAGCGGGAGCCACA_b73v3range=1:4973055-4973278_strand=-_plus100bpFlanks
chr1	5046582	5046606	MoaMotifs_MFs_iSegBC7_b37v3_v320i_dy_m15_grGGGGGGGAsGGGaGGaGGaGrr_CTAGGAGAGGGGGGAGCGGGAGCC_b73v3range=1:4973058-4973281_strand=-_plus100bpFlanks
chr1	5046582	5046606	MoaMotifs_MFs_iSegBC7_b37v3_v320i_dy_m24_ggrGGaGGaGGGGAGGGGGGaGgr_CTAGGAGAGGGGGGAGCGGGAGCC_b73v3range=1:4973058-4973281_strand=-_plus100bpFlanks
chr1	5046589	5046604	MoaMotifs_MFs_iSegBC7_b37v3_v320i_om_m90_ggGAGGGGAGGGArr_AGGAGAGGGGGGAGC_b73v3range=1:4973065-4973279_strand=-_plus100bpFlanks
chr1	5048273	5048288	MoaMotifs_MFs_iSegBC7_b37v3_v320i_dy_m40_ssCCAsssscCCAss_TTCCATGGGTCCACG_b73v3range=1:4974749-4974963_strand=+_plus100bpFlanks
chr1	5048276	5048286	MoaMotifs_MFs_iSegBC7_b37v3_v320i_om_m48_ssGACCCAss_TGGACCCATG_b73v3range=1:4974752-4974961_strand=-_plus100bpFlanks
chr1	5048279	5048292	MoaMotifs_MFs_iSegBC7_b37v3_v320i_dy_m51_ssGACgrsGACgs_TGGACGTGGACCC_b73v3range=1:4974755-4974967_strand=-_plus100bpFlanks
chr1	5048281	5048294	MoaMotifs_MFs_iSegBC7_b37v3_v320i_dy_m27_scCCAsscCCAss_GTCCACGTCCATG_b73v3range=1:4974757-4974969_strand=+_plus100bpFlanks
chr1	5048285	5048298	MoaMotifs_MFs_iSegBC7_b37v3_v320i_dy_m51_ssGACgrsGACgs_TGGACATGGACGT_b73v3range=1:4974761-4974973_strand=-_plus100bpFlanks
chr1	5048287	5048300	MoaMotifs_MFs_iSegBC7_b37v3_v320i_dy_m27_scCCAsscCCAss_GTCCATGTCCATC_b73v3range=1:4974763-4974975_strand=+_plus100bpFlanks
chr1	5048561	5048571	MoaMotifs_MFs_iSegBC7_b37v3_v320i_om_m21_rrAAGGAArr_GGAAGGAACG_b73v3range=1:4975037-4975246_strand=+_plus100bpFlanks
chr1	5048577	5048588	MoaMotifs_MFs_iSegBC7_b37v3_v320i_om_m11_cscCGCCCCss_CCGCGCCCCAC_b73v3range=1:4975053-4975263_strand=+_plus100bpFlanks
chr1	5063106	5063119	MoaMotifs_MFs_iSegBC7_b37v3_v320i_dy_m8_csCACvssCACvs_CACACACACACAC_b73v3range=1:4989582-4989794_strand=+_plus100bpFlanks
chr1	5063106	5063123	MoaMotifs_MFs_iSegBC7_b37v3_v320i_dy_m10_cvCGCACGCACGCACgc_CACACACACACACGCGG_b73v3range=1:4989582-4989798_strand=+_plus100bpFlanks
chr1	5063107	5063120	MoaMotifs_MFs_iSegBC7_b37v3_v320i_dy_m46_vyACAsvyACAsv_ACACACACACACG_b73v3range=1:4989583-4989795_strand=+_plus100bpFlanks
chr1	5063108	5063121	MoaMotifs_MFs_iSegBC7_b37v3_v320i_dy_m8_csCACvssCACvs_CACACACACACGC_b73v3range=1:4989584-4989796_strand=+_plus100bpFlanks
chr1	5063108	5063125	MoaMotifs_MFs_iSegBC7_b37v3_v320i_dy_m10_cvCGCACGCACGCACgc_CACACACACACGCGGCC_b73v3range=1:4989584-4989800_strand=+_plus100bpFlanks
chr1	5063120	5063130	MoaMotifs_MFs_iSegBC7_b37v3_v320i_om_m68_ssCCCGGCcs_GTCCCGGCCG_b73v3range=1:4989596-4989805_strand=-_plus100bpFlanks
chr1	5064402	5064412	MoaMotifs_MFs_iSegBC7_b37v3_v320i_dy_m63_gtGGTGGAsg_AGGGTGGATG_b73v3range=1:4990878-4991087_strand=+_plus100bpFlanks
chr1	5064454	5064477	MoaMotifs_MFs_iSegBC7_b37v3_v320i_dy_m1_rraGGGrGGAGAGAGAGAGGrrr_GTTCCGAGGAGAGCGAGAGGTGG_b73v3range=1:4990930-4991152_strand=+_plus100bpFlanks
chr1	5064456	5064480	MoaMotifs_MFs_iSegBC7_b37v3_v320i_dy_m21_rraGGGGAGGGAGaGrGGGAGagr_TCCGAGGAGAGCGAGAGGTGGAGG_b73v3range=1:4990932-4991155_strand=+_plus100bpFlanks
chr1	5064457	5064472	MoaMotifs_MFs_iSegBC7_b37v3_v320i_om_m90_ggGAGGGGAGGGArr_CCGAGGAGAGCGAGA_b73v3range=1:4990933-4991147_strand=+_plus100bpFlanks
chr1	5064457	5064481	MoaMotifs_MFs_iSegBC7_b37v3_v320i_dy_m15_grGGGGGGGAsGGGaGGaGGaGrr_CCGAGGAGAGCGAGAGGTGGAGGA_b73v3range=1:4990933-4991156_strand=+_plus100bpFlanks
chr1	5064458	5064482	MoaMotifs_MFs_iSegBC7_b37v3_v320i_dy_m21_rraGGGGAGGGAGaGrGGGAGagr_CGAGGAGAGCGAGAGGTGGAGGAG_b73v3range=1:4990934-4991157_strand=+_plus100bpFlanks
chr1	5064458	5064482	MoaMotifs_MFs_iSegBC7_b37v3_v320i_dy_m24_ggrGGaGGaGGGGAGGGGGGaGgr_CGAGGAGAGCGAGAGGTGGAGGAG_b73v3range=1:4990934-4991157_strand=+_plus100bpFlanks
chr1	5064458	5064482	MoaMotifs_MFs_iSegBC7_b37v3_v320i_dy_m66_grGgGrGAGAGGGAGGraGGaGrr_CGAGGAGAGCGAGAGGTGGAGGAG_b73v3range=1:4990934-4991157_strand=+_plus100bpFlanks
chr1	5064459	5064483	MoaMotifs_MFs_iSegBC7_b37v3_v320i_dy_m58_agwGrGAgrGAGAGAGAGAGrrrg_GAGGAGAGCGAGAGGTGGAGGAGG_b73v3range=1:4990935-4991158_strand=+_plus100bpFlanks
chr1	5064460	5064484	MoaMotifs_MFs_iSegBC7_b37v3_v320i_dy_m12_grGrGrGAGAGrGAGAGAGArrrr_AGGAGAGCGAGAGGTGGAGGAGGA_b73v3range=1:4990936-4991159_strand=+_plus100bpFlanks
chr1	5064460	5064484	MoaMotifs_MFs_iSegBC7_b37v3_v320i_dy_m15_grGGGGGGGAsGGGaGGaGGaGrr_AGGAGAGCGAGAGGTGGAGGAGGA_b73v3range=1:4990936-4991159_strand=+_plus100bpFlanks
chr1	5064460	5064484	MoaMotifs_MFs_iSegBC7_b37v3_v320i_dy_m66_grGgGrGAGAGGGAGGraGGaGrr_AGGAGAGCGAGAGGTGGAGGAGGA_b73v3range=1:4990936-4991159_strand=+_plus100bpFlanks
chr1	5064460	5064484	MoaMotifs_MFs_iSegBC7_b37v3_v320i_dy_m72_gaGAGAGAGAGArArAGArArvrr_AGGAGAGCGAGAGGTGGAGGAGGA_b73v3range=1:4990936-4991159_strand=+_plus100bpFlanks
chr1	5064461	5064485	MoaMotifs_MFs_iSegBC7_b37v3_v320i_dy_m19_yyCTCTyTyyyTCTCTCTCTCTct_CTCCTCCTCCACCTCTCGCTCTCC_b73v3range=1:4990937-4991160_strand=-_plus100bpFlanks
chr1	5064462	5064486	MoaMotifs_MFs_iSegBC7_b37v3_v320i_dy_m11_gAGAGAGAGAGArAGArArarrrr_GAGAGCGAGAGGTGGAGGAGGAGA_b73v3range=1:4990938-4991161_strand=+_plus100bpFlanks
chr1	5064463	5064487	MoaMotifs_MFs_iSegBC7_b37v3_v320i_dy_m15_grGGGGGGGAsGGGaGGaGGaGrr_AGAGCGAGAGGTGGAGGAGGAGAG_b73v3range=1:4990939-4991162_strand=+_plus100bpFlanks
chr1	5064463	5064487	MoaMotifs_MFs_iSegBC7_b37v3_v320i_dy_m16_rgrGrGrGAGrGAGAGAGAGAGrg_AGAGCGAGAGGTGGAGGAGGAGAG_b73v3range=1:4990939-4991162_strand=+_plus100bpFlanks
chr1	5064463	5064487	MoaMotifs_MFs_iSegBC7_b37v3_v320i_dy_m19_yyCTCTyTyyyTCTCTCTCTCTct_CTCTCCTCCTCCACCTCTCGCTCT_b73v3range=1:4990939-4991162_strand=-_plus100bpFlanks
chr1	5064463	5064487	MoaMotifs_MFs_iSegBC7_b37v3_v320i_dy_m20_cyCtCTCCCTCCCCmCCTCCCmcy_CTCTCCTCCTCCACCTCTCGCTCT_b73v3range=1:4990939-4991162_strand=-_plus100bpFlanks
chr1	5064463	5064487	MoaMotifs_MFs_iSegBC7_b37v3_v320i_dy_m73_agAGAGAGAGArAGArArAGAGrr_AGAGCGAGAGGTGGAGGAGGAGAG_b73v3range=1:4990939-4991162_strand=+_plus100bpFlanks
chr1	5064464	5064488	MoaMotifs_MFs_iSegBC7_b37v3_v320i_dy_m21_rraGGGGAGGGAGaGrGGGAGagr_GAGCGAGAGGTGGAGGAGGAGAGA_b73v3range=1:4990940-4991163_strand=+_plus100bpFlanks
chr1	5064464	5064488	MoaMotifs_MFs_iSegBC7_b37v3_v320i_dy_m66_grGgGrGAGAGGGAGGraGGaGrr_GAGCGAGAGGTGGAGGAGGAGAGA_b73v3range=1:4990940-4991163_strand=+_plus100bpFlanks
chr1	5064465	5064489	MoaMotifs_MFs_iSegBC7_b37v3_v320i_dy_m16_rgrGrGrGAGrGAGAGAGAGAGrg_AGCGAGAGGTGGAGGAGGAGAGAG_b73v3range=1:4990941-4991164_strand=+_plus100bpFlanks
chr1	5064465	5064489	MoaMotifs_MFs_iSegBC7_b37v3_v320i_dy_m19_yyCTCTyTyyyTCTCTCTCTCTct_CTCTCTCCTCCTCCACCTCTCGCT_b73v3range=1:4990941-4991164_strand=-_plus100bpFlanks
chr1	5064465	5064489	MoaMotifs_MFs_iSegBC7_b37v3_v320i_dy_m20_cyCtCTCCCTCCCCmCCTCCCmcy_CTCTCTCCTCCTCCACCTCTCGCT_b73v3range=1:4990941-4991164_strand=-_plus100bpFlanks
chr1	5064465	5064489	MoaMotifs_MFs_iSegBC7_b37v3_v320i_dy_m73_agAGAGAGAGArAGArArAGAGrr_AGCGAGAGGTGGAGGAGGAGAGAG_b73v3range=1:4990941-4991164_strand=+_plus100bpFlanks
chr1	5064466	5064490	MoaMotifs_MFs_iSegBC7_b37v3_v320i_dy_m21_rraGGGGAGGGAGaGrGGGAGagr_GCGAGAGGTGGAGGAGGAGAGAGA_b73v3range=1:4990942-4991165_strand=+_plus100bpFlanks
chr1	5064467	5064491	MoaMotifs_MFs_iSegBC7_b37v3_v320i_dy_m16_rgrGrGrGAGrGAGAGAGAGAGrg_CGAGAGGTGGAGGAGGAGAGAGAG_b73v3range=1:4990943-4991166_strand=+_plus100bpFlanks
chr1	5064467	5064491	MoaMotifs_MFs_iSegBC7_b37v3_v320i_dy_m19_yyCTCTyTyyyTCTCTCTCTCTct_CTCTCTCTCCTCCTCCACCTCTCG_b73v3range=1:4990943-4991166_strand=-_plus100bpFlanks
chr1	5064467	5064491	MoaMotifs_MFs_iSegBC7_b37v3_v320i_dy_m20_cyCtCTCCCTCCCCmCCTCCCmcy_CTCTCTCTCCTCCTCCACCTCTCG_b73v3range=1:4990943-4991166_strand=-_plus100bpFlanks
chr1	5064467	5064491	MoaMotifs_MFs_iSegBC7_b37v3_v320i_dy_m24_ggrGGaGGaGGGGAGGGGGGaGgr_CGAGAGGTGGAGGAGGAGAGAGAG_b73v3range=1:4990943-4991166_strand=+_plus100bpFlanks
chr1	5064467	5064491	MoaMotifs_MFs_iSegBC7_b37v3_v320i_dy_m36_rrAGArArAGArAGAGAGAGAGrg_CGAGAGGTGGAGGAGGAGAGAGAG_b73v3range=1:4990943-4991166_strand=+_plus100bpFlanks
chr1	5064467	5064491	MoaMotifs_MFs_iSegBC7_b37v3_v320i_dy_m58_agwGrGAgrGAGAGAGAGAGrrrg_CGAGAGGTGGAGGAGGAGAGAGAG_b73v3range=1:4990943-4991166_strand=+_plus100bpFlanks
chr1	5064467	5064491	MoaMotifs_MFs_iSegBC7_b37v3_v320i_dy_m66_grGgGrGAGAGGGAGGraGGaGrr_CGAGAGGTGGAGGAGGAGAGAGAG_b73v3range=1:4990943-4991166_strand=+_plus100bpFlanks
chr1	5064467	5064491	MoaMotifs_MFs_iSegBC7_b37v3_v320i_dy_m73_agAGAGAGAGArAGArArAGAGrr_CGAGAGGTGGAGGAGGAGAGAGAG_b73v3range=1:4990943-4991166_strand=+_plus100bpFlanks
chr1	5064468	5064491	MoaMotifs_MFs_iSegBC7_b37v3_v320i_dy_m1_rraGGGrGGAGAGAGAGAGGrrr_GAGAGGTGGAGGAGGAGAGAGAG_b73v3range=1:4990944-4991166_strand=+_plus100bpFlanks
chr1	5064468	5064492	MoaMotifs_MFs_iSegBC7_b37v3_v320i_dy_m12_grGrGrGAGAGrGAGAGAGArrrr_GAGAGGTGGAGGAGGAGAGAGAGA_b73v3range=1:4990944-4991167_strand=+_plus100bpFlanks
chr1	5064468	5064492	MoaMotifs_MFs_iSegBC7_b37v3_v320i_dy_m72_gaGAGAGAGAGArArAGArArvrr_GAGAGGTGGAGGAGGAGAGAGAGA_b73v3range=1:4990944-4991167_strand=+_plus100bpFlanks
chr1	5064469	5064493	MoaMotifs_MFs_iSegBC7_b37v3_v320i_dy_m16_rgrGrGrGAGrGAGAGAGAGAGrg_AGAGGTGGAGGAGGAGAGAGAGAA_b73v3range=1:4990945-4991168_strand=+_plus100bpFlanks
chr1	5064469	5064493	MoaMotifs_MFs_iSegBC7_b37v3_v320i_dy_m19_yyCTCTyTyyyTCTCTCTCTCTct_TTCTCTCTCTCCTCCTCCACCTCT_b73v3range=1:4990945-4991168_strand=-_plus100bpFlanks
chr1	5064469	5064493	MoaMotifs_MFs_iSegBC7_b37v3_v320i_dy_m20_cyCtCTCCCTCCCCmCCTCCCmcy_TTCTCTCTCTCCTCCTCCACCTCT_b73v3range=1:4990945-4991168_strand=-_plus100bpFlanks
chr1	5064469	5064493	MoaMotifs_MFs_iSegBC7_b37v3_v320i_dy_m24_ggrGGaGGaGGGGAGGGGGGaGgr_AGAGGTGGAGGAGGAGAGAGAGAA_b73v3range=1:4990945-4991168_strand=+_plus100bpFlanks
chr1	5064469	5064493	MoaMotifs_MFs_iSegBC7_b37v3_v320i_dy_m36_rrAGArArAGArAGAGAGAGAGrg_AGAGGTGGAGGAGGAGAGAGAGAA_b73v3range=1:4990945-4991168_strand=+_plus100bpFlanks
chr1	5064469	5064493	MoaMotifs_MFs_iSegBC7_b37v3_v320i_dy_m58_agwGrGAgrGAGAGAGAGAGrrrg_AGAGGTGGAGGAGGAGAGAGAGAA_b73v3range=1:4990945-4991168_strand=+_plus100bpFlanks
chr1	5064469	5064493	MoaMotifs_MFs_iSegBC7_b37v3_v320i_dy_m73_agAGAGAGAGArAGArArAGAGrr_AGAGGTGGAGGAGGAGAGAGAGAA_b73v3range=1:4990945-4991168_strand=+_plus100bpFlanks
chr1	5064470	5064480	MoaMotifs_MFs_iSegBC7_b37v3_v320i_dy_m63_gtGGTGGAsg_GAGGTGGAGG_b73v3range=1:4990946-4991155_strand=+_plus100bpFlanks
chr1	5064470	5064493	MoaMotifs_MFs_iSegBC7_b37v3_v320i_dy_m1_rraGGGrGGAGAGAGAGAGGrrr_GAGGTGGAGGAGGAGAGAGAGAA_b73v3range=1:4990946-4991168_strand=+_plus100bpFlanks
chr1	5064476	5064488	MoaMotifs_MFs_iSegBC7_b37v3_v320i_om_m53_yytCTCCTCtcy_TCTCTCCTCCTC_b73v3range=1:4990952-4991163_strand=-_plus100bpFlanks
chr1	5064477	5064489	MoaMotifs_MFs_iSegBC7_b37v3_v320i_om_m26_yycTCTTCTCyy_CTCTCTCCTCCT_b73v3range=1:4990953-4991164_strand=-_plus100bpFlanks
chr1	5064477	5064492	MoaMotifs_MFs_iSegBC7_b37v3_v320i_om_m90_ggGAGGGGAGGGArr_AGGAGGAGAGAGAGA_b73v3range=1:4990953-4991167_strand=+_plus100bpFlanks
chr1	5064541	5064554	MoaMotifs_MFs_iSegBC7_b37v3_v320i_dy_m59_svCGAssrCGAss_TGCGAGTGCGACG_b73v3range=1:4991017-4991229_strand=-_plus100bpFlanks
chr1	5064544	5064557	MoaMotifs_MFs_iSegBC7_b37v3_v320i_dy_m8_csCACvssCACvs_CGCACTCGCACCG_b73v3range=1:4991020-4991232_strand=+_plus100bpFlanks
chr1	5064547	5064561	MoaMotifs_MFs_iSegBC7_b37v3_v320i_om_m47_ssTCGCATCGCAys_ACTCGCACCGCAAT_b73v3range=1:4991023-4991236_strand=+_plus100bpFlanks
chr1	5064549	5064561	MoaMotifs_MFs_iSegBC7_b37v3_v320i_om_m32_cyGCACCGCAss_TCGCACCGCAAT_b73v3range=1:4991025-4991236_strand=+_plus100bpFlanks
chr1	5069072	5069082	MoaMotifs_MFs_iSegBC7_b37v3_v320i_om_m105_gsCCTGGCcs_CACCTGGCCG_b73v3range=1:4995548-4995757_strand=-_plus100bpFlanks
chr1	5070469	5070481	MoaMotifs_MFs_iSegBC7_b37v3_v320i_om_m128_rscTGGGCCrss_CTCTGGGCCGAG_b73v3range=1:4996945-4997156_strand=+_plus100bpFlanks
chr1	5070469	5070481	MoaMotifs_MFs_iSegBC7_b37v3_v320i_om_m140_cymGGCCCAgsy_CTCGGCCCAGAG_b73v3range=1:4996945-4997156_strand=-_plus100bpFlanks
chr1	5070469	5070481	MoaMotifs_MFs_iSegBC7_b37v3_v320i_om_m4_scCGGCCCAgsy_CTCGGCCCAGAG_b73v3range=1:4996945-4997156_strand=-_plus100bpFlanks
chr1	5070469	5070489	MoaMotifs_MFs_iSegBC7_b37v3_v320i_dy_m25_cctCCCccCCCAGCCCAgcc_TAGCCTCCCTCGGCCCAGAG_b73v3range=1:4996945-4997164_strand=-_plus100bpFlanks
chr1	5070523	5070533	MoaMotifs_MFs_iSegBC7_b37v3_v320i_om_m96_stACGCTAss_CGACGCTACT_b73v3range=1:4996999-4997208_strand=-_plus100bpFlanks
chr1	5073847	5073857	MoaMotifs_MFs_iSegBC7_b37v3_v320i_om_m131_yaGCTAGCtr_AAGCTAGCCC_b73v3range=1:5000323-5000532_strand=-_plus100bpFlanks
chr1	5073847	5073857	MoaMotifs_MFs_iSegBC7_b37v3_v320i_om_m131_yaGCTAGCtr_GGGCTAGCTT_b73v3range=1:5000323-5000532_strand=+_plus100bpFlanks
chr1	5075214	5075224	MoaMotifs_MFs_iSegBC7_b37v3_v320i_om_m75_vgCGAGCGvs_CGCGAGCGAG_b73v3range=1:5001690-5001899_strand=-_plus100bpFlanks
chr1	5075214	5075230	MoaMotifs_MFs_iSegBC7_b37v3_v320i_dy_m14_ssCGCGCGCGCGCGss_CTCGCTCGCGCGCCGC_b73v3range=1:5001690-5001905_strand=+_plus100bpFlanks
chr1	5075214	5075230	MoaMotifs_MFs_iSegBC7_b37v3_v320i_dy_m14_ssCGCGCGCGCGCGss_GCGGCGCGCGAGCGAG_b73v3range=1:5001690-5001905_strand=-_plus100bpFlanks
chr1	5075222	5075232	MoaMotifs_MFs_iSegBC7_b37v3_v320i_dy_m71_ssCGCCGCss_CGCGCCGCCT_b73v3range=1:5001698-5001907_strand=+_plus100bpFlanks
chr1	5075222	5075232	MoaMotifs_MFs_iSegBC7_b37v3_v320i_om_m23_ssCGCCGCss_CGCGCCGCCT_b73v3range=1:5001698-5001907_strand=+_plus100bpFlanks
chr1	5075227	5075237	MoaMotifs_MFs_iSegBC7_b37v3_v320i_om_m105_gsCCTGGCcs_CGCCTGGCCT_b73v3range=1:5001703-5001912_strand=+_plus100bpFlanks
chr1	5075474	5075489	MoaMotifs_MFs_iSegBC7_b37v3_v320i_dy_m65_vyACAsrmvyACAsv_ACACAAGCTAACAAC_b73v3range=1:5001950-5002164_strand=-_plus100bpFlanks
chr1	5075768	5075778	MoaMotifs_MFs_iSegBC7_b37v3_v320i_om_m129_ssCGCTGCys_CACGCTGCCG_b73v3range=1:5002244-5002453_strand=-_plus100bpFlanks
chr1	5075772	5075785	MoaMotifs_MFs_iSegBC7_b37v3_v320i_dy_m64_sbACGvsbACGgv_TGACGTACACGCT_b73v3range=1:5002248-5002460_strand=-_plus100bpFlanks
chr1	5098042	5098053	MoaMotifs_MFs_iSegBC7_b37v3_v320i_om_m116_kgaTGGGCTgs_ACATGGGCTGA_b73v3range=1:5024518-5024728_strand=+_plus100bpFlanks
chr1	5098042	5098053	MoaMotifs_MFs_iSegBC7_b37v3_v320i_om_m97_scAGCCCAasm_TCAGCCCATGT_b73v3range=1:5024518-5024728_strand=-_plus100bpFlanks
chr1	5098049	5098059	MoaMotifs_MFs_iSegBC7_b37v3_v320i_om_m123_smCGAGTCsr_GCCGAGTCAG_b73v3range=1:5024525-5024734_strand=-_plus100bpFlanks
chr1	5098063	5098073	MoaMotifs_MFs_iSegBC7_b37v3_v320i_om_m81_vcAGGCCAsv_ATAGGCCACG_b73v3range=1:5024539-5024748_strand=+_plus100bpFlanks
chr1	5112565	5112575	MoaMotifs_MFs_iSegBC7_b37v3_v320i_om_m3_ssCCCCACcc_GGCCCCACGG_b73v3range=1:5039042-5039251_strand=-_plus100bpFlanks
chr1	5112576	5112587	MoaMotifs_MFs_iSegBC7_b37v3_v320i_om_m10_ssCCGTCCGwy_GACCGTCCGGG_b73v3range=1:5039053-5039263_strand=-_plus100bpFlanks
chr1	5122376	5122388	MoaMotifs_MFs_iSegBC7_b37v3_v320i_om_m140_cymGGCCCAgsy_CCAGGCCCATCT_b73v3range=1:5048853-5049064_strand=-_plus100bpFlanks
chr1	5122377	5122390	MoaMotifs_MFs_iSegBC7_b37v3_v320i_dy_m27_scCCAsscCCAss_GGCCAGGCCCATC_b73v3range=1:5048854-5049066_strand=-_plus100bpFlanks
chr1	5122381	5122391	MoaMotifs_MFs_iSegBC7_b37v3_v320i_om_m105_gsCCTGGCcs_GGCCTGGCCC_b73v3range=1:5048858-5049067_strand=+_plus100bpFlanks
chr1	5122383	5122395	MoaMotifs_MFs_iSegBC7_b37v3_v320i_om_m128_rscTGGGCCrss_GCTTGGGCCAGG_b73v3range=1:5048860-5049071_strand=-_plus100bpFlanks
chr1	5122419	5122431	MoaMotifs_MFs_iSegBC7_b37v3_v320i_om_m128_rscTGGGCCrss_AACTGGGCCTGA_b73v3range=1:5048896-5049107_strand=-_plus100bpFlanks
chr1	5122419	5122431	MoaMotifs_MFs_iSegBC7_b37v3_v320i_om_m140_cymGGCCCAgsy_TCAGGCCCAGTT_b73v3range=1:5048896-5049107_strand=+_plus100bpFlanks
chr1	5122433	5122445	MoaMotifs_MFs_iSegBC7_b37v3_v320i_om_m128_rscTGGGCCrss_ACCTGGGCCAAA_b73v3range=1:5048910-5049121_strand=+_plus100bpFlanks
chr1	5122433	5122445	MoaMotifs_MFs_iSegBC7_b37v3_v320i_om_m140_cymGGCCCAgsy_TTTGGCCCAGGT_b73v3range=1:5048910-5049121_strand=-_plus100bpFlanks
chr1	5122454	5122465	MoaMotifs_MFs_iSegBC7_b37v3_v320i_om_m61_mtCTAATCTss_CACTAATCTTG_b73v3range=1:5048931-5049141_strand=-_plus100bpFlanks
chr1	5125035	5125045	MoaMotifs_MFs_iSegBC7_b37v3_v320i_om_m79_mcCACCACcm_AACACCACCA_b73v3range=1:5051512-5051721_strand=+_plus100bpFlanks
chr1	5125036	5125046	MoaMotifs_MFs_iSegBC7_b37v3_v320i_dy_m30_ccACCACCas_ACACCACCAG_b73v3range=1:5051513-5051722_strand=+_plus100bpFlanks
chr1	5126209	5126219	MoaMotifs_MFs_iSegBC7_b37v3_v320i_om_m112_syCCACTCcc_GACCACTCTT_b73v3range=1:5052686-5052895_strand=+_plus100bpFlanks
chr1	5126342	5126352	MoaMotifs_MFs_iSegBC7_b37v3_v320i_om_m13_mmAACCAAmm_GGAACCAAAG_b73v3range=1:5052819-5053028_strand=-_plus100bpFlanks
chr1	5126345	5126356	MoaMotifs_MFs_iSegBC7_b37v3_v320i_om_m83_ssACGGAACss_ACACGGAACCA_b73v3range=1:5052822-5053032_strand=-_plus100bpFlanks
chr1	5126362	5126372	MoaMotifs_MFs_iSegBC7_b37v3_v320i_dy_m56_wvCAAAAGmr_CCCAAAAGAT_b73v3range=1:5052839-5053048_strand=+_plus100bpFlanks
chr1	5156002	5156012	MoaMotifs_MFs_iSegBC7_b37v3_v320i_om_m112_syCCACTCcc_CACCACTCGT_b73v3range=1:5080605-5080814_strand=+_plus100bpFlanks
chr1	5156008	5156021	MoaMotifs_MFs_iSegBC7_b37v3_v320i_om_m29_cctCACCTCAcsy_ACTCAACTCACGA_b73v3range=1:5080611-5080823_strand=-_plus100bpFlanks
chr1	5156010	5156020	MoaMotifs_MFs_iSegBC7_b37v3_v320i_om_m119_ycCAACTCcm_CTCAACTCAC_b73v3range=1:5080613-5080822_strand=-_plus100bpFlanks
chr1	5156403	5156418	MoaMotifs_MFs_iSegBC7_b37v3_v320i_dy_m39_gsCAGssvssCAGss_AGCAGTAGCACAGGG_b73v3range=1:5081006-5081220_strand=-_plus100bpFlanks
chr1	5158145	5158155	MoaMotifs_MFs_iSegBC7_b37v3_v320i_om_m39_bsCCTGCCys_TCCCTGCCCT_b73v3range=1:5082748-5082957_strand=-_plus100bpFlanks
chr1	5158147	5158162	MoaMotifs_MFs_iSegBC7_b37v3_v320i_om_m90_ggGAGGGGAGGGArr_GGCAGGGAAGGGACG_b73v3range=1:5082750-5082964_strand=+_plus100bpFlanks
chr1	5158150	5158161	MoaMotifs_MFs_iSegBC7_b37v3_v320i_om_m64_yyCCCTTCCsy_GTCCCTTCCCT_b73v3range=1:5082753-5082963_strand=-_plus100bpFlanks
chr1	5158575	5158591	MoaMotifs_MFs_iSegBC7_b37v3_v320i_om_m136_ssGGCtGAGCCGaass_CTAGCTGAGCCGAGCT_b73v3range=1:5083178-5083393_strand=-_plus100bpFlanks
chr1	5158575	5158591	MoaMotifs_MFs_iSegBC7_b37v3_v320i_om_m33_ssCTCGGCTCagCccs_AGCTCGGCTCAGCTAG_b73v3range=1:5083178-5083393_strand=+_plus100bpFlanks
chr1	5158576	5158591	MoaMotifs_MFs_iSegBC7_b37v3_v320i_om_m77_sctCAGCTCAGCCcv_GCTCGGCTCAGCTAG_b73v3range=1:5083179-5083393_strand=+_plus100bpFlanks
chr1	5158660	5158671	MoaMotifs_MFs_iSegBC7_b37v3_v320i_om_m64_yyCCCTTCCsy_CGCCCTTCCGG_b73v3range=1:5083263-5083473_strand=-_plus100bpFlanks
chr1	5158864	5158874	MoaMotifs_MFs_iSegBC7_b37v3_v320i_om_m27_gcATGCATgc_AAATGCATGC_b73v3range=1:5083467-5083676_strand=+_plus100bpFlanks
chr1	5158864	5158874	MoaMotifs_MFs_iSegBC7_b37v3_v320i_om_m27_gcATGCATgc_GCATGCATTT_b73v3range=1:5083467-5083676_strand=-_plus100bpFlanks
chr1	5158866	5158876	MoaMotifs_MFs_iSegBC7_b37v3_v320i_om_m134_mtGCATGCak_ATGCATGCAT_b73v3range=1:5083469-5083678_strand=+_plus100bpFlanks
chr1	5158866	5158876	MoaMotifs_MFs_iSegBC7_b37v3_v320i_om_m134_mtGCATGCak_ATGCATGCAT_b73v3range=1:5083469-5083678_strand=-_plus100bpFlanks
chr1	5284323	5284333	MoaMotifs_MFs_iSegBC7_b37v3_v320i_om_m38_ctACTCTAsw_CAACTCTAGG_b73v3range=1:5240840-5241049_strand=-_plus100bpFlanks
chr1	5284325	5284335	MoaMotifs_MFs_iSegBC7_b37v3_v320i_om_m119_ycCAACTCcm_AGCAACTCTA_b73v3range=1:5240842-5241051_strand=-_plus100bpFlanks
chr1	5302563	5302574	MoaMotifs_MFs_iSegBC7_b37v3_v320i_om_m5_ssATCGGATsg_GAATCGGATGG_b73v3range=1:5259086-5259296_strand=-_plus100bpFlanks
chr1	5302567	5302586	MoaMotifs_MFs_iSegBC7_b37v3_v320i_dy_m38_rcCGTmsrwyyysgATCsr_ACCGTCCAAGGAGAATCGG_b73v3range=1:5259090-5259308_strand=-_plus100bpFlanks
chr1	5302567	5302594	MoaMotifs_MFs_iSegBC7_b37v3_v320i_dy_m52_brATCygrrccstmsrgyycrGATCcr_TAATCTCTACCGTCCAAGGAGAATCGG_b73v3range=1:5259090-5259316_strand=-_plus100bpFlanks
chr1	5302586	5302597	MoaMotifs_MFs_iSegBC7_b37v3_v320i_om_m61_mtCTAATCTss_ATCTAATCTCT_b73v3range=1:5259109-5259319_strand=-_plus100bpFlanks
chr1	5302641	5302651	MoaMotifs_MFs_iSegBC7_b37v3_v320i_om_m91_sbACCCGAys_TCACCCGATC_b73v3range=1:5259164-5259373_strand=-_plus100bpFlanks
chr1	5302655	5302665	MoaMotifs_MFs_iSegBC7_b37v3_v320i_om_m127_rrAAGCGAgv_TGAAGCGATG_b73v3range=1:5259178-5259387_strand=-_plus100bpFlanks
chr1	5302666	5302676	MoaMotifs_MFs_iSegBC7_b37v3_v320i_om_m106_wwAATgAAwa_TTAATGAATT_b73v3range=1:5259189-5259398_strand=-_plus100bpFlanks
chr1	5302726	5302736	MoaMotifs_MFs_iSegBC7_b37v3_v320i_om_m127_rrAAGCGAgv_CTAAGCGAGT_b73v3range=1:5259249-5259458_strand=+_plus100bpFlanks
chr1	5302733	5302743	MoaMotifs_MFs_iSegBC7_b37v3_v320i_om_m100_ctACACTAsh_TTAGACTACT_b73v3range=1:5259256-5259465_strand=-_plus100bpFlanks
chr1	5302734	5302744	MoaMotifs_MFs_iSegBC7_b37v3_v320i_om_m78_ctAGTCTAbr_GTAGTCTAAT_b73v3range=1:5259257-5259466_strand=+_plus100bpFlanks
chr1	5302739	5302750	MoaMotifs_MFs_iSegBC7_b37v3_v320i_om_m20_ycTATCCTAss_CTAATCCTAGC_b73v3range=1:5259262-5259472_strand=+_plus100bpFlanks
chr1	5302739	5302750	MoaMotifs_MFs_iSegBC7_b37v3_v320i_om_m6_ymAACCCTAsc_CTAATCCTAGC_b73v3range=1:5259262-5259472_strand=+_plus100bpFlanks
chr1	5302803	5302813	MoaMotifs_MFs_iSegBC7_b37v3_v320i_om_m101_wtAAGTAAww_TTAAGTAAAA_b73v3range=1:5259326-5259535_strand=-_plus100bpFlanks
chr1	5302822	5302833	MoaMotifs_MFs_iSegBC7_b37v3_v320i_om_m54_aaAAACTAAam_GAAAACTAAGA_b73v3range=1:5259345-5259555_strand=+_plus100bpFlanks
chr1	5306368	5306378	MoaMotifs_MFs_iSegBC7_b37v3_v320i_om_m36_rvAAGCAArv_CCAAGCAAAC_b73v3range=1:5258212-5258421_strand=-_plus100bpFlanks
chr1	5306421	5306434	MoaMotifs_MFs_iSegBC7_b37v3_v320i_dy_m51_ssGACgrsGACgs_CCGACTGGGACAT_b73v3range=1:5258265-5258477_strand=+_plus100bpFlanks
chr1	5307242	5307253	MoaMotifs_MFs_iSegBC7_b37v3_v320i_om_m5_ssATCGGATsg_GAATCGGATGG_b73v3range=1:5259086-5259296_strand=-_plus100bpFlanks
chr1	5307246	5307265	MoaMotifs_MFs_iSegBC7_b37v3_v320i_dy_m38_rcCGTmsrwyyysgATCsr_ACCGTCCAAGGAGAATCGG_b73v3range=1:5259090-5259308_strand=-_plus100bpFlanks
chr1	5307246	5307273	MoaMotifs_MFs_iSegBC7_b37v3_v320i_dy_m52_brATCygrrccstmsrgyycrGATCcr_TAATCTCTACCGTCCAAGGAGAATCGG_b73v3range=1:5259090-5259316_strand=-_plus100bpFlanks
chr1	5307265	5307276	MoaMotifs_MFs_iSegBC7_b37v3_v320i_om_m61_mtCTAATCTss_ATCTAATCTCT_b73v3range=1:5259109-5259319_strand=-_plus100bpFlanks
chr1	5307320	5307330	MoaMotifs_MFs_iSegBC7_b37v3_v320i_om_m91_sbACCCGAys_TCACCCGATC_b73v3range=1:5259164-5259373_strand=-_plus100bpFlanks
chr1	5307334	5307344	MoaMotifs_MFs_iSegBC7_b37v3_v320i_om_m127_rrAAGCGAgv_TGAAGCGATG_b73v3range=1:5259178-5259387_strand=-_plus100bpFlanks
chr1	5307345	5307355	MoaMotifs_MFs_iSegBC7_b37v3_v320i_om_m106_wwAATgAAwa_TTAATGAATT_b73v3range=1:5259189-5259398_strand=-_plus100bpFlanks
chr1	5307405	5307415	MoaMotifs_MFs_iSegBC7_b37v3_v320i_om_m127_rrAAGCGAgv_CTAAGCGAGT_b73v3range=1:5259249-5259458_strand=+_plus100bpFlanks
chr1	5307412	5307422	MoaMotifs_MFs_iSegBC7_b37v3_v320i_om_m100_ctACACTAsh_TTAGACTACT_b73v3range=1:5259256-5259465_strand=-_plus100bpFlanks
chr1	5307413	5307423	MoaMotifs_MFs_iSegBC7_b37v3_v320i_om_m78_ctAGTCTAbr_GTAGTCTAAT_b73v3range=1:5259257-5259466_strand=+_plus100bpFlanks
chr1	5307418	5307429	MoaMotifs_MFs_iSegBC7_b37v3_v320i_om_m20_ycTATCCTAss_CTAATCCTAGC_b73v3range=1:5259262-5259472_strand=+_plus100bpFlanks
chr1	5307418	5307429	MoaMotifs_MFs_iSegBC7_b37v3_v320i_om_m6_ymAACCCTAsc_CTAATCCTAGC_b73v3range=1:5259262-5259472_strand=+_plus100bpFlanks
chr1	5307482	5307492	MoaMotifs_MFs_iSegBC7_b37v3_v320i_om_m101_wtAAGTAAww_TTAAGTAAAA_b73v3range=1:5259326-5259535_strand=-_plus100bpFlanks
chr1	5307501	5307512	MoaMotifs_MFs_iSegBC7_b37v3_v320i_om_m54_aaAAACTAAam_GAAAACTAAGA_b73v3range=1:5259345-5259555_strand=+_plus100bpFlanks
chr1	5365262	5365275	MoaMotifs_MFs_iSegBC7_b37v3_v320i_dy_m27_scCCAsscCCAss_CGCCACAGCCACG_b73v3range=1:5319404-5319616_strand=+_plus100bpFlanks
chr1	5365263	5365276	MoaMotifs_MFs_iSegBC7_b37v3_v320i_dy_m8_csCACvssCACvs_GCCACAGCCACGA_b73v3range=1:5319405-5319617_strand=+_plus100bpFlanks
chr1	5365341	5365351	MoaMotifs_MFs_iSegBC7_b37v3_v320i_om_m112_syCCACTCcc_CTCCACTCCG_b73v3range=1:5319483-5319692_strand=+_plus100bpFlanks
chr1	5365349	5365359	MoaMotifs_MFs_iSegBC7_b37v3_v320i_om_m111_gsCAAGGCms_GGCAAGGCCG_b73v3range=1:5319491-5319700_strand=-_plus100bpFlanks
chr1	5377144	5377155	MoaMotifs_MFs_iSegBC7_b37v3_v320i_om_m10_ssCCGTCCGwy_AGCCGTCCGTC_b73v3range=1:5331290-5331500_strand=+_plus100bpFlanks
chr1	5377382	5377406	MoaMotifs_MFs_iSegBC7_b37v3_v320i_dy_m55_scCCaCCaCCCCACCcCCCasCmc_CCCCACCAGGCCACCACCACCGGT_b73v3range=1:5331528-5331751_strand=-_plus100bpFlanks
chr1	5377383	5377393	MoaMotifs_MFs_iSegBC7_b37v3_v320i_dy_m30_ccACCACCas_CCACCACCGG_b73v3range=1:5331529-5331738_strand=-_plus100bpFlanks
chr1	5377383	5377396	MoaMotifs_MFs_iSegBC7_b37v3_v320i_dy_m75_scACCmscACCvs_CCACCACCACCGG_b73v3range=1:5331529-5331741_strand=-_plus100bpFlanks
chr1	5377384	5377394	MoaMotifs_MFs_iSegBC7_b37v3_v320i_om_m79_mcCACCACcm_ACCACCACCG_b73v3range=1:5331530-5331739_strand=-_plus100bpFlanks
chr1	5377384	5377397	MoaMotifs_MFs_iSegBC7_b37v3_v320i_dy_m8_csCACvssCACvs_GCCACCACCACCG_b73v3range=1:5331530-5331742_strand=-_plus100bpFlanks
chr1	5377385	5377398	MoaMotifs_MFs_iSegBC7_b37v3_v320i_dy_m27_scCCAsscCCAss_GGCCACCACCACC_b73v3range=1:5331531-5331743_strand=-_plus100bpFlanks
chr1	5377386	5377396	MoaMotifs_MFs_iSegBC7_b37v3_v320i_dy_m30_ccACCACCas_CCACCACCAC_b73v3range=1:5331532-5331741_strand=-_plus100bpFlanks
chr1	5377387	5377397	MoaMotifs_MFs_iSegBC7_b37v3_v320i_om_m79_mcCACCACcm_GCCACCACCA_b73v3range=1:5331533-5331742_strand=-_plus100bpFlanks
chr1	5377388	5377403	MoaMotifs_MFs_iSegBC7_b37v3_v320i_dy_m40_ssCCAsssscCCAss_CACCAGGCCACCACC_b73v3range=1:5331534-5331748_strand=-_plus100bpFlanks
chr1	5377391	5377401	MoaMotifs_MFs_iSegBC7_b37v3_v320i_om_m81_vcAGGCCAsv_CCAGGCCACC_b73v3range=1:5331537-5331746_strand=-_plus100bpFlanks
chr1	5377391	5377406	MoaMotifs_MFs_iSegBC7_b37v3_v320i_dy_m40_ssCCAsssscCCAss_CCCCACCAGGCCACC_b73v3range=1:5331537-5331751_strand=-_plus100bpFlanks
chr1	5382018	5382028	MoaMotifs_MFs_iSegBC7_b37v3_v320i_om_m76_sbACGCGAss_GAACGCGACG_b73v3range=1:5336113-5336322_strand=-_plus100bpFlanks
chr1	5382018	5382031	MoaMotifs_MFs_iSegBC7_b37v3_v320i_dy_m59_svCGAssrCGAss_CGCGAACGCGACG_b73v3range=1:5336113-5336325_strand=-_plus100bpFlanks
chr1	5382024	5382034	MoaMotifs_MFs_iSegBC7_b37v3_v320i_om_m76_sbACGCGAss_GAACGCGAAC_b73v3range=1:5336119-5336328_strand=-_plus100bpFlanks
chr1	5382316	5382326	MoaMotifs_MFs_iSegBC7_b37v3_v320i_om_m114_ctAGATCArm_GCAGATCAAA_b73v3range=1:5336411-5336620_strand=-_plus100bpFlanks
chr1	5382409	5382420	MoaMotifs_MFs_iSegBC7_b37v3_v320i_om_m117_csGCTTCGCsb_CCGCTTCGCAC_b73v3range=1:5336504-5336714_strand=+_plus100bpFlanks
chr1	5382431	5382446	MoaMotifs_MFs_iSegBC7_b37v3_v320i_dy_m39_gsCAGssvssCAGss_CACAGGAGTACAGGA_b73v3range=1:5336526-5336740_strand=-_plus100bpFlanks
chr1	5382432	5382442	MoaMotifs_MFs_iSegBC7_b37v3_v320i_om_m88_vtAGTACAbr_GGAGTACAGG_b73v3range=1:5336527-5336736_strand=-_plus100bpFlanks
chr1	5382432	5382447	MoaMotifs_MFs_iSegBC7_b37v3_v320i_dy_m65_vyACAsrmvyACAsv_TCACAGGAGTACAGG_b73v3range=1:5336527-5336741_strand=-_plus100bpFlanks
chr1	5382466	5382477	MoaMotifs_MFs_iSegBC7_b37v3_v320i_om_m82_mvAATCAACss_TGAATCAACAT_b73v3range=1:5336561-5336771_strand=+_plus100bpFlanks
chr1	5382473	5382484	MoaMotifs_MFs_iSegBC7_b37v3_v320i_om_m116_kgaTGGGCTgs_ACATGGGCTGC_b73v3range=1:5336568-5336778_strand=+_plus100bpFlanks
chr1	5382473	5382484	MoaMotifs_MFs_iSegBC7_b37v3_v320i_om_m97_scAGCCCAasm_GCAGCCCATGT_b73v3range=1:5336568-5336778_strand=-_plus100bpFlanks
chr1	5382498	5382509	MoaMotifs_MFs_iSegBC7_b37v3_v320i_om_m116_kgaTGGGCTgs_AGCTGGGCTAT_b73v3range=1:5336593-5336803_strand=-_plus100bpFlanks
chr1	5382498	5382509	MoaMotifs_MFs_iSegBC7_b37v3_v320i_om_m2_scAGCCCAgcm_ATAGCCCAGCT_b73v3range=1:5336593-5336803_strand=+_plus100bpFlanks
chr1	5382498	5382509	MoaMotifs_MFs_iSegBC7_b37v3_v320i_om_m97_scAGCCCAasm_ATAGCCCAGCT_b73v3range=1:5336593-5336803_strand=+_plus100bpFlanks
chr1	5382498	5382510	MoaMotifs_MFs_iSegBC7_b37v3_v320i_om_m60_skGCTGTGCTgs_TAGCTGGGCTAT_b73v3range=1:5336593-5336804_strand=-_plus100bpFlanks
chr1	5384619	5384631	MoaMotifs_MFs_iSegBC7_b37v3_v320i_om_m53_yytCTCCTCtcy_GGCCTCCTCTCC_b73v3range=1:5338714-5338925_strand=+_plus100bpFlanks
chr1	5384624	5384636	MoaMotifs_MFs_iSegBC7_b37v3_v320i_om_m12_ssTCGCCTCGys_CCTCTCCTCGGC_b73v3range=1:5338719-5338930_strand=+_plus100bpFlanks
chr1	5384624	5384636	MoaMotifs_MFs_iSegBC7_b37v3_v320i_om_m53_yytCTCCTCtcy_CCTCTCCTCGGC_b73v3range=1:5338719-5338930_strand=+_plus100bpFlanks
chr1	5385400	5385411	MoaMotifs_MFs_iSegBC7_b37v3_v320i_om_m43_ssACGGGACss_AGACGGGACGT_b73v3range=1:5339495-5339705_strand=-_plus100bpFlanks
chr1	5385404	5385417	MoaMotifs_MFs_iSegBC7_b37v3_v320i_dy_m64_sbACGvsbACGgv_CTACGCAGACGGG_b73v3range=1:5339499-5339711_strand=-_plus100bpFlanks
chr1	5385547	5385557	MoaMotifs_MFs_iSegBC7_b37v3_v320i_om_m73_mtATTCCAkm_CCATTCCATG_b73v3range=1:5339642-5339851_strand=+_plus100bpFlanks
chr1	5385555	5385567	MoaMotifs_MFs_iSegBC7_b37v3_v320i_om_m53_yytCTCCTCtcy_TGACTCCTCTCT_b73v3range=1:5339650-5339861_strand=+_plus100bpFlanks
chr1	5389195	5389208	MoaMotifs_MFs_iSegBC7_b37v3_v320i_dy_m27_scCCAsscCCAss_GCCCAGAACCACT_b73v3range=1:5343290-5343502_strand=-_plus100bpFlanks
chr1	5389200	5389211	MoaMotifs_MFs_iSegBC7_b37v3_v320i_om_m116_kgaTGGGCTgs_TTCTGGGCTAG_b73v3range=1:5343295-5343505_strand=+_plus100bpFlanks
chr1	5389200	5389211	MoaMotifs_MFs_iSegBC7_b37v3_v320i_om_m2_scAGCCCAgcm_CTAGCCCAGAA_b73v3range=1:5343295-5343505_strand=-_plus100bpFlanks
chr1	5389200	5389211	MoaMotifs_MFs_iSegBC7_b37v3_v320i_om_m97_scAGCCCAasm_CTAGCCCAGAA_b73v3range=1:5343295-5343505_strand=-_plus100bpFlanks
chr1	5389200	5389224	MoaMotifs_MFs_iSegBC7_b37v3_v320i_dy_m48_ssCcCcCCaCGGCCCAGCCCaasc_AGCACACGAAGGCCTAGCCCAGAA_b73v3range=1:5343295-5343518_strand=-_plus100bpFlanks
chr1	5389223	5389236	MoaMotifs_MFs_iSegBC7_b37v3_v320i_dy_m27_scCCAsscCCAss_GTCCAAGTCCAGA_b73v3range=1:5343318-5343530_strand=-_plus100bpFlanks
chr1	5389231	5389241	MoaMotifs_MFs_iSegBC7_b37v3_v320i_om_m48_ssGACCCAss_TGGACCCATT_b73v3range=1:5343326-5343535_strand=+_plus100bpFlanks
chr1	5389259	5389270	MoaMotifs_MFs_iSegBC7_b37v3_v320i_om_m116_kgaTGGGCTgs_TGATGGGCTTT_b73v3range=1:5343354-5343564_strand=-_plus100bpFlanks
chr1	5389268	5389279	MoaMotifs_MFs_iSegBC7_b37v3_v320i_om_m97_scAGCCCAasm_CAAGCCCAAGC_b73v3range=1:5343363-5343573_strand=+_plus100bpFlanks
chr1	5419948	5419960	MoaMotifs_MFs_iSegBC7_b37v3_v320i_om_m49_rvCAGAACAGvv_GACAGAACGGAA_b73v3range=1:5376301-5376512_strand=-_plus100bpFlanks
chr1	5423814	5423825	MoaMotifs_MFs_iSegBC7_b37v3_v320i_om_m7_sccCGCCCGcs_GGCCGCCCGGC_b73v3range=1:5380167-5380377_strand=-_plus100bpFlanks
chr1	5423820	5423830	MoaMotifs_MFs_iSegBC7_b37v3_v320i_om_m68_ssCCCGGCcs_ACCCCGGCCG_b73v3range=1:5380173-5380382_strand=-_plus100bpFlanks
chr1	5423896	5423908	MoaMotifs_MFs_iSegBC7_b37v3_v320i_om_m140_cymGGCCCAgsy_TCAGGCCCAGAA_b73v3range=1:5380249-5380460_strand=+_plus100bpFlanks
chr1	5432389	5432400	MoaMotifs_MFs_iSegBC7_b37v3_v320i_om_m9_ccCATCTCAbc_TCCATCTCAGT_b73v3range=1:5388740-5388950_strand=+_plus100bpFlanks
chr1	5471852	5471862	MoaMotifs_MFs_iSegBC7_b37v3_v320i_om_m41_ssCCAGCCmv_AGCCAGCCAG_b73v3range=1:5428204-5428413_strand=+_plus100bpFlanks
chr1	5471856	5471866	MoaMotifs_MFs_iSegBC7_b37v3_v320i_om_m41_ssCCAGCCmv_AGCCAGCCGG_b73v3range=1:5428208-5428417_strand=+_plus100bpFlanks
chr1	5471861	5471873	MoaMotifs_MFs_iSegBC7_b37v3_v320i_om_m135_gsCAGGGCGGss_GCCAGGGCCGGC_b73v3range=1:5428213-5428424_strand=-_plus100bpFlanks
chr1	5471865	5471875	MoaMotifs_MFs_iSegBC7_b37v3_v320i_om_m105_gsCCTGGCcs_GCCCTGGCCG_b73v3range=1:5428217-5428426_strand=+_plus100bpFlanks
chr1	5493115	5493125	MoaMotifs_MFs_iSegBC7_b37v3_v320i_om_m16_srGGGGCAgs_TGGGGGCACG_b73v3range=1:5449467-5449676_strand=-_plus100bpFlanks
chr1	5493118	5493128	MoaMotifs_MFs_iSegBC7_b37v3_v320i_om_m3_ssCCCCACcc_GCCCCCACTC_b73v3range=1:5449470-5449679_strand=+_plus100bpFlanks
chr1	5493120	5493130	MoaMotifs_MFs_iSegBC7_b37v3_v320i_om_m112_syCCACTCcc_CCCCACTCAA_b73v3range=1:5449472-5449681_strand=+_plus100bpFlanks
chr1	5493793	5493808	MoaMotifs_MFs_iSegBC7_b37v3_v320i_dy_m39_gsCAGssvssCAGss_CCCAGACGGCCAGAC_b73v3range=1:5450145-5450359_strand=-_plus100bpFlanks
chr1	5493794	5493809	MoaMotifs_MFs_iSegBC7_b37v3_v320i_dy_m40_ssCCAsssscCCAss_CCCCAGACGGCCAGA_b73v3range=1:5450146-5450360_strand=-_plus100bpFlanks
chr1	5540101	5540111	MoaMotifs_MFs_iSegBC7_b37v3_v320i_om_m30_ykTTGCAAmr_AATTGCAAAT_b73v3range=1:5508115-5508324_strand=-_plus100bpFlanks
chr1	5540101	5540111	MoaMotifs_MFs_iSegBC7_b37v3_v320i_om_m30_ykTTGCAAmr_ATTTGCAATT_b73v3range=1:5508115-5508324_strand=+_plus100bpFlanks
chr1	5543028	5543038	MoaMotifs_MFs_iSegBC7_b37v3_v320i_om_m106_wwAATgAAwa_CGAATTAATA_b73v3range=1:5511042-5511251_strand=-_plus100bpFlanks
chr1	5543036	5543046	MoaMotifs_MFs_iSegBC7_b37v3_v320i_om_m98_bmCGTGTCss_TCCGTGTCCG_b73v3range=1:5511050-5511259_strand=-_plus100bpFlanks
chr1	5545084	5545094	MoaMotifs_MFs_iSegBC7_b37v3_v320i_om_m110_ybCCTGTCcb_GTCCTGTCCT_b73v3range=1:5513098-5513307_strand=+_plus100bpFlanks
chr1	5545086	5545097	MoaMotifs_MFs_iSegBC7_b37v3_v320i_om_m25_vvCAGGACAss_AGCAGGACAGG_b73v3range=1:5513100-5513310_strand=-_plus100bpFlanks
chr1	5546106	5546116	MoaMotifs_MFs_iSegBC7_b37v3_v320i_om_m102_scGGCGCCgs_GAGGCGCCGA_b73v3range=1:5514120-5514329_strand=-_plus100bpFlanks
chr1	5546106	5546116	MoaMotifs_MFs_iSegBC7_b37v3_v320i_om_m102_scGGCGCCgs_TCGGCGCCTC_b73v3range=1:5514120-5514329_strand=+_plus100bpFlanks
chr1	5546110	5546122	MoaMotifs_MFs_iSegBC7_b37v3_v320i_om_m53_yytCTCCTCtcy_CGCCTCCTCTGG_b73v3range=1:5514124-5514335_strand=+_plus100bpFlanks
chr1	5546119	5546130	MoaMotifs_MFs_iSegBC7_b37v3_v320i_om_m67_ssTCGGTTCss_CCTCGGTTCCA_b73v3range=1:5514133-5514343_strand=-_plus100bpFlanks
chr1	5548657	5548667	MoaMotifs_MFs_iSegBC7_b37v3_v320i_om_m59_ymCTTGTCyy_CGCTTGTCAG_b73v3range=1:5516671-5516880_strand=-_plus100bpFlanks
chr1	5548661	5548673	MoaMotifs_MFs_iSegBC7_b37v3_v320i_om_m24_sbGCTCCGCTss_ACGCTCCGCTTG_b73v3range=1:5516675-5516886_strand=-_plus100bpFlanks
chr1	5548687	5548697	MoaMotifs_MFs_iSegBC7_b37v3_v320i_om_m127_rrAAGCGAgv_ACAAGCGAGC_b73v3range=1:5516701-5516910_strand=+_plus100bpFlanks
chr1	5548698	5548710	MoaMotifs_MFs_iSegBC7_b37v3_v320i_om_m128_rscTGGGCCrss_ACATGGGCCACG_b73v3range=1:5516712-5516923_strand=-_plus100bpFlanks
chr1	5548698	5548710	MoaMotifs_MFs_iSegBC7_b37v3_v320i_om_m140_cymGGCCCAgsy_CGTGGCCCATGT_b73v3range=1:5516712-5516923_strand=+_plus100bpFlanks
chr1	5548746	5548756	MoaMotifs_MFs_iSegBC7_b37v3_v320i_om_m28_scAGCGCAss_AGAGCGCAGC_b73v3range=1:5516760-5516969_strand=+_plus100bpFlanks
chr1	5548751	5548762	MoaMotifs_MFs_iSegBC7_b37v3_v320i_om_m116_kgaTGGGCTgs_CGGTGGGCTGC_b73v3range=1:5516765-5516975_strand=-_plus100bpFlanks
chr1	5548751	5548762	MoaMotifs_MFs_iSegBC7_b37v3_v320i_om_m2_scAGCCCAgcm_GCAGCCCACCG_b73v3range=1:5516765-5516975_strand=+_plus100bpFlanks
chr1	5548751	5548762	MoaMotifs_MFs_iSegBC7_b37v3_v320i_om_m97_scAGCCCAasm_GCAGCCCACCG_b73v3range=1:5516765-5516975_strand=+_plus100bpFlanks
chr1	5548754	5548769	MoaMotifs_MFs_iSegBC7_b37v3_v320i_dy_m40_ssCCAsssscCCAss_GCCCACCGACCCAAC_b73v3range=1:5516768-5516982_strand=+_plus100bpFlanks
chr1	5548757	5548767	MoaMotifs_MFs_iSegBC7_b37v3_v320i_om_m125_ssCCGACCsv_CACCGACCCA_b73v3range=1:5516771-5516980_strand=+_plus100bpFlanks
chr1	5548759	5548769	MoaMotifs_MFs_iSegBC7_b37v3_v320i_om_m48_ssGACCCAss_CCGACCCAAC_b73v3range=1:5516773-5516982_strand=+_plus100bpFlanks
chr1	5548811	5548823	MoaMotifs_MFs_iSegBC7_b37v3_v320i_dy_m18_aaCAAAAAAGra_ACCAAAAAAACA_b73v3range=1:5516825-5517036_strand=-_plus100bpFlanks
chr1	5548816	5548826	MoaMotifs_MFs_iSegBC7_b37v3_v320i_om_m13_mmAACCAAmm_AAAACCAAAA_b73v3range=1:5516830-5517039_strand=-_plus100bpFlanks
chr1	5548819	5548831	MoaMotifs_MFs_iSegBC7_b37v3_v320i_om_m19_araACAAAACaa_AAAGCAAAACCA_b73v3range=1:5516833-5517044_strand=-_plus100bpFlanks
chr1	5548822	5548832	MoaMotifs_MFs_iSegBC7_b37v3_v320i_om_m36_rvAAGCAArv_CAAAGCAAAA_b73v3range=1:5516836-5517045_strand=-_plus100bpFlanks
chr1	5559083	5559096	MoaMotifs_MFs_iSegBC7_b37v3_v320i_dy_m59_svCGAssrCGAss_CACGAGCACGACA_b73v3range=1:5527093-5527305_strand=-_plus100bpFlanks
chr1	5559084	5559097	MoaMotifs_MFs_iSegBC7_b37v3_v320i_dy_m64_sbACGvsbACGgv_GCACGAGCACGAC_b73v3range=1:5527094-5527306_strand=-_plus100bpFlanks
chr1	5559617	5559628	MoaMotifs_MFs_iSegBC7_b37v3_v320i_om_m7_sccCGCCCGcs_CCGCGCCCGCC_b73v3range=1:5527627-5527837_strand=+_plus100bpFlanks
chr1	5560744	5560757	MoaMotifs_MFs_iSegBC7_b37v3_v320i_dy_m64_sbACGvsbACGgv_CTACGACGACGCT_b73v3range=1:5528754-5528966_strand=-_plus100bpFlanks
chr1	5560745	5560755	MoaMotifs_MFs_iSegBC7_b37v3_v320i_dy_m57_msGACGACgr_ACGACGACGC_b73v3range=1:5528755-5528964_strand=-_plus100bpFlanks
chr1	5568356	5568366	MoaMotifs_MFs_iSegBC7_b37v3_v320i_om_m28_scAGCGCAss_CCAGCGCAAG_b73v3range=1:5536364-5536573_strand=-_plus100bpFlanks
chr1	5607355	5607365	MoaMotifs_MFs_iSegBC7_b37v3_v320i_om_m139_scCCACACvm_TACCACACAC_b73v3range=1:5574965-5575174_strand=+_plus100bpFlanks
chr1	5609097	5609107	MoaMotifs_MFs_iSegBC7_b37v3_v320i_om_m91_sbACCCGAys_CTACCCGAGA_b73v3range=1:5576707-5576916_strand=-_plus100bpFlanks
chr1	5609100	5609110	MoaMotifs_MFs_iSegBC7_b37v3_v320i_om_m99_ymCCTACCks_GGCCTACCCG_b73v3range=1:5576710-5576919_strand=-_plus100bpFlanks
chr1	5609103	5609113	MoaMotifs_MFs_iSegBC7_b37v3_v320i_om_m81_vcAGGCCAsv_GTAGGCCACG_b73v3range=1:5576713-5576922_strand=+_plus100bpFlanks
chr1	5609107	5609119	MoaMotifs_MFs_iSegBC7_b37v3_v320i_dy_m35_csCACssCACvs_GCCACGCCACCG_b73v3range=1:5576717-5576928_strand=+_plus100bpFlanks
chr1	5609108	5609120	MoaMotifs_MFs_iSegBC7_b37v3_v320i_om_m40_ssACGCCACGss_CCACGCCACCGC_b73v3range=1:5576718-5576929_strand=+_plus100bpFlanks
chr1	5609320	5609330	MoaMotifs_MFs_iSegBC7_b37v3_v320i_om_m112_syCCACTCcc_CACCACTCCG_b73v3range=1:5576930-5577139_strand=-_plus100bpFlanks
chr1	5609322	5609332	MoaMotifs_MFs_iSegBC7_b37v3_v320i_om_m79_mcCACCACcm_GCCACCACTC_b73v3range=1:5576932-5577141_strand=-_plus100bpFlanks
chr1	5614782	5614797	MoaMotifs_MFs_iSegBC7_b37v3_v320i_dy_m40_ssCCAsssscCCAss_TCCCATGCCCCCATC_b73v3range=1:5582392-5582606_strand=-_plus100bpFlanks
chr1	5614782	5614806	MoaMotifs_MFs_iSegBC7_b37v3_v320i_dy_m15_grGGGGGGGAsGGGaGGaGGaGrr_GATGGGGGCATGGGAGGAAGAACC_b73v3range=1:5582392-5582615_strand=+_plus100bpFlanks
chr1	5614851	5614861	MoaMotifs_MFs_iSegBC7_b37v3_v320i_om_m41_ssCCAGCCmv_TACCAGCCCG_b73v3range=1:5582461-5582670_strand=-_plus100bpFlanks
chr1	5614889	5614900	MoaMotifs_MFs_iSegBC7_b37v3_v320i_om_m122_ccgCTCCACss_CTACTCCACGC_b73v3range=1:5582499-5582709_strand=+_plus100bpFlanks
chr1	5614889	5614900	MoaMotifs_MFs_iSegBC7_b37v3_v320i_om_m31_scACTCCACss_CTACTCCACGC_b73v3range=1:5582499-5582709_strand=+_plus100bpFlanks
chr1	5614891	5614907	MoaMotifs_MFs_iSegBC7_b37v3_v320i_dy_m9_srtgCATGCATGCAys_ACTCCACGCATGCACC_b73v3range=1:5582501-5582716_strand=+_plus100bpFlanks
chr1	5614891	5614907	MoaMotifs_MFs_iSegBC7_b37v3_v320i_dy_m9_srtgCATGCATGCAys_GGTGCATGCGTGGAGT_b73v3range=1:5582501-5582716_strand=-_plus100bpFlanks
chr1	5614896	5614906	MoaMotifs_MFs_iSegBC7_b37v3_v320i_om_m134_mtGCATGCak_ACGCATGCAC_b73v3range=1:5582506-5582715_strand=+_plus100bpFlanks
chr1	5614896	5614906	MoaMotifs_MFs_iSegBC7_b37v3_v320i_om_m134_mtGCATGCak_GTGCATGCGT_b73v3range=1:5582506-5582715_strand=-_plus100bpFlanks
chr1	5614933	5614945	MoaMotifs_MFs_iSegBC7_b37v3_v320i_om_m19_araACAAAACaa_TGAGCAAAACTA_b73v3range=1:5582543-5582754_strand=+_plus100bpFlanks
chr1	5614941	5614961	MoaMotifs_MFs_iSegBC7_b37v3_v320i_dy_m25_cctCCCccCCCAGCCCAgcc_ACTAGCCCAGCAGCCCAGCC_b73v3range=1:5582551-5582770_strand=+_plus100bpFlanks
chr1	5614941	5614965	MoaMotifs_MFs_iSegBC7_b37v3_v320i_dy_m2_cctCCCccCCCGGCCCAbCCCacc_ACTAGCCCAGCAGCCCAGCCCAAC_b73v3range=1:5582551-5582774_strand=+_plus100bpFlanks
chr1	5614942	5614953	MoaMotifs_MFs_iSegBC7_b37v3_v320i_om_m116_kgaTGGGCTgs_TGCTGGGCTAG_b73v3range=1:5582552-5582762_strand=-_plus100bpFlanks
chr1	5614942	5614953	MoaMotifs_MFs_iSegBC7_b37v3_v320i_om_m2_scAGCCCAgcm_CTAGCCCAGCA_b73v3range=1:5582552-5582762_strand=+_plus100bpFlanks
chr1	5614942	5614953	MoaMotifs_MFs_iSegBC7_b37v3_v320i_om_m97_scAGCCCAasm_CTAGCCCAGCA_b73v3range=1:5582552-5582762_strand=+_plus100bpFlanks
chr1	5614942	5614954	MoaMotifs_MFs_iSegBC7_b37v3_v320i_om_m60_skGCTGTGCTgs_CTGCTGGGCTAG_b73v3range=1:5582552-5582763_strand=-_plus100bpFlanks
chr1	5614942	5614966	MoaMotifs_MFs_iSegBC7_b37v3_v320i_dy_m48_ssCcCcCCaCGGCCCAGCCCaasc_CTAGCCCAGCAGCCCAGCCCAACT_b73v3range=1:5582552-5582775_strand=+_plus100bpFlanks
chr1	5614943	5614967	MoaMotifs_MFs_iSegBC7_b37v3_v320i_dy_m53_mgcCcCCasGGCCCAGCCCAtCms_TAGCCCAGCAGCCCAGCCCAACTA_b73v3range=1:5582553-5582776_strand=+_plus100bpFlanks
chr1	5614945	5614960	MoaMotifs_MFs_iSegBC7_b37v3_v320i_dy_m40_ssCCAsssscCCAss_GCCCAGCAGCCCAGC_b73v3range=1:5582555-5582769_strand=+_plus100bpFlanks
chr1	5614946	5614961	MoaMotifs_MFs_iSegBC7_b37v3_v320i_dy_m39_gsCAGssvssCAGss_CCCAGCAGCCCAGCC_b73v3range=1:5582556-5582770_strand=+_plus100bpFlanks
chr1	5614948	5614963	MoaMotifs_MFs_iSegBC7_b37v3_v320i_om_m77_sctCAGCTCAGCCcv_CAGCAGCCCAGCCCA_b73v3range=1:5582558-5582772_strand=+_plus100bpFlanks
chr1	5614950	5614961	MoaMotifs_MFs_iSegBC7_b37v3_v320i_om_m116_kgaTGGGCTgs_GGCTGGGCTGC_b73v3range=1:5582560-5582770_strand=-_plus100bpFlanks
chr1	5614950	5614961	MoaMotifs_MFs_iSegBC7_b37v3_v320i_om_m2_scAGCCCAgcm_GCAGCCCAGCC_b73v3range=1:5582560-5582770_strand=+_plus100bpFlanks
chr1	5614950	5614961	MoaMotifs_MFs_iSegBC7_b37v3_v320i_om_m97_scAGCCCAasm_GCAGCCCAGCC_b73v3range=1:5582560-5582770_strand=+_plus100bpFlanks
chr1	5614950	5614962	MoaMotifs_MFs_iSegBC7_b37v3_v320i_om_m60_skGCTGTGCTgs_GGGCTGGGCTGC_b73v3range=1:5582560-5582771_strand=-_plus100bpFlanks
chr1	5614953	5614963	MoaMotifs_MFs_iSegBC7_b37v3_v320i_om_m41_ssCCAGCCmv_GCCCAGCCCA_b73v3range=1:5582563-5582772_strand=+_plus100bpFlanks
chr1	5614953	5614965	MoaMotifs_MFs_iSegBC7_b37v3_v320i_om_m57_scCCAtCCCAcs_GCCCAGCCCAAC_b73v3range=1:5582563-5582774_strand=+_plus100bpFlanks
chr1	5614955	5614966	MoaMotifs_MFs_iSegBC7_b37v3_v320i_om_m116_kgaTGGGCTgs_AGTTGGGCTGG_b73v3range=1:5582565-5582775_strand=-_plus100bpFlanks
chr1	5614955	5614966	MoaMotifs_MFs_iSegBC7_b37v3_v320i_om_m2_scAGCCCAgcm_CCAGCCCAACT_b73v3range=1:5582565-5582775_strand=+_plus100bpFlanks
chr1	5614955	5614966	MoaMotifs_MFs_iSegBC7_b37v3_v320i_om_m97_scAGCCCAasm_CCAGCCCAACT_b73v3range=1:5582565-5582775_strand=+_plus100bpFlanks
chr1	5616404	5616414	MoaMotifs_MFs_iSegBC7_b37v3_v320i_om_m75_vgCGAGCGvs_AGCGAGCGAA_b73v3range=1:5584014-5584223_strand=-_plus100bpFlanks
chr1	5616408	5616418	MoaMotifs_MFs_iSegBC7_b37v3_v320i_om_m129_ssCGCTGCys_CTCGCTGCTG_b73v3range=1:5584018-5584227_strand=+_plus100bpFlanks
chr1	5616582	5616592	MoaMotifs_MFs_iSegBC7_b37v3_v320i_om_m39_bsCCTGCCys_GGCCTGCCAG_b73v3range=1:5584192-5584401_strand=-_plus100bpFlanks
chr1	5616592	5616604	MoaMotifs_MFs_iSegBC7_b37v3_v320i_dy_m60_svTCGATCGAbs_CACCGATCGAGG_b73v3range=1:5584202-5584413_strand=+_plus100bpFlanks
chr1	5616592	5616604	MoaMotifs_MFs_iSegBC7_b37v3_v320i_dy_m60_svTCGATCGAbs_CCTCGATCGGTG_b73v3range=1:5584202-5584413_strand=-_plus100bpFlanks
chr1	5650598	5650611	MoaMotifs_MFs_iSegBC7_b37v3_v320i_dy_m75_scACCmscACCvs_CAACCATAACCAC_b73v3range=1:5620837-5621049_strand=-_plus100bpFlanks
chr1	5650603	5650616	MoaMotifs_MFs_iSegBC7_b37v3_v320i_dy_m27_scCCAsscCCAss_CTCCACAACCATA_b73v3range=1:5620842-5621054_strand=-_plus100bpFlanks
chr1	5651530	5651541	MoaMotifs_MFs_iSegBC7_b37v3_v320i_om_m11_cscCGCCCCss_CGCCGCCCCTC_b73v3range=1:5621769-5621979_strand=+_plus100bpFlanks
chr1	5651536	5651548	MoaMotifs_MFs_iSegBC7_b37v3_v320i_om_m26_yycTCTTCTCyy_CCCTCTTCTCTG_b73v3range=1:5621775-5621986_strand=+_plus100bpFlanks
chr1	5653786	5653807	MoaMotifs_MFs_iSegBC7_b37v3_v320i_dy_m67_ccCaCCCACCCcCCCACsCcc_GTCCCCCACCTCCACCCCCAG_b73v3range=1:5624025-5624245_strand=+_plus100bpFlanks
chr1	5653787	5653797	MoaMotifs_MFs_iSegBC7_b37v3_v320i_om_m3_ssCCCCACcc_TCCCCCACCT_b73v3range=1:5624026-5624235_strand=+_plus100bpFlanks
chr1	5653789	5653802	MoaMotifs_MFs_iSegBC7_b37v3_v320i_dy_m27_scCCAsscCCAss_CCCCACCTCCACC_b73v3range=1:5624028-5624240_strand=+_plus100bpFlanks
chr1	5653790	5653803	MoaMotifs_MFs_iSegBC7_b37v3_v320i_dy_m8_csCACvssCACvs_CCCACCTCCACCC_b73v3range=1:5624029-5624241_strand=+_plus100bpFlanks
chr1	5653791	5653804	MoaMotifs_MFs_iSegBC7_b37v3_v320i_dy_m75_scACCmscACCvs_CCACCTCCACCCC_b73v3range=1:5624030-5624242_strand=+_plus100bpFlanks
chr1	5653794	5653804	MoaMotifs_MFs_iSegBC7_b37v3_v320i_dy_m63_gtGGTGGAsg_GGGGTGGAGG_b73v3range=1:5624033-5624242_strand=-_plus100bpFlanks
chr1	5653795	5653808	MoaMotifs_MFs_iSegBC7_b37v3_v320i_dy_m27_scCCAsscCCAss_CTCCACCCCCAGG_b73v3range=1:5624034-5624246_strand=+_plus100bpFlanks
chr1	5654050	5654060	MoaMotifs_MFs_iSegBC7_b37v3_v320i_om_m98_bmCGTGTCss_CTCGTGTCCG_b73v3range=1:5624289-5624498_strand=+_plus100bpFlanks
chr1	5657496	5657508	MoaMotifs_MFs_iSegBC7_b37v3_v320i_om_m60_skGCTGTGCTgs_ACGCTGTGCTTT_b73v3range=1:5627735-5627946_strand=+_plus100bpFlanks
chr1	5662737	5662747	MoaMotifs_MFs_iSegBC7_b37v3_v320i_om_m95_stACCAGAbv_CGACCAGACC_b73v3range=1:5632976-5633185_strand=-_plus100bpFlanks
chr1	5662738	5662753	MoaMotifs_MFs_iSegBC7_b37v3_v320i_dy_m39_gsCAGssvssCAGss_AGCAGGCGACCAGAC_b73v3range=1:5632977-5633191_strand=-_plus100bpFlanks
chr1	5662753	5662763	MoaMotifs_MFs_iSegBC7_b37v3_v320i_om_m3_ssCCCCACcc_AGCCCCACCC_b73v3range=1:5632992-5633201_strand=-_plus100bpFlanks
chr1	5662880	5662890	MoaMotifs_MFs_iSegBC7_b37v3_v320i_om_m98_bmCGTGTCss_CCCGTGTCCC_b73v3range=1:5633119-5633328_strand=-_plus100bpFlanks
chr1	5662955	5662970	MoaMotifs_MFs_iSegBC7_b37v3_v320i_dy_m65_vyACAsrmvyACAsv_AGACAGACAGACAGG_b73v3range=1:5633194-5633408_strand=+_plus100bpFlanks
chr1	5662956	5662971	MoaMotifs_MFs_iSegBC7_b37v3_v320i_dy_m39_gsCAGssvssCAGss_GACAGACAGACAGGC_b73v3range=1:5633195-5633409_strand=+_plus100bpFlanks
chr1	5662960	5662975	MoaMotifs_MFs_iSegBC7_b37v3_v320i_dy_m39_gsCAGssvssCAGss_GACAGACAGGCAGCA_b73v3range=1:5633199-5633413_strand=+_plus100bpFlanks
chr1	5662962	5662972	MoaMotifs_MFs_iSegBC7_b37v3_v320i_om_m110_ybCCTGTCcb_TGCCTGTCTG_b73v3range=1:5633201-5633410_strand=-_plus100bpFlanks
chr1	5663015	5663030	MoaMotifs_MFs_iSegBC7_b37v3_v320i_dy_m5_srGCAGCAGCAGgms_CGGCGGCAGCAGGGG_b73v3range=1:5633254-5633468_strand=+_plus100bpFlanks
chr1	5663189	5663202	MoaMotifs_MFs_iSegBC7_b37v3_v320i_dy_m27_scCCAsscCCAss_TCCCACTCCCAGC_b73v3range=1:5633428-5633640_strand=-_plus100bpFlanks
chr1	5663192	5663202	MoaMotifs_MFs_iSegBC7_b37v3_v320i_om_m112_syCCACTCcc_TCCCACTCCC_b73v3range=1:5633431-5633640_strand=-_plus100bpFlanks
chr1	5663194	5663207	MoaMotifs_MFs_iSegBC7_b37v3_v320i_dy_m8_csCACvssCACvs_CCCACTCCCACTC_b73v3range=1:5633433-5633645_strand=-_plus100bpFlanks
chr1	5663362	5663378	MoaMotifs_MFs_iSegBC7_b37v3_v320i_dy_m23_wtATTATTTTcTTcyt_AAATCATTTTCTCCTT_b73v3range=1:5633601-5633816_strand=+_plus100bpFlanks
chr1	5670352	5670362	MoaMotifs_MFs_iSegBC7_b37v3_v320i_om_m79_mcCACCACcm_CCCACCACCC_b73v3range=1:5640589-5640798_strand=+_plus100bpFlanks
chr1	5670353	5670363	MoaMotifs_MFs_iSegBC7_b37v3_v320i_dy_m30_ccACCACCas_CCACCACCCG_b73v3range=1:5640590-5640799_strand=+_plus100bpFlanks
chr1	5676364	5676374	MoaMotifs_MFs_iSegBC7_b37v3_v320i_om_m58_kcTAGCTAgm_CCTAGCTAGC_b73v3range=1:5646602-5646811_strand=+_plus100bpFlanks
chr1	5676364	5676374	MoaMotifs_MFs_iSegBC7_b37v3_v320i_om_m58_kcTAGCTAgm_GCTAGCTAGG_b73v3range=1:5646602-5646811_strand=-_plus100bpFlanks
chr1	5768424	5768434	MoaMotifs_MFs_iSegBC7_b37v3_v320i_dy_m63_gtGGTGGAsg_ACGGTGGACC_b73v3range=1:5736535-5736744_strand=+_plus100bpFlanks
chr1	5768424	5768445	MoaMotifs_MFs_iSegBC7_b37v3_v320i_dy_m22_cctCCCcCCCCAGCCCACgcc_CCACCACCACCGGTCCACCGT_b73v3range=1:5736535-5736755_strand=-_plus100bpFlanks
chr1	5768426	5768441	MoaMotifs_MFs_iSegBC7_b37v3_v320i_dy_m40_ssCCAsssscCCAss_CACCACCGGTCCACC_b73v3range=1:5736537-5736751_strand=-_plus100bpFlanks
chr1	5768432	5768442	MoaMotifs_MFs_iSegBC7_b37v3_v320i_dy_m30_ccACCACCas_CCACCACCGG_b73v3range=1:5736543-5736752_strand=-_plus100bpFlanks
chr1	5768432	5768445	MoaMotifs_MFs_iSegBC7_b37v3_v320i_dy_m75_scACCmscACCvs_CCACCACCACCGG_b73v3range=1:5736543-5736755_strand=-_plus100bpFlanks
chr1	5768433	5768443	MoaMotifs_MFs_iSegBC7_b37v3_v320i_om_m79_mcCACCACcm_ACCACCACCG_b73v3range=1:5736544-5736753_strand=-_plus100bpFlanks
chr1	5768433	5768446	MoaMotifs_MFs_iSegBC7_b37v3_v320i_dy_m8_csCACvssCACvs_TCCACCACCACCG_b73v3range=1:5736544-5736756_strand=-_plus100bpFlanks
chr1	5768434	5768447	MoaMotifs_MFs_iSegBC7_b37v3_v320i_dy_m27_scCCAsscCCAss_GTCCACCACCACC_b73v3range=1:5736545-5736757_strand=-_plus100bpFlanks
chr1	5768435	5768445	MoaMotifs_MFs_iSegBC7_b37v3_v320i_dy_m30_ccACCACCas_CCACCACCAC_b73v3range=1:5736546-5736755_strand=-_plus100bpFlanks
chr1	5768436	5768446	MoaMotifs_MFs_iSegBC7_b37v3_v320i_om_m79_mcCACCACcm_TCCACCACCA_b73v3range=1:5736547-5736756_strand=-_plus100bpFlanks
chr1	5768438	5768448	MoaMotifs_MFs_iSegBC7_b37v3_v320i_dy_m63_gtGGTGGAsg_GTGGTGGACT_b73v3range=1:5736549-5736758_strand=+_plus100bpFlanks
chr1	5768495	5768505	MoaMotifs_MFs_iSegBC7_b37v3_v320i_dy_m71_ssCGCCGCss_CGCGCCGCAT_b73v3range=1:5736606-5736815_strand=+_plus100bpFlanks
chr1	5768495	5768505	MoaMotifs_MFs_iSegBC7_b37v3_v320i_om_m23_ssCGCCGCss_CGCGCCGCAT_b73v3range=1:5736606-5736815_strand=+_plus100bpFlanks
chr1	5768502	5768512	MoaMotifs_MFs_iSegBC7_b37v3_v320i_om_m138_myAAGTCAyr_GGAAGTCATG_b73v3range=1:5736613-5736822_strand=-_plus100bpFlanks
chr1	5768603	5768613	MoaMotifs_MFs_iSegBC7_b37v3_v320i_dy_m71_ssCGCCGCss_CGCGCCGCCC_b73v3range=1:5736714-5736923_strand=+_plus100bpFlanks
chr1	5768603	5768613	MoaMotifs_MFs_iSegBC7_b37v3_v320i_om_m23_ssCGCCGCss_CGCGCCGCCC_b73v3range=1:5736714-5736923_strand=+_plus100bpFlanks
chr1	5768605	5768616	MoaMotifs_MFs_iSegBC7_b37v3_v320i_om_m11_cscCGCCCCss_CGCCGCCCCCG_b73v3range=1:5736716-5736926_strand=+_plus100bpFlanks
chr1	5768705	5768717	MoaMotifs_MFs_iSegBC7_b37v3_v320i_om_m32_cyGCACCGCAss_CGGCACCGCCGG_b73v3range=1:5736816-5737027_strand=+_plus100bpFlanks
chr1	5770088	5770102	MoaMotifs_MFs_iSegBC7_b37v3_v320i_om_m37_ssCGCACGGCaCss_GGGGCACGGCACGC_b73v3range=1:5738199-5738412_strand=+_plus100bpFlanks
chr1	5770089	5770101	MoaMotifs_MFs_iSegBC7_b37v3_v320i_dy_m45_stGCAsbGCAss_GGGCACGGCACG_b73v3range=1:5738200-5738411_strand=+_plus100bpFlanks
chr1	5770090	5770101	MoaMotifs_MFs_iSegBC7_b37v3_v320i_om_m1_srCAGGGCAss_GGCACGGCACG_b73v3range=1:5738201-5738411_strand=+_plus100bpFlanks
chr1	5770090	5770102	MoaMotifs_MFs_iSegBC7_b37v3_v320i_dy_m35_csCACssCACvs_GGCACGGCACGC_b73v3range=1:5738201-5738412_strand=+_plus100bpFlanks
chr1	5770091	5770103	MoaMotifs_MFs_iSegBC7_b37v3_v320i_om_m40_ssACGCCACGss_GCACGGCACGCC_b73v3range=1:5738202-5738413_strand=+_plus100bpFlanks
chr1	5770148	5770172	MoaMotifs_MFs_iSegBC7_b37v3_v320i_dy_m7_ssCCgGCCCAGCCCAcCCCccCcc_CACCGCCTCAGCCCGTCCGCCCGC_b73v3range=1:5738259-5738482_strand=+_plus100bpFlanks
chr1	5770149	5770173	MoaMotifs_MFs_iSegBC7_b37v3_v320i_dy_m15_grGGGGGGGAsGGGaGGaGGaGrr_GGCGGGCGGACGGGCTGAGGCGGT_b73v3range=1:5738260-5738483_strand=-_plus100bpFlanks
chr1	5770152	5770176	MoaMotifs_MFs_iSegBC7_b37v3_v320i_dy_m62_ssCCCggCCGGCCCaCCCCcCCmc_GCCTCAGCCCGTCCGCCCGCCCGT_b73v3range=1:5738263-5738486_strand=+_plus100bpFlanks
chr1	5770158	5770169	MoaMotifs_MFs_iSegBC7_b37v3_v320i_om_m10_ssCCGTCCGwy_GCCCGTCCGCC_b73v3range=1:5738269-5738479_strand=+_plus100bpFlanks
chr1	5770162	5770173	MoaMotifs_MFs_iSegBC7_b37v3_v320i_om_m7_sccCGCCCGcs_GTCCGCCCGCC_b73v3range=1:5738273-5738483_strand=+_plus100bpFlanks
chr1	5770166	5770177	MoaMotifs_MFs_iSegBC7_b37v3_v320i_om_m7_sccCGCCCGcs_GCCCGCCCGTC_b73v3range=1:5738277-5738487_strand=+_plus100bpFlanks
chr1	5778350	5778360	MoaMotifs_MFs_iSegBC7_b37v3_v320i_om_m76_sbACGCGAss_CCACGCGAAG_b73v3range=1:5746461-5746670_strand=-_plus100bpFlanks
chr1	5778401	5778412	MoaMotifs_MFs_iSegBC7_b37v3_v320i_om_m10_ssCCGTCCGwy_GTCCGTCCGGC_b73v3range=1:5746512-5746722_strand=-_plus100bpFlanks
chr1	5836086	5836098	MoaMotifs_MFs_iSegBC7_b37v3_v320i_dy_m35_csCACssCACvs_CTCACACCACAT_b73v3range=1:5802567-5802778_strand=+_plus100bpFlanks
chr1	5836087	5836100	MoaMotifs_MFs_iSegBC7_b37v3_v320i_om_m80_gbATGTGATGTrr_AGATGTGGTGTGA_b73v3range=1:5802568-5802780_strand=-_plus100bpFlanks
chr1	5836088	5836098	MoaMotifs_MFs_iSegBC7_b37v3_v320i_om_m79_mcCACCACcm_CACACCACAT_b73v3range=1:5802569-5802778_strand=+_plus100bpFlanks
chr1	5836096	5836108	MoaMotifs_MFs_iSegBC7_b37v3_v320i_dy_m18_aaCAAAAAAGra_GCGAAAAAAGAT_b73v3range=1:5802577-5802788_strand=-_plus100bpFlanks
chr1	5842191	5842204	MoaMotifs_MFs_iSegBC7_b37v3_v320i_dy_m29_wwAtAAATAATww_ATATAAAACATTA_b73v3range=1:5808672-5808884_strand=-_plus100bpFlanks
chr1	5842192	5842203	MoaMotifs_MFs_iSegBC7_b37v3_v320i_om_m17_twTATTTTAtw_AATGTTTTATA_b73v3range=1:5808673-5808883_strand=+_plus100bpFlanks
chr1	5842193	5842205	MoaMotifs_MFs_iSegBC7_b37v3_v320i_om_m19_araACAAAACaa_TATATAAAACAT_b73v3range=1:5808674-5808885_strand=-_plus100bpFlanks
chr1	5842194	5842206	MoaMotifs_MFs_iSegBC7_b37v3_v320i_dy_m41_aaAtAAAAACaa_ATATATAAAACA_b73v3range=1:5808675-5808886_strand=-_plus100bpFlanks
chr1	5842195	5842208	MoaMotifs_MFs_iSegBC7_b37v3_v320i_dy_m29_wwAtAAATAATww_ACATATATAAAAC_b73v3range=1:5808676-5808888_strand=-_plus100bpFlanks
chr1	5842196	5842206	MoaMotifs_MFs_iSegBC7_b37v3_v320i_om_m109_wkATCTAaym_ATATATAAAA_b73v3range=1:5808677-5808886_strand=-_plus100bpFlanks
chr1	5842197	5842207	MoaMotifs_MFs_iSegBC7_b37v3_v320i_om_m126_wwTATATAww_CATATATAAA_b73v3range=1:5808678-5808887_strand=-_plus100bpFlanks
chr1	5842197	5842207	MoaMotifs_MFs_iSegBC7_b37v3_v320i_om_m126_wwTATATAww_TTTATATATG_b73v3range=1:5808678-5808887_strand=+_plus100bpFlanks
chr1	5842197	5842210	MoaMotifs_MFs_iSegBC7_b37v3_v320i_dy_m46_vyACAsvyACAsv_TTACATATATAAA_b73v3range=1:5808678-5808890_strand=-_plus100bpFlanks
chr1	5842199	5842209	MoaMotifs_MFs_iSegBC7_b37v3_v320i_om_m126_wwTATATAww_TACATATATA_b73v3range=1:5808680-5808889_strand=-_plus100bpFlanks
chr1	5842199	5842209	MoaMotifs_MFs_iSegBC7_b37v3_v320i_om_m126_wwTATATAww_TATATATGTA_b73v3range=1:5808680-5808889_strand=+_plus100bpFlanks
chr1	5842201	5842211	MoaMotifs_MFs_iSegBC7_b37v3_v320i_om_m113_wwAAcATAya_CTTACATATA_b73v3range=1:5808682-5808891_strand=-_plus100bpFlanks
chr1	5850067	5850079	MoaMotifs_MFs_iSegBC7_b37v3_v320i_dy_m18_aaCAAAAAAGra_TACAAAAAAAAA_b73v3range=1:5816830-5817041_strand=-_plus100bpFlanks
chr1	5859711	5859723	MoaMotifs_MFs_iSegBC7_b37v3_v320i_dy_m35_csCACssCACvs_ACCACGCCACCA_b73v3range=1:5826474-5826685_strand=-_plus100bpFlanks
chr1	5859716	5859726	MoaMotifs_MFs_iSegBC7_b37v3_v320i_om_m79_mcCACCACcm_CGCACCACGC_b73v3range=1:5826479-5826688_strand=-_plus100bpFlanks
chr1	5859718	5859734	MoaMotifs_MFs_iSegBC7_b37v3_v320i_dy_m14_ssCGCGCGCGCGCGss_GCCGCGCGCGCACCAC_b73v3range=1:5826481-5826696_strand=-_plus100bpFlanks
chr1	5859718	5859734	MoaMotifs_MFs_iSegBC7_b37v3_v320i_dy_m14_ssCGCGCGCGCGCGss_GTGGTGCGCGCGCGGC_b73v3range=1:5826481-5826696_strand=+_plus100bpFlanks
chr1	5892369	5892381	MoaMotifs_MFs_iSegBC7_b37v3_v320i_om_m57_scCCAtCCCAcs_ATCCATCCGACC_b73v3range=1:5862301-5862512_strand=+_plus100bpFlanks
chr1	5892571	5892581	MoaMotifs_MFs_iSegBC7_b37v3_v320i_om_m114_ctAGATCArm_CTATATCACA_b73v3range=1:5862503-5862712_strand=-_plus100bpFlanks
chr1	5897038	5897048	MoaMotifs_MFs_iSegBC7_b37v3_v320i_om_m55_rmCCAAACmv_ATCCAAACCC_b73v3range=1:5866971-5867180_strand=+_plus100bpFlanks
chr1	5897099	5897109	MoaMotifs_MFs_iSegBC7_b37v3_v320i_om_m95_stACCAGAbv_GAACCAGAGC_b73v3range=1:5867032-5867241_strand=+_plus100bpFlanks
chr1	5987478	5987489	MoaMotifs_MFs_iSegBC7_b37v3_v320i_om_m117_csGCTTCGCsb_GGGCTTCGCCA_b73v3range=1:5946177-5946387_strand=-_plus100bpFlanks
chr1	5987482	5987493	MoaMotifs_MFs_iSegBC7_b37v3_v320i_om_m2_scAGCCCAgcm_GAAGCCCAGCC_b73v3range=1:5946181-5946391_strand=+_plus100bpFlanks
chr1	5987482	5987494	MoaMotifs_MFs_iSegBC7_b37v3_v320i_om_m60_skGCTGTGCTgs_GGGCTGGGCTTC_b73v3range=1:5946181-5946392_strand=-_plus100bpFlanks
chr1	5987485	5987495	MoaMotifs_MFs_iSegBC7_b37v3_v320i_om_m41_ssCCAGCCmv_GCCCAGCCCA_b73v3range=1:5946184-5946393_strand=+_plus100bpFlanks
chr1	5987573	5987585	MoaMotifs_MFs_iSegBC7_b37v3_v320i_om_m15_sstCACGTCAss_TACCACGTCAAA_b73v3range=1:5946272-5946483_strand=-_plus100bpFlanks
chr1	5987954	5987964	MoaMotifs_MFs_iSegBC7_b37v3_v320i_dy_m57_msGACGACgr_AGGACGACCA_b73v3range=1:5946653-5946862_strand=-_plus100bpFlanks
chr1	5987955	5987968	MoaMotifs_MFs_iSegBC7_b37v3_v320i_dy_m59_svCGAssrCGAss_AGCGAGGACGACC_b73v3range=1:5946654-5946866_strand=-_plus100bpFlanks
chr1	5989645	5989660	MoaMotifs_MFs_iSegBC7_b37v3_v320i_dy_m65_vyACAsrmvyACAsv_TCACAGCTCCACACC_b73v3range=1:5948344-5948558_strand=+_plus100bpFlanks
chr1	5989648	5989659	MoaMotifs_MFs_iSegBC7_b37v3_v320i_om_m122_ccgCTCCACss_CAGCTCCACAC_b73v3range=1:5948347-5948557_strand=+_plus100bpFlanks
chr1	5989651	5989661	MoaMotifs_MFs_iSegBC7_b37v3_v320i_om_m139_scCCACACvm_CTCCACACCG_b73v3range=1:5948350-5948559_strand=+_plus100bpFlanks
chr1	6035847	6035858	MoaMotifs_MFs_iSegBC7_b37v3_v320i_om_m124_ccCATCTCGyc_ACCATCTCGTG_b73v3range=1:5995095-5995305_strand=+_plus100bpFlanks
chr1	6114968	6114980	MoaMotifs_MFs_iSegBC7_b37v3_v320i_om_m53_yytCTCCTCtcy_GATCTCCTCTGC_b73v3range=1:6078506-6078717_strand=-_plus100bpFlanks
chr1	6188999	6189009	MoaMotifs_MFs_iSegBC7_b37v3_v320i_om_m68_ssCCCGGCcs_GACCCGGCCG_b73v3range=1:6146799-6147008_strand=+_plus100bpFlanks
chr1	6189007	6189017	MoaMotifs_MFs_iSegBC7_b37v3_v320i_om_m120_ssCCCCGCss_GACCCCGCCG_b73v3range=1:6146807-6147016_strand=-_plus100bpFlanks
chr1	6189665	6189675	MoaMotifs_MFs_iSegBC7_b37v3_v320i_om_m91_sbACCCGAys_CTACCCGAAG_b73v3range=1:6147465-6147674_strand=+_plus100bpFlanks
chr1	6189673	6189684	MoaMotifs_MFs_iSegBC7_b37v3_v320i_om_m43_ssACGGGACss_AGACGGGACGG_b73v3range=1:6147473-6147683_strand=+_plus100bpFlanks
chr1	6189726	6189747	MoaMotifs_MFs_iSegBC7_b37v3_v320i_dy_m67_ccCaCCCACCCcCCCACsCcc_CCACCCCACACACCCACCGGA_b73v3range=1:6147526-6147746_strand=-_plus100bpFlanks
chr1	6189728	6189741	MoaMotifs_MFs_iSegBC7_b37v3_v320i_dy_m8_csCACvssCACvs_CACACACCCACCG_b73v3range=1:6147528-6147740_strand=-_plus100bpFlanks
chr1	6189729	6189744	MoaMotifs_MFs_iSegBC7_b37v3_v320i_dy_m40_ssCCAsssscCCAss_CCCCACACACCCACC_b73v3range=1:6147529-6147743_strand=-_plus100bpFlanks
chr1	6189734	6189744	MoaMotifs_MFs_iSegBC7_b37v3_v320i_om_m139_scCCACACvm_CCCCACACAC_b73v3range=1:6147534-6147743_strand=-_plus100bpFlanks
chr1	6189734	6189748	MoaMotifs_MFs_iSegBC7_b37v3_v320i_dy_m68_csCACvsscCACss_CCCACCCCACACAC_b73v3range=1:6147534-6147747_strand=-_plus100bpFlanks
chr1	6189736	6189746	MoaMotifs_MFs_iSegBC7_b37v3_v320i_om_m3_ssCCCCACcc_CACCCCACAC_b73v3range=1:6147536-6147745_strand=-_plus100bpFlanks
chr1	6189736	6189748	MoaMotifs_MFs_iSegBC7_b37v3_v320i_dy_m35_csCACssCACvs_CCCACCCCACAC_b73v3range=1:6147536-6147747_strand=-_plus100bpFlanks
chr1	6190709	6190724	MoaMotifs_MFs_iSegBC7_b37v3_v320i_om_m90_ggGAGGGGAGGGArr_TGGACGGGAAGGAGA_b73v3range=1:6148509-6148723_strand=+_plus100bpFlanks
chr1	6190710	6190734	MoaMotifs_MFs_iSegBC7_b37v3_v320i_dy_m21_rraGGGGAGGGAGaGrGGGAGagr_GGACGGGAAGGAGAGGGGGTAGCG_b73v3range=1:6148510-6148733_strand=+_plus100bpFlanks
chr1	6190710	6190734	MoaMotifs_MFs_iSegBC7_b37v3_v320i_dy_m24_ggrGGaGGaGGGGAGGGGGGaGgr_GGACGGGAAGGAGAGGGGGTAGCG_b73v3range=1:6148510-6148733_strand=+_plus100bpFlanks
chr1	6190772	6190782	MoaMotifs_MFs_iSegBC7_b37v3_v320i_om_m121_mtACAACAmm_CAACAACAGA_b73v3range=1:6148572-6148781_strand=+_plus100bpFlanks
chr1	6191940	6191963	MoaMotifs_MFs_iSegBC7_b37v3_v320i_dy_m1_rraGGGrGGAGAGAGAGAGGrrr_GGATGCGGGGGGGAGAGCGGCGG_b73v3range=1:6149740-6149962_strand=+_plus100bpFlanks
chr1	6191940	6191964	MoaMotifs_MFs_iSegBC7_b37v3_v320i_dy_m24_ggrGGaGGaGGGGAGGGGGGaGgr_GGATGCGGGGGGGAGAGCGGCGGG_b73v3range=1:6149740-6149963_strand=+_plus100bpFlanks
chr1	6191954	6191964	MoaMotifs_MFs_iSegBC7_b37v3_v320i_dy_m71_ssCGCCGCss_CCCGCCGCTC_b73v3range=1:6149754-6149963_strand=-_plus100bpFlanks
chr1	6191954	6191964	MoaMotifs_MFs_iSegBC7_b37v3_v320i_om_m23_ssCGCCGCss_CCCGCCGCTC_b73v3range=1:6149754-6149963_strand=-_plus100bpFlanks
chr1	6204691	6204703	MoaMotifs_MFs_iSegBC7_b37v3_v320i_dy_m18_aaCAAAAAAGra_GGAAAAAAAGCA_b73v3range=1:6168759-6168970_strand=-_plus100bpFlanks
chr1	6204691	6204705	MoaMotifs_MFs_iSegBC7_b37v3_v320i_dy_m44_arAwAAAAAAAgra_AAGGAAAAAAAGCA_b73v3range=1:6168759-6168972_strand=-_plus100bpFlanks
chr1	6204691	6204708	MoaMotifs_MFs_iSegBC7_b37v3_v320i_om_m74_aaAAmAAAArAAAAgrr_AAAAAGGAAAAAAAGCA_b73v3range=1:6168759-6168975_strand=-_plus100bpFlanks
chr1	6204691	6204709	MoaMotifs_MFs_iSegBC7_b37v3_v320i_dy_m13_ttcTTTTTTwTTTTwTtt_TGCTTTTTTTCCTTTTTT_b73v3range=1:6168759-6168976_strand=+_plus100bpFlanks
chr1	6204691	6204713	MoaMotifs_MFs_iSegBC7_b37v3_v320i_dy_m54_rawAAArAAAAAAAAAwAAmrr_GCTCAAAAAAGGAAAAAAAGCA_b73v3range=1:6168759-6168980_strand=-_plus100bpFlanks
chr1	6204692	6204709	MoaMotifs_MFs_iSegBC7_b37v3_v320i_om_m74_aaAAmAAAArAAAAgrr_AAAAAAGGAAAAAAAGC_b73v3range=1:6168760-6168976_strand=-_plus100bpFlanks
chr1	6204692	6204710	MoaMotifs_MFs_iSegBC7_b37v3_v320i_dy_m13_ttcTTTTTTwTTTTwTtt_GCTTTTTTTCCTTTTTTG_b73v3range=1:6168760-6168977_strand=+_plus100bpFlanks
chr1	6204693	6204707	MoaMotifs_MFs_iSegBC7_b37v3_v320i_om_m52_yyTCTTTTCTTTyy_CTTTTTTTCCTTTT_b73v3range=1:6168761-6168974_strand=+_plus100bpFlanks
chr1	6204693	6204711	MoaMotifs_MFs_iSegBC7_b37v3_v320i_dy_m13_ttcTTTTTTwTTTTwTtt_CTTTTTTTCCTTTTTTGA_b73v3range=1:6168761-6168978_strand=+_plus100bpFlanks
chr1	6204694	6204708	MoaMotifs_MFs_iSegBC7_b37v3_v320i_om_m52_yyTCTTTTCTTTyy_TTTTTTTCCTTTTT_b73v3range=1:6168762-6168975_strand=+_plus100bpFlanks
chr1	6204694	6204709	MoaMotifs_MFs_iSegBC7_b37v3_v320i_om_m104_rrGAAAArAAAAcar_AAAAAAGGAAAAAAA_b73v3range=1:6168762-6168976_strand=-_plus100bpFlanks
chr1	6204694	6204711	MoaMotifs_MFs_iSegBC7_b37v3_v320i_om_m74_aaAAmAAAArAAAAgrr_TCAAAAAAGGAAAAAAA_b73v3range=1:6168762-6168978_strand=-_plus100bpFlanks
chr1	6204695	6204710	MoaMotifs_MFs_iSegBC7_b37v3_v320i_om_m104_rrGAAAArAAAAcar_CAAAAAAGGAAAAAA_b73v3range=1:6168763-6168977_strand=-_plus100bpFlanks
chr1	6204697	6204707	MoaMotifs_MFs_iSegBC7_b37v3_v320i_om_m21_rrAAGGAArr_AAAAGGAAAA_b73v3range=1:6168765-6168974_strand=-_plus100bpFlanks
chr1	6204700	6204712	MoaMotifs_MFs_iSegBC7_b37v3_v320i_dy_m18_aaCAAAAAAGra_CTCAAAAAAGGA_b73v3range=1:6168768-6168979_strand=-_plus100bpFlanks
chr1	6204802	6204815	MoaMotifs_MFs_iSegBC7_b37v3_v320i_dy_m51_ssGACgrsGACgs_GCGACTGCGACGT_b73v3range=1:6168870-6169082_strand=-_plus100bpFlanks
chr1	6204803	6204816	MoaMotifs_MFs_iSegBC7_b37v3_v320i_dy_m59_svCGAssrCGAss_GGCGACTGCGACG_b73v3range=1:6168871-6169083_strand=-_plus100bpFlanks
chr1	6204884	6204894	MoaMotifs_MFs_iSegBC7_b37v3_v320i_om_m36_rvAAGCAArv_GCAAGCAATC_b73v3range=1:6168952-6169161_strand=-_plus100bpFlanks
chr1	6204891	6204901	MoaMotifs_MFs_iSegBC7_b37v3_v320i_om_m112_syCCACTCcc_TGCCACTCCC_b73v3range=1:6168959-6169168_strand=+_plus100bpFlanks
chr1	6204891	6204904	MoaMotifs_MFs_iSegBC7_b37v3_v320i_dy_m27_scCCAsscCCAss_TGCCACTCCCACG_b73v3range=1:6168959-6169171_strand=+_plus100bpFlanks
chr1	6207716	6207729	MoaMotifs_MFs_iSegBC7_b37v3_v320i_dy_m46_vyACAsvyACAsv_TGACACGCACAAG_b73v3range=1:6171784-6171996_strand=-_plus100bpFlanks
chr1	6207720	6207730	MoaMotifs_MFs_iSegBC7_b37v3_v320i_om_m98_bmCGTGTCss_TGCGTGTCAT_b73v3range=1:6171788-6171997_strand=+_plus100bpFlanks
chr1	6207923	6207938	MoaMotifs_MFs_iSegBC7_b37v3_v320i_om_m90_ggGAGGGGAGGGArr_GGGAGAGGGGGGAGC_b73v3range=1:6171991-6172205_strand=-_plus100bpFlanks
chr1	6207985	6207995	MoaMotifs_MFs_iSegBC7_b37v3_v320i_om_m132_wtATTCAAwa_TAATTCAAGA_b73v3range=1:6172053-6172262_strand=+_plus100bpFlanks
chr1	6208660	6208673	MoaMotifs_MFs_iSegBC7_b37v3_v320i_dy_m8_csCACvssCACvs_TGCACATCCACTC_b73v3range=1:6172728-6172940_strand=+_plus100bpFlanks
chr1	6208665	6208675	MoaMotifs_MFs_iSegBC7_b37v3_v320i_om_m112_syCCACTCcc_ATCCACTCGC_b73v3range=1:6172733-6172942_strand=+_plus100bpFlanks
chr1	6208666	6208679	MoaMotifs_MFs_iSegBC7_b37v3_v320i_dy_m8_csCACvssCACvs_TCCACTCGCACGG_b73v3range=1:6172734-6172946_strand=+_plus100bpFlanks
chr1	6208852	6208864	MoaMotifs_MFs_iSegBC7_b37v3_v320i_om_m128_rscTGGGCCrss_GAATGGGCCGGA_b73v3range=1:6172920-6173131_strand=-_plus100bpFlanks
chr1	6208852	6208864	MoaMotifs_MFs_iSegBC7_b37v3_v320i_om_m140_cymGGCCCAgsy_TCCGGCCCATTC_b73v3range=1:6172920-6173131_strand=+_plus100bpFlanks
chr1	6208852	6208864	MoaMotifs_MFs_iSegBC7_b37v3_v320i_om_m4_scCGGCCCAgsy_TCCGGCCCATTC_b73v3range=1:6172920-6173131_strand=+_plus100bpFlanks
chr1	6208858	6208868	MoaMotifs_MFs_iSegBC7_b37v3_v320i_om_m73_mtATTCCAkm_CCATTCCACA_b73v3range=1:6172926-6173135_strand=+_plus100bpFlanks
chr1	6208865	6208875	MoaMotifs_MFs_iSegBC7_b37v3_v320i_om_m28_scAGCGCAss_ACAGCGCAGG_b73v3range=1:6172933-6173142_strand=+_plus100bpFlanks
chr1	6221556	6221566	MoaMotifs_MFs_iSegBC7_b37v3_v320i_om_m125_ssCCGACCsv_AACCGACCTA_b73v3range=1:6185624-6185833_strand=-_plus100bpFlanks
chr1	6221558	6221569	MoaMotifs_MFs_iSegBC7_b37v3_v320i_om_m67_ssTCGGTTCss_GGTCGGTTCGC_b73v3range=1:6185626-6185836_strand=+_plus100bpFlanks
chr1	6222654	6222666	MoaMotifs_MFs_iSegBC7_b37v3_v320i_dy_m45_stGCAsbGCAss_GTGCACGGCAGG_b73v3range=1:6186722-6186933_strand=+_plus100bpFlanks
chr1	6222665	6222675	MoaMotifs_MFs_iSegBC7_b37v3_v320i_om_m105_gsCCTGGCcs_CTCCTGGCTC_b73v3range=1:6186733-6186942_strand=-_plus100bpFlanks
chr1	6222724	6222736	MoaMotifs_MFs_iSegBC7_b37v3_v320i_om_m49_rvCAGAACAGvv_TGCAGAACGGAA_b73v3range=1:6186792-6187003_strand=-_plus100bpFlanks
chr1	6222779	6222796	MoaMotifs_MFs_iSegBC7_b37v3_v320i_dy_m10_cvCGCACGCACGCACgc_CGAGCACGCACGCTCTC_b73v3range=1:6186847-6187063_strand=-_plus100bpFlanks
chr1	6223439	6223449	MoaMotifs_MFs_iSegBC7_b37v3_v320i_om_m75_vgCGAGCGvs_GCCGAGCGCT_b73v3range=1:6187507-6187716_strand=+_plus100bpFlanks
chr1	6223443	6223453	MoaMotifs_MFs_iSegBC7_b37v3_v320i_om_m129_ssCGCTGCys_AGCGCTGCCC_b73v3range=1:6187511-6187720_strand=+_plus100bpFlanks
chr1	6223445	6223457	MoaMotifs_MFs_iSegBC7_b37v3_v320i_om_m135_gsCAGGGCGGss_GGCAGGGCAGCG_b73v3range=1:6187513-6187724_strand=-_plus100bpFlanks
chr1	6223446	6223457	MoaMotifs_MFs_iSegBC7_b37v3_v320i_om_m1_srCAGGGCAss_GGCAGGGCAGC_b73v3range=1:6187514-6187724_strand=-_plus100bpFlanks
chr1	6223446	6223458	MoaMotifs_MFs_iSegBC7_b37v3_v320i_dy_m45_stGCAsbGCAss_CGGCAGGGCAGC_b73v3range=1:6187514-6187725_strand=-_plus100bpFlanks
chr1	6246696	6246711	MoaMotifs_MFs_iSegBC7_b37v3_v320i_dy_m40_ssCCAsssscCCAss_AACCATTCCCCCACC_b73v3range=1:6210767-6210981_strand=-_plus100bpFlanks
chr1	6254183	6254197	MoaMotifs_MFs_iSegBC7_b37v3_v320i_om_m37_ssCGCACGGCaCss_CACGGACGGCCCCG_b73v3range=1:6218254-6218467_strand=-_plus100bpFlanks
chr1	6254184	6254201	MoaMotifs_MFs_iSegBC7_b37v3_v320i_dy_m10_cvCGCACGCACGCACgc_CACGCACGGACGGCCCC_b73v3range=1:6218255-6218471_strand=-_plus100bpFlanks
chr1	6254186	6254197	MoaMotifs_MFs_iSegBC7_b37v3_v320i_om_m10_ssCCGTCCGwy_GGCCGTCCGTG_b73v3range=1:6218257-6218467_strand=+_plus100bpFlanks
chr1	6254188	6254205	MoaMotifs_MFs_iSegBC7_b37v3_v320i_dy_m10_cvCGCACGCACGCACgc_CGCACACGCACGGACGG_b73v3range=1:6218259-6218475_strand=-_plus100bpFlanks
chr1	6254192	6254205	MoaMotifs_MFs_iSegBC7_b37v3_v320i_dy_m8_csCACvssCACvs_CGCACACGCACGG_b73v3range=1:6218263-6218475_strand=-_plus100bpFlanks
[truncated: 339,410 more rows]
