# Supplementary material for: The native cistrome and sequence motif families of the maize ear
Source: PLoS Genet. 2021 Aug 12;17(8):e1009689. doi: 10.1371/journal.pgen.1009689 (PMC8360572; doi:10.1371/journal.pgen.1009689)
Supplement: S8 Zip File — Zip file contains a readme text file and 2 BED files: a Single Base BED file (Moa Motif Mid Pt) for UCSC browser, chromosomes only, for B73v5, BLASTED from B73v3 source FASTAs with 100 bp flanks each side, retained if 100% match and reduced down to central base (Andorf, Bass, 2021); and a motif BED file (Moa Motif Full Motif) reduced back down to the motif and retaining the motif name and the B73v3 motif family consensus and exact genomic match sequences. (ZIP) [file pgen.1009689.s033.zip › S8_ZIPFILE_EarshootMoaMotifs_on_B73v5/readme_BlastOverMoaMotifs_B73v5_from_v3cma_2021.txt]

S8 ZIPFILE README

Zip file contains 2 BED files submitted to PLOS GENETICS:
From Savadel, Hartwig, et al., 2021
files from Hank Bass, bass@bio.fsu.edu

Single Base BED file for UCSC browser, chromosomes only, B73v5
BLASTED from FASTAs with 100 bp flanks each side, retained if 100% match (Andorf, Bass, 2021)

====================
Moa Motif Mid Pt
====================

MoMoFamID_MidBaseOnB73v5_from344k_MoaMotifsUnderMFs_SavadelHartwigBass_v521d.bed

Bed file reduced back down to central base after blastover from v3 to v5
Name column retains Motif Family name (e.g. om002), unique ID (e.g. m031153, as named sequentially in B73v3), the B73v3 coordinates and motif direction.


====================
Moa Motif Full Motif
====================

MoMoFamID_MotifOnB73v5_from344k_MoaMotifsUnderMFs_SavadelHartwigBass_v521d.bed

Bed file reduced back down to motif after blastover from v3 to v5
Name column retains Motif Family name (e.g. om_m2 = om002, om_m116 = om116, dy m12 = dym12, … ), the motif family consensus, and the exact local matching B73v3 and coordinates and strand.  the 100 BP flanks were removed after blast over.

MoaMotifs_MFs_iSegBC7_b37v3_v320i_om_m116_kgaTGGGCTgs_ATCTGGGCTGT_b73v3range=1:201502280-201502490_strand=+_plus100bpFlanks
